# Supplementary material for: Modulation of Influenza A virus NS1 expression reveals prioritization of host response antagonism at single-cell resolution
Source: Front Microbiol. 2023 Oct 9;14:1267078. doi: 10.3389/fmicb.2023.1267078 (PMC10590924; doi:10.3389/fmicb.2023.1267078)
Supplement: Supplementary file 1 [file Table_1.XLSX]

## Sheet: Legend
Field	Description
Gene_name	Gene name
baseMean	Average of the normalized count values over all samples
log2FoldChange	Fold expresion change Infected vs Control (logarithmic scale to base 2)
lfcSE	Standard error estimate for the log2FoldChange
pvalue	Wald test p-values
padj	Benjamini-Hochberg adjusted p-values (Multiple comparisons adjustement)
status	Gene Expression status (Low: No test performed due to Low counts; Outlier: No test performed due to extreme count outlier; OK: Wald test performed)
Sample (RepX)	Raw Gene counts for Sample (Rep: biological replicate index)

## Sheet: IFNB vs Mock
GeneName	baseMean	log2FoldChange	lfcSE	pvalue	padj	status	Mock (Rep1)	Mock (Rep2)	Mock (Rep3)	Mock (Rep4)	IFN 4hrs (Rep1)	IFN 4hrs (Rep2)	IFN 6hrs (Rep1)	IFN 6hrs (Rep2)	IFN 12hrs (Rep1)	IFN 12hrs (Rep2)
AGO1	121.968	0.0406932	0.214275	0.849379	0.905051	OK	90	82	77	144	190	143	155	159	141	90
AGO2	622.844	0.974125	0.168877	8.00936e-09	1.9081e-07	OK	296	254	274	605	1377	1181	921	859	607	538
AGO3	53.5292	0.511727	0.240108	0.0330697	0.08027	OK	26	24	38	79	96	79	71	69	86	45
AGO4	126.399	-0.130576	0.206705	0.527581	0.662263	OK	101	84	76	173	201	163	137	146	143	119
SEPT1	2.10238	-1.5884	1.05071	0.130602	0.237512	OK	2	4	5	4	7	3	2	2	3	1
SEPT2	3935.04	0.462878	0.112055	3.61517e-05	0.000293855	OK	2123	2045	2581	5239	6562	5711	4893	4677	4516	3733
SEPT3	0.662373	-0.516121	1.7608	0.769432	NaN	Low	0	1	0	1	2	1	0	2	0	0
SEPT4	1.44312	0.431368	1.25425	0.730903	0.822551	OK	3	1	1	0	3	1	1	1	1	1
SEPT5	104.088	-1.2593	0.25617	8.839e-07	1.2417e-05	OK	0	0	1	0	1	0	1	1	1	0
SEPT6	90.3886	-0.226937	0.205151	0.268644	0.407671	OK	76	81	77	117	148	135	70	87	85	82
SEPT7	1583.18	0.445355	0.181417	0.0140937	0.0405979	OK	676	772	1283	2569	2422	2304	2065	1786	1982	1532
SEPT8	638.553	-0.194876	0.103442	0.0595759	0.128978	OK	447	489	468	959	957	863	665	646	620	573
SEPT9	3129.91	-0.164923	0.123972	0.183411	0.307881	OK	1942	1882	2332	4094	5261	4402	3427	3475	2989	3223
SEPT10	814.866	1.35856	0.184374	1.72551e-13	9.16471e-12	OK	299	247	372	857	1527	1323	1227	1065	975	756
SEPT11	1310.77	0.677413	0.141612	1.72186e-06	2.18709e-05	OK	637	650	720	1570	2240	1881	1820	1737	1539	1204
SEPT12	0	NaN	NaN	NaN	NaN	Low	0	0	0	0	1	0	0	0	0	0
SEPT14	0.0692651	-0.0833497	3.22592	0.979387	NaN	Low	0	0	0	0	0	0	0	0	0	0
A1BG	10.063	0.570503	0.613581	0.352478	0.497764	OK	3	3	6	23	21	26	19	1	9	20
A1BG-AS1	14.993	-1.06965	0.378561	0.00471958	0.0166552	OK	3	0	2	6	3	1	1	1	1	3
A1CF	0.225315	0.769725	3.21945	0.811039	NaN	Low	0	0	0	0	2	1	2	0	2	0
A2M	0.0647367	-0.0833497	3.22592	0.979387	NaN	Low	1	0	0	0	1	0	0	0	0	0
A2M-AS1	0.327796	-0.34521	2.53231	0.891566	NaN	Low	0	0	1	0	1	0	0	0	0	1
A2ML1	1307.79	-2.0795	0.165601	3.62575e-36	7.02897e-34	OK	1579	1714	1516	3010	919	894	726	828	559	437
A2MP1	0	NaN	NaN	NaN	NaN	Low	0	0	0	0	0	0	0	0	0	0
A3GALT2	0.342227	-0.389561	2.51359	0.876835	NaN	Low	1	0	0	0	2	2	1	0	0	4
A4GALT	569.446	-0.515976	0.174605	0.00312568	0.0118989	OK	394	399	495	952	800	768	493	479	478	690
A4GNT	0	NaN	NaN	NaN	NaN	Low	0	0	0	0	0	0	0	0	0	0
AA06	0	NaN	NaN	NaN	NaN	Low	0	0	0	0	0	0	0	0	0	0
AAAS	265.631	-0.680856	0.164033	3.31426e-05	0.000273651	OK	225	224	247	457	377	419	245	244	219	250
AACS	636.539	-0.194787	0.0966514	0.0438673	0.100409	OK	387	416	524	1026	959	863	693	662	617	679
AACSP1	0.606182	-2.49157	2.47697	0.314467	NaN	Low	1	3	0	0	0	0	1	0	0	0
AADAC	0.320626	-2.40257	2.88442	0.404875	NaN	Low	0	0	2	1	0	0	0	0	0	0
AADACL2	0	NaN	NaN	NaN	NaN	Low	0	0	0	0	0	0	0	0	0	0
AADACL2-AS1	0	NaN	NaN	NaN	NaN	Low	0	0	0	0	0	0	0	0	0	0
AADACL3	0	NaN	NaN	NaN	NaN	Low	0	0	0	0	0	0	0	0	0	0
AADACL4	0	NaN	NaN	NaN	NaN	Low	0	0	0	0	0	0	0	0	0	0
AADACP1	0.266454	-0.740091	2.724	0.785858	NaN	Low	0	0	1	3	1	1	0	0	0	0
AADAT	36.269	0.437931	0.269971	0.104774	0.200506	OK	27	23	25	48	51	61	53	44	37	34
AAGAB	673.906	0.0890587	0.117607	0.448895	0.589992	OK	370	401	556	1094	1003	872	726	708	752	674
AAK1	371.073	0.773927	0.146429	1.25482e-07	2.2769e-06	OK	201	178	177	417	578	520	451	495	480	456
AAMDC	70.9405	-0.296067	0.208153	0.154925	0.271097	OK	55	47	59	117	105	73	67	88	72	86
AAMP	1168.88	-0.387174	0.155546	0.0128059	0.0375509	OK	708	673	1154	2140	1713	1527	1040	1056	1145	1451
AANAT	2.08949	-1.08172	0.987486	0.273327	0.413048	OK	5	6	3	4	2	3	1	2	4	2
AAR2	345.853	-0.136902	0.102501	0.181674	0.305859	OK	184	197	277	584	520	485	384	357	362	372
AARD	0.0972377	-0.0833497	3.22592	0.979387	NaN	Low	0	0	0	0	0	0	0	0	1	0
AARS	664.205	-0.434101	0.178489	0.015012	0.0426147	OK	550	555	468	980	1084	944	573	547	671	655
AARS2	232.9	-0.872608	0.141998	7.98579e-10	2.34567e-08	OK	197	189	257	435	323	293	198	180	180	197
AARSD1	231.798	-0.357497	0.153787	0.0200925	0.0538101	OK	0	0	0	0	0	0	0	0	0	0
AASDH	82.5543	-0.14962	0.203351	0.461868	0.60255	OK	56	55	74	161	137	95	91	89	97	70
AASDHPPT	447.207	0.179757	0.250111	0.47232	0.612527	OK	146	188	439	816	469	518	458	402	497	432
AASS	109.441	0.600701	0.170951	0.000441602	0.00237229	OK	64	80	51	130	186	168	132	111	131	116
AATBC	31.0002	-1.50134	0.317494	2.25924e-06	2.77204e-05	OK	35	30	31	62	48	27	21	13	18	14
AATF	590.699	-0.150061	0.111179	0.177103	0.299727	OK	390	407	452	856	909	850	611	592	585	639
AATK	8.60765	-0.870701	0.467547	0.0625646	0.134121	OK	8	7	15	19	7	12	9	6	15	7
ABALON	66.6248	1.89755	0.295398	1.33016e-10	4.56402e-09	OK	6	1	2	10	14	10	6	10	12	5
ABAT	257.907	0.725624	0.152804	2.04694e-06	2.54375e-05	OK	117	114	144	266	529	511	361	336	270	232
ABCA1	597.545	1.75603	0.23962	2.32904e-13	1.2162e-11	OK	150	188	170	473	984	946	1150	1120	653	549
ABCA10	8.55407	0.426745	0.536638	0.426485	0.569516	OK	6	4	11	13	11	10	7	16	13	8
ABCA11P	43.2785	0.43008	0.237108	0.0696992	0.145997	OK	15	13	24	45	43	44	26	26	34	23
ABCA12	177.104	0.0522966	0.215501	0.808258	0.877022	OK	96	119	125	302	313	287	215	226	162	94
ABCA13	14.1376	-0.0903957	0.397066	0.819911	0.885084	OK	17	10	9	23	27	18	21	9	12	10
ABCA17P	0.167195	-0.771119	3.22121	0.810805	NaN	Low	0	0	0	1	0	0	0	0	0	1
ABCA2	146.908	-0.278048	0.176593	0.115368	0.215962	OK	103	92	133	229	288	236	164	161	124	128
ABCA3	3.25188	0.544165	0.812979	0.503274	0.640407	OK	1	2	2	3	4	5	3	10	4	3
ABCA4	2.14882	-0.452605	0.962174	0.638071	0.751392	OK	1	4	1	3	5	2	3	1	4	3
ABCA5	86.8983	0.350404	0.278336	0.208058	0.337635	OK	29	36	88	179	147	161	104	95	93	66
ABCA6	0.758939	0.759589	1.5015	0.612936	NaN	Low	0	0	1	1	2	2	0	1	1	1
ABCA7	206.43	-0.868388	0.187645	3.6951e-06	4.30235e-05	OK	216	163	251	414	339	323	179	165	179	175
ABCA8	0	NaN	NaN	NaN	NaN	Low	0	0	0	0	0	0	0	0	0	0
ABCA9	2.65821	0.343581	1.06871	0.747838	0.834965	OK	0	0	2	11	5	6	2	0	7	1
ABCA9-AS1	0	NaN	NaN	NaN	NaN	Low	0	0	0	0	0	0	0	0	0	0
ABCB1	0	NaN	NaN	NaN	NaN	Low	0	0	0	0	0	0	0	0	0	0
ABCB10	246.945	0.363242	0.199744	0.0689823	0.144887	OK	105	100	191	397	354	297	302	268	344	343
ABCB11	6.17413	0.243782	0.570173	0.668972	0.774376	OK	4	2	3	13	9	9	10	9	8	4
ABCB4	0.489983	-1.1469	2.07695	0.580809	NaN	Low	1	1	1	0	0	1	1	1	1	0
ABCB5	0	NaN	NaN	NaN	NaN	Low	0	0	0	0	0	0	0	0	0	0
ABCB6	138.383	-0.873409	0.178487	9.91135e-07	1.37123e-05	OK	135	120	169	261	214	202	100	110	117	116
ABCB7	150.894	0.293828	0.161222	0.0683789	0.143835	OK	86	75	111	236	255	217	175	179	182	136
ABCB8	316.168	-0.637757	0.149158	1.90526e-05	0.000173081	OK	239	225	338	616	498	446	261	278	266	343
ABCB9	63.5254	-0.85959	0.219279	8.85231e-05	0.000619822	OK	43	46	76	120	69	63	45	53	70	70
ABCC1	806.398	-0.0782385	0.143601	0.585869	0.710418	OK	520	523	570	1133	1445	1321	895	941	757	621
ABCC10	246.664	-0.83787	0.147995	1.50097e-08	3.39832e-07	OK	183	214	250	487	336	328	215	188	231	214
ABCC11	4.08628	-0.616858	0.685323	0.368068	0.512375	OK	2	4	8	12	5	5	8	4	6	1
ABCC12	0.0972377	-0.0833497	3.22592	0.979387	NaN	Low	0	0	0	0	0	0	0	0	1	0
ABCC13	0	NaN	NaN	NaN	NaN	Low	0	0	0	0	0	0	0	0	0	0
ABCC2	15.0857	0.116657	0.388302	0.763851	0.846907	OK	13	4	12	28	17	24	23	16	15	15
ABCC3	143.386	0.434144	0.224571	0.0532095	0.117755	OK	80	76	75	138	396	339	217	207	162	129
ABCC4	128.999	0.635639	0.201322	0.00159222	0.00684797	OK	60	55	80	176	213	165	186	157	185	122
ABCC5	403.709	-0.643075	0.130354	8.0847e-07	1.15563e-05	OK	336	326	394	795	562	483	374	352	360	306
ABCC5-AS1	0.0663386	-1.25218	3.22122	0.697477	NaN	Low	0	0	0	1	0	0	0	0	0	0
ABCC6	1.22783	-0.29049	1.34098	0.828501	0.89144	OK	1	4	5	4	3	2	5	2	2	1
ABCC6P1	0.0663386	-1.25218	3.22122	0.697477	NaN	Low	0	0	0	1	0	0	0	0	0	0
ABCC6P2	0.0915802	-0.0833497	3.22592	0.979387	NaN	Low	0	0	0	0	0	0	0	0	0	0
ABCC8	0	NaN	NaN	NaN	NaN	Low	0	0	0	0	0	0	0	0	0	0
ABCC9	23.7801	0.0888452	0.558635	0.873638	0.921467	OK	14	17	16	30	18	26	24	23	19	14
ABCD1	84.8544	0.132425	0.239566	0.580422	0.70598	OK	45	54	45	128	128	107	73	113	101	131
ABCD2	0.130782	-1.34149	3.219	0.676867	NaN	Low	0	0	1	0	0	0	0	0	0	0
ABCD3	385.508	0.504007	0.174564	0.00388647	0.0141724	OK	163	165	282	616	694	651	513	506	423	317
ABCD4	139.668	-0.262285	0.14425	0.0690234	0.144921	OK	97	123	140	259	222	203	147	156	155	143
ABCE1	1442.31	0.595989	0.244015	0.0145888	0.0417065	OK	437	526	1177	2326	1989	1931	1839	1640	1741	1327
ABCF1	882.964	0.0214385	0.14499	0.882452	0.927209	OK	600	569	633	1090	1499	1285	1064	982	839	1085
ABCF2	986.353	-0.129343	0.0948563	0.172704	0.293982	OK	671	643	864	1550	1445	1338	997	933	935	1019
ABCF3	438.478	-0.381287	0.120702	0.00158354	0.00681849	OK	282	300	394	785	618	583	459	441	463	505
ABCG1	307.022	0.834598	0.150252	2.7816e-08	5.94213e-07	OK	123	144	144	274	683	645	442	393	349	330
ABCG2	34.1925	0.525886	0.269541	0.0510516	0.113758	OK	22	16	26	41	63	63	50	38	42	28
ABCG4	2.78818	-2.11402	0.980772	0.0311253	0.0765118	OK	1	3	4	3	2	2	3	4	0	1
ABCG5	0	NaN	NaN	NaN	NaN	Low	0	0	0	0	0	0	0	0	0	0
ABCG8	0	NaN	NaN	NaN	NaN	Low	0	0	0	0	0	0	0	0	0	0
ABHD1	0.39384	0.533339	2.17744	0.806504	NaN	Low	0	0	0	0	2	0	0	1	1	2
ABHD10	135.154	0.0217043	0.172279	0.899745	0.937041	OK	86	81	125	241	175	199	133	106	157	122
ABHD11	121.647	-0.512502	0.170311	0.00261921	0.0103362	OK	84	94	104	203	193	179	112	119	96	105
ABHD11-AS1	2.27074	-0.88409	0.90328	0.327701	0.47229	OK	2	1	7	2	3	9	3	2	2	1
ABHD12	240.752	-0.199903	0.139956	0.153198	0.268772	OK	152	181	202	367	402	360	259	211	226	238
ABHD12B	1.46026	0.100141	1.20315	0.933667	0.958385	OK	4	2	2	5	5	9	5	3	7	7
ABHD13	247.968	0.823425	0.278293	0.00308794	0.0117813	OK	67	81	199	375	359	324	337	312	318	245
ABHD14A	24.0374	-1.3003	0.33394	9.86775e-05	0.000680173	OK	13	28	19	30	17	16	13	10	7	15
ABHD14A-ACY1	108.058	-1.93697	0.818869	0.0180093	0.0492951	OK	0	0	0	0	0	0	0	0	0	0
ABHD14B	208.763	-0.707203	0.177645	6.86309e-05	0.000500657	OK	166	156	184	332	274	319	159	161	156	187
ABHD15	141.174	-0.756186	0.197735	0.000131172	0.000870868	OK	97	96	172	292	168	152	93	99	154	139
ABHD16A	223.923	-0.24515	0.128767	0.0569325	0.124472	OK	135	152	211	376	372	305	240	239	252	245
ABHD16B	48.3612	0.126694	0.394906	0.748346	0.835307	OK	19	28	39	71	51	57	38	25	82	106
ABHD17A	651.113	-0.397554	0.160761	0.0134002	0.0390133	OK	394	386	465	847	719	731	453	427	461	637
ABHD17B	117.738	0.691459	0.250883	0.00584955	0.0197951	OK	53	56	74	184	135	125	147	147	141	148
ABHD17C	354.066	0.327102	0.191608	0.0877964	0.174972	OK	136	136	288	611	607	584	426	395	408	317
ABHD18	62.0367	0.694222	0.245296	0.00465269	0.016467	OK	37	27	41	94	86	95	79	70	114	63
ABHD2	526.83	0.127843	0.152371	0.401456	0.545711	OK	350	359	320	667	823	775	645	627	532	416
ABHD3	89.6522	-0.11888	0.182242	0.514195	0.650301	OK	54	77	78	178	121	117	86	72	88	97
ABHD4	196.974	-0.931599	0.192624	1.32231e-06	1.75332e-05	OK	173	193	168	321	264	252	160	132	129	154
ABHD5	360.2	0.410785	0.120174	0.000630259	0.00319538	OK	141	163	239	503	630	621	508	449	413	376
ABHD6	58.3036	-0.0530539	0.252546	0.833608	0.894802	OK	34	28	62	88	128	104	44	52	52	52
ABHD8	141.284	-0.514311	0.193385	0.0078252	0.02521	OK	100	108	127	224	194	197	123	102	124	170
ABI1	1120.64	0.731255	0.151722	1.43776e-06	1.88648e-05	OK	515	508	689	1445	1901	1831	1522	1396	1180	1005
ABI2	132.9	0.303538	0.166571	0.0684133	0.143887	OK	76	77	89	195	234	237	138	139	143	106
ABI3	0	NaN	NaN	NaN	NaN	Low	0	0	0	0	0	0	0	0	0	0
ABI3BP	3.59734	0.111816	0.884759	0.899431	0.937041	OK	7	1	1	4	10	6	7	6	1	4
ABL1	662.153	-0.388654	0.165897	0.019143	0.0517318	OK	528	516	429	898	952	840	669	654	635	631
ABL2	794.623	1.05583	0.153991	7.05923e-12	3.00773e-10	OK	333	353	316	703	1325	1189	1206	1157	1057	855
ABLIM1	776.135	-0.0285081	0.183347	0.876438	0.923541	OK	448	431	685	1323	1345	1136	934	847	693	464
ABLIM2	10.4253	-0.501372	0.450763	0.26602	0.405	OK	6	6	15	17	17	19	10	15	6	5
ABLIM3	850.582	0.0892755	0.110224	0.417972	0.56197	OK	496	551	557	1121	1401	1282	1024	999	903	870
ABO	4.58913	-0.0324878	0.779209	0.966743	0.978925	OK	3	5	9	3	16	5	9	5	13	2
ABR	506.558	-0.124563	0.193478	0.519699	0.655353	OK	392	359	288	583	805	650	548	557	533	556
ABRA	0.169677	-1.34149	3.219	0.676867	NaN	Low	0	1	0	0	0	0	0	0	0	0
ABRACL	595.361	0.373435	0.204391	0.06769	0.142598	OK	250	333	522	998	820	786	743	589	738	807
ABRAXAS1	53.5874	0.521876	0.263904	0.0479826	0.108163	OK	17	19	30	69	65	67	68	74	50	45
ABRAXAS2	278.055	0.465761	0.18384	0.0112924	0.0339342	OK	129	135	212	387	429	414	357	350	337	221
ABT1	390.289	0.0473163	0.139402	0.734291	0.825107	OK	193	206	342	637	599	564	436	343	430	455
ABTB1	57.76	-0.348377	0.219445	0.112391	0.21138	OK	39	48	52	102	94	100	60	58	55	70
ABTB2	79.4214	0.0270191	0.199153	0.892082	0.932235	OK	47	59	56	94	129	115	113	95	74	76
ACAA1	876.852	-0.385383	0.13664	0.00479613	0.0168784	OK	467	525	880	1653	1245	1246	917	797	771	942
ACAA2	104.777	0.336468	0.196528	0.0868855	0.173693	OK	38	43	91	168	209	171	112	139	118	104
ACACA	1089.61	-0.271142	0.199787	0.174732	0.296685	OK	905	877	703	1550	1743	1478	1276	1255	954	681
ACACB	6.70401	-1.21705	0.567045	0.0318486	0.0779453	OK	5	10	5	11	4	10	5	4	4	6
ACAD10	106.132	-0.819569	0.189645	1.54913e-05	0.000145698	OK	100	96	104	202	156	162	90	78	83	82
ACAD11	110.347	-0.39656	0.161265	0.0139299	0.0402233	OK	0	0	0	0	0	0	0	0	0	0
ACAD8	178.634	-0.120902	0.137705	0.379954	0.524308	OK	117	124	180	336	253	257	192	186	213	225
ACAD9	346.17	-0.594892	0.126168	2.41596e-06	2.93875e-05	OK	249	230	279	517	455	393	290	274	253	255
ACADL	3.57149	0.0572789	0.757985	0.939763	0.962443	OK	4	2	2	4	5	3	8	2	5	2
ACADM	234.17	0.606969	0.196413	0.00199971	0.00826485	OK	96	89	170	387	386	385	252	263	288	269
ACADS	43.1496	-0.227341	0.23253	0.328231	0.472746	OK	26	24	36	74	66	66	47	35	49	52
ACADSB	104.025	0.411284	0.179795	0.0221656	0.0582161	OK	63	56	66	158	164	157	106	126	121	90
ACADVL	1878.23	-0.321321	0.121513	0.00818497	0.0262004	OK	1329	1384	1990	3566	3529	3142	2195	2024	1979	2236
ACAN	0.305167	0.137184	2.61555	0.958171	NaN	Low	0	0	0	1	0	2	0	0	0	1
ACAP1	6.46642	0.296073	0.611711	0.62838	0.744218	OK	7	7	11	13	26	22	17	17	14	18
ACAP2	355.65	0.826454	0.240449	0.000587913	0.0030098	OK	132	145	200	518	464	386	450	442	543	456
ACAP3	445.324	-1.10884	0.136211	3.93323e-16	2.7602e-14	OK	423	415	608	1095	678	609	402	363	352	336
ACAT1	317.874	0.329834	0.156976	0.0356257	0.0850815	OK	177	150	258	542	547	513	354	365	349	295
ACAT2	1193.63	-0.184858	0.089828	0.0395984	0.0925612	OK	523	551	614	1277	1125	1112	745	824	810	802
ACBD3	706.003	0.770989	0.186116	3.43496e-05	0.000281867	OK	245	235	375	822	861	773	922	861	802	837
ACBD3-AS1	0.594711	-0.00838359	1.81223	0.996309	NaN	Low	0	0	0	1	2	3	0	0	0	0
ACBD4	24.49	-1.02566	0.302615	0.000700692	0.00346486	OK	21	18	32	55	32	38	18	19	13	22
ACBD5	250.215	0.495385	0.171672	0.00390611	0.0142373	OK	129	128	177	332	333	295	305	287	320	352
ACBD6	414.61	-0.079567	0.133614	0.551509	0.682031	OK	221	242	372	673	674	677	409	427	393	471
ACBD7	1.99898	0.659965	1.07299	0.53851	0.6712	OK	0	2	2	1	7	3	3	2	0	1
ACBD7-DCLRE1CP1	0	NaN	NaN	NaN	NaN	Low	0	0	0	0	0	0	0	0	0	0
ACCS	20.1905	-0.913761	0.38879	0.01876	0.0508652	OK	22	31	27	52	48	30	23	16	13	14
ACCSL	0	NaN	NaN	NaN	NaN	Low	0	0	0	0	0	0	0	0	0	0
ACD	123.021	-0.602692	0.267137	0.0240633	0.0621581	OK	118	128	91	182	177	204	97	107	140	161
ACE	0.81018	2.58814	1.83163	0.157649	NaN	Low	1	0	1	0	8	1	1	0	0	3
ACE2	36.3897	1.90469	0.382049	6.18153e-07	9.14784e-06	OK	9	9	14	19	41	52	50	59	87	70
ACER1	0.167581	-0.76285	3.22096	0.812781	NaN	Low	1	0	0	1	0	0	0	0	0	1
ACER2	28.5761	0.618237	0.349915	0.0772585	0.158492	OK	11	18	12	37	38	46	45	47	33	15
ACER3	545.796	1.03375	0.197218	1.59138e-07	2.82711e-06	OK	174	185	303	664	801	902	784	706	759	559
ACHE	3.25208	-0.777227	0.792667	0.326829	0.471565	OK	3	4	0	8	8	3	3	2	5	2
ACIN1	1146.05	-0.35538	0.15266	0.0199164	0.0533847	OK	815	871	854	1594	1976	1757	1233	1093	1107	1078
ACKR1	0	NaN	NaN	NaN	NaN	Low	0	0	0	0	0	0	0	0	0	0
ACKR2	7.12138	-0.0518187	0.541145	0.923713	0.952011	OK	7	5	3	9	14	14	6	11	5	4
ACKR3	596.285	0.877982	0.239206	0.00024217	0.00145012	OK	313	328	266	471	1403	1267	864	757	396	479
ACKR4	1.41884	1.62411	1.43698	0.258381	0.396551	OK	1	1	0	0	1	1	0	1	4	1
ACLY	4288.33	0.251698	0.0940547	0.00744888	0.0242292	OK	2556	2336	2781	5573	7562	6651	5286	5375	4599	4312
ACMSD	0	NaN	NaN	NaN	NaN	Low	1	0	0	0	0	1	1	1	0	0
ACO1	458.147	-0.239201	0.150814	0.112724	0.211805	OK	293	309	410	814	803	736	532	524	386	347
ACO2	883.978	-0.438593	0.151045	0.00368743	0.0135805	OK	399	365	377	735	867	714	505	496	504	554
ACOD1	0.901514	1.93304	1.57771	0.220493	NaN	Low	0	0	0	1	4	6	1	1	1	1
ACOT1	34.0285	0.426349	0.359121	0.235149	0.369761	OK	12	10	30	51	49	36	39	28	45	66
ACOT11	90.8426	-0.557713	0.164557	0.000701019	0.00346486	OK	37	37	51	83	73	67	62	69	45	47
ACOT12	0	NaN	NaN	NaN	NaN	Low	0	0	0	0	1	0	0	0	0	0
ACOT13	333.281	-0.120715	0.120575	0.316753	0.461226	OK	208	223	328	513	506	488	307	322	280	288
ACOT2	92.7313	0.262794	0.22346	0.239586	0.37529	OK	32	32	61	96	123	90	66	63	92	120
ACOT4	8.26147	0.0892845	0.494034	0.856583	0.909852	OK	4	6	6	9	10	9	6	12	11	12
ACOT6	0	NaN	NaN	NaN	NaN	Low	0	0	0	0	0	0	0	0	0	0
ACOT7	1661.47	-0.563161	0.138769	4.94422e-05	0.000379792	OK	1160	1211	1399	2587	2303	2131	1498	1489	1484	1776
ACOT8	136.737	-0.462823	0.17672	0.00881972	0.0278585	OK	77	76	117	194	199	174	101	106	94	120
ACOT9	869.352	0.532164	0.0809395	4.87048e-11	1.83787e-09	OK	418	431	555	1098	1508	1424	1146	1062	1079	1083
ACOX1	423.845	0.247748	0.14331	0.0838521	0.169133	OK	234	232	299	665	664	649	551	504	413	351
ACOX2	0.450114	0.70384	2.13927	0.742148	NaN	Low	0	0	0	1	0	0	2	2	0	3
ACOX3	149.422	-0.30524	0.145946	0.0364871	0.0867513	OK	99	117	127	251	240	234	163	148	135	179
ACOXL	0.874356	1.56022	1.70384	0.35982	NaN	Low	1	0	0	0	1	5	1	0	2	0
ACOXL-AS1	0	NaN	NaN	NaN	NaN	Low	0	0	0	0	0	0	1	1	0	0
ACP1	799.111	0.167182	0.0999169	0.0942863	0.184795	OK	454	473	665	1204	1227	1164	877	812	820	816
ACP2	307.487	-0.564356	0.138829	4.80118e-05	0.000370354	OK	186	208	276	450	360	332	239	250	287	280
ACP4	0.0692651	-0.0833497	3.22592	0.979387	NaN	Low	0	1	1	0	0	1	1	0	0	1
ACP5	246.094	-0.520255	0.152628	0.000652861	0.00328848	OK	148	169	239	446	379	386	223	224	182	238
ACP6	93.7593	-0.708328	0.177961	6.88478e-05	0.000501767	OK	56	71	107	198	132	113	73	76	94	86
ACP7	14.9168	0.568001	0.5128	0.268014	0.406995	OK	6	11	6	17	31	50	31	17	10	5
ACPP	6.04843	-1.26826	0.607185	0.0367298	0.0872347	OK	2	10	7	14	7	5	4	4	3	3
ACR	0.13853	0.397544	3.22592	0.901922	NaN	Low	0	0	0	0	0	0	0	0	0	0
ACRBP	0.736925	-0.00923736	1.56405	0.995288	NaN	Low	1	0	1	1	1	1	2	0	1	1
ACRV1	0.227627	-1.13103	3.20978	0.724561	NaN	Low	0	1	0	5	0	1	0	0	1	1
ACSBG1	0.97212	-0.10959	1.61076	0.945756	NaN	Low	1	2	0	2	4	3	0	3	0	0
ACSBG2	0	NaN	NaN	NaN	NaN	Low	0	0	1	2	0	0	0	0	1	0
ACSF2	367.209	-0.165331	0.140856	0.240493	0.376406	OK	232	237	321	578	660	676	399	408	355	351
ACSF3	116.542	-0.363007	0.194992	0.0626519	0.134208	OK	75	85	97	164	177	156	106	97	113	130
ACSL1	666.33	0.414684	0.177914	0.0197631	0.053038	OK	262	287	554	1028	1074	1041	820	912	687	643
ACSL3	2494.58	1.07398	0.17451	7.54147e-10	2.23634e-08	OK	847	885	1382	2880	4758	4608	3563	3482	2654	2395
ACSL4	1494.15	1.19881	0.191382	3.75353e-10	1.21531e-08	OK	507	513	660	1770	2545	2263	2307	2089	1903	1524
ACSL5	6.69665	1.50246	0.714127	0.035386	0.0846264	OK	0	3	1	5	8	11	4	8	17	9
ACSL6	1.22408	3.12156	1.68006	0.0631682	0.135034	OK	0	0	0	0	3	2	0	0	3	6
ACSM1	0.658535	0.215492	2.01696	0.914916	NaN	Low	0	0	1	1	0	1	0	1	5	0
ACSM2A	0	NaN	NaN	NaN	NaN	Low	0	0	0	0	0	0	0	0	0	0
ACSM2B	0	NaN	NaN	NaN	NaN	Low	0	0	0	0	0	0	0	0	0	0
ACSM3	6.55252	0.694615	0.674564	0.303139	0.445841	OK	2	3	0	3	1	1	3	4	2	2
ACSM4	0	NaN	NaN	NaN	NaN	Low	0	0	1	1	1	0	0	0	0	0
ACSM5	0	NaN	NaN	NaN	NaN	Low	0	0	0	0	0	0	0	0	0	0
ACSM6	0.0663386	-1.25218	3.22122	0.697477	NaN	Low	0	0	1	1	0	0	0	0	0	0
ACSS1	12.4556	0.734087	0.497681	0.140209	0.250605	OK	6	3	9	21	21	19	8	14	19	20
ACSS2	290.503	-0.0393671	0.159893	0.805521	0.87546	OK	190	177	223	375	593	524	334	316	260	270
ACSS3	2.36849	1.77286	1.20679	0.141813	0.252889	OK	0	3	0	0	8	1	5	3	5	1
ACTA1	2.00268	-3.45491	1.47747	0.0193668	0.0521868	OK	4	6	1	2	0	3	0	0	0	0
ACTA2	76.7491	-0.116087	0.238774	0.626841	0.743392	OK	23	28	34	38	78	56	50	34	28	49
ACTA2-AS1	0.238745	-0.862798	3.21763	0.788586	NaN	Low	0	0	0	0	0	1	0	0	0	0
ACTB	70911.9	-0.269893	0.145713	0.0639943	0.136406	OK	49776	53360	50463	96295	108079	105053	70355	62997	62544	74916
ACTBL2	6.63515	0.340037	0.568766	0.54994	0.680742	OK	2	7	3	10	7	15	10	5	7	4
ACTC1	0.343318	-2.32503	2.87723	0.419046	NaN	Low	1	1	0	0	0	0	0	0	0	0
ACTG1	45843	-0.0402243	0.0954785	0.673542	0.777955	OK	27377	27539	34498	63605	74910	71416	50548	46406	44382	48285
ACTG1P17	0.696334	1.07556	1.78325	0.546412	NaN	Low	1	0	1	0	1	1	0	3	0	1
ACTG1P20	5.42434	-0.362247	0.597843	0.544565	0.676336	OK	4	1	5	12	4	5	8	7	9	5
ACTG1P4	0.535178	-0.752808	1.88617	0.689805	NaN	Low	1	0	1	0	1	1	0	1	0	0
ACTG2	0.71665	-2.09943	2.13858	0.32625	NaN	Low	3	0	0	0	1	0	0	1	0	0
ACTL10	13.416	0.0456744	0.407565	0.910771	0.944227	OK	7	2	13	26	23	16	20	13	14	16
ACTL6A	500.125	0.266769	0.13009	0.0403011	0.0939471	OK	263	303	408	788	793	729	557	524	591	469
ACTL6B	0	NaN	NaN	NaN	NaN	Low	0	0	0	0	0	0	0	0	0	0
ACTL7A	0	NaN	NaN	NaN	NaN	Low	0	0	0	1	0	0	0	0	0	0
ACTL7B	0.762986	-2.89475	1.8124	0.110223	NaN	Low	2	1	1	0	0	0	1	0	0	0
ACTL8	0.292741	0.0915094	2.6462	0.972413	NaN	Low	0	0	0	1	2	0	0	1	0	0
ACTL9	0	NaN	NaN	NaN	NaN	Low	0	0	0	0	0	0	0	0	0	0
ACTN1	8497.8	0.0631444	0.132761	0.634342	0.748593	OK	5828	5661	5222	10406	14936	13048	9763	9288	8668	8955
ACTN1-AS1	0.169677	-1.34149	3.219	0.676867	NaN	Low	0	1	0	1	0	0	0	0	0	0
ACTN2	0.844082	2.56033	1.66664	0.124483	NaN	Low	0	0	0	0	0	1	2	1	2	3
ACTN3	0.0663386	-1.25218	3.22122	0.697477	NaN	Low	0	0	0	1	0	0	0	0	0	0
ACTN4	8154.1	-0.200392	0.185564	0.280184	0.420578	OK	6103	6014	4857	9018	12890	11387	7870	7101	7085	7934
ACTR10	575.29	0.2309	0.181402	0.203067	0.331783	OK	275	296	540	1071	860	872	605	671	637	623
ACTR1A	2027.69	-0.383653	0.115277	0.000874435	0.00417152	OK	1467	1448	1611	3223	2978	2821	1889	1958	1861	2026
ACTR1B	318.103	-0.220108	0.134656	0.102134	0.196611	OK	207	228	260	528	553	503	356	299	322	361
ACTR2	4894.81	0.695448	0.204134	0.000657237	0.0033033	OK	1845	2104	3092	7520	6545	6353	6202	5967	6220	5456
ACTR3	3677.59	0.764062	0.173771	1.09788e-05	0.000109428	OK	1521	1610	2367	5154	5431	5225	4822	4360	4611	3890
ACTR3-AS1	0.601922	-1.1359	1.68808	0.501015	NaN	Low	1	0	1	1	1	1	0	1	0	0
ACTR3B	40.2828	-0.758333	0.225325	0.000764034	0.00373092	OK	34	27	46	77	41	39	23	30	32	32
ACTR3BP2	0	NaN	NaN	NaN	NaN	Low	0	0	0	0	0	0	0	0	0	0
ACTR3BP5	0.0663386	-1.25218	3.22122	0.697477	NaN	Low	0	0	0	0	0	0	0	0	0	0
ACTR3C	14.4282	-0.141921	0.42891	0.740729	0.829832	OK	8	4	8	15	18	23	8	9	9	9
ACTR5	114.425	-0.437011	0.153998	0.00454287	0.0161336	OK	73	76	120	218	179	131	120	114	100	102
ACTR6	220.585	0.516232	0.446844	0.247973	0.385353	OK	43	63	193	470	312	273	272	284	279	222
ACTR8	239.181	0.221756	0.160594	0.167327	0.287224	OK	130	126	189	405	358	310	271	267	317	256
ACTRT1	0	NaN	NaN	NaN	NaN	Low	0	0	0	0	0	0	0	0	0	0
ACTRT2	0	NaN	NaN	NaN	NaN	Low	0	0	0	0	0	0	0	0	0	0
ACTRT3	53.9082	0.214883	0.258427	0.405689	0.549937	OK	29	22	44	93	72	56	69	72	65	78
ACVR1	325.515	0.599779	0.140279	1.90614e-05	0.000173081	OK	160	156	204	424	604	583	428	393	352	290
ACVR1B	261.788	0.231013	0.160887	0.151038	0.265885	OK	156	185	150	274	437	378	320	291	289	275
ACVR1C	3.35307	0.842917	0.799769	0.291906	0.432849	OK	3	1	2	2	5	2	4	3	8	4
ACVR2A	76.8969	0.383079	0.238916	0.108845	0.206746	OK	34	36	72	127	121	98	77	78	101	83
ACVR2B	28.8143	-0.128411	0.271353	0.636052	0.749699	OK	24	20	16	53	45	40	27	23	33	31
ACVR2B-AS1	0.991901	0.656658	1.68125	0.69611	NaN	Low	1	3	0	0	0	4	2	1	2	0
ACVRL1	0.0972377	-0.0833497	3.22592	0.979387	NaN	Low	0	0	0	0	0	0	0	0	1	1
ACY1	261.61	0.272335	0.164675	0.0981734	0.190536	OK	8	11	10	15	25	12	9	13	10	14
ACY3	0.173663	-1.34149	3.219	0.676867	NaN	Low	1	0	0	0	0	0	1	0	0	0
ACYP1	39.8315	-0.200114	0.262368	0.44563	0.587094	OK	33	46	37	63	64	56	34	28	56	46
ACYP2	53.9262	0.204762	0.27238	0.452201	0.593033	OK	18	38	55	99	83	95	64	62	41	55
ADA	177.202	-0.700664	0.181294	0.000111185	0.000753986	OK	120	132	191	366	269	279	172	159	112	121
ADA2	11.9098	1.2282	0.516987	0.0175166	0.0481982	OK	9	4	0	8	24	29	11	14	15	19
ADAD1	0	NaN	NaN	NaN	NaN	Low	0	0	0	0	0	0	0	0	0	0
ADAD2	0.130782	-1.34149	3.219	0.676867	NaN	Low	0	0	2	0	0	1	0	0	0	0
ADAL	42.2432	0.348968	0.273678	0.202272	0.330737	OK	27	25	29	52	64	53	34	41	47	40
ADAM10	1229.6	0.692941	0.161504	1.78223e-05	0.000163457	OK	510	571	752	1709	1865	1818	1586	1508	1583	1227
ADAM11	0.200347	-0.305894	2.93662	0.917038	NaN	Low	0	0	0	1	1	1	0	0	0	1
ADAM12	27.4015	0.223856	0.309691	0.46978	0.609994	OK	17	9	19	48	41	44	40	33	36	17
ADAM15	2875.61	-0.317037	0.129628	0.0144551	0.0413854	OK	1890	1914	2452	4644	4686	4503	2758	2573	2659	3146
ADAM17	592.234	0.656889	0.175443	0.000180996	0.00114015	OK	253	271	372	768	1095	972	786	840	593	471
ADAM18	0	NaN	NaN	NaN	NaN	Low	0	0	0	0	0	0	0	0	0	0
ADAM19	506.273	0.564379	0.126475	8.10541e-06	8.44236e-05	OK	226	247	259	582	956	876	680	720	510	548
ADAM1A	14.7418	-0.146295	0.351658	0.6774	0.780752	OK	11	8	11	29	27	17	15	16	13	16
ADAM2	0	NaN	NaN	NaN	NaN	Low	0	0	0	0	0	0	0	0	0	0
ADAM20	0.326336	0.226647	2.28006	0.920817	NaN	Low	0	0	0	1	0	1	1	0	1	0
ADAM20P1	1.73403	0.654332	1.0744	0.54251	0.674304	OK	1	0	1	3	3	1	5	2	1	2
ADAM21	8.68683	0.328284	0.555761	0.554726	0.684917	OK	4	8	7	7	18	17	5	19	7	8
ADAM21P1	1.27541	1.23738	1.65254	0.453994	0.594778	OK	1	0	0	0	3	0	6	1	1	0
ADAM22	1.04369	0.342096	1.38286	0.804612	NaN	Low	0	0	1	3	1	1	2	1	0	3
ADAM23	4.36557	2.05042	0.848567	0.0156777	0.044096	OK	0	2	2	1	10	12	7	9	6	2
ADAM28	96.6031	0.940317	0.292856	0.00132341	0.00586588	OK	51	53	72	117	113	126	110	103	124	93
ADAM29	0	NaN	NaN	NaN	NaN	Low	0	0	0	0	0	0	0	0	0	0
ADAM30	0	NaN	NaN	NaN	NaN	Low	0	0	0	0	0	0	0	0	0	0
ADAM32	3.49256	-0.404553	0.735526	0.582307	0.707648	OK	2	2	7	4	7	3	9	4	3	7
ADAM33	0	NaN	NaN	NaN	NaN	Low	0	0	0	0	0	0	0	0	0	0
ADAM3A	0	NaN	NaN	NaN	NaN	Low	0	0	0	0	0	0	0	0	0	0
ADAM3B	0	NaN	NaN	NaN	NaN	Low	0	0	0	0	0	0	0	0	0	0
ADAM5	0	NaN	NaN	NaN	NaN	Low	0	0	0	0	0	0	0	0	0	0
ADAM6	0	NaN	NaN	NaN	NaN	Low	0	0	0	0	0	0	0	0	0	0
ADAM7	0	NaN	NaN	NaN	NaN	Low	0	0	0	0	0	0	0	0	0	0
ADAM8	458.607	0.55171	0.137481	5.99525e-05	0.000445943	OK	210	227	274	533	842	790	704	585	606	704
ADAM9	4211.04	0.968405	0.189007	2.99687e-07	4.91316e-06	OK	1633	1784	2393	5313	6093	5226	6180	5723	5302	4630
ADAMDEC1	0	NaN	NaN	NaN	NaN	Low	0	0	0	0	0	0	0	0	1	0
ADAMTS1	6529.64	2.09754	0.15546	1.73152e-41	4.1314e-39	OK	1474	1598	1415	3432	12501	11903	12288	11663	8650	7732
ADAMTS10	0.379234	1.45509	2.81795	0.6056	NaN	Low	0	0	0	0	3	0	2	0	0	0
ADAMTS12	0.447577	0.852893	2.75829	0.757162	NaN	Low	0	0	1	0	0	1	0	2	0	0
ADAMTS13	12.7205	-1.18186	0.480704	0.0139478	0.0402674	OK	15	9	13	23	23	16	18	7	6	11
ADAMTS14	2.47267	-1.77043	1.05434	0.0931184	0.182969	OK	3	5	2	3	3	0	0	1	5	1
ADAMTS15	66.4066	-0.120666	0.253637	0.634257	0.74855	OK	56	49	37	63	101	97	70	68	70	68
ADAMTS16	0	NaN	NaN	NaN	NaN	Low	0	0	0	0	0	0	0	0	0	0
ADAMTS17	1.07771	-0.61285	1.36679	0.653874	NaN	Low	2	0	1	1	2	0	0	1	1	2
ADAMTS18	0.0915802	-0.0833497	3.22592	0.979387	NaN	Low	0	1	0	0	0	1	1	0	0	0
ADAMTS19	3.86827	0.148532	0.714171	0.835246	0.895591	OK	3	0	3	8	7	3	5	9	4	4
ADAMTS19-AS1	0.169677	-1.34149	3.219	0.676867	NaN	Low	0	1	0	0	0	1	0	0	0	0
ADAMTS2	0.376221	-0.0284583	2.47474	0.990825	NaN	Low	0	0	1	0	0	1	0	0	2	0
ADAMTS20	0	NaN	NaN	NaN	NaN	Low	0	0	0	0	0	0	0	0	0	0
ADAMTS3	7.45177	0.510997	0.580292	0.378543	0.522873	OK	4	3	6	10	10	6	8	6	19	6
ADAMTS4	0.264166	-0.310352	2.69991	0.908486	NaN	Low	0	0	0	1	0	0	0	0	1	1
ADAMTS5	0.645175	2.22173	1.88085	0.237507	NaN	Low	0	0	0	0	2	2	3	1	0	0
ADAMTS6	155.744	2.29488	0.235748	2.14913e-22	2.56391e-20	OK	29	23	32	98	419	387	262	251	171	163
ADAMTS7	33.695	-0.562847	0.302606	0.0628859	0.134579	OK	28	11	34	61	57	45	21	24	31	35
ADAMTS7P1	0	NaN	NaN	NaN	NaN	Low	0	0	0	0	0	0	0	0	0	0
ADAMTS8	0	NaN	NaN	NaN	NaN	Low	0	0	0	0	0	0	0	0	0	0
ADAMTS9	3.66145	2.1999	0.939364	0.0191855	0.0518195	OK	1	1	1	1	10	7	6	6	1	2
ADAMTS9-AS1	0	NaN	NaN	NaN	NaN	Low	0	0	0	0	0	0	0	0	0	0
ADAMTS9-AS2	0	NaN	NaN	NaN	NaN	Low	0	0	0	0	1	0	0	0	0	0
ADAMTSL1	0.226919	-0.294536	2.82574	0.916984	NaN	Low	0	0	0	1	0	1	1	0	0	0
ADAMTSL2	0	NaN	NaN	NaN	NaN	Low	0	0	0	0	0	0	0	0	0	0
ADAMTSL3	4.81496	-0.895846	0.656806	0.172585	0.293865	OK	7	3	6	9	6	4	5	1	7	4
ADAMTSL4	293.152	-1.5201	0.15564	1.56362e-22	1.87985e-20	OK	284	276	423	689	338	307	176	167	190	187
ADAMTSL4-AS1	0.356952	0.414046	2.52215	0.869602	NaN	Low	0	0	0	1	5	3	1	1	1	2
ADAMTSL5	74.1469	-0.605853	0.261909	0.0207104	0.0551637	OK	64	59	72	140	151	145	67	68	56	53
ADAP1	98.0314	-0.414956	0.21128	0.0495293	0.111016	OK	64	69	94	171	167	161	79	77	82	112
ADAP2	13.7375	-0.105013	0.407185	0.796483	0.870101	OK	5	9	12	30	28	23	12	16	8	16
ADAR	2807.81	1.42975	0.202097	1.49885e-12	7.06556e-11	OK	1038	911	793	1791	4412	3771	4363	4370	4923	4149
ADARB1	107.627	-0.763503	0.230235	0.000912525	0.00430686	OK	100	75	107	174	173	174	83	101	68	59
ADARB2	1.22085	0.900534	1.32443	0.496543	NaN	Low	0	1	0	2	2	3	1	0	3	2
ADARB2-AS1	0	NaN	NaN	NaN	NaN	Low	0	0	0	0	0	0	0	0	0	0
ADAT1	151.226	0.155404	0.159776	0.330733	0.475071	OK	96	106	92	181	234	226	166	161	170	160
ADAT2	101.498	-0.244859	0.223731	0.273764	0.413418	OK	68	58	107	226	149	139	105	79	119	66
ADAT3	35.4082	-0.420934	0.370501	0.255905	0.393688	OK	24	25	29	55	39	29	19	18	46	59
ADCK1	38.5969	-0.768096	0.257616	0.00286787	0.0110973	OK	32	34	30	75	40	53	24	42	32	29
ADCK2	161.823	-0.396111	0.155627	0.0109196	0.0329606	OK	106	110	155	259	224	206	152	152	160	193
ADCK5	85.7433	-0.581345	0.210693	0.00579421	0.0196592	OK	75	62	103	176	155	109	92	72	83	122
ADCY1	13.1782	-1.71971	0.622536	0.00573741	0.019503	OK	8	6	16	17	18	5	8	15	5	10
ADCY10	0.523361	1.94563	1.97643	0.324909	NaN	Low	0	0	0	0	2	5	1	0	1	1
ADCY10P1	15.6182	-0.652211	0.372661	0.0800933	0.163228	OK	11	13	34	66	25	35	17	17	16	14
ADCY2	0	NaN	NaN	NaN	NaN	Low	0	0	0	0	0	0	0	0	0	0
ADCY3	319.996	-0.25155	0.186465	0.177322	0.30001	OK	201	158	142	271	386	298	222	208	211	236
ADCY4	12.1025	-0.0143419	0.427606	0.973244	0.983368	OK	14	7	11	18	29	29	19	18	27	17
ADCY5	1.86072	-2.23691	1.13298	0.048342	0.108862	OK	3	5	2	1	2	1	2	1	0	2
ADCY6	353.966	-0.209212	0.161616	0.195492	0.322713	OK	265	251	264	488	569	500	316	352	420	397
ADCY7	316.81	-0.36841	0.12014	0.00216572	0.00883899	OK	217	234	289	578	505	392	302	297	344	314
ADCY8	0	NaN	NaN	NaN	NaN	Low	0	0	0	0	0	0	0	0	0	0
ADCY9	169.421	-0.343069	0.195109	0.0786895	0.160896	OK	133	137	111	231	282	258	156	148	162	134
ADCYAP1	0	NaN	NaN	NaN	NaN	Low	0	0	0	0	0	0	0	0	0	0
ADCYAP1R1	0.0663386	-1.25218	3.22122	0.697477	NaN	Low	0	0	0	1	0	0	0	0	0	0
ADD1	1549.84	-0.0657135	0.12128	0.587934	0.711924	OK	1031	1008	1043	2081	2563	2142	1780	1754	1526	1504
ADD2	0.173663	-1.34149	3.219	0.676867	NaN	Low	1	0	0	0	0	0	0	0	0	0
ADD3	341.281	0.699601	0.19131	0.000255287	0.0015129	OK	158	136	220	462	553	501	458	442	391	282
ADD3-AS1	0.323145	1.22783	2.25123	0.585475	NaN	Low	0	0	0	0	2	1	1	0	0	0
ADGB	0	NaN	NaN	NaN	NaN	Low	0	0	0	0	0	0	0	0	0	0
ADGRA1	0	NaN	NaN	NaN	NaN	Low	0	0	0	0	0	0	0	0	0	0
ADGRA1-AS1	0	NaN	NaN	NaN	NaN	Low	0	0	0	0	0	0	0	0	0	0
ADGRA2	2.00412	-0.895649	1.08143	0.407554	0.551761	OK	0	3	2	1	1	1	3	1	0	0
ADGRA3	565.048	-0.458282	0.19845	0.0209265	0.0555639	OK	439	437	414	920	859	900	561	565	378	333
ADGRB1	1.75369	-0.0589425	1.14404	0.95891	0.974237	OK	4	1	0	1	1	5	3	0	2	2
ADGRB2	10.5853	-0.731308	0.489858	0.135464	0.244037	OK	19	10	5	16	19	18	11	9	5	9
ADGRB3	0	NaN	NaN	NaN	NaN	Low	0	0	0	0	0	0	0	0	0	0
ADGRD1	0.16302	-0.785703	3.22167	0.807323	NaN	Low	0	0	0	1	0	0	0	0	1	0
ADGRD1-AS1	0	NaN	NaN	NaN	NaN	Low	0	0	0	0	0	0	0	0	0	0
ADGRE1	0	NaN	NaN	NaN	NaN	Low	0	0	0	0	0	0	0	0	0	0
ADGRE2	30.2319	-0.896453	0.286009	0.00172231	0.0072962	OK	30	23	25	32	32	30	14	24	17	15
ADGRE3	0	NaN	NaN	NaN	NaN	Low	0	0	0	0	0	0	0	0	0	0
ADGRE4P	0	NaN	NaN	NaN	NaN	Low	0	0	0	0	0	0	0	0	0	0
ADGRE5	451.888	-0.258615	0.136124	0.0574521	0.12532	OK	279	298	339	707	677	612	414	427	478	506
ADGRF1	507.734	-0.592701	0.167528	0.000403292	0.00220467	OK	347	392	577	1280	615	620	480	491	386	299
ADGRF2	2.68666	-2.79715	0.956689	0.00345805	0.0129395	OK	2	3	5	11	3	2	1	0	1	0
ADGRF3	2.3963	-0.155196	1.13753	0.891479	0.931919	OK	4	6	8	10	4	5	6	3	8	6
ADGRF4	689.104	0.164392	0.154397	0.286994	0.427773	OK	430	440	494	1065	1189	1097	892	928	589	568
ADGRF5	1.02432	-0.127315	1.49507	0.932137	NaN	Low	1	0	1	2	0	0	1	3	2	0
ADGRG1	1191.71	-0.667812	0.155072	1.65884e-05	0.00015341	OK	952	977	995	1825	1822	1600	1148	1109	880	923
ADGRG2	3.76313	0.235903	0.775575	0.761002	0.844717	OK	2	3	4	5	4	8	4	5	0	8
ADGRG3	0.353673	-0.457404	2.8743	0.873562	NaN	Low	1	1	0	0	0	0	2	0	0	0
ADGRG4	0.0971369	-0.0833497	3.22592	0.979387	NaN	Low	0	0	0	0	0	0	0	1	0	0
ADGRG5	0.198551	0.397544	3.22592	0.901922	NaN	Low	1	0	0	0	0	0	0	0	1	1
ADGRG6	354.416	0.768491	0.160356	1.64784e-06	2.10688e-05	OK	177	170	178	420	663	586	503	445	433	295
ADGRG7	0.164614	0.397544	3.22592	0.901922	NaN	Low	0	0	0	0	0	1	0	1	0	0
ADGRL1	42.4062	-1.15134	0.27984	3.88392e-05	0.00031136	OK	41	42	39	80	62	55	31	24	20	27
ADGRL2	407.31	-0.220098	0.132879	0.0976437	0.18984	OK	300	304	328	720	615	552	405	467	367	293
ADGRL3	3.51812	0.671349	0.824943	0.415752	0.559811	OK	1	3	2	4	6	9	9	2	1	1
ADGRL3-AS1	0	NaN	NaN	NaN	NaN	Low	0	0	0	0	0	0	0	0	0	0
ADGRL4	6.02628	0.46247	0.706576	0.512775	0.649262	OK	0	1	6	16	4	8	8	12	7	5
ADGRV1	0.419665	-0.109034	2.45466	0.96457	NaN	Low	0	1	0	2	0	1	1	2	0	1
ADH1A	0	NaN	NaN	NaN	NaN	Low	0	0	0	0	0	0	0	0	0	0
ADH1B	0	NaN	NaN	NaN	NaN	Low	0	0	0	0	0	0	0	0	0	0
ADH1C	0.358263	-0.329637	2.85712	0.908149	NaN	Low	1	1	0	0	0	0	2	1	0	1
ADH4	1.15842	-0.52125	1.33931	0.697134	NaN	Low	0	1	3	1	1	3	1	3	2	0
ADH5	1740.18	0.239195	0.14215	0.0924354	0.181996	OK	836	968	1457	2818	2451	2500	1903	1822	2020	1866
ADH6	0.951229	0.188121	1.42207	0.894757	NaN	Low	5	1	5	12	3	8	8	2	5	0
ADH7	4.19832	-0.559343	0.80081	0.484882	0.623668	OK	2	2	2	19	8	12	2	1	1	3
ADHFE1	4.19335	1.27777	0.786316	0.104162	0.199536	OK	1	3	4	2	13	13	5	2	7	4
ADI1	510.155	-0.145335	0.135257	0.282592	0.423329	OK	279	318	513	928	758	692	487	500	474	461
ADIG	0	NaN	NaN	NaN	NaN	Low	0	0	0	0	0	0	0	0	0	0
ADIPOQ	0	NaN	NaN	NaN	NaN	Low	0	0	0	0	0	0	0	0	0	0
ADIPOQ-AS1	0	NaN	NaN	NaN	NaN	Low	0	0	1	0	0	0	0	0	0	0
ADIPOR1	1668.4	-0.168217	0.109221	0.123523	0.227466	OK	1163	1181	1217	2475	2652	2543	1636	1690	1581	1500
ADIPOR2	991.789	0.306298	0.113671	0.00704746	0.0232107	OK	528	604	600	1344	1698	1437	1253	1204	1076	939
ADIRF	1058.38	-0.43054	0.225597	0.0563337	0.123558	OK	432	562	1395	2641	1545	1591	989	1150	857	1081
ADK	965.269	0.274094	0.175135	0.117573	0.219058	OK	456	566	929	1721	1381	1277	1066	977	1061	978
ADM	629.14	0.592886	0.180703	0.00103439	0.00477029	OK	213	259	409	818	1226	1213	1007	863	519	619
ADM2	7.14057	0.678567	0.601945	0.25962	0.397988	OK	4	2	4	7	24	16	4	9	6	9
ADM5	15.7236	-2.07997	0.521508	6.65285e-05	0.000488075	OK	31	25	6	22	18	12	9	6	5	7
ADNP	666.462	0.218157	0.134012	0.103549	0.198657	OK	409	374	457	1004	1027	874	781	769	737	572
ADNP-AS1	2.6887	1.51202	1.01583	0.13663	0.245623	OK	2	2	0	7	5	3	8	7	8	3
ADNP2	232.768	0.390347	0.176654	0.027128	0.0682889	OK	107	128	149	333	394	279	352	303	229	217
ADO	287.101	0.467448	0.164611	0.0045154	0.0160544	OK	113	112	196	457	453	452	364	355	330	319
ADORA1	0.0971369	-0.0833497	3.22592	0.979387	NaN	Low	0	0	0	0	0	0	0	1	0	0
ADORA2A	0.278269	1.04632	3.07366	0.733544	NaN	Low	0	0	0	0	0	1	0	0	0	0
ADORA2A-AS1	0.0647367	-0.0833497	3.22592	0.979387	NaN	Low	0	0	0	0	1	0	0	0	0	0
ADORA2B	240.389	0.0445458	0.181167	0.805774	0.875613	OK	110	110	235	430	412	370	249	235	287	257
ADORA3	0	NaN	NaN	NaN	NaN	Low	0	0	0	0	0	0	0	0	0	0
ADPGK	584.32	-0.00927112	0.0912449	0.919069	0.94899	OK	333	354	409	803	840	760	553	579	592	562
ADPGK-AS1	0.720829	1.29935	1.92715	0.500164	NaN	Low	0	0	0	0	1	0	2	0	0	0
ADPRH	33.9686	0.255271	0.320214	0.425342	0.56838	OK	17	19	16	58	64	55	25	61	30	29
ADPRHL1	3.72445	-0.0814258	0.755202	0.914139	0.94608	OK	2	2	3	10	8	2	4	1	3	8
ADPRHL2	650.005	0.429587	0.129829	0.000936756	0.00439448	OK	265	301	435	788	1149	1080	777	745	755	918
ADPRM	58.2853	0.676175	0.243458	0.00548003	0.0187938	OK	17	22	37	84	91	95	82	61	78	68
ADRA1A	0	NaN	NaN	NaN	NaN	Low	0	0	0	0	0	0	0	0	0	0
ADRA1B	8.94536	-1.38634	0.486747	0.00439724	0.0157099	OK	10	13	5	21	11	7	4	8	6	8
ADRA1D	0.261564	-2.17472	3.19971	0.496719	NaN	Low	0	0	2	0	0	0	1	0	0	0
ADRA2A	0.0972377	-0.0833497	3.22592	0.979387	NaN	Low	0	0	0	0	0	0	0	0	1	0
ADRA2B	0.244015	0.880985	3.2184	0.784289	NaN	Low	0	0	0	0	1	0	2	0	0	0
ADRA2C	2.48347	-1.5169	1.00544	0.131378	0.238448	OK	1	2	6	5	6	4	1	0	0	4
ADRB1	0.57111	0.14315	1.8353	0.937829	NaN	Low	0	0	1	1	1	3	0	0	0	1
ADRB2	541.783	1.1109	0.11315	9.42671e-23	1.14218e-20	OK	196	228	216	456	1134	1004	773	698	682	617
ADRB3	0	NaN	NaN	NaN	NaN	Low	0	0	0	0	0	0	0	0	0	0
ADRM1	1230.91	-0.196467	0.157021	0.210856	0.34114	OK	803	845	1068	1946	1865	1877	1322	1212	1176	1666
ADSL	416.947	-0.109984	0.105634	0.297793	0.439562	OK	284	278	389	617	660	616	455	405	435	407
ADSS	555.199	0.313255	0.165872	0.0589552	0.127933	OK	248	256	431	956	855	788	656	639	664	559
ADSSL1	35.6534	-0.395477	0.278536	0.155655	0.272159	OK	26	27	35	52	72	45	38	47	41	37
ADTRP	60.7711	0.613897	0.219417	0.00514441	0.0178529	OK	25	29	45	96	135	118	89	92	73	53
AEBP1	11.7572	0.0356885	0.463108	0.938573	0.961894	OK	9	8	10	9	19	15	18	6	18	13
AEBP2	213.403	0.780701	0.230248	0.000697159	0.0034566	OK	86	76	127	315	315	330	307	246	264	246
AEN	338.394	0.3764	0.106933	0.000431629	0.00233001	OK	175	149	205	447	586	524	448	413	396	399
AES	3078.83	-0.28552	0.157042	0.0690473	0.144925	OK	1922	2047	2517	4518	4884	4686	3070	2698	2680	3897
AFAP1	475.761	0.423637	0.146261	0.00377407	0.0138472	OK	278	246	242	548	826	657	484	492	440	349
AFAP1-AS1	3.87302	0.554459	0.73645	0.451522	0.592491	OK	2	2	2	1	5	5	0	4	5	1
AFAP1L1	326.459	0.349608	0.162582	0.0315278	0.07727	OK	204	183	175	330	564	455	404	364	453	368
AFAP1L2	526.056	-0.263987	0.111411	0.0178131	0.048853	OK	366	372	426	859	694	624	555	595	503	541
AFDN	1008.76	0.525996	0.150972	0.000493838	0.00260149	OK	560	511	597	1301	1847	1556	1441	1435	1104	855
AFDN-DT	1.47536	0.326759	1.15451	0.777156	0.856822	OK	2	1	1	1	4	5	1	1	0	2
AFF1	763.547	1.16278	0.192772	1.62064e-09	4.37883e-08	OK	287	312	318	710	1487	1304	1185	1281	830	580
AFF1-AS1	14.9852	1.65433	0.416616	7.16067e-05	0.00051919	OK	12	5	4	16	36	38	27	31	23	31
AFF2	0.0915802	-0.0833497	3.22592	0.979387	NaN	Low	0	0	0	0	0	0	1	0	0	0
AFF3	0.194274	0.397544	3.22592	0.901922	NaN	Low	0	0	0	0	0	0	0	2	0	0
AFF4	1523.88	1.09408	0.201193	5.38925e-08	1.07432e-06	OK	553	581	694	1636	2775	2414	2442	2446	1754	1160
AFG1L	32.1552	-0.079986	0.28769	0.780991	0.859919	OK	20	15	32	68	55	43	25	40	26	32
AFG3L1P	81.2721	-0.67438	0.188549	0.000347981	0.00194691	OK	77	59	74	134	106	106	68	73	76	62
AFG3L2	625.98	-0.0570627	0.116586	0.624525	0.741409	OK	246	195	335	632	623	502	452	456	468	430
AFM	0	NaN	NaN	NaN	NaN	Low	0	0	0	0	0	0	0	0	0	0
AFMID	116.655	-0.520955	0.223459	0.0197362	0.0529801	OK	93	98	155	253	244	224	116	109	83	100
AFP	2.34739	-0.347841	0.855741	0.684391	0.786413	OK	2	1	2	5	2	2	3	5	2	3
AFTPH	332.738	0.729303	0.205319	0.000382253	0.00210674	OK	116	141	222	471	467	467	444	435	456	387
AGA	103.633	0.0923012	0.191781	0.630314	0.745873	OK	55	67	91	195	151	153	105	123	103	92
AGAP1	196.451	-0.260023	0.183791	0.157134	0.274003	OK	139	167	142	268	310	303	218	210	170	134
AGAP1-IT1	0.953153	-0.473394	1.59942	0.767246	NaN	Low	0	1	0	4	2	0	1	3	1	0
AGAP11	5.83462	-1.16167	0.551133	0.0350497	0.0839905	OK	4	8	5	15	8	7	3	5	5	4
AGAP12P	0.537919	0.384124	2.03245	0.850097	NaN	Low	0	0	0	1	1	2	0	0	1	1
AGAP2	2.71885	0.00706686	0.903579	0.99376	0.99646	OK	2	2	0	3	9	5	4	1	1	6
AGAP2-AS1	107.299	-0.427429	0.206351	0.0383238	0.0902603	OK	6	2	8	9	7	11	3	2	2	2
AGAP3	916.413	-0.367423	0.16265	0.0238843	0.0617576	OK	635	696	727	1385	1562	1481	890	797	798	1033
AGAP4	55.426	-0.812506	0.222303	0.000257225	0.00152076	OK	21	24	15	38	25	23	16	17	11	14
AGAP5	17.9681	-0.701223	0.344352	0.0417147	0.0964883	OK	4	8	14	22	21	11	16	4	10	10
AGAP6	86.6318	-0.877933	0.182599	1.52459e-06	1.97865e-05	OK	51	30	65	123	70	72	49	52	60	35
AGAP7P	6.49674	-0.292705	0.789263	0.710743	0.807598	OK	0	0	2	5	1	1	2	0	0	0
AGAP9	47.6139	-0.455419	0.249973	0.068475	0.143997	OK	0	3	0	2	4	2	1	2	0	1
AGBL1	0	NaN	NaN	NaN	NaN	Low	0	2	0	1	1	2	0	0	1	0
AGBL1-AS1	1.20551	-0.0189046	1.4823	0.989824	NaN	Low	0	2	2	6	5	0	0	2	4	1
AGBL2	5.16076	-0.91869	0.59962	0.125493	0.230328	OK	5	7	9	8	9	9	5	3	8	3
AGBL3	1.50216	-0.407501	1.17902	0.729624	0.821767	OK	1	0	2	6	1	3	2	2	5	1
AGBL4	0	NaN	NaN	NaN	NaN	Low	0	0	0	0	0	0	0	0	0	0
AGBL4-IT1	0	NaN	NaN	NaN	NaN	Low	0	0	0	0	0	0	0	0	0	0
AGBL5	148.083	-0.0190514	0.188631	0.919552	0.949276	OK	114	80	95	203	284	222	163	173	128	142
AGBL5-AS1	0	NaN	NaN	NaN	NaN	Low	0	0	0	0	0	0	0	0	0	0
AGER	28.3462	-1.06703	0.298727	0.000354386	0.00197908	OK	25	32	40	67	39	62	28	24	25	25
AGFG1	1004.47	0.875799	0.144813	1.46846e-09	4.01471e-08	OK	414	421	549	1188	1769	1722	1406	1334	1112	941
AGFG2	71.5323	-1.09671	0.222403	8.17287e-07	1.16608e-05	OK	68	66	69	126	72	81	47	42	53	70
AGGF1	305.442	0.0752331	0.141051	0.593774	0.717144	OK	189	179	255	493	427	372	320	334	359	308
AGK	275.28	0.127979	0.137061	0.350438	0.495843	OK	185	189	218	430	444	391	299	259	281	284
AGL	263.104	0.431819	0.244913	0.0778741	0.159472	OK	113	111	221	471	331	323	323	326	331	262
AGMAT	22.4024	0.132966	0.329025	0.686123	0.78768	OK	10	10	20	39	43	27	27	29	19	28
AGMO	6.62391	0.636133	0.547618	0.245383	0.382285	OK	2	3	6	11	12	6	8	8	10	9
AGPAT1	561.816	-0.47935	0.179826	0.0076843	0.0248387	OK	380	413	328	630	779	632	428	455	441	447
AGPAT2	581.241	-0.335648	0.15251	0.0277482	0.0695453	OK	357	406	490	893	859	818	542	491	527	675
AGPAT3	615.898	-0.0711421	0.13549	0.599532	0.721737	OK	435	412	404	821	1023	889	610	657	645	659
AGPAT4	77.8975	-0.345972	0.223554	0.121719	0.225052	OK	65	65	67	117	130	120	70	104	56	51
AGPAT4-IT1	2.36737	0.798447	0.929475	0.390324	0.534528	OK	1	1	0	4	6	3	2	4	2	4
AGPAT5	387.643	0.219477	0.215273	0.307952	0.451674	OK	156	196	335	678	658	660	527	405	353	276
AGPS	578.1	0.414534	0.18532	0.0252956	0.0645989	OK	272	306	448	996	812	808	636	695	685	506
AGR2	238.966	-0.0623239	0.170807	0.715202	0.810823	OK	115	148	231	485	400	392	259	263	206	231
AGR3	0.0647367	-0.0833497	3.22592	0.979387	NaN	Low	0	0	0	0	1	0	0	0	0	0
AGRN	5104.54	-0.161593	0.16187	0.318138	0.462764	OK	3691	3508	3540	6865	8304	7314	5507	4995	5088	6451
AGRP	0	NaN	NaN	NaN	NaN	Low	0	1	0	0	0	0	0	0	0	0
AGT	0.452254	0.415198	2.34716	0.859592	NaN	Low	0	0	1	0	2	0	0	0	2	0
AGTPBP1	101.96	-0.0105767	0.193006	0.956298	0.972603	OK	55	56	101	190	155	131	115	104	109	85
AGTR1	0	NaN	NaN	NaN	NaN	Low	0	0	0	0	0	0	0	0	0	0
AGTR2	0	NaN	NaN	NaN	NaN	Low	0	0	0	0	0	0	0	0	0	0
AGTRAP	520.039	-0.543716	0.181607	0.00275425	0.0107353	OK	339	375	542	784	853	808	461	412	416	527
AGXT	0	NaN	NaN	NaN	NaN	Low	0	0	0	0	0	0	0	0	0	0
AGXT2	0	NaN	NaN	NaN	NaN	Low	0	0	0	0	0	0	0	0	0	0
AHCTF1	1000.87	0.576107	0.123508	3.09317e-06	3.67319e-05	OK	442	511	515	1102	1496	1482	1047	991	1025	795
AHCTF1P1	8.57903	1.18754	0.516519	0.0214978	0.0568497	OK	2	3	4	3	9	6	13	3	5	4
AHCY	3062.5	-0.101655	0.104477	0.330558	0.475053	OK	1750	1776	2526	4654	5206	4889	3376	3055	2884	3204
AHCYL1	899.56	0.33278	0.133096	0.0124086	0.0365796	OK	558	504	549	1154	1681	1462	1090	1078	947	756
AHCYL2	182.204	0.23141	0.156018	0.138015	0.247826	OK	113	98	124	240	288	247	200	225	226	161
AHDC1	334.677	-1.18214	0.218884	6.63554e-08	1.29774e-06	OK	357	312	320	537	474	343	192	204	223	271
AHI1	33.0376	0.344515	0.38068	0.365466	0.509942	OK	22	26	28	50	50	45	36	31	37	19
AHNAK	19331.7	0.374598	0.132109	0.00457513	0.0162279	OK	11162	10801	10259	21445	32895	26772	25379	23769	22970	18935
AHNAK2	7268.55	-0.261644	0.127948	0.0408615	0.0948543	OK	5033	4916	4895	10119	11162	10127	7679	7738	6877	6043
AHR	408.347	0.359061	0.188485	0.0567819	0.124252	OK	222	248	262	642	473	484	482	412	571	458
AHRR	1.8931	1.63638	1.20701	0.175186	0.29729	OK	0	1	0	2	1	6	5	2	3	1
AHSA1	1569.31	-0.51059	0.119805	2.02748e-05	0.000181339	OK	1069	1171	1580	2899	2067	2124	1306	1233	1586	1615
AHSA2P	218.347	-0.637989	0.16691	0.000132186	0.000876098	OK	109	108	195	326	245	253	143	130	138	141
AHSG	0.813803	-0.538984	1.49143	0.717809	NaN	Low	1	1	0	1	1	2	1	1	0	0
AHSP	0	NaN	NaN	NaN	NaN	Low	0	0	0	0	0	0	0	0	0	0
AICDA	0.0647367	-0.0833497	3.22592	0.979387	NaN	Low	0	0	0	0	1	0	0	0	0	0
AIDA	1055.28	1.14666	0.177602	1.0725e-10	3.77176e-09	OK	99	124	200	374	649	545	615	574	608	492
AIF1	0	NaN	NaN	NaN	NaN	Low	0	0	0	0	0	0	0	0	0	0
AIF1L	19.4684	-1.57676	0.321588	9.43685e-07	1.31379e-05	OK	17	21	25	48	18	20	10	14	11	6
AIFM1	427.158	-0.327162	0.10066	0.00115338	0.00523033	OK	298	297	370	708	637	551	425	386	430	419
AIFM2	57.8656	-0.298059	0.215062	0.165771	0.285243	OK	39	41	36	104	84	64	60	55	57	70
AIFM3	9.55825	-0.924562	0.446743	0.0384934	0.0905772	OK	13	8	16	23	14	17	14	8	8	13
AIG1	290.934	0.0358622	0.149709	0.810683	0.878515	OK	187	194	242	508	540	567	332	276	306	247
AIM2	18.9521	2.99524	0.499362	1.996e-09	5.33207e-08	OK	1	4	4	3	43	45	31	33	34	30
AIMP1	589.694	0.396327	0.166377	0.0172141	0.0475634	OK	278	287	440	867	761	681	637	604	526	566
AIMP2	389.876	-0.736584	0.12168	1.41791e-09	3.91598e-08	OK	162	195	211	366	283	250	205	160	209	197
AIP	136.042	-0.174547	0.16741	0.297119	0.438854	OK	74	94	106	208	216	216	136	124	147	157
AIPL1	0.173663	-1.34149	3.219	0.676867	NaN	Low	1	0	0	0	0	0	0	0	0	0
AIRE	0	NaN	NaN	NaN	NaN	Low	0	0	0	0	0	0	0	0	0	0
AIRN	0.100849	-0.0833497	3.22592	0.979387	NaN	Low	0	0	0	0	0	0	0	0	0	1
AJAP1	14.0712	-0.573186	0.392909	0.144613	0.256748	OK	8	8	12	36	22	23	12	8	13	14
AJM1	4.33335	-0.706925	0.696103	0.309845	0.453595	OK	1	7	5	8	3	6	5	4	9	1
AJUBA	1797.92	0.275872	0.154344	0.0738752	0.153152	OK	1062	1111	1214	2450	2669	2291	1766	1576	2424	2336
AK1	319.27	-0.662891	0.17388	0.000137654	0.000906912	OK	268	268	267	467	440	434	297	274	244	301
AK2	1538.98	-0.360532	0.0941052	0.000127542	0.000851142	OK	929	952	1205	2197	2032	1976	1354	1283	1378	1303
AK3	708.023	0.820303	0.213581	0.000122682	0.000823314	OK	244	272	468	1005	1187	1094	1001	881	737	672
AK4	1579.08	0.701647	0.152364	4.12323e-06	4.7324e-05	OK	426	517	650	1388	1718	1567	1421	1498	1427	1177
AK5	0.158267	-0.761246	3.22091	0.813165	NaN	Low	0	0	0	1	0	0	1	0	0	0
AK6	207.93	0.366682	0.240821	0.127851	0.233522	OK	50	38	137	274	210	178	134	154	161	152
AK7	1.91015	1.77612	1.21177	0.142723	0.25422	OK	0	1	1	2	4	5	5	3	0	2
AK8	2.12824	0.690508	1.05127	0.51129	0.64807	OK	1	0	4	2	6	3	3	4	3	4
AK9	14.5398	-0.470122	0.417685	0.26036	0.39865	OK	11	8	18	25	25	22	21	16	13	3
AKAIN1	0	NaN	NaN	NaN	NaN	Low	0	0	0	0	0	0	0	0	0	0
AKAP1	330.684	-0.415013	0.132401	0.00172136	0.0072962	OK	240	258	280	498	423	393	319	334	332	317
AKAP10	247.377	0.286087	0.172739	0.0976864	0.189852	OK	121	145	202	364	367	295	288	314	318	239
AKAP11	368.183	0.638389	0.209813	0.00234495	0.00944129	OK	169	160	247	547	558	436	507	489	478	345
AKAP12	1091.71	3.90421	0.278989	1.69266e-44	4.37523e-42	OK	86	89	70	170	3273	2698	2203	2209	1058	752
AKAP13	379.639	-0.0745658	0.142104	0.599774	0.721861	OK	296	258	249	504	592	477	483	389	395	342
AKAP14	0	NaN	NaN	NaN	NaN	Low	0	0	0	3	2	1	0	0	0	0
AKAP17A	589.741	-0.139631	0.144029	0.332315	0.476946	OK	345	307	484	907	840	798	527	481	552	665
AKAP2	2315.69	1.30733	0.198419	4.43594e-11	1.69034e-09	OK	1	1	2	1	21	12	13	9	9	4
AKAP3	11.1105	-0.325433	0.466743	0.485652	0.624179	OK	15	8	8	12	22	10	8	8	17	9
AKAP4	0	NaN	NaN	NaN	NaN	Low	0	0	0	0	0	0	0	0	0	0
AKAP5	1.53734	1.08826	1.30229	0.403352	0.547391	OK	0	1	2	0	2	1	1	6	1	1
AKAP6	27.1922	0.21888	0.281793	0.437312	0.579434	OK	14	23	16	44	54	35	24	30	31	27
AKAP7	16.7222	0.97192	0.387757	0.0121927	0.035991	OK	5	12	10	14	24	21	20	24	26	22
AKAP8	372.928	0.0410171	0.12573	0.744248	0.832255	OK	235	198	309	549	568	500	495	447	395	398
AKAP8L	565.535	-0.366056	0.121773	0.00264668	0.0104128	OK	366	425	562	937	838	791	576	553	533	622
AKAP9	357.677	0.564895	0.163598	0.000554501	0.00286086	OK	213	221	200	430	568	453	399	372	424	571
AKIP1	168.463	-0.360583	0.152603	0.0181339	0.0495575	OK	117	101	162	269	215	234	147	148	178	190
AKIRIN1	1425.89	0.748949	0.144891	2.35298e-07	3.97521e-06	OK	525	567	919	1797	2644	2418	1984	1809	1492	1442
AKIRIN2	450.412	0.27741	0.141336	0.0496733	0.111257	OK	224	223	331	626	820	878	541	498	416	436
AKNA	41.6161	-0.871771	0.25886	0.000757888	0.00370441	OK	35	37	35	60	39	48	35	35	40	40
AKNAD1	5.33749	-0.892001	0.614189	0.146412	0.259331	OK	3	5	13	13	7	7	6	5	3	3
AKR1A1	364.539	-0.457542	0.108475	2.46546e-05	0.00021256	OK	263	255	362	667	532	507	358	378	375	371
AKR1B1	603.464	-0.0736138	0.12139	0.544234	0.676216	OK	358	389	497	828	994	829	660	586	606	723
AKR1B10	136.629	-0.117175	0.235996	0.619534	0.737629	OK	67	55	165	269	244	219	133	136	102	141
AKR1B15	0.591526	-0.803531	1.82279	0.659339	NaN	Low	1	1	1	4	1	2	1	0	1	1
AKR1C1	640.876	0.0449399	0.133329	0.736072	0.82645	OK	292	285	459	759	958	888	621	505	534	506
AKR1C2	551.039	0.727641	0.237674	0.00220223	0.00896825	OK	202	260	459	732	872	816	543	483	445	489
AKR1C3	494.76	0.15077	0.137915	0.274302	0.414029	OK	196	245	415	647	805	704	484	516	435	447
AKR1C4	0	NaN	NaN	NaN	NaN	Low	0	0	0	1	0	0	1	0	0	0
AKR1C6P	0	NaN	NaN	NaN	NaN	Low	0	0	0	0	0	0	0	0	0	0
AKR1C8P	0	NaN	NaN	NaN	NaN	Low	0	0	0	0	0	0	0	0	0	0
AKR1D1	0.835741	2.56379	2.08885	0.219684	NaN	Low	0	0	0	0	1	0	5	3	0	0
AKR1E2	2.93262	-0.915429	0.82643	0.267995	0.406995	OK	1	1	5	10	5	2	3	4	4	0
AKR7A2	323.257	-0.2878	0.129695	0.026483	0.0669739	OK	206	212	295	520	538	478	326	292	279	318
AKR7A2P1	2.70591	0.495938	0.902076	0.582474	0.70774	OK	0	0	4	4	3	8	6	2	6	4
AKR7A3	1.6001	-0.45768	1.18681	0.699763	0.798751	OK	3	2	0	1	5	1	0	3	3	1
AKR7L	1.1701	-0.383727	1.27298	0.763078	NaN	Low	3	2	0	3	3	2	1	2	0	2
AKT1	1551.25	-0.105275	0.152377	0.489638	0.62795	OK	960	1007	1088	2106	2391	2194	1634	1560	1741	1993
AKT1S1	622.524	-0.750518	0.156205	1.54986e-06	2.00018e-05	OK	546	498	545	1004	810	789	527	539	432	555
AKT2	927.584	-0.188262	0.12761	0.140132	0.250554	OK	608	597	675	1308	1459	1355	937	904	1013	1003
AKT3	164.731	1.00798	0.225985	8.18082e-06	8.49808e-05	OK	83	65	67	156	304	263	218	216	188	121
AKTIP	186.915	-0.198635	0.233809	0.395569	0.539615	OK	95	93	196	351	185	235	187	158	139	121
ALAD	165.709	-0.765396	0.148835	2.70984e-07	4.49967e-06	OK	145	133	174	287	232	202	128	141	128	130
ALAS1	553.832	0.219937	0.125948	0.0807664	0.164114	OK	312	268	382	779	830	827	581	617	674	727
ALAS2	0	NaN	NaN	NaN	NaN	Low	0	2	0	0	1	0	0	0	0	0
ALB	0.100849	-0.0833497	3.22592	0.979387	NaN	Low	0	0	0	0	0	0	0	0	0	1
ALCAM	2453.43	0.966245	0.149076	9.07711e-11	3.23625e-09	OK	871	936	1247	2660	4223	3886	3954	3382	3062	2446
ALDH16A1	228.621	-0.747634	0.20316	0.000233219	0.00140684	OK	197	147	228	418	345	289	184	176	175	263
ALDH18A1	794.642	-0.238259	0.0972857	0.0143228	0.0411356	OK	533	504	689	1320	1318	1172	758	766	791	739
ALDH1A1	13.1877	0.689811	0.410453	0.0928389	0.182628	OK	10	8	4	13	25	29	15	13	15	12
ALDH1A2	2.00664	-1.52137	0.916719	0.0969995	0.188819	OK	2	1	3	7	2	1	4	1	1	2
ALDH1A3	8818.91	-0.021995	0.187478	0.906606	0.941892	OK	1523	1698	3404	7645	4631	4143	4437	4199	3316	3200
ALDH1B1	406.112	0.307225	0.138474	0.0265111	0.067008	OK	199	187	286	576	831	679	461	465	387	378
ALDH1L1	10.23	0.0352234	0.527249	0.946736	0.9663	OK	5	2	13	10	19	24	6	10	7	6
ALDH1L1-AS1	0	NaN	NaN	NaN	NaN	Low	0	0	0	0	0	0	0	0	0	0
ALDH1L1-AS2	0.173663	-1.34149	3.219	0.676867	NaN	Low	1	0	0	0	0	0	0	0	0	0
ALDH1L2	60.0517	0.679571	0.271918	0.0124482	0.0366822	OK	41	35	28	58	148	111	63	75	64	39
ALDH2	710.658	0.0264391	0.105026	0.801243	0.872653	OK	391	402	577	1054	1196	1133	739	708	756	780
ALDH3A1	532.204	-0.778618	0.287558	0.00677524	0.0224572	OK	188	215	938	1347	760	763	462	411	417	499
ALDH3A2	720.847	-0.0860237	0.112306	0.443692	0.585678	OK	440	473	635	1202	1229	1110	738	724	679	601
ALDH3B1	28.6289	-0.270836	0.314175	0.388657	0.533141	OK	15	18	31	52	51	74	27	35	22	27
ALDH3B2	68.8107	-2.52795	0.260819	3.24975e-22	3.76122e-20	OK	82	93	92	167	41	39	33	33	11	26
ALDH4A1	409.651	-0.276542	0.17488	0.113805	0.213447	OK	277	204	368	728	770	684	398	397	332	401
ALDH5A1	31.2522	0.0771322	0.293549	0.792738	0.868115	OK	16	23	14	58	47	59	35	39	34	20
ALDH6A1	68.378	0.622347	0.222969	0.00525156	0.0181395	OK	18	34	39	80	99	90	87	77	76	53
ALDH7A1	1076.76	0.214466	0.0932822	0.0214987	0.0568497	OK	580	628	856	1617	1829	1630	1181	1217	1121	1093
ALDH8A1	3.21717	1.5697	0.936702	0.0937824	0.183994	OK	1	1	1	2	9	5	7	4	1	8
ALDH9A1	636.38	0.277888	0.133704	0.0376739	0.0890407	OK	305	293	508	991	1111	947	773	743	687	602
ALDOA	17429.9	-0.447282	0.152764	0.00341237	0.0127956	OK	12639	12369	14324	24490	26634	25515	16381	15635	15344	19265
ALDOB	0.267379	-0.294359	3.13336	0.925154	NaN	Low	0	0	0	1	0	0	0	0	0	2
ALDOC	249.056	-0.721512	0.228337	0.0015785	0.00680783	OK	233	246	187	304	362	357	226	182	194	214
ALG1	230.987	-0.466196	0.15052	0.0019533	0.00810537	OK	118	95	133	266	196	194	138	147	147	195
ALG10	32.6957	0.372528	0.303388	0.219487	0.351076	OK	13	14	22	64	51	42	48	31	38	36
ALG10B	50.7603	0.511575	0.286756	0.0744226	0.153978	OK	21	26	21	87	50	68	52	47	71	55
ALG11	87.2291	0.968989	0.209648	3.80095e-06	4.40905e-05	OK	20	17	25	60	79	64	67	55	69	53
ALG12	214.482	-0.838493	0.167581	5.62958e-07	8.4194e-06	OK	189	182	185	415	301	287	173	152	189	186
ALG13	213.075	0.173106	0.161544	0.283914	0.424489	OK	108	125	182	372	337	322	286	225	213	208
ALG14	87.2827	-0.0402218	0.191984	0.834053	0.895003	OK	49	48	88	148	147	114	92	99	92	71
ALG1L	3.22069	-0.666455	0.869614	0.44345	0.585516	OK	3	0	1	1	6	1	3	2	3	2
ALG1L2	0.0692651	-0.0833497	3.22592	0.979387	NaN	Low	0	1	0	1	1	1	0	0	0	0
ALG1L9P	0.451087	-0.107847	1.93223	0.955489	NaN	Low	1	1	0	2	1	1	0	0	2	1
ALG2	496.817	0.20651	0.158568	0.192798	0.319285	OK	232	238	397	868	690	708	555	532	581	546
ALG3	433.799	-1.02584	0.171707	2.30949e-09	6.08113e-08	OK	414	377	440	730	600	530	318	309	315	332
ALG5	334.725	0.179345	0.184367	0.330671	0.47507	OK	151	158	321	611	470	478	416	356	374	351
ALG6	95.2281	0.195779	0.24865	0.431065	0.573755	OK	39	47	85	207	142	136	101	116	93	93
ALG8	219.372	-0.213454	0.137864	0.121551	0.22485	OK	142	162	182	448	352	321	214	225	201	190
ALG9	239.415	0.120656	0.119244	0.311614	0.455497	OK	153	151	181	345	360	335	259	252	262	230
ALK	0.292906	-0.377303	2.61463	0.88526	NaN	Low	1	2	1	1	1	0	0	0	1	2
ALKAL1	0.565036	0.529212	2.28361	0.816737	NaN	Low	0	0	0	3	2	0	0	3	0	0
ALKAL2	0	NaN	NaN	NaN	NaN	Low	0	0	0	0	0	0	0	0	0	2
ALKBH1	121.547	0.227673	0.161048	0.157451	0.274371	OK	76	62	90	176	201	200	132	113	150	111
ALKBH2	95.9078	-0.664912	0.221887	0.00272988	0.0106671	OK	67	68	110	179	117	122	66	65	99	119
ALKBH3	177.737	-0.105065	0.151709	0.488598	0.626979	OK	128	126	129	258	308	275	222	182	163	180
ALKBH3-AS1	0.0915802	-0.0833497	3.22592	0.979387	NaN	Low	0	0	0	2	1	1	3	2	0	4
ALKBH4	81.8903	-0.492106	0.185895	0.00811574	0.0260056	OK	44	58	68	124	109	104	73	53	60	67
ALKBH5	783.203	0.296262	0.112314	0.00834455	0.0266232	OK	408	408	471	1048	1364	1212	880	872	834	971
ALKBH6	139.39	-0.470001	0.18616	0.0115792	0.034582	OK	111	121	172	305	238	233	162	122	125	171
ALKBH7	154.19	-0.313248	0.196172	0.11031	0.208709	OK	80	96	166	248	259	243	149	136	121	188
ALKBH8	98.518	0.211269	0.19186	0.270826	0.41006	OK	57	49	78	162	157	114	123	97	115	98
ALLC	0	NaN	NaN	NaN	NaN	Low	0	0	0	0	0	0	0	0	0	0
ALMS1	72.2084	-0.340794	0.232393	0.142524	0.253894	OK	70	60	51	104	95	89	77	75	79	42
ALMS1-IT1	1.8756	0.439355	1.06583	0.680179	0.783023	OK	2	0	3	0	2	4	3	1	4	2
ALMS1P1	0.0915802	-0.0833497	3.22592	0.979387	NaN	Low	0	0	0	0	0	0	1	0	0	0
ALOX12	8.52821	-0.131447	0.5135	0.797965	0.870875	OK	11	10	3	12	19	10	16	11	15	11
ALOX12-AS1	0.847072	2.6276	1.76043	0.135544	NaN	Low	0	0	0	0	6	2	3	0	1	1
ALOX12B	0.901883	-1.66118	1.6039	0.300338	NaN	Low	2	0	1	3	1	3	1	1	0	0
ALOX12P2	17.0357	-0.458168	0.406551	0.259757	0.39812	OK	6	14	25	39	39	23	15	26	25	31
ALOX15	0.796217	0.00110658	1.68422	0.999476	NaN	Low	1	0	0	1	1	2	0	3	0	0
ALOX15B	420.72	-0.260656	0.14772	0.0776434	0.159064	OK	285	266	407	659	726	681	460	485	327	444
ALOX15P1	0.297184	-0.372649	2.60356	0.886187	NaN	Low	1	2	2	1	2	7	2	2	3	8
ALOX5	4.20116	2.52577	0.955321	0.00819585	0.0262189	OK	0	1	2	3	17	9	7	11	7	2
ALOX5AP	2.6104	0.477491	0.930118	0.607695	0.728005	OK	1	2	3	0	5	2	5	2	4	2
ALOXE3	37.5407	-0.447984	0.304215	0.140861	0.251539	OK	27	41	30	51	76	59	41	37	29	33
ALPG	0.0692651	-0.0833497	3.22592	0.979387	NaN	Low	0	0	0	0	0	1	0	0	0	0
ALPI	0	NaN	NaN	NaN	NaN	Low	0	0	0	0	0	0	0	0	0	0
ALPK1	54.3744	-0.528085	0.253611	0.0373185	0.0883891	OK	39	47	61	96	73	77	40	34	76	34
ALPK2	0.0647367	-0.0833497	3.22592	0.979387	NaN	Low	0	0	0	0	1	0	0	0	0	0
ALPK3	5.59037	1.06877	0.620147	0.0848134	0.170694	OK	2	3	3	4	10	11	6	11	8	5
ALPL	0.557683	-1.3569	2.2648	0.549091	NaN	Low	0	2	0	0	0	0	0	0	1	1
ALPP	0.162032	-0.81315	3.22252	0.800783	NaN	Low	0	0	0	1	0	0	0	1	0	0
ALS2	322.248	0.0549875	0.140592	0.695712	0.795532	OK	213	211	241	493	511	427	376	369	347	269
ALS2CL	1436.55	-0.903435	0.113642	1.8676e-15	1.25388e-13	OK	1231	1201	1719	3200	2183	1931	1368	1216	1225	1243
ALS2CR12	1.23426	0.297686	1.22236	0.807592	0.876557	OK	0	2	1	2	4	1	3	2	1	1
ALX1	3.83084	-0.326323	0.672187	0.627347	0.743729	OK	2	4	3	9	3	7	3	3	4	4
ALX3	8.57796	-0.227165	0.5265	0.666132	0.772704	OK	14	12	9	19	32	29	19	11	12	17
ALX4	0.408572	-1.78097	2.39154	0.456455	NaN	Low	1	0	1	0	0	1	0	1	0	0
ALYREF	638.235	0.0794511	0.202962	0.695459	0.795301	OK	268	291	479	880	1031	991	509	459	499	664
AMACR	155.699	-0.319022	0.142582	0.0252557	0.0645183	OK	7	9	12	20	19	15	14	10	10	21
AMBN	0	NaN	NaN	NaN	NaN	Low	0	0	0	0	0	0	0	0	0	0
AMBP	0.100849	-0.0833497	3.22592	0.979387	NaN	Low	0	0	0	0	0	0	0	0	0	1
AMBRA1	241.086	-0.261466	0.150418	0.0821656	0.166424	OK	189	152	189	312	344	305	249	256	256	242
AMD1	891.222	0.881492	0.228276	0.000112683	0.000763146	OK	277	268	598	1233	1348	1310	1132	1141	1201	954
AMDHD1	1.9444	-0.157493	0.967255	0.870656	0.919385	OK	1	3	2	4	2	2	2	1	2	6
AMDHD2	38.2326	-1.10184	0.278982	7.83147e-05	0.00056049	OK	27	34	71	71	56	56	27	39	28	34
AMELX	0	NaN	NaN	NaN	NaN	Low	0	0	0	0	0	0	0	0	0	0
AMELY	0	NaN	NaN	NaN	NaN	Low	0	0	0	0	0	0	0	0	0	0
AMER1	32.0226	0.238689	0.303235	0.431198	0.573763	OK	23	19	14	40	54	49	43	42	38	17
AMER2	0	NaN	NaN	NaN	NaN	Low	0	0	0	0	0	0	0	0	0	0
AMER3	0	NaN	NaN	NaN	NaN	Low	0	0	0	0	0	0	0	0	0	0
AMFR	764.467	0.359919	0.0942483	0.000134083	0.000887535	OK	416	473	487	1021	1295	1270	830	802	730	883
AMH	3.15489	-0.383205	0.744911	0.606951	0.727449	OK	3	5	4	7	9	4	6	1	4	3
AMHR2	0	NaN	NaN	NaN	NaN	Low	0	0	0	0	0	1	0	0	0	0
AMIGO1	6.0982	-0.887612	0.56425	0.1157	0.216452	OK	8	3	8	9	4	8	6	7	5	2
AMIGO2	907.776	0.246662	0.183284	0.178368	0.301506	OK	407	402	699	1453	1151	1074	948	971	1349	1191
AMIGO3	31.2628	-0.58324	0.277484	0.0355631	0.0849451	OK	24	24	34	42	34	47	29	27	34	31
AMMECR1	295.767	0.466907	0.172981	0.0069511	0.0229323	OK	142	152	183	485	501	410	326	338	335	278
AMMECR1L	515.769	0.470703	0.128503	0.000249306	0.00148426	OK	260	247	345	683	979	808	625	690	563	468
AMN	9.18934	-0.877052	0.584201	0.133282	0.241028	OK	8	5	28	30	9	16	11	8	9	20
AMN1	47.0165	-0.0685941	0.285305	0.810002	0.878238	OK	21	21	45	117	66	59	46	46	50	50
AMOT	1.88234	-0.571068	1.01641	0.574218	0.701059	OK	1	1	5	2	3	1	3	2	1	1
AMOTL1	1835.44	0.607527	0.131531	3.85764e-06	4.46479e-05	OK	927	915	930	2075	3387	2879	2490	2593	2146	1689
AMOTL2	992.898	0.154238	0.128531	0.230137	0.36395	OK	606	642	568	1270	1595	1442	1158	1062	1004	1174
AMPD1	0.194274	0.397544	3.22592	0.901922	NaN	Low	1	0	0	0	0	0	0	2	0	0
AMPD2	264.077	-0.911693	0.146928	5.46812e-10	1.68264e-08	OK	230	223	259	493	362	280	206	240	243	231
AMPD3	269.802	0.552912	0.159942	0.00054632	0.00282612	OK	135	105	180	353	485	391	411	383	270	289
AMPH	0.295217	1.00647	2.64403	0.703457	NaN	Low	0	0	0	0	0	0	0	1	1	1
AMT	15.6249	-0.900278	0.39206	0.0216602	0.0571792	OK	17	15	19	29	34	19	9	16	7	12
AMTN	14.5759	0.460656	0.385445	0.232038	0.366277	OK	8	10	10	22	40	30	13	14	14	16
AMY1A	7.73286	-0.683601	0.493585	0.166062	0.285622	OK	0	0	0	0	0	0	0	0	0	0
AMY1B	0	NaN	NaN	NaN	NaN	Low	0	0	0	0	0	0	0	0	0	0
AMY1C	0	NaN	NaN	NaN	NaN	Low	0	0	0	0	0	0	0	0	0	0
AMY2A	0.0971369	-0.0833497	3.22592	0.979387	NaN	Low	0	0	0	0	0	0	0	0	0	0
AMY2B	18.099	-0.346604	0.378542	0.359861	0.504801	OK	14	10	20	32	13	24	10	10	17	17
AMZ1	1.49195	1.58127	1.39773	0.257923	0.396129	OK	0	0	0	3	5	2	3	1	0	5
AMZ2	484.019	-0.00277314	0.135991	0.983731	0.990565	OK	300	327	393	737	828	742	502	472	504	363
AMZ2P1	9.36587	-0.124868	0.520673	0.810469	0.878499	OK	1	9	11	21	16	18	15	14	3	9
ANAPC1	507.529	-0.0381248	0.166062	0.818417	0.884298	OK	319	278	255	589	551	517	467	482	465	305
ANAPC10	109.082	0.614163	0.218055	0.0048543	0.0169954	OK	46	42	64	158	153	110	126	103	121	92
ANAPC11	533.219	-0.132345	0.139737	0.343587	0.488736	OK	301	333	499	821	768	815	554	452	505	663
ANAPC13	357.945	0.152945	0.235184	0.515485	0.651442	OK	138	162	343	610	388	461	358	353	377	363
ANAPC15	333.861	-0.103021	0.116651	0.377152	0.521323	OK	50	40	72	106	130	134	110	77	92	92
ANAPC16	585.588	0.301324	0.148054	0.0418271	0.0967337	OK	249	274	452	864	807	840	632	581	506	480
ANAPC1P1	0	NaN	NaN	NaN	NaN	Low	0	0	0	0	0	0	0	0	0	0
ANAPC2	247.668	-0.433841	0.168089	0.00985114	0.0303404	OK	171	170	267	469	373	375	258	245	223	302
ANAPC4	203.742	0.189182	0.211929	0.372036	0.516323	OK	105	84	232	353	312	320	248	239	252	181
ANAPC5	1049.11	-0.247884	0.0843622	0.00329985	0.0124489	OK	711	652	912	1840	1536	1433	1047	989	1080	1096
ANAPC7	383.944	-0.303936	0.103854	0.00342718	0.0128402	OK	254	248	382	690	548	549	411	377	347	346
ANG	20.729	0.492573	0.359125	0.170191	0.290692	OK	2	7	5	9	11	17	16	10	14	8
ANGEL1	124.46	-0.72722	0.188105	0.000110623	0.000750505	OK	123	91	106	214	179	178	114	106	92	92
ANGEL2	144.875	0.717899	0.196527	0.000259271	0.00152949	OK	64	64	88	206	209	203	174	162	199	197
ANGPT1	0.130782	-1.34149	3.219	0.676867	NaN	Low	0	0	1	0	0	0	0	0	0	0
ANGPT2	2.49692	1.53821	0.96662	0.111535	0.210399	OK	0	1	0	4	7	5	3	4	2	3
ANGPT4	0.0692651	-0.0833497	3.22592	0.979387	NaN	Low	1	0	0	0	1	0	0	1	0	0
ANGPTL1	0.425498	-0.0782129	2.18589	0.971457	NaN	Low	0	0	0	2	0	0	0	1	1	1
ANGPTL2	1.60287	-1.31639	1.07903	0.222473	0.354827	OK	1	1	3	4	4	2	0	1	0	1
ANGPTL3	0	NaN	NaN	NaN	NaN	Low	0	0	1	1	0	0	0	0	0	0
ANGPTL4	6624.19	1.26198	0.235688	8.58287e-08	1.60183e-06	OK	1574	1548	3349	6216	17895	18491	9544	9286	5588	7341
ANGPTL5	0	NaN	NaN	NaN	NaN	Low	0	0	0	0	0	0	0	0	0	0
ANGPTL6	0.462375	0.488536	1.91276	0.798407	NaN	Low	0	0	0	0	3	2	0	0	1	1
ANGPTL7	0.467452	-0.493104	1.91189	0.796473	NaN	Low	1	0	0	1	2	1	0	0	2	0
ANGPTL8	0	NaN	NaN	NaN	NaN	Low	0	2	3	0	0	0	2	0	1	0
ANHX	0	NaN	NaN	NaN	NaN	Low	0	0	0	0	0	0	0	0	0	0
ANK1	3.24634	-0.22708	0.816858	0.781018	0.859919	OK	1	4	3	6	11	5	2	3	0	4
ANK2	11.319	0.832075	0.471467	0.0775864	0.159023	OK	6	5	9	6	22	18	15	10	15	10
ANK3	164.341	0.447713	0.189723	0.0182836	0.049833	OK	104	104	105	213	303	248	196	214	196	115
ANKAR	4.08088	-0.102114	0.658357	0.87674	0.923545	OK	2	3	7	10	5	4	7	6	6	5
ANKDD1A	8.31141	0.600839	0.512811	0.241334	0.377379	OK	8	6	8	21	23	23	17	16	10	14
ANKDD1B	9.16841	-0.329818	0.4929	0.503407	0.640471	OK	8	6	9	27	16	13	3	13	13	8
ANKEF1	174.492	-0.309818	0.171786	0.0713086	0.148606	OK	121	130	163	371	233	181	183	203	219	166
ANKFN1	0.927967	-3.21953	1.4941	0.0311752	NaN	Low	2	2	1	3	0	0	1	0	0	0
ANKFY1	830.358	1.03088	0.16735	7.27445e-10	2.16544e-08	OK	359	344	324	743	1302	1200	1270	1288	1269	957
ANKH	192.807	0.0660989	0.166759	0.691829	0.792201	OK	100	92	143	265	330	295	171	143	161	140
ANKHD1	344.355	0.674268	0.201315	0.00081012	0.00392262	OK	2	15	33	55	34	33	35	35	35	27
ANKHD1-EIF4EBP3	391.743	-0.419988	0.29838	0.159261	0.276625	OK	0	0	0	0	0	2	1	0	0	0
ANKIB1	710.006	0.894972	0.150769	2.9199e-09	7.5727e-08	OK	310	306	373	779	1105	1024	1017	920	1025	796
ANKK1	3.70668	-0.482529	0.671316	0.472276	0.612521	OK	2	2	4	7	7	5	2	4	3	4
ANKLE1	7.36938	-0.805034	0.640534	0.20882	0.338658	OK	13	3	8	14	4	12	10	2	11	13
ANKLE2	1334.45	0.405297	0.0988444	4.1252e-05	0.000327922	OK	669	696	891	1862	2395	2199	1891	1714	1416	1445
ANKMY1	32.6046	-1.09345	0.271289	5.56371e-05	0.000418872	OK	29	31	38	58	48	38	26	20	21	15
ANKMY2	66.6758	0.457673	0.203777	0.0247074	0.0635151	OK	30	30	50	99	104	100	73	74	93	73
ANKRA2	101.239	0.475281	0.169569	0.00506475	0.0176198	OK	59	63	73	157	178	132	121	112	115	128
ANKRD1	13.0552	3.17269	0.702543	6.30151e-06	6.82112e-05	OK	0	1	1	7	35	31	26	36	8	10
ANKRD10	165.455	0.126184	0.157225	0.422222	0.565722	OK	93	114	124	235	264	234	213	192	235	228
ANKRD11	1249.56	0.0448176	0.186819	0.810409	0.878496	OK	706	662	564	1241	1877	1611	1153	1129	878	1506
ANKRD12	322.315	1.6935	0.17525	4.31706e-22	4.9595e-20	OK	80	87	133	263	651	667	469	441	341	361
ANKRD13A	506.772	0.58868	0.149839	8.53912e-05	0.000601696	OK	264	258	296	597	958	856	757	729	575	438
ANKRD13B	81.4623	-0.90418	0.203604	8.95952e-06	9.22051e-05	OK	85	77	89	136	118	105	62	67	76	63
ANKRD13C	225.934	0.373319	0.164906	0.0235845	0.0612374	OK	125	110	171	383	345	325	272	246	257	245
ANKRD13D	249.214	-0.678053	0.180778	0.000176301	0.0011142	OK	223	201	282	523	490	392	239	205	219	271
ANKRD16	46.827	-0.252466	0.241399	0.295633	0.437164	OK	31	29	32	77	80	66	37	39	37	45
ANKRD17	949.708	0.25223	0.14805	0.0884402	0.176097	OK	665	591	636	1323	1387	1177	1073	1048	1246	887
ANKRD18A	26.0507	0.111588	0.27579	0.685762	0.787464	OK	10	22	21	39	41	38	27	26	33	23
ANKRD18B	54.7122	0.880552	0.251306	0.000458496	0.00245032	OK	36	31	24	52	107	139	70	43	55	55
ANKRD18CP	0.361979	1.34467	2.2092	0.542744	NaN	Low	0	0	0	1	0	0	0	0	1	0
ANKRD18DP	0	NaN	NaN	NaN	NaN	Low	0	0	0	0	0	0	0	0	0	0
ANKRD19P	7.10517	0.138446	0.54812	0.800591	0.872303	OK	6	3	10	18	17	15	12	6	12	16
ANKRD2	9.49508	-0.527446	0.524421	0.314527	0.458804	OK	11	3	13	10	15	18	6	12	4	17
ANKRD20A1	2.24365	1.79648	1.26857	0.156733	0.273521	OK	0	0	0	0	0	0	0	0	0	0
ANKRD20A11P	0.0971369	-0.0833497	3.22592	0.979387	NaN	Low	0	0	0	0	0	0	0	2	0	0
ANKRD20A12P	0.848365	1.22156	1.88336	0.516594	NaN	Low	0	0	0	1	2	3	0	0	0	0
ANKRD20A19P	0	NaN	NaN	NaN	NaN	Low	0	0	0	0	0	0	0	0	0	0
ANKRD20A2	0.705121	-3.52443	1.93982	0.069235	NaN	Low	0	0	0	0	0	0	0	0	0	0
ANKRD20A3	0.641061	2.19253	2.97807	0.461593	NaN	Low	0	0	0	1	0	0	0	0	0	0
ANKRD20A4	0	NaN	NaN	NaN	NaN	Low	0	0	0	0	0	0	0	0	0	0
ANKRD20A4-ANKRD20A20P	1.07091	1.56047	1.86806	0.403526	NaN	Low	0	0	0	1	0	0	0	0	0	0
ANKRD20A5P	1.17772	-0.227894	1.25334	0.855717	NaN	Low	1	1	1	3	7	1	2	1	1	1
ANKRD20A8P	0.169677	-1.34149	3.219	0.676867	NaN	Low	0	1	0	0	0	0	0	0	0	0
ANKRD20A9P	0.357732	1.33511	2.21396	0.546482	NaN	Low	0	0	0	0	0	1	0	1	1	0
ANKRD22	90.5125	-1.36979	0.285857	1.65228e-06	2.11081e-05	OK	56	71	131	284	72	91	74	63	37	30
ANKRD23	12.0628	-0.887758	0.404707	0.0282656	0.0705955	OK	11	7	20	25	13	17	11	9	20	11
ANKRD24	1.67437	0.244958	1.09472	0.822941	0.886997	OK	2	0	2	3	4	3	1	3	0	3
ANKRD26	81.3328	0.457945	0.201301	0.0229101	0.0598068	OK	40	47	50	134	143	114	82	71	103	108
ANKRD26P1	0	NaN	NaN	NaN	NaN	Low	0	0	0	0	0	0	0	0	0	0
ANKRD26P3	0	NaN	NaN	NaN	NaN	Low	0	0	0	0	0	0	0	0	0	0
ANKRD27	421.934	0.163533	0.104446	0.117412	0.218825	OK	246	238	295	619	757	643	509	457	459	395
ANKRD28	253.727	0.138717	0.211812	0.512529	0.6492	OK	144	147	171	387	337	323	282	290	335	266
ANKRD29	108.719	-0.153236	0.235185	0.514687	0.650765	OK	62	57	125	271	178	170	129	114	107	99
ANKRD30A	0	NaN	NaN	NaN	NaN	Low	0	0	0	0	0	0	0	0	0	0
ANKRD30B	0	NaN	NaN	NaN	NaN	Low	0	0	0	0	0	0	0	0	0	0
ANKRD30BL	0.194475	0.397544	3.22592	0.901922	NaN	Low	0	0	0	0	0	0	0	0	1	0
ANKRD30BP2	0	NaN	NaN	NaN	NaN	Low	0	0	0	0	0	0	0	0	0	0
ANKRD30BP3	0	NaN	NaN	NaN	NaN	Low	0	0	0	0	0	0	0	0	0	0
ANKRD31	1.3692	-1.16071	1.22151	0.341997	0.486966	OK	0	1	3	4	1	0	2	0	2	1
ANKRD33	0	NaN	NaN	NaN	NaN	Low	0	0	0	0	0	0	0	0	0	0
ANKRD33B	9.33738	-0.537866	0.511627	0.293128	0.434246	OK	14	7	4	10	15	14	5	7	6	9
ANKRD34A	10.629	-1.05253	0.505688	0.0373992	0.0885263	OK	11	6	17	18	13	6	5	3	15	13
ANKRD34B	0	NaN	NaN	NaN	NaN	Low	0	0	0	0	0	0	0	0	0	0
ANKRD34C	0	NaN	NaN	NaN	NaN	Low	0	0	0	0	0	0	0	0	0	0
ANKRD34C-AS1	0	NaN	NaN	NaN	NaN	Low	0	0	0	0	0	0	0	0	0	0
ANKRD35	12.6262	-1.83268	0.486296	0.000164139	0.00104758	OK	8	9	26	41	22	10	7	3	3	6
ANKRD36	31.591	0.652763	0.310368	0.0354495	0.084752	OK	17	9	11	24	23	38	19	25	34	36
ANKRD36B	39.0378	1.25129	0.27893	7.25592e-06	7.69187e-05	OK	7	6	7	14	24	27	27	28	25	27
ANKRD36BP1	77.7555	2.07078	0.368049	1.84027e-08	4.08894e-07	OK	12	8	28	83	124	105	168	146	132	84
ANKRD36BP2	0.431299	-1.66286	2.36953	0.482824	NaN	Low	1	1	0	2	0	0	0	0	1	0
ANKRD36C	19.2126	0.990426	0.388979	0.0108896	0.0329116	OK	5	9	11	11	32	24	22	17	20	39
ANKRD37	43.0487	-0.543977	0.326523	0.0957203	0.186874	OK	8	11	24	48	28	20	28	16	21	24
ANKRD39	83.9104	-0.836618	0.269867	0.00193449	0.00804344	OK	80	91	62	116	108	101	72	43	72	91
ANKRD40	379.029	0.495205	0.103931	1.89072e-06	2.37242e-05	OK	192	182	203	454	611	556	472	490	513	420
ANKRD40CL	0	NaN	NaN	NaN	NaN	Low	0	0	0	0	0	0	0	0	0	0
ANKRD42	147.305	0.00900266	0.163115	0.955986	0.972349	OK	83	82	127	230	243	204	165	177	158	130
ANKRD44	9.22794	-0.295732	0.566947	0.601934	0.723508	OK	7	5	8	9	8	8	13	10	13	7
ANKRD44-IT1	0	NaN	NaN	NaN	NaN	Low	0	0	0	0	0	0	0	0	1	0
ANKRD45	1.95345	1.21225	1.11614	0.27743	0.417288	OK	0	1	1	2	2	3	5	4	0	5
ANKRD46	109.088	0.35739	0.364161	0.326392	0.471236	OK	29	44	124	205	150	121	115	110	117	106
ANKRD49	83.587	0.306448	0.22657	0.176198	0.298586	OK	37	44	69	152	121	140	105	93	98	68
ANKRD50	312.937	0.804081	0.243778	0.000972329	0.00452441	OK	114	114	184	453	455	469	483	473	336	255
ANKRD52	706.037	-0.113876	0.191021	0.551079	0.681671	OK	532	498	375	825	1128	941	806	792	790	650
ANKRD53	1.51531	-0.355656	1.13307	0.753606	0.83921	OK	1	1	4	2	1	4	1	3	3	4
ANKRD54	255.935	-0.698479	0.190871	0.000252773	0.00150087	OK	168	201	233	399	341	290	186	183	219	290
ANKRD55	0	NaN	NaN	NaN	NaN	Low	0	0	0	0	0	0	0	0	0	0
ANKRD6	116.243	0.17638	0.151361	0.2439	0.380585	OK	74	73	82	134	145	159	112	109	115	120
ANKRD60	0	NaN	NaN	NaN	NaN	Low	0	0	0	0	0	0	0	0	0	0
ANKRD61	1.98364	0.780943	1.12451	0.487386	0.625889	OK	2	1	0	6	5	6	6	3	3	1
ANKRD62	0	NaN	NaN	NaN	NaN	Low	0	0	0	0	0	0	0	0	0	0
ANKRD62P1-PARP4P3	0.369785	0.110333	2.48984	0.964655	NaN	Low	3	2	0	2	1	3	2	0	0	1
ANKRD63	0	NaN	NaN	NaN	NaN	Low	0	0	0	0	0	0	0	0	0	0
ANKRD65	118.713	-1.02495	0.177415	7.59903e-09	1.82154e-07	OK	96	104	156	239	143	164	115	81	84	113
ANKRD66	0	NaN	NaN	NaN	NaN	Low	0	0	0	0	0	0	0	0	0	0
ANKRD7	1.05864	0.566227	1.3453	0.673833	NaN	Low	1	0	1	1	2	1	1	3	1	0
ANKRD9	225.86	-0.520088	0.210231	0.0133652	0.0389407	OK	162	144	244	405	357	355	202	167	146	231
ANKS1A	339.374	0.0862265	0.138376	0.533198	0.667041	OK	222	209	204	455	521	434	426	416	385	351
ANKS1B	0.173663	-1.34149	3.219	0.676867	NaN	Low	0	0	0	0	0	0	0	0	0	0
ANKS3	92.3007	-0.578616	0.228775	0.0114323	0.0342682	OK	79	62	101	174	149	149	91	58	79	114
ANKS4B	0.371349	1.39551	2.88178	0.628207	NaN	Low	0	0	0	0	0	0	3	1	0	0
ANKS6	197.887	-0.29259	0.152026	0.0542787	0.119728	OK	157	131	181	352	376	292	213	178	217	203
ANKUB1	18.591	0.761811	0.363497	0.0361013	0.0860409	OK	8	6	15	28	33	36	20	20	35	20
ANKZF1	342.396	-0.760885	0.227258	0.000813632	0.00393471	OK	318	279	372	684	439	411	265	267	432	460
ANLN	598.56	0.050593	0.241777	0.834249	0.895003	OK	534	557	273	643	958	810	668	577	607	388
ANO1	138.602	0.0248523	0.355372	0.944247	0.964966	OK	66	77	82	183	199	171	222	161	183	140
ANO10	418.216	-0.212638	0.11006	0.0533574	0.118048	OK	250	263	346	653	688	679	420	444	393	360
ANO2	0.793679	0.799588	1.68455	0.63503	NaN	Low	0	0	1	2	4	3	0	2	0	0
ANO3	0.494912	0.945845	1.88426	0.615687	NaN	Low	0	0	0	1	0	2	1	0	1	1
ANO4	108.808	0.706994	0.266278	0.00792853	0.0255005	OK	59	50	66	135	127	118	134	143	211	152
ANO5	0.194379	0.397544	3.22592	0.901922	NaN	Low	0	0	0	0	0	0	0	1	1	0
ANO6	1008.85	0.950425	0.176957	7.83222e-08	1.48496e-06	OK	461	449	458	1024	1823	1530	1557	1516	1145	825
ANO7	11.0068	0.383415	0.516021	0.457468	0.59832	OK	14	8	13	17	24	22	7	13	30	28
ANO8	80.9948	-1.20286	0.193193	4.77892e-10	1.50337e-08	OK	79	77	97	217	111	106	66	55	56	60
ANO9	360.026	-0.82095	0.123584	3.07634e-11	1.21712e-09	OK	412	398	544	894	687	674	463	419	401	327
ANOS1	26.6684	1.25585	0.337581	0.000199111	0.00123372	OK	13	7	11	28	34	51	31	45	37	25
ANP32A	1016.24	-0.113597	0.0767758	0.138983	0.248983	OK	737	708	828	1550	1493	1422	1035	946	960	978
ANP32A-IT1	1.43959	2.59202	1.30478	0.0469707	0.106268	OK	0	0	0	1	2	4	3	2	3	2
ANP32AP1	0.563719	0.864264	1.83544	0.637729	NaN	Low	0	0	1	2	1	1	0	1	1	2
ANP32B	1253.22	-0.191377	0.131277	0.144891	0.257107	OK	928	972	969	1649	2012	1909	1244	1166	1165	1168
ANP32C	1.17014	-0.996867	1.48474	0.501961	NaN	Low	1	0	3	1	2	0	1	1	0	2
ANP32D	0	NaN	NaN	NaN	NaN	Low	0	0	0	0	0	0	0	0	0	0
ANP32E	452.533	0.555438	0.168867	0.00100472	0.00464864	OK	217	249	263	671	662	586	559	474	580	526
ANPEP	40.6009	-1.5685	0.27224	8.33804e-09	1.97427e-07	OK	29	25	75	123	44	38	29	19	26	23
ANTXR1	251.379	0.306026	0.181859	0.0924203	0.181989	OK	147	131	140	258	533	406	353	296	287	199
ANTXR2	1227.59	1.66728	0.169186	6.54077e-23	8.14513e-21	OK	344	337	395	973	2519	2288	2125	2060	1560	1130
ANTXRL	0.200761	-0.868557	3.21887	0.787289	NaN	Low	0	0	1	0	0	1	0	0	0	0
ANTXRLP1	0	NaN	NaN	NaN	NaN	Low	0	0	0	0	0	0	0	0	0	0
ANXA1	23652.6	-0.609271	0.141513	1.66668e-05	0.000154044	OK	14932	18655	28179	54950	28060	26358	21780	20516	18977	20099
ANXA10	13.0856	-0.345637	0.519436	0.505789	0.643112	OK	1	8	14	52	25	28	13	11	12	19
ANXA11	2059.63	-0.553925	0.157603	0.000440279	0.00236682	OK	1672	1796	1604	3118	2989	2865	2020	1978	1758	2044
ANXA13	0.234267	-0.859619	3.21901	0.789435	NaN	Low	0	1	0	0	1	0	0	0	0	0
ANXA2	65738.7	-0.0206362	0.0879263	0.814443	0.881574	OK	40512	43334	50497	89315	107260	98347	69194	61482	67072	68686
ANXA2P1	0.802624	0.0770623	1.55543	0.960486	NaN	Low	0	1	0	2	1	1	0	0	2	1
ANXA2P2	558.32	0.39549	0.222395	0.0753517	0.155472	OK	46	54	314	519	531	505	378	285	352	326
ANXA2P3	0.196704	-1.20392	3.21103	0.707711	NaN	Low	0	0	1	2	2	0	1	1	0	0
ANXA2R	0.888819	1.79326	1.47877	0.225257	NaN	Low	0	0	1	0	1	3	1	1	2	1
ANXA3	3715.04	-0.0100101	0.11436	0.930249	0.956205	OK	2245	2509	3058	6486	4980	5055	3996	3772	4341	4064
ANXA4	1141.88	0.242	0.133946	0.0708088	0.147882	OK	619	700	1011	1946	1771	1652	1253	1173	1166	1212
ANXA5	5307.11	0.339172	0.101617	0.00084464	0.00405307	OK	2722	2812	4082	8105	9262	8862	6273	5681	5861	5698
ANXA6	472.477	-0.161763	0.131423	0.218377	0.34984	OK	237	248	444	927	759	737	480	495	470	531
ANXA7	1448.35	0.204337	0.139467	0.142887	0.254454	OK	789	843	1244	2220	2020	1952	1577	1519	1781	1456
ANXA8	6143.97	-0.163071	0.0935689	0.0813704	0.16505	OK	281	277	225	366	715	598	491	367	346	336
ANXA8L1	3105.07	-0.172847	0.137026	0.207159	0.336633	OK	408	477	338	563	1125	848	703	609	578	580
ANXA9	42.0172	-1.71927	0.290514	3.25855e-09	8.3532e-08	OK	48	46	98	197	82	78	34	53	52	41
AOAH	0.135736	-0.750425	3.22057	0.815754	NaN	Low	0	0	0	1	0	1	0	0	0	0
AOAH-IT1	0	NaN	NaN	NaN	NaN	Low	0	0	0	0	0	0	0	0	0	0
AOC1	6.50608	-2.83505	0.680556	3.10289e-05	0.000259842	OK	2	4	13	36	4	5	1	1	2	2
AOC2	22.9881	0.304506	0.338045	0.367702	0.512141	OK	17	14	12	33	30	52	24	35	37	19
AOC3	14.3087	-0.694357	0.551925	0.208368	0.338067	OK	21	10	4	12	19	18	13	13	15	7
AOC4P	0.239906	-0.895197	3.21306	0.780543	NaN	Low	0	1	0	0	1	0	0	0	0	0
AOX1	217.652	-0.0148903	0.198856	0.94031	0.962719	OK	107	116	214	410	360	284	287	237	235	154
AOX3P-AOX2P	2.08496	-0.260756	1.05006	0.803884	0.874662	OK	2	2	2	2	2	6	3	1	3	4
AP1AR	178.4	0.545128	0.249281	0.0287571	0.0716341	OK	58	79	149	314	255	228	225	209	214	179
AP1B1	1151.21	-0.399091	0.143088	0.00528493	0.0182264	OK	851	848	804	1762	1726	1601	1156	1057	1041	1161
AP1B1P1	0	NaN	NaN	NaN	NaN	Low	0	0	0	0	0	0	0	0	0	0
AP1G1	939.559	0.530769	0.156752	0.000709076	0.00349668	OK	472	485	547	1249	1537	1383	1242	1310	1096	789
AP1G2	634.201	-0.69949	0.122668	1.18198e-08	2.71575e-07	OK	311	280	388	659	518	529	357	349	326	362
AP1M1	539.182	-0.439339	0.139904	0.00168783	0.00718742	OK	389	379	449	837	763	714	508	488	524	593
AP1M2	873.144	-0.483611	0.127053	0.000141024	0.000925185	OK	643	660	776	1430	1318	1258	874	769	739	859
AP1S1	1245.59	-0.0546984	0.129783	0.673418	0.777905	OK	633	677	1098	1971	1851	1892	1305	1265	1233	1582
AP1S2	33.9605	0.478739	0.281863	0.0894171	0.177467	OK	12	13	26	48	32	60	44	40	33	39
AP1S3	619.918	0.502852	0.137185	0.000246852	0.0014719	OK	307	346	446	939	947	873	715	627	714	652
AP2A1	1005.51	-0.507489	0.15133	0.000797922	0.00386914	OK	779	709	767	1513	1476	1302	900	866	814	980
AP2A2	658.281	-0.250802	0.10856	0.0208735	0.0554613	OK	447	414	537	1041	1119	943	688	645	634	645
AP2B1	2957.27	0.406276	0.146938	0.00569302	0.019371	OK	1803	1750	1525	3339	4909	4260	3815	3877	3593	2973
AP2M1	4366.24	-0.14353	0.1194	0.229326	0.36292	OK	2797	2900	3372	6014	6792	6336	4571	4391	4429	4966
AP2S1	1392.53	-0.292502	0.132484	0.0272562	0.0685227	OK	817	917	1267	2122	2011	1935	1460	1186	1396	1609
AP3B1	819.88	0.469219	0.136929	0.000610898	0.00310739	OK	392	402	563	1203	1326	1239	951	994	1040	805
AP3B2	1.78329	-0.106695	1.01724	0.916466	0.947123	OK	2	4	2	1	3	2	4	3	1	0
AP3D1	1559.23	-0.16388	0.120373	0.173376	0.294834	OK	1060	1003	1187	2241	2361	2071	1662	1702	1540	1805
AP3M1	613.287	0.250363	0.140963	0.0757172	0.155949	OK	335	340	466	917	999	940	726	722	632	484
AP3M2	122.038	-0.290341	0.154727	0.0605902	0.130666	OK	92	88	104	215	184	189	124	116	107	92
AP3S1	790.626	0.189707	0.228601	0.406616	0.550857	OK	285	343	721	1437	1128	1150	897	763	900	759
AP3S2	512.909	-0.143942	0.108708	0.185467	0.310643	OK	2	2	5	5	1	5	4	2	1	4
AP4B1	133.153	-0.271735	0.159023	0.0874909	0.174549	OK	39	61	63	161	102	99	75	78	83	77
AP4B1-AS1	3.39521	0.141683	0.841314	0.866264	0.916244	OK	0	2	2	2	3	2	3	1	2	1
AP4E1	233.069	0.50513	0.177973	0.00453626	0.0161138	OK	120	130	141	322	361	284	273	315	288	218
AP4M1	120.605	-0.833095	0.172247	1.32059e-06	1.75332e-05	OK	75	78	118	205	120	144	73	77	91	86
AP4S1	55.7549	0.204995	0.218491	0.348124	0.49356	OK	31	25	49	64	95	99	74	66	55	49
AP5B1	297.858	0.440244	0.153012	0.00401232	0.014556	OK	144	170	166	322	437	444	398	369	384	407
AP5M1	266.346	0.461288	0.233074	0.047799	0.107828	OK	124	91	216	466	358	369	340	295	369	266
AP5S1	77.6706	-0.298497	0.183139	0.103124	0.198101	OK	45	40	74	136	98	94	95	82	80	84
AP5Z1	559.261	-0.101796	0.132625	0.442756	0.584749	OK	322	331	510	1004	1003	860	745	662	599	716
APAF1	302.137	0.627054	0.214622	0.0034817	0.0130052	OK	104	92	159	333	321	265	297	287	435	272
APBA1	21.7661	-0.808242	0.323595	0.0125003	0.0368079	OK	18	23	21	31	21	19	20	19	28	12
APBA2	191.632	-0.554939	0.158858	0.000477083	0.0025322	OK	147	125	187	347	293	221	184	166	175	225
APBA3	92.1534	-0.504925	0.169107	0.00282812	0.0109626	OK	64	60	100	176	136	135	91	85	88	102
APBB1	17.2773	-0.225186	0.44573	0.613413	0.73276	OK	8	15	9	18	26	37	19	13	16	15
APBB1IP	0	NaN	NaN	NaN	NaN	Low	0	0	0	0	0	0	0	0	0	0
APBB2	522.837	0.857997	0.18423	3.20518e-06	3.78304e-05	OK	290	201	257	526	847	692	792	690	718	489
APBB3	24.4339	-0.689832	0.322026	0.0321805	0.0785716	OK	19	35	28	50	46	41	18	22	26	26
APC	319.704	0.411991	0.16901	0.014782	0.0421471	OK	200	181	189	417	487	416	420	380	387	259
APC2	21.1563	-0.65353	0.349938	0.0618236	0.132819	OK	33	32	55	99	79	60	42	63	65	76
APCDD1	0.920196	2.72682	1.61792	0.0919134	NaN	Low	0	0	0	0	1	4	3	1	0	2
APCDD1L	18.3859	-0.174738	0.392383	0.656085	0.764767	OK	16	22	8	16	22	28	21	26	15	16
APCDD1L-DT	0.502915	-2.29279	2.24604	0.307342	NaN	Low	1	0	2	0	1	1	0	0	0	0
APCS	0	NaN	NaN	NaN	NaN	Low	0	0	0	0	0	0	0	0	0	0
APEH	827.649	-0.355556	0.138882	0.0104633	0.0318499	OK	588	505	785	1421	1295	1262	820	786	740	954
APELA	0	NaN	NaN	NaN	NaN	Low	0	0	0	0	0	0	0	0	0	0
APEX1	937.26	-0.440015	0.0974089	6.26646e-06	6.80578e-05	OK	676	665	907	1642	1363	1310	883	874	896	961
APEX2	315.453	-0.543181	0.159738	0.000672757	0.00336249	OK	216	261	273	466	476	399	256	278	288	310
APH1A	1458	0.0433701	0.117756	0.712645	0.808812	OK	792	879	1074	2041	2262	2062	1614	1473	1641	1812
APH1B	72.3262	0.0728168	0.198153	0.713263	0.809336	OK	37	37	60	135	107	112	63	67	81	74
API5	1314.03	0.504598	0.177574	0.00448852	0.0159845	OK	567	612	930	1967	2032	1781	1643	1575	1629	1147
APIP	117.74	0.123479	0.187331	0.509798	0.646798	OK	45	61	98	159	153	120	82	95	99	90
APLF	21.2466	0.455992	0.349797	0.192374	0.318787	OK	10	9	16	39	31	27	16	32	28	24
APLN	22.0701	-0.417809	0.489275	0.393141	0.53739	OK	28	24	8	9	39	31	19	15	15	21
APLNR	0.100849	-0.0833497	3.22592	0.979387	NaN	Low	0	0	0	0	0	0	0	0	0	1
APLP1	6.71357	0.0300064	0.584674	0.959069	0.974289	OK	4	5	7	5	4	15	11	6	6	10
APLP2	7602.77	0.106169	0.0961307	0.269411	0.408591	OK	4975	4951	5110	9936	12241	10839	8651	8488	8120	7923
APMAP	1023.25	0.0374055	0.0865552	0.665627	0.772464	OK	572	550	814	1522	1718	1607	1087	1066	1087	1077
APOA1	0.818547	-2.97553	1.76289	0.0914368	NaN	Low	0	3	0	1	0	0	0	0	1	1
APOA1-AS	0	NaN	NaN	NaN	NaN	Low	0	0	0	0	1	0	1	0	0	0
APOA2	0.195519	-0.860597	3.219	0.7892	NaN	Low	0	0	1	0	2	0	0	0	0	0
APOA4	0	NaN	NaN	NaN	NaN	Low	0	0	0	0	0	0	0	0	0	0
APOA5	0	NaN	NaN	NaN	NaN	Low	0	0	1	0	0	0	0	0	0	0
APOB	0.289599	-0.33005	2.62436	0.899919	NaN	Low	0	0	1	0	0	1	1	0	0	0
APOBEC1	0	NaN	NaN	NaN	NaN	Low	0	0	0	0	0	0	0	0	0	0
APOBEC2	0.883786	-1.00147	1.87522	0.593305	NaN	Low	3	0	0	2	1	1	0	2	1	1
APOBEC3A	32.7356	2.18273	0.506265	1.62195e-05	0.000150447	OK	1	6	2	2	13	11	34	12	7	13
APOBEC3A_B	0.530709	-3.15291	2.90325	0.277481	NaN	Low	0	0	0	0	0	0	0	0	0	0
APOBEC3B	38.4735	0.772933	0.292799	0.00829527	0.0264878	OK	14	11	6	12	35	34	33	25	16	11
APOBEC3B-AS1	0.307665	-0.372455	2.59113	0.885704	NaN	Low	1	0	0	0	0	0	0	0	0	0
APOBEC3C	293.42	0.520728	0.194546	0.00743668	0.0241997	OK	151	178	126	287	601	561	324	333	349	405
APOBEC3D	3.63991	1.61866	0.838892	0.0536667	0.118614	OK	2	0	1	3	6	11	2	6	6	4
APOBEC3F	54.2965	1.44484	0.281709	2.91522e-07	4.82006e-06	OK	14	15	27	25	91	82	68	76	103	122
APOBEC3G	37.5225	2.78208	0.472061	3.7815e-09	9.50524e-08	OK	3	7	6	7	39	60	37	39	76	99
APOBEC3H	1.77785	2.11363	1.21188	0.0811417	0.164715	OK	0	0	1	1	3	3	4	4	4	2
APOBEC4	0	NaN	NaN	NaN	NaN	Low	0	0	0	0	0	0	0	0	0	0
APOBR	1.99875	0.76275	1.11804	0.495101	0.632394	OK	2	0	1	1	1	4	1	4	1	6
APOC1	13.5811	0.196583	0.40264	0.625383	0.7422	OK	7	11	9	18	26	21	9	22	15	14
APOC1P1	0	NaN	NaN	NaN	NaN	Low	0	0	0	0	0	0	0	0	0	0
APOC2	0	NaN	NaN	NaN	NaN	Low	0	0	0	0	0	0	0	0	0	0
APOC3	0	NaN	NaN	NaN	NaN	Low	0	0	0	0	0	0	0	0	0	0
APOC4	0	NaN	NaN	NaN	NaN	Low	0	0	0	0	0	0	0	0	0	0
APOC4-APOC2	0	NaN	NaN	NaN	NaN	Low	0	0	0	0	0	0	0	0	0	0
APOD	21.5607	1.18838	0.349021	0.000661892	0.00331673	OK	6	6	11	20	38	49	22	34	22	35
APOE	262.747	-0.754768	0.305643	0.0135323	0.0393315	OK	104	122	417	682	345	316	217	175	156	289
APOF	0	NaN	NaN	NaN	NaN	Low	0	0	0	0	0	0	0	0	0	0
APOH	0	NaN	NaN	NaN	NaN	Low	0	0	0	0	0	0	0	0	0	0
APOL1	379.265	3.48058	0.454291	1.83667e-14	1.10406e-12	OK	48	39	25	54	580	586	450	488	981	1074
APOL2	641.867	1.97284	0.152081	1.7573e-38	3.68297e-36	OK	155	151	163	296	1197	1319	1055	1095	974	1095
APOL3	7.62819	3.47368	0.915899	0.000149049	0.00096518	OK	0	0	1	3	5	15	16	10	21	16
APOL4	4.16967	-0.403274	0.907134	0.656639	0.765297	OK	7	6	0	0	5	6	5	4	2	6
APOL5	0	NaN	NaN	NaN	NaN	Low	0	0	0	0	0	0	0	0	0	0
APOL6	944.495	4.67669	0.26658	6.69285e-69	4.94283e-66	OK	31	52	42	109	1312	1296	1496	1637	1927	1836
APOLD1	12.7838	0.202438	0.392225	0.605766	0.726536	OK	10	5	10	15	15	17	14	14	15	16
APOM	4.5375	0.241666	0.707538	0.732683	0.823897	OK	2	2	5	8	9	4	7	3	5	7
APOO	113.152	-0.482022	0.177764	0.00669625	0.0222239	OK	77	75	145	199	155	167	106	109	88	105
APOOL	153.531	0.476298	0.212689	0.0251292	0.0642774	OK	55	48	98	209	202	181	204	193	173	114
APOOP5	0.0915802	-0.0833497	3.22592	0.979387	NaN	Low	0	0	0	0	0	0	1	0	0	0
APOPT1	273.895	0.220995	0.131549	0.092968	0.182812	OK	149	134	218	453	504	505	324	321	278	305
APP	12117.9	0.25389	0.0820595	0.00197496	0.00817664	OK	6630	6869	8551	16279	18426	17597	13670	14155	13815	13199
APPBP2	254.38	0.582186	0.211031	0.00580191	0.0196768	OK	115	94	189	373	369	359	328	291	365	238
APPL1	389.081	0.892138	0.181361	8.69258e-07	1.22335e-05	OK	132	137	195	438	534	500	501	428	428	316
APPL2	96.2164	0.139844	0.189515	0.460572	0.601264	OK	72	69	64	144	193	166	126	109	85	79
APRT	1021.22	-0.513511	0.173206	0.00302936	0.0116035	OK	614	596	1161	2052	1587	1609	1003	833	823	1070
APTR	45.1781	-0.428608	0.305236	0.160263	0.27793	OK	26	25	32	74	53	40	29	24	31	53
APTX	390.739	-0.0817854	0.105963	0.440215	0.582285	OK	243	228	351	672	602	579	410	376	436	416
AQP1	0.520311	-1.35128	2.06833	0.51355	NaN	Low	1	1	0	0	0	1	0	0	1	0
AQP10	3.59904	-1.36469	0.732599	0.0624886	0.134019	OK	7	1	3	8	2	5	2	2	4	3
AQP11	1.63347	0.945549	1.25157	0.449955	0.591035	OK	0	0	2	3	8	3	5	1	3	1
AQP12A	0	NaN	NaN	NaN	NaN	Low	0	0	0	0	0	0	0	0	0	0
AQP12B	0	NaN	NaN	NaN	NaN	Low	0	0	0	0	0	0	0	0	0	0
AQP2	0	NaN	NaN	NaN	NaN	Low	0	0	0	0	0	0	0	0	0	0
AQP3	733.935	-1.43317	0.169375	2.63873e-17	2.06687e-15	OK	661	696	931	1549	882	797	463	375	378	454
AQP4	0.13853	0.397544	3.22592	0.901922	NaN	Low	0	0	0	0	0	2	0	0	0	0
AQP4-AS1	0.0692651	-0.0833497	3.22592	0.979387	NaN	Low	0	0	0	0	0	1	0	0	0	0
AQP5	9.09851	-3.14572	0.788532	6.62583e-05	0.000486323	OK	1	3	28	54	5	1	3	1	2	5
AQP6	2.93976	2.13748	1.0586	0.0434706	0.0997021	OK	1	1	0	1	4	8	8	6	5	1
AQP7	0.324029	-0.418207	2.54018	0.86923	NaN	Low	0	0	2	0	0	0	3	0	1	0
AQP7P1	3.38836	2.05151	0.969132	0.0342726	0.082485	OK	1	0	0	3	4	4	5	1	2	1
AQP7P3	1.37096	-0.740596	1.16764	0.525908	0.660999	OK	2	1	0	1	0	1	0	3	1	1
AQP8	0	NaN	NaN	NaN	NaN	Low	0	0	0	0	0	0	0	0	0	0
AQP9	0.649126	-1.93874	1.72398	0.26077	NaN	Low	0	1	2	1	1	0	0	2	0	0
AQR	424.031	0.386522	0.146126	0.00816601	0.0261504	OK	225	253	297	588	706	660	516	501	499	342
AR	0.225919	0.81176	2.81984	0.773443	NaN	Low	0	0	0	0	1	1	1	0	0	0
ARAF	277.123	-0.179454	0.16105	0.265159	0.404122	OK	192	188	196	380	465	419	335	309	276	307
ARAP1	632.055	-0.565603	0.124562	5.60569e-06	6.15277e-05	OK	453	445	556	1008	860	836	578	532	567	605
ARAP1-AS2	2.17437	-0.388057	0.914772	0.671411	0.77662	OK	2	1	1	2	3	2	5	3	1	1
ARAP2	283.789	1.06427	0.206448	2.53413e-07	4.23968e-06	OK	98	122	142	312	534	536	410	395	355	206
ARAP3	196.426	-1.01956	0.17303	3.80676e-09	9.55324e-08	OK	175	196	171	372	259	231	149	153	155	158
ARC	1.05014	2.09936	1.65044	0.203373	NaN	Low	0	0	0	1	6	0	3	1	0	3
ARCN1	1926.08	0.525549	0.128543	4.34142e-05	0.000341956	OK	961	937	1215	2495	3233	2767	2403	2456	2347	1736
AREG	3897.04	0.771547	0.166861	3.76624e-06	4.37861e-05	OK	129	120	290	568	736	652	506	462	430	604
AREL1	480.306	0.246672	0.112354	0.0281284	0.0703051	OK	271	262	319	677	793	678	596	599	547	459
ARF1	4858.95	-0.258494	0.109492	0.0182335	0.0497508	OK	3123	3222	3924	7253	6955	6622	4880	4470	4640	5327
ARF3	2212.22	0.142323	0.100852	0.158185	0.275249	OK	1248	1290	1486	2925	3258	3065	2675	2644	2543	2395
ARF4	3099.23	0.555705	0.203409	0.00629585	0.0211073	OK	1066	1267	2314	5034	4340	4462	3937	3735	3790	3533
ARF4-AS1	1.47752	1.06646	1.23698	0.388605	0.533116	OK	0	1	2	7	5	2	5	8	2	4
ARF5	1542.09	-0.451329	0.163654	0.00581883	0.0197169	OK	1002	1059	1490	2402	2298	2382	1377	1168	1344	1698
ARF6	1504.82	0.592263	0.164262	0.000311419	0.00177697	OK	538	657	1034	2233	2576	2410	2059	1834	1608	1542
ARFGAP1	764.491	-0.372924	0.123718	0.00257569	0.010193	OK	484	530	715	1312	1207	1105	762	743	741	847
ARFGAP2	527.781	-0.455282	0.138571	0.00101783	0.00470508	OK	383	349	467	857	741	640	477	511	537	608
ARFGAP3	441.004	0.446015	0.153993	0.00377551	0.0138492	OK	200	205	341	685	783	684	513	534	520	424
ARFGEF1	712.773	0.628525	0.146964	1.89658e-05	0.000172416	OK	339	343	428	928	1218	978	929	964	977	687
ARFGEF2	436.764	0.542468	0.163419	0.000901828	0.00427851	OK	218	234	279	596	634	573	573	544	578	417
ARFGEF3	159.95	1.06285	0.211243	4.8691e-07	7.43257e-06	OK	86	75	46	130	293	241	224	223	231	163
ARFIP1	405.846	0.586038	0.203901	0.00405149	0.0146741	OK	159	166	276	657	606	556	538	473	478	437
ARFIP2	634.575	-0.0533968	0.115609	0.644171	0.755935	OK	371	385	551	1048	1018	918	676	648	760	779
ARFRP1	373.218	-0.663613	0.1522	1.29989e-05	0.000125764	OK	247	285	383	668	483	445	336	321	364	413
ARG1	0.135632	-0.765203	3.22103	0.812219	NaN	Low	0	0	2	1	2	1	0	1	4	0
ARG2	177.816	0.421473	0.137116	0.00211321	0.00864287	OK	90	84	108	210	270	250	202	172	211	212
ARGFX	0	NaN	NaN	NaN	NaN	Low	0	0	0	0	0	0	0	0	0	0
ARGFXP2	0.22297	-0.279276	2.8404	0.921676	NaN	Low	0	0	0	1	1	0	2	0	0	0
ARGLU1	482.16	0.396667	0.105566	0.000171614	0.00108902	OK	269	288	368	747	949	829	654	571	533	595
ARHGAP1	742.211	-0.430205	0.171313	0.0120314	0.0356166	OK	616	561	502	1021	1128	1002	697	744	653	687
ARHGAP10	157.333	-0.0164672	0.166108	0.921031	0.950257	OK	117	117	120	197	267	230	175	201	163	140
ARHGAP11A	232.831	0.77414	0.198227	9.41005e-05	0.00065327	OK	144	112	96	226	374	319	322	278	288	179
ARHGAP11B	19.4321	-0.0638345	0.483823	0.895034	0.934186	OK	11	5	9	14	18	13	18	14	19	20
ARHGAP12	226.131	0.496555	0.254052	0.0506373	0.113014	OK	102	92	187	335	269	252	254	254	372	272
ARHGAP15	0.427728	0.684679	2.15118	0.750272	NaN	Low	0	0	0	1	0	1	1	2	0	0
ARHGAP17	312.796	-0.329237	0.16846	0.0506547	0.113026	OK	283	263	218	460	472	450	310	320	322	339
ARHGAP18	154.276	0.262223	0.178485	0.14179	0.252878	OK	91	73	116	258	241	222	182	160	188	129
ARHGAP19	85.7338	0.00436973	0.201436	0.982693	0.989905	OK	46	60	46	87	95	91	80	63	71	66
ARHGAP19-SLIT1	0	NaN	NaN	NaN	NaN	Low	0	0	0	0	0	0	0	0	0	0
ARHGAP20	3.769	4.00351	1.18594	0.000735961	0.00361432	OK	0	0	1	0	5	13	4	13	4	5
ARHGAP21	1662.6	0.842464	0.174289	1.33999e-06	1.7732e-05	OK	795	737	725	1455	3052	2592	2285	2412	1692	1280
ARHGAP22	118.384	-0.0741797	0.152417	0.626479	0.743103	OK	84	78	102	183	191	151	133	120	112	140
ARHGAP22-IT1	0	NaN	NaN	NaN	NaN	Low	0	0	0	0	0	0	0	0	0	0
ARHGAP23	1185.8	-0.0134388	0.203422	0.947327	0.966585	OK	887	873	679	1291	2232	2041	1331	1216	995	1110
ARHGAP24	42.9498	0.028888	0.270303	0.91489	0.946357	OK	27	36	38	52	48	44	54	39	51	51
ARHGAP25	140.578	0.535611	0.175045	0.00221453	0.00901212	OK	65	58	97	193	321	253	237	218	154	146
ARHGAP26	112.85	0.201697	0.168375	0.230955	0.365088	OK	71	65	73	163	190	174	136	141	107	95
ARHGAP26-AS1	0	NaN	NaN	NaN	NaN	Low	0	0	0	0	0	0	0	0	0	0
ARHGAP26-IT1	0	NaN	NaN	NaN	NaN	Low	0	0	0	0	0	0	0	1	0	0
ARHGAP27	635.356	-0.0731392	0.134432	0.586398	0.710837	OK	349	375	565	1087	1187	1010	726	689	666	752
ARHGAP27P1	111.804	-0.766991	0.181025	2.26584e-05	0.000197754	OK	82	75	151	274	163	157	127	99	89	98
ARHGAP27P1-BPTFP1-KPNA2P3	93.6575	-0.379143	0.251533	0.131726	0.238913	OK	50	47	106	226	182	149	108	95	83	67
ARHGAP27P2	0.130782	-1.34149	3.219	0.676867	NaN	Low	0	0	1	0	0	0	0	0	0	0
ARHGAP28	0.943338	-1.13011	1.33605	0.397632	NaN	Low	1	1	1	2	0	1	1	0	2	1
ARHGAP29	894.189	1.36245	0.196434	4.03636e-12	1.78857e-10	OK	270	232	423	928	1580	1537	1350	1267	1232	898
ARHGAP30	12.4981	-1.40305	0.46892	0.00277072	0.0107813	OK	13	18	8	24	14	15	13	16	3	4
ARHGAP31	59.4139	0.547098	0.260498	0.0357109	0.0852486	OK	39	31	32	48	105	83	69	60	98	66
ARHGAP31-AS1	0.325994	-0.371742	2.5467	0.883945	NaN	Low	0	1	0	0	1	0	2	2	0	1
ARHGAP32	350.663	-0.27965	0.153145	0.067842	0.14286	OK	292	279	237	631	479	421	398	364	328	266
ARHGAP33	12.1025	-1.88428	0.540689	0.00049222	0.00259478	OK	16	21	11	13	13	14	3	9	5	5
ARHGAP35	496.505	-0.281065	0.186343	0.131473	0.238565	OK	444	391	299	620	747	576	512	497	520	446
ARHGAP36	0	NaN	NaN	NaN	NaN	Low	0	0	0	0	0	0	0	0	0	0
ARHGAP39	103.155	-0.452821	0.201761	0.0248102	0.0637479	OK	76	80	91	144	146	139	90	90	89	122
ARHGAP4	3.67292	0.165932	0.769143	0.829193	0.891938	OK	3	2	1	5	9	12	4	1	5	2
ARHGAP40	106.804	-1.10986	0.268393	3.54638e-05	0.000289326	OK	91	109	141	241	176	191	95	103	40	58
ARHGAP42	47.0263	0.332899	0.270049	0.217674	0.34893	OK	20	26	35	77	47	55	51	53	66	52
ARHGAP44	17.0122	-0.166158	0.330904	0.615573	0.734613	OK	11	12	10	32	28	24	18	17	11	19
ARHGAP45	83.5933	-0.329991	0.218975	0.131815	0.239037	OK	61	61	74	125	129	105	95	63	79	125
ARHGAP5	739.776	1.13892	0.234123	1.1466e-06	1.549e-05	OK	236	242	387	905	1202	1041	1200	1078	879	643
ARHGAP5-AS1	36.3258	-0.560012	0.251442	0.0259341	0.0659148	OK	21	36	30	75	51	44	44	27	29	26
ARHGAP6	0.864245	0.650915	1.54321	0.673177	NaN	Low	1	0	0	1	2	4	0	1	1	2
ARHGAP8	259.111	-0.648836	0.161646	5.97148e-05	0.000444394	OK	0	1	0	1	1	2	0	0	0	0
ARHGAP9	0.795991	-1.40644	1.59065	0.376594	NaN	Low	0	1	3	3	0	1	0	1	1	1
ARHGDIA	3830.07	-0.612546	0.183678	0.000853329	0.00408718	OK	3192	3272	2872	5279	4911	4630	3352	3116	3318	3902
ARHGDIB	1034.4	-0.518543	0.147374	0.000433908	0.00233825	OK	833	848	794	1481	1401	1390	949	920	942	936
ARHGDIG	0.411001	0.169731	2.42628	0.944229	NaN	Low	0	0	1	0	0	0	2	0	0	1
ARHGEF1	1103.14	-0.321597	0.16687	0.0539501	0.119122	OK	764	789	839	1843	1707	1548	1122	955	1125	1461
ARHGEF10	351.358	0.0982319	0.17176	0.56738	0.695118	OK	262	213	240	470	676	543	430	414	314	270
ARHGEF10L	184.635	-1.19797	0.160091	7.25929e-14	4.02087e-12	OK	147	171	209	399	189	192	159	124	113	158
ARHGEF11	261.217	-0.0770475	0.174349	0.65855	0.766833	OK	208	201	175	359	385	332	285	286	340	315
ARHGEF12	1083.13	0.597617	0.158338	0.000160445	0.00102739	OK	599	571	550	1401	1740	1441	1389	1475	1355	1026
ARHGEF15	0	NaN	NaN	NaN	NaN	Low	0	0	0	0	0	0	0	0	0	0
ARHGEF16	223.698	-0.748295	0.169127	9.66786e-06	9.81918e-05	OK	185	176	247	433	346	316	184	179	152	207
ARHGEF17	153.784	-0.914245	0.179339	3.43541e-07	5.53268e-06	OK	141	136	138	252	212	159	117	124	109	120
ARHGEF18	1030.88	0.619023	0.139459	9.04881e-06	9.28162e-05	OK	506	448	557	1092	2257	1931	1515	1369	1035	1173
ARHGEF19	38.1887	-0.79815	0.245134	0.00113005	0.00514259	OK	36	33	34	75	57	38	37	30	41	36
ARHGEF2	579.549	0.443537	0.160224	0.00563609	0.0192364	OK	297	270	334	686	1243	1159	629	592	712	707
ARHGEF25	1.22203	1.00719	1.4364	0.483183	0.622365	OK	1	0	0	4	2	6	1	1	0	0
ARHGEF26	20.1546	-0.0582351	0.345744	0.866242	0.916244	OK	14	16	12	29	16	27	22	26	23	22
ARHGEF26-AS1	0.392832	-0.881984	2.15991	0.683022	NaN	Low	0	1	0	1	0	1	0	0	0	1
ARHGEF28	486.418	-0.156749	0.159864	0.326833	0.471565	OK	353	332	366	737	584	533	518	578	622	488
ARHGEF3	408.273	0.359407	0.145577	0.0135548	0.0393821	OK	212	210	276	637	767	641	491	463	360	377
ARHGEF3-AS1	0	NaN	NaN	NaN	NaN	Low	0	0	0	0	0	0	0	0	0	0
ARHGEF33	2.13107	-0.700986	0.90072	0.436421	0.578698	OK	2	1	1	4	3	2	1	2	2	2
ARHGEF34P	110.344	0.124829	0.251877	0.620181	0.738173	OK	18	22	20	33	72	54	51	68	49	48
ARHGEF35	402.652	1.17701	0.162549	4.45543e-13	2.21472e-11	OK	15	29	48	116	139	126	132	126	89	141
ARHGEF37	178.818	-1.03653	0.163238	2.15606e-10	7.23774e-09	OK	184	155	176	339	239	183	122	123	127	135
ARHGEF38	0.934719	0.0469781	1.62966	0.977003	NaN	Low	0	2	0	2	2	0	1	0	0	3
ARHGEF38-IT1	0.0663386	-1.25218	3.22122	0.697477	NaN	Low	0	0	0	1	0	0	0	0	0	0
ARHGEF39	35.7641	-0.733546	0.305147	0.0162209	0.0453687	OK	27	23	14	35	19	33	26	18	13	17
ARHGEF4	425.432	-1.25918	0.148997	2.8865e-17	2.24958e-15	OK	423	403	526	996	554	530	334	332	266	321
ARHGEF40	203.721	0.251464	0.178325	0.158497	0.275667	OK	123	107	125	200	395	306	216	243	234	261
ARHGEF5	645.329	0.0812913	0.150501	0.589101	0.712888	OK	139	128	165	295	363	365	270	298	256	256
ARHGEF6	10.5716	0.406249	0.452666	0.369474	0.513877	OK	6	5	7	14	25	22	13	11	9	5
ARHGEF7	494.971	0.189279	0.113833	0.0963574	0.187881	OK	323	281	324	674	857	753	617	605	536	505
ARHGEF7-AS1	0	NaN	NaN	NaN	NaN	Low	0	0	0	0	0	0	0	0	0	0
ARHGEF7-AS2	0	NaN	NaN	NaN	NaN	Low	0	0	0	0	0	0	0	0	0	0
ARHGEF9	82.7026	-0.521322	0.178999	0.00358626	0.0132743	OK	66	64	84	145	123	101	63	75	82	62
ARHGEF9-IT1	0	NaN	NaN	NaN	NaN	Low	0	0	0	0	0	0	0	0	0	0
ARID1A	717.238	-0.233635	0.198909	0.240164	0.376042	OK	619	600	398	816	1061	835	758	720	773	689
ARID1B	339.808	0.127344	0.127711	0.318704	0.463327	OK	234	224	288	480	470	435	357	380	367	289
ARID2	185.949	0.296112	0.242407	0.221879	0.354024	OK	109	107	114	233	284	236	236	207	245	162
ARID3A	86.329	-0.477122	0.262739	0.0693777	0.145422	OK	87	72	54	117	111	94	75	73	89	119
ARID3B	169.902	0.5626	0.254939	0.0273277	0.0686578	OK	90	80	64	123	332	272	263	221	136	104
ARID3C	0.188674	0.397544	3.22592	0.901922	NaN	Low	0	0	0	0	0	0	3	1	0	3
ARID4A	119.114	0.705477	0.225833	0.00178482	0.00751378	OK	55	52	62	165	198	152	130	121	159	211
ARID4B	451.108	1.12972	0.164488	6.50442e-12	2.79438e-10	OK	172	164	246	463	724	623	549	526	605	702
ARID5A	69.2357	0.414498	0.22958	0.071003	0.148138	OK	43	35	37	68	142	141	89	87	81	67
ARID5B	112.185	-0.204174	0.230039	0.374776	0.518965	OK	81	82	80	193	111	108	101	103	150	137
ARIH1	597.627	0.364587	0.130483	0.00520386	0.0180109	OK	297	288	409	846	1035	921	738	775	700	498
ARIH2	592.84	0.0146055	0.102306	0.886478	0.928945	OK	372	371	421	832	887	779	663	593	644	509
ARIH2OS	3.15164	-0.0386321	0.771085	0.960042	0.97494	OK	1	3	3	1	2	6	5	4	3	2
ARL1	697.376	0.547777	0.151454	0.000298283	0.00171781	OK	329	356	509	1101	1140	1093	805	765	776	683
ARL10	11.9281	0.0228609	0.448174	0.959318	0.974397	OK	11	7	8	13	15	12	25	11	14	15
ARL11	1.78201	-1.12983	1.04752	0.280774	0.421378	OK	2	1	4	1	1	2	0	1	2	2
ARL13A	0	NaN	NaN	NaN	NaN	Low	0	0	1	1	0	0	0	0	0	0
ARL13B	89.929	0.653389	0.184516	0.000398478	0.00218374	OK	50	52	52	92	143	119	109	101	117	114
ARL14	37.2249	1.46812	0.29716	7.79293e-07	1.12116e-05	OK	9	7	19	36	73	84	60	42	43	40
ARL14EP	147.812	0.13745	0.217869	0.528115	0.662651	OK	80	81	154	269	207	201	181	178	164	129
ARL14EPL	0	NaN	NaN	NaN	NaN	Low	0	1	0	0	0	0	0	0	0	0
ARL15	90.7833	0.532748	0.238901	0.0257479	0.0655813	OK	33	49	89	156	147	141	117	96	118	101
ARL16	259.028	-0.0176736	0.143833	0.902205	0.938766	OK	120	144	236	374	448	453	310	247	259	295
ARL17A	89.1699	-0.025263	0.401507	0.94983	0.968399	OK	5	9	8	9	13	18	8	12	15	9
ARL17B	46.7474	-0.388121	0.430802	0.367628	0.51209	OK	3	4	5	4	4	8	5	4	7	7
ARL2	259.114	-0.546111	0.181773	0.00266135	0.0104546	OK	85	78	90	153	125	141	79	72	66	85
ARL2-SNX15	0.504243	1.83062	3.15407	0.561646	NaN	Low	0	0	0	0	0	0	1	0	2	0
ARL2BP	665.858	0.00700525	0.141075	0.960396	0.974946	OK	370	349	579	1207	965	817	713	694	766	698
ARL3	182.213	0.357132	0.173728	0.0398119	0.0929463	OK	112	96	131	188	344	358	209	212	155	187
ARL4A	145.003	-0.126428	0.2412	0.600165	0.722051	OK	73	73	134	263	129	134	131	134	153	152
ARL4C	1388.1	0.266273	0.14912	0.0741596	0.153598	OK	591	636	1107	2065	2288	1912	1992	1637	1365	1434
ARL4D	511.762	-0.226475	0.147513	0.124714	0.229196	OK	266	375	463	730	742	728	543	474	430	583
ARL5A	364.956	0.787471	0.259479	0.00240684	0.00964538	OK	104	119	294	545	511	480	501	457	395	457
ARL5B	460.573	1.92353	0.300594	1.56305e-10	5.3161e-09	OK	63	104	145	448	746	797	855	764	540	389
ARL5C	0	NaN	NaN	NaN	NaN	Low	0	0	0	0	0	0	0	0	0	0
ARL6	64.7658	-0.0173271	0.203426	0.932121	0.957115	OK	31	30	57	112	95	80	87	67	85	62
ARL6IP1	1067.22	0.377244	0.139625	0.00689567	0.0227881	OK	495	569	793	1580	1622	1729	1272	1186	1170	965
ARL6IP4	1002.69	-0.365255	0.188485	0.0526421	0.116816	OK	655	704	824	1378	1539	1546	1085	869	1070	1326
ARL6IP5	1647.74	0.363781	0.204399	0.0751158	0.155143	OK	669	774	1391	2790	2083	2295	2036	1874	1764	1772
ARL6IP6	138.313	0.730523	0.184341	7.40511e-05	0.000534664	OK	63	94	85	145	204	176	176	149	155	200
ARL8A	549.522	0.339581	0.137317	0.0133992	0.0390133	OK	262	275	336	601	1013	940	589	592	537	656
ARL8B	1511.68	0.992011	0.227694	1.32e-05	0.000127312	OK	413	435	966	1989	2412	2492	2132	2137	1854	1543
ARL9	14.3204	0.401954	0.388123	0.300372	0.442522	OK	12	9	10	20	23	27	24	20	19	9
ARLNC1	0.265122	-0.279297	2.69669	0.91751	NaN	Low	0	0	0	1	0	0	0	0	1	1
ARMC1	379.06	0.59656	0.240398	0.0130813	0.038279	OK	148	145	304	610	470	495	510	450	460	393
ARMC10	399.229	0.491886	0.223865	0.0280032	0.0700938	OK	80	120	237	541	588	556	457	368	374	365
ARMC12	1.52982	-2.53461	1.28628	0.0487814	0.109625	OK	2	0	5	5	2	4	0	0	1	0
ARMC2	11.0948	-0.579162	0.482637	0.230141	0.36395	OK	9	5	23	21	24	13	10	14	7	3
ARMC2-AS1	0	NaN	NaN	NaN	NaN	Low	0	0	0	0	0	0	0	0	0	0
ARMC3	0.131067	-0.765416	3.22104	0.812168	NaN	Low	0	0	0	1	1	0	0	0	0	0
ARMC4	0.2619	0.879237	2.70674	0.745308	NaN	Low	0	0	0	0	1	0	0	0	1	1
ARMC4P1	0	NaN	NaN	NaN	NaN	Low	0	0	0	0	0	0	0	0	0	0
ARMC5	144.437	-0.193119	0.159077	0.224751	0.357549	OK	104	70	124	239	228	211	168	170	122	147
ARMC6	309.587	-0.698086	0.137316	3.69945e-07	5.87255e-06	OK	200	202	297	560	382	388	255	223	242	275
ARMC7	94.0055	-0.521517	0.229344	0.0229692	0.0599208	OK	60	52	100	155	112	116	89	65	85	120
ARMC8	369.665	0.584624	0.18919	0.00200062	0.00826522	OK	164	183	251	547	561	492	458	457	500	344
ARMC9	154.922	-0.072368	0.159451	0.649932	0.760453	OK	106	91	120	241	257	278	174	153	142	159
ARMCX1	144.376	0.49464	0.241534	0.0405692	0.0943986	OK	55	52	117	234	183	193	160	173	193	216
ARMCX2	317.797	-0.398113	0.165738	0.0163025	0.0455561	OK	173	207	342	668	455	481	309	316	239	261
ARMCX3	340.458	0.597434	0.205342	0.00362059	0.0133695	OK	129	133	274	493	541	509	417	459	379	334
ARMCX4	6.56528	0.333713	0.595952	0.575502	0.702018	OK	3	7	1	6	11	12	6	10	6	7
ARMCX5	120.071	-0.19998	0.152917	0.190952	0.317244	OK	58	69	85	181	137	112	87	92	108	97
ARMCX5-GPRASP2	63.9709	0.607509	0.387677	0.117103	0.218471	OK	2	4	5	10	6	7	1	9	5	4
ARMCX6	268.581	-0.247179	0.158305	0.118427	0.220332	OK	70	69	85	104	183	160	130	94	110	120
ARMH1	0.874195	2.6851	1.85085	0.146852	NaN	Low	0	0	0	0	9	2	2	1	0	0
ARMH2	0	NaN	NaN	NaN	NaN	Low	0	0	0	0	0	0	0	0	0	0
ARMH3	266.186	-0.0188009	0.150437	0.900543	0.937541	OK	206	175	174	392	385	363	308	337	292	244
ARMH4	6.90693	0.26476	0.529363	0.61697	0.735917	OK	3	7	6	12	13	12	13	8	6	7
ARMS2	0	NaN	NaN	NaN	NaN	Low	1	0	0	0	0	0	0	0	0	0
ARMT1	286.022	0.745443	0.247144	0.0025594	0.0101493	OK	92	119	180	485	401	358	395	339	355	320
ARNT	234.466	-0.0717277	0.126921	0.57198	0.698932	OK	161	145	189	371	383	343	217	265	227	212
ARNT2	24.987	-0.055565	0.336117	0.868697	0.918126	OK	14	10	19	45	49	49	31	20	13	20
ARNTL	235.307	0.209047	0.190583	0.272695	0.412285	OK	130	131	181	386	344	259	288	220	340	325
ARNTL2	1531.36	1.41313	0.205827	6.62087e-12	2.83655e-10	OK	363	395	695	1585	2566	2379	2257	1958	2124	1685
ARNTL2-AS1	0.0971369	-0.0833497	3.22592	0.979387	NaN	Low	0	0	0	0	0	1	1	0	0	0
ARPC1A	1921.69	-0.275698	0.0966717	0.00434583	0.0155585	OK	1311	1393	1538	3004	2972	2604	2042	1826	1705	1782
ARPC1B	2811.34	-0.150698	0.135278	0.265287	0.404277	OK	1582	1551	2299	4134	4438	4298	2961	2691	2610	3493
ARPC2	5702.03	0.133073	0.0763605	0.0813872	0.165063	OK	3461	3308	4216	7580	9132	8484	6914	6342	6485	6098
ARPC3	4415.88	0.0734005	0.144505	0.611493	0.731142	OK	1997	2428	4115	7660	7012	6633	4432	4559	4600	4311
ARPC4	1707.7	0.0377424	0.115586	0.744023	0.832243	OK	582	600	788	1365	1522	1513	1222	893	1013	1258
ARPC4-TTLL3	89.1053	-0.4933	0.224571	0.028047	0.0701696	OK	0	0	0	0	0	0	0	0	0	0
ARPC5	2330.37	0.855442	0.218481	9.02504e-05	0.000629925	OK	702	704	1605	3310	3635	3790	3081	2932	2889	2651
ARPC5L	1085.46	0.329569	0.0989328	0.000864604	0.0041321	OK	545	497	764	1419	1892	1725	1378	1273	1137	1235
ARPIN	194.068	0.309089	0.141027	0.0284005	0.0708825	OK	96	94	104	207	292	284	191	164	196	126
ARPP19	2082	0.939199	0.191878	9.84198e-07	1.36288e-05	OK	773	821	1097	2644	3235	3051	3005	2795	2635	1931
ARPP21	0	NaN	NaN	NaN	NaN	Low	0	0	0	0	0	0	1	0	0	0
ARR3	0	NaN	NaN	NaN	NaN	Low	0	1	3	4	2	4	1	3	1	2
ARRB1	6.82292	-1.27772	0.576563	0.0266845	0.0673803	OK	3	11	5	17	7	9	4	7	1	5
ARRB2	71.3927	-0.614388	0.252979	0.0151566	0.0429732	OK	56	80	50	88	86	99	70	61	69	62
ARRDC1	499.586	-0.862439	0.165803	1.97598e-07	3.39751e-06	OK	421	438	532	931	724	653	398	414	398	510
ARRDC1-AS1	40.1118	-1.04355	0.251654	3.37237e-05	0.000277317	OK	41	29	48	61	54	48	25	36	39	32
ARRDC2	98.4666	-0.407536	0.200478	0.0420709	0.0972251	OK	61	71	93	140	135	126	107	89	83	122
ARRDC3	184.838	0.883785	0.336346	0.00859877	0.0273163	OK	38	36	152	303	318	311	236	215	241	184
ARRDC3-AS1	3.77664	0.462218	0.761038	0.543617	0.675557	OK	4	3	3	5	4	2	4	8	4	4
ARRDC4	631.946	-0.264426	0.192186	0.168856	0.289067	OK	366	409	576	1257	997	877	729	681	469	362
ARRDC5	0.130782	-1.34149	3.219	0.676867	NaN	Low	0	0	1	0	0	0	0	0	0	0
ARSA	478.348	-0.530203	0.130124	4.60939e-05	0.000359051	OK	361	354	469	865	740	718	435	441	442	503
ARSB	79.421	0.498294	0.185464	0.00721524	0.0236377	OK	45	45	39	85	133	117	104	91	108	84
ARSD	219.889	0.0232234	0.167469	0.889709	0.930753	OK	132	132	104	211	302	252	205	209	194	182
ARSD-AS1	1.37305	0.464557	1.73923	0.789388	0.865855	OK	0	0	0	0	0	0	0	0	0	0
ARSE	1.30494	-2.01415	1.46262	0.168485	0.288733	OK	2	0	0	9	3	2	0	0	1	0
ARSF	0	NaN	NaN	NaN	NaN	Low	0	0	0	0	0	0	0	0	0	0
ARSG	8.39185	-0.589818	0.47736	0.216613	0.347554	OK	11	5	8	13	12	8	4	10	8	9
ARSH	0.16613	0.397544	3.22592	0.901922	NaN	Low	0	0	0	0	0	1	0	1	0	1
ARSI	58.7817	0.458853	0.342125	0.17986	0.303644	OK	32	29	36	56	145	138	89	60	27	43
ARSJ	276.414	0.642051	0.139763	4.35165e-06	4.94793e-05	OK	148	148	167	370	468	374	327	278	352	293
ARSK	86.1848	0.485467	0.194534	0.0125766	0.0369973	OK	37	48	63	136	125	124	107	86	107	100
ART1	0	NaN	NaN	NaN	NaN	Low	0	0	0	0	0	0	0	0	0	0
ART3	1.10341	1.60099	1.59928	0.316794	NaN	Low	0	0	0	2	0	4	1	2	3	3
ART4	0	NaN	NaN	NaN	NaN	Low	0	0	0	0	0	0	0	0	0	0
ART5	0	NaN	NaN	NaN	NaN	Low	1	0	0	0	0	0	0	0	0	0
ARTN	353.346	-0.814894	0.255391	0.00141896	0.00620955	OK	286	301	480	863	717	674	287	242	258	320
ARV1	146.401	-0.185899	0.160422	0.246534	0.383615	OK	105	93	164	264	210	214	149	119	136	115
ARVCF	50.6222	-0.872753	0.230443	0.000152298	0.00098416	OK	42	33	78	133	71	76	45	51	48	46
ARX	0.0972377	-0.0833497	3.22592	0.979387	NaN	Low	0	0	0	0	0	0	0	0	1	0
AS-PTPRE	0.156388	0.397544	3.22592	0.901922	NaN	Low	1	0	1	0	3	1	2	2	2	1
AS3MT	6.79353	-1.19052	0.787858	0.130768	0.237679	OK	0	0	0	0	0	0	0	0	0	0
ASAH1	1082.46	0.19281	0.170601	0.258401	0.396551	OK	527	576	965	1919	1674	1675	1233	1237	1086	1085
ASAH2	19.9279	1.09775	0.404302	0.00662409	0.0220315	OK	5	1	4	15	23	18	9	12	6	10
ASAH2B	120.239	0.957253	0.208578	4.44475e-06	5.04638e-05	OK	23	17	31	61	77	72	63	68	58	55
ASAP1	555.398	1.11813	0.208173	7.82361e-08	1.48496e-06	OK	242	192	236	533	1017	835	988	931	617	474
ASAP1-IT1	0.13853	0.397544	3.22592	0.901922	NaN	Low	0	0	0	0	0	3	0	0	0	0
ASAP1-IT2	1.83317	-0.123431	1.3487	0.927081	0.954214	OK	5	0	0	0	1	5	3	1	1	2
ASAP2	1065.1	0.728192	0.150674	1.34553e-06	1.77901e-05	OK	449	451	546	1240	2237	1946	1593	1488	1199	941
ASAP3	40.2174	-1.1534	0.293367	8.43845e-05	0.000595671	OK	39	36	43	91	58	61	36	23	26	13
ASB1	304.55	0.0935962	0.143244	0.513495	0.649601	OK	193	150	231	458	559	480	389	377	270	273
ASB10	0	NaN	NaN	NaN	NaN	Low	0	0	0	0	0	0	0	0	0	0
ASB11	0	NaN	NaN	NaN	NaN	Low	0	0	0	0	0	0	0	0	0	0
ASB12	0.580771	-0.87837	2.04163	0.667028	NaN	Low	0	2	0	0	1	1	1	0	0	0
ASB13	119.414	-0.581651	0.185288	0.00169425	0.0072029	OK	106	75	103	191	166	143	96	85	119	129
ASB14	4.15129	0.6606	0.745798	0.375746	0.519911	OK	3	1	2	8	5	8	6	9	15	5
ASB15	0	NaN	NaN	NaN	NaN	Low	0	0	0	0	0	1	0	0	0	0
ASB16	4.70774	-0.51623	0.678869	0.447	0.58815	OK	6	3	6	9	7	8	4	9	7	4
ASB16-AS1	47.2203	-1.63403	0.421826	0.000107198	0.000731104	OK	24	28	24	33	32	37	16	15	16	22
ASB17	0.130782	-1.34149	3.219	0.676867	NaN	Low	0	0	1	0	0	0	0	0	0	0
ASB18	0	NaN	NaN	NaN	NaN	Low	0	0	0	0	0	0	0	0	0	0
ASB2	27.4113	-1.01883	0.370967	0.00602504	0.0202827	OK	25	11	42	46	32	41	16	21	10	26
ASB3	25.5559	0.881967	0.327946	0.0071588	0.0234677	OK	0	2	3	7	1	2	2	2	1	3
ASB4	0	NaN	NaN	NaN	NaN	Low	0	0	0	0	0	0	0	0	0	0
ASB5	0.528431	1.03404	1.87249	0.580791	NaN	Low	0	0	0	1	1	0	1	0	2	1
ASB6	460.608	0.0829793	0.132245	0.530355	0.6644	OK	254	220	290	597	747	704	483	483	403	501
ASB7	183.28	0.685003	0.222183	0.00204887	0.00843786	OK	84	69	101	244	324	284	278	268	200	140
ASB8	158.952	0.188428	0.155194	0.224691	0.357549	OK	97	90	112	227	236	193	216	184	167	171
ASB9	6.40231	-0.665883	0.610462	0.275367	0.415161	OK	2	4	9	17	9	11	6	10	1	2
ASB9P1	0.2699	0.088246	2.71765	0.974096	NaN	Low	0	0	0	1	1	2	0	0	0	0
ASCC1	229.919	0.00156444	0.135102	0.990761	0.994995	OK	147	149	202	393	369	380	283	245	237	202
ASCC2	755.634	-0.649255	0.125184	2.14368e-07	3.66149e-06	OK	630	583	679	1272	1087	969	682	697	657	688
ASCC3	1049.18	0.29458	0.178206	0.0983239	0.190804	OK	529	569	780	1703	1597	1281	1312	1289	1285	894
ASCL1	0.0647367	-0.0833497	3.22592	0.979387	NaN	Low	0	0	0	0	1	0	0	0	0	0
ASCL2	6.02176	0.339023	0.591206	0.566344	0.694507	OK	0	4	6	8	10	9	9	4	7	9
ASCL3	0	NaN	NaN	NaN	NaN	Low	0	0	0	0	0	0	0	0	0	0
ASCL4	0	NaN	NaN	NaN	NaN	Low	0	0	0	0	0	0	0	0	0	0
ASCL5	0.294068	-0.405763	2.61268	0.876581	NaN	Low	0	0	1	0	1	0	0	1	0	0
ASDURF	16.5498	1.06514	0.448029	0.017436	0.0480225	OK	0	0	0	0	0	0	0	0	0	0
ASF1A	253.886	0.0786169	0.213036	0.712105	0.808554	OK	128	131	254	523	305	354	270	249	263	236
ASF1B	108.65	-1.35138	0.332217	4.74684e-05	0.000367176	OK	141	132	79	109	117	82	62	54	71	99
ASGR1	1.45506	0.999896	1.23223	0.417105	0.561043	OK	1	0	0	4	3	4	3	1	2	3
ASGR2	0	NaN	NaN	NaN	NaN	Low	0	0	0	0	0	0	0	0	0	0
ASH1L	329.409	0.363704	0.183193	0.047104	0.106508	OK	219	199	177	371	576	461	424	384	375	240
ASH1L-AS1	9.00287	0.691574	0.58104	0.233954	0.368216	OK	1	3	11	8	19	16	17	9	8	8
ASH2L	303.928	0.0143037	0.12449	0.908526	0.942837	OK	234	177	237	412	460	466	329	316	325	308
ASIC1	82.6631	-0.931319	0.299963	0.00190419	0.00793575	OK	78	66	61	141	139	109	80	62	50	62
ASIC2	2.3587	-2.15479	1.32949	0.105068	0.200949	OK	0	2	1	1	2	0	1	0	3	1
ASIC3	6.94362	-0.717278	0.53514	0.18013	0.303921	OK	9	12	9	12	18	22	3	10	13	12
ASIC4	0.248172	0.906205	3.21472	0.778026	NaN	Low	0	0	0	0	0	1	2	0	0	1
ASIC5	0.0663386	-1.25218	3.22122	0.697477	NaN	Low	0	0	0	1	0	0	0	0	0	0
ASIP	0.301366	1.14787	2.58671	0.657218	NaN	Low	1	1	0	0	2	2	0	0	1	0
ASL	374.704	-0.572721	0.145179	7.98269e-05	0.000569736	OK	271	261	390	732	613	551	374	328	332	413
ASMT	0.550074	-1.59876	2.04713	0.434817	NaN	Low	1	1	0	0	1	0	1	0	0	0
ASMTL	262.499	-0.436926	0.135101	0.00122043	0.00547129	OK	136	147	197	355	323	312	215	218	213	238
ASMTL-AS1	33.5457	-0.805552	0.267335	0.00258456	0.0102151	OK	19	27	34	48	33	44	29	28	26	17
ASNA1	601.613	-0.43959	0.156047	0.00484704	0.0169882	OK	421	415	523	927	867	858	514	511	537	681
ASNS	159.601	0.979198	0.182861	8.56154e-08	1.59977e-06	OK	0	2	1	0	6	2	1	0	1	2
ASNSD1	343.282	0.443673	0.198066	0.025089	0.0642301	OK	102	109	212	396	353	360	286	278	322	232
ASNSP1	0.130782	-1.34149	3.219	0.676867	NaN	Low	0	0	1	0	0	0	0	0	0	0
ASPA	0	NaN	NaN	NaN	NaN	Low	0	0	0	0	0	0	0	0	0	0
ASPDH	0.343187	0.237921	2.5529	0.925748	NaN	Low	1	3	0	3	2	6	3	2	2	10
ASPG	1.12109	-3.6189	1.55771	0.0201675	NaN	Low	0	5	2	11	1	2	0	1	0	0
ASPH	3346.21	0.978027	0.18725	1.75936e-07	3.08315e-06	OK	1141	1320	1822	3899	5020	4624	4547	4276	4160	3416
ASPHD1	14.3518	-0.0678346	0.408611	0.868147	0.91761	OK	9	8	14	15	20	35	16	15	14	21
ASPHD2	69.903	0.0469062	0.215921	0.828023	0.891158	OK	18	18	21	54	57	41	49	33	32	53
ASPM	117.962	0.628739	0.197896	0.00148748	0.00648378	OK	62	83	65	110	190	171	168	150	161	90
ASPN	0.0663386	-1.25218	3.22122	0.697477	NaN	Low	0	0	0	2	0	0	0	0	1	0
ASPRV1	2.07189	-0.857	0.964712	0.374353	0.518472	OK	2	1	1	6	2	0	1	3	2	3
ASPSCR1	86.7721	-0.687967	0.217654	0.00157324	0.00678891	OK	66	70	86	175	135	137	66	89	59	88
ASRGL1	1.4791	1.72093	1.27398	0.17675	0.299291	OK	0	1	0	1	1	2	3	2	4	2
ASS1	633.715	0.753909	0.190515	7.58267e-05	0.000544947	OK	196	184	471	789	1354	1224	793	757	776	952
ASTE1	37.2973	0.0290225	0.235546	0.901938	0.93855	OK	20	17	21	59	51	48	38	36	39	28
ASTL	0.173663	-1.34149	3.219	0.676867	NaN	Low	1	0	0	0	0	0	0	0	0	0
ASTN1	4.71432	0.595011	0.648212	0.358657	0.503796	OK	4	2	1	5	8	7	8	4	5	6
ASTN2	1.69254	0.401136	1.47387	0.785495	0.863131	OK	0	0	3	1	3	5	0	2	2	0
ASTN2-AS1	0	NaN	NaN	NaN	NaN	Low	0	0	0	0	0	0	0	0	0	0
ASXL1	430.77	-0.236121	0.117	0.043578	0.0998451	OK	282	318	329	690	612	544	430	458	496	406
ASXL2	373.93	0.670333	0.169542	7.69277e-05	0.000551837	OK	183	198	202	473	604	471	516	468	468	341
ASXL3	0.825082	0.816053	1.49398	0.584909	NaN	Low	0	1	0	1	1	2	0	2	1	2
ASZ1	0	NaN	NaN	NaN	NaN	Low	0	0	0	0	0	0	0	0	0	0
ATAD1	716.767	0.733514	0.179009	4.17377e-05	0.000331274	OK	301	318	488	1003	1040	1061	894	893	902	718
ATAD2	189.403	0.125812	0.198034	0.52523	0.660707	OK	154	169	105	214	238	261	215	171	217	188
ATAD2B	107.275	0.314601	0.184051	0.0873936	0.174416	OK	60	60	76	171	160	151	109	126	152	111
ATAD3A	580.228	-0.580319	0.162364	0.000351328	0.00196422	OK	354	386	439	763	719	655	503	415	467	598
ATAD3B	659.179	-0.329312	0.151268	0.0294793	0.0732096	OK	343	371	537	930	898	848	695	537	570	734
ATAD3C	8.79038	-0.853079	0.484141	0.0780612	0.159759	OK	7	4	12	15	10	11	7	7	9	10
ATAD5	40.1281	0.0182392	0.248647	0.941524	0.963432	OK	26	32	38	54	50	57	48	36	51	32
ATAT1	45.507	-0.674144	0.23974	0.0049238	0.017195	OK	39	45	43	68	83	68	41	39	38	31
ATCAY	0	NaN	NaN	NaN	NaN	Low	0	0	0	0	0	0	0	0	0	0
ATE1	228.931	0.605833	0.179051	0.000715453	0.00352365	OK	96	136	144	324	346	286	269	252	299	246
ATE1-AS1	2.11456	0.144761	1.00057	0.884964	0.928242	OK	2	0	4	2	3	1	2	2	3	1
ATF1	163.982	0.871666	0.180747	1.41722e-06	1.86506e-05	OK	84	79	81	209	368	288	208	163	161	143
ATF2	328.331	0.759857	0.769112	0.323169	0.467951	OK	127	108	152	348	373	318	310	230	360	278
ATF3	102.621	0.306352	0.604553	0.612337	0.731925	OK	100	90	22	40	211	202	153	143	61	59
ATF4	2606.83	-0.00569747	0.16012	0.971615	0.982255	OK	1722	1743	1560	2931	4131	3874	2874	2671	2659	2796
ATF5	369.788	0.192365	0.158408	0.224608	0.357549	OK	165	174	167	292	425	401	329	329	279	305
ATF6	557.574	0.371146	0.130325	0.00440155	0.0157217	OK	306	320	352	813	906	853	663	635	675	496
ATF6B	571.78	-0.476238	0.19526	0.0147279	0.0420421	OK	453	496	419	792	997	893	550	519	455	484
ATF7	297.086	0.340639	0.163683	0.0374262	0.0885766	OK	167	196	139	323	310	304	264	277	280	240
ATF7IP	245.235	-0.636481	0.155174	4.10066e-05	0.000326456	OK	235	240	211	478	255	238	209	197	235	179
ATF7IP2	18.1396	-0.536865	0.39665	0.175896	0.29823	OK	12	11	22	40	13	21	13	22	27	22
ATG10	43.6518	-0.221154	0.234812	0.346278	0.491977	OK	31	32	47	65	65	48	45	46	51	31
ATG101	437.148	0.137705	0.141355	0.32997	0.474503	OK	203	207	327	544	737	707	515	491	447	611
ATG12	475.086	0.583452	0.167716	0.000503663	0.00264611	OK	202	223	323	693	733	652	621	532	519	463
ATG13	502.325	-0.0390355	0.131212	0.766085	0.848404	OK	336	325	325	685	793	675	582	595	508	489
ATG14	129.362	-0.0705287	0.17168	0.681209	0.783918	OK	63	80	112	256	188	168	137	141	121	124
ATG16L1	436.731	0.246584	0.12739	0.0529096	0.117208	OK	249	267	243	603	715	727	579	499	493	425
ATG16L2	32.2904	-0.963123	0.350466	0.00599384	0.0201952	OK	34	39	41	67	71	65	24	26	23	31
ATG2A	196.837	-0.614819	0.183002	0.000780497	0.00380174	OK	172	146	167	314	318	272	175	199	145	183
ATG2B	196.536	0.0778432	0.180961	0.667075	0.773508	OK	138	128	128	294	255	229	243	215	251	167
ATG3	378.169	-0.342673	0.128746	0.00777657	0.0250846	OK	202	211	288	566	396	412	291	237	362	287
ATG4A	227.869	0.134053	0.153059	0.381125	0.525551	OK	151	123	171	347	301	332	237	272	275	212
ATG4B	483.93	-0.175299	0.137804	0.203343	0.332024	OK	316	333	377	761	830	752	534	490	484	568
ATG4C	87.2137	0.303592	0.254128	0.232227	0.366389	OK	31	46	77	166	118	109	97	90	110	97
ATG4D	129.49	-0.520988	0.149441	0.000489857	0.00258552	OK	92	82	106	194	166	151	110	100	100	111
ATG5	474.835	0.583117	0.165209	0.000416218	0.0022594	OK	211	208	325	701	791	704	612	564	538	466
ATG7	369.651	-0.209941	0.123151	0.0882434	0.17575	OK	134	134	178	360	336	296	216	228	172	188
ATG9A	767.145	-0.534135	0.163207	0.00106511	0.00489156	OK	635	568	575	1174	1151	1079	708	670	661	753
ATG9B	20.983	-0.775202	0.339444	0.0223868	0.0586892	OK	17	10	19	29	22	32	16	18	11	10
ATIC	944.488	-0.142062	0.094607	0.133201	0.240996	OK	571	586	837	1692	1430	1382	933	1006	980	893
ATL1	47.9261	1.09459	0.25127	1.32313e-05	0.000127456	OK	17	27	32	47	80	73	68	72	79	58
ATL2	380.454	0.0233153	0.222811	0.91666	0.947197	OK	178	204	384	791	506	451	382	420	462	369
ATL3	1287.48	0.831097	0.180999	4.39621e-06	4.99493e-05	OK	495	527	737	1722	1837	1894	1723	1701	1650	1352
ATM	230.082	0.176438	0.246002	0.473238	0.61341	OK	118	102	191	415	368	280	263	263	293	144
ATMIN	582.717	0.342756	0.137615	0.0127496	0.037407	OK	282	346	393	838	932	822	753	625	672	527
ATN1	862.066	-0.443805	0.180053	0.0137066	0.0396892	OK	734	650	580	1127	1294	1184	845	714	875	814
ATOH1	0	NaN	NaN	NaN	NaN	Low	0	0	0	0	0	0	0	0	0	0
ATOH7	0.50151	-0.161028	1.87617	0.931603	NaN	Low	0	0	1	1	1	2	0	0	0	1
ATOH8	0.0663386	-1.25218	3.22122	0.697477	NaN	Low	0	0	0	1	0	0	0	0	0	0
ATOX1	641.556	-0.334784	0.123028	0.00650461	0.0216853	OK	494	472	596	1022	947	919	737	578	583	741
ATP10A	87.033	3.56214	0.332933	1.02579e-26	1.44627e-24	OK	10	12	7	14	151	168	136	157	203	198
ATP10B	27.3597	0.370615	0.286357	0.195582	0.322793	OK	17	12	16	36	54	52	22	37	27	29
ATP10D	366.706	0.180675	0.162401	0.265912	0.404913	OK	237	222	270	550	570	439	439	445	450	298
ATP11A	379.885	0.0361507	0.157554	0.81852	0.884298	OK	287	300	220	525	548	503	452	391	424	334
ATP11A-AS1	0	NaN	NaN	NaN	NaN	Low	0	0	0	0	0	0	0	0	0	0
ATP11AUN	0	NaN	NaN	NaN	NaN	Low	0	0	0	0	0	0	0	0	0	0
ATP11B	650.364	0.776286	0.157703	8.54702e-07	1.20615e-05	OK	282	305	394	814	1142	964	926	878	834	592
ATP11C	186.641	1.00181	0.222222	6.5388e-06	7.02774e-05	OK	87	65	90	214	289	272	273	273	267	158
ATP12A	61.2623	-1.31685	0.317441	3.34919e-05	0.000275997	OK	75	83	44	123	60	56	60	57	34	18
ATP13A1	454.814	-0.729483	0.146474	6.34931e-07	9.33617e-06	OK	395	372	426	798	618	612	369	391	390	423
ATP13A2	1087.77	-0.616057	0.159628	0.000113697	0.000769342	OK	966	922	851	1680	1506	1251	1051	963	945	1102
ATP13A3	1994.31	1.4731	0.227524	9.51349e-11	3.38405e-09	OK	501	622	889	2187	3585	3159	3318	3048	2792	1867
ATP13A4	11.6624	-1.2756	0.421742	0.00248963	0.00992635	OK	10	11	15	39	15	7	6	6	11	9
ATP13A4-AS1	0	NaN	NaN	NaN	NaN	Low	0	0	0	0	0	0	0	0	0	0
ATP13A5	0	NaN	NaN	NaN	NaN	Low	0	0	0	0	0	0	0	0	0	0
ATP13A5-AS1	0	NaN	NaN	NaN	NaN	Low	0	0	0	0	0	0	0	0	0	0
ATP1A1	4021	-0.0719082	0.0911912	0.430379	0.57294	OK	1831	1803	2110	4081	4656	4056	3020	2871	2879	2707
ATP1A1-AS1	5.78221	-0.771266	0.614661	0.209557	0.339534	OK	7	5	4	7	8	7	5	9	6	7
ATP1A2	0.129473	0.397544	3.22592	0.901922	NaN	Low	0	0	0	0	2	0	0	0	0	0
ATP1A3	2.05347	1.45398	1.20293	0.22678	0.359442	OK	2	1	0	2	7	7	4	2	2	0
ATP1A4	0	NaN	NaN	NaN	NaN	Low	0	0	0	0	0	0	0	0	0	0
ATP1B1	601	0.580988	0.16744	0.000520776	0.00271304	OK	226	260	421	797	978	1020	746	704	599	561
ATP1B2	0.173663	-1.34149	3.219	0.676867	NaN	Low	1	0	0	0	0	0	0	0	0	0
ATP1B3	1876.02	0.00144455	0.134253	0.991415	0.99533	OK	1032	1106	1799	3312	2755	2616	1899	1776	1971	1769
ATP1B4	0	NaN	NaN	NaN	NaN	Low	0	0	0	0	0	0	0	0	0	0
ATP23	32.2127	-0.655182	0.256247	0.0105629	0.0320965	OK	31	22	34	73	48	36	27	16	28	32
ATP2A1	6.50259	-0.178706	0.543432	0.742271	0.830953	OK	5	5	7	12	11	9	7	12	4	7
ATP2A1-AS1	3.63176	-1.27951	0.76635	0.0949949	0.185814	OK	5	2	5	2	4	4	2	1	1	0
ATP2A2	5288.61	0.287054	0.106332	0.00694248	0.0229087	OK	3084	3098	2999	6918	8580	8050	6692	6577	6109	4900
ATP2A3	0.333741	0.33814	2.53867	0.894039	NaN	Low	0	0	0	1	2	2	0	0	0	1
ATP2B1	277.209	0.360662	0.161888	0.0258907	0.0658152	OK	129	148	208	461	449	411	313	287	295	275
ATP2B1-AS1	1.91501	-0.65497	0.985147	0.50615	0.64338	OK	2	2	1	3	1	2	3	3	1	3
ATP2B2	0	NaN	NaN	NaN	NaN	Low	0	0	0	0	0	0	0	0	0	0
ATP2B2-IT2	0	NaN	NaN	NaN	NaN	Low	0	0	0	0	0	0	0	0	0	0
ATP2B3	0	NaN	NaN	NaN	NaN	Low	0	0	0	0	0	0	0	0	0	0
ATP2B4	1320.25	0.403499	0.181731	0.0263975	0.066808	OK	837	770	691	1526	2340	2115	1874	1679	1339	952
ATP2C1	1181.67	0.469677	0.160274	0.00338459	0.0127098	OK	474	481	856	1754	1755	1643	1438	1492	1333	1054
ATP2C2	110.489	0.147513	0.184218	0.423273	0.566641	OK	55	74	72	126	178	194	119	97	116	100
ATP2C2-AS1	26.278	-1.08473	0.294456	0.000229728	0.00138929	OK	13	14	23	39	20	18	13	11	16	11
ATP4A	0	NaN	NaN	NaN	NaN	Low	0	0	0	2	0	0	0	0	0	0
ATP4B	0	NaN	NaN	NaN	NaN	Low	0	0	0	0	0	0	0	0	0	0
ATP5F1A	3410.06	0.141374	0.0813718	0.0823202	0.166687	OK	1826	1838	2734	5281	5355	5091	3816	3722	3927	3731
ATP5F1B	5677.54	-0.0728666	0.096202	0.44879	0.589905	OK	3077	3260	5084	9453	8380	7752	6097	5945	6282	6292
ATP5F1C	2052.51	0.0475372	0.109958	0.665507	0.77244	OK	1127	1194	1826	3454	3189	3042	2123	1938	2314	2091
ATP5F1D	741.474	-0.367333	0.203329	0.0708263	0.147899	OK	410	406	853	1414	1137	1179	675	560	602	836
ATP5F1E	3012.16	-0.0140993	0.0947002	0.881646	0.926574	OK	0	2	6	11	19	4	4	5	1	4
ATP5IF1	1290.21	0.0905336	0.142109	0.524077	0.659835	OK	639	681	1095	1977	2323	2155	1289	1194	1140	1510
ATP5MC1	470.879	-0.459769	0.128486	0.000345766	0.00193592	OK	303	334	528	911	729	697	458	375	409	466
ATP5MC2	1031.21	-0.437025	0.127566	0.000612832	0.00311591	OK	825	791	943	1516	1568	1475	940	868	903	998
ATP5MC3	2134.67	0.148776	0.187297	0.427003	0.569675	OK	939	1117	2204	3741	3050	2954	2200	1983	2241	2545
ATP5MD	1140.09	-0.000877133	0.258248	0.99729	0.998389	OK	312	387	1266	2306	1614	1586	1188	1081	1194	1113
ATP5ME	1099.86	-0.357022	0.113969	0.00173255	0.00733353	OK	706	725	1121	1855	1629	1528	1016	861	1042	1148
ATP5MF	1290.02	0.146609	0.137867	0.287599	0.428433	OK	193	238	261	424	445	440	243	240	251	261
ATP5MF-PTCD1	46.8952	-1.06472	2.94817	0.71799	0.813093	OK	0	0	0	0	0	0	0	0	0	0
ATP5MG	1264.58	0.103542	0.110355	0.348109	0.49356	OK	750	853	1053	1897	2117	2180	1312	1080	1168	1312
ATP5MGL	0.29918	-0.746191	2.6329	0.776862	NaN	Low	0	0	0	1	1	0	0	0	1	0
ATP5MPL	835.693	0.00759724	0.123347	0.950887	0.968999	OK	424	467	771	1327	1409	1424	931	773	840	823
ATP5PB	1720.29	0.0919011	0.135641	0.498068	0.635241	OK	847	942	1507	2940	2709	2525	1853	1732	1682	1569
ATP5PD	1074.75	-0.425043	0.0946141	7.04304e-06	7.48154e-05	OK	691	683	1048	2014	1489	1561	999	961	966	1060
ATP5PF	954.849	-0.259835	0.110345	0.0185356	0.0504066	OK	443	546	753	1414	1264	1272	944	771	832	955
ATP5PO	1422.86	-0.344123	0.0945815	0.000274362	0.00160207	OK	884	928	1353	2585	1889	1881	1378	1264	1401	1464
ATP5S	27.7755	0.113537	0.30908	0.713366	0.809392	OK	12	12	27	59	35	48	43	28	46	39
ATP6AP1	933.909	-0.444184	0.133039	0.000841602	0.00404475	OK	641	664	828	1460	1393	1287	781	922	812	964
ATP6AP1L	22.7055	-0.207942	0.327478	0.525441	0.660859	OK	24	17	23	25	35	37	20	21	25	17
ATP6AP2	1132.36	0.446596	0.223934	0.0461169	0.104734	OK	402	493	915	2106	1599	1733	1355	1311	1284	1172
ATP6V0A1	500.603	0.048512	0.178532	0.785832	0.863365	OK	320	352	293	623	862	808	548	619	462	348
ATP6V0A2	153.244	0.600791	0.17355	0.000536608	0.00278377	OK	67	75	98	220	243	229	192	194	222	160
ATP6V0A4	10.1723	1.23075	0.492936	0.012533	0.0368762	OK	6	4	2	7	20	17	19	13	16	11
ATP6V0B	915.885	-0.226883	0.147129	0.123056	0.226848	OK	508	517	862	1571	1389	1359	1011	781	991	1152
ATP6V0C	1583.52	-0.741443	0.164965	6.97181e-06	7.4217e-05	OK	1293	1318	1366	2414	2185	2160	1323	1276	1090	1478
ATP6V0CP3	0	NaN	NaN	NaN	NaN	Low	0	0	0	0	0	0	0	0	0	0
ATP6V0D1	959.447	-0.436176	0.130045	0.000796394	0.00386356	OK	707	636	819	1522	1289	1180	940	928	882	1054
ATP6V0D2	1.72724	0.173278	1.16106	0.881363	0.926525	OK	1	0	1	5	8	1	0	3	1	1
ATP6V0E1	1750.83	-0.330342	0.0974544	0.000699672	0.00346366	OK	1145	1276	1552	2822	2291	2274	1630	1621	1688	1847
ATP6V0E2	74.326	-0.391509	0.182455	0.0318904	0.0779985	OK	43	54	63	127	117	91	79	69	54	71
ATP6V0E2-AS1	4.09611	-1.7096	0.708663	0.0158465	0.0444983	OK	2	5	5	12	3	2	1	2	3	5
ATP6V1A	647.73	0.256943	0.20257	0.20465	0.333549	OK	292	280	569	1164	892	877	779	759	747	581
ATP6V1B1	2.69212	1.27916	0.955319	0.180575	0.304407	OK	0	2	0	3	8	3	6	2	4	3
ATP6V1B1-AS1	1.42167	-0.511337	1.20137	0.67038	0.775832	OK	1	1	1	3	1	0	2	0	1	4
ATP6V1B2	999.985	0.433524	0.11593	0.000184361	0.00115806	OK	476	488	674	1302	1551	1363	1297	1362	1247	1053
ATP6V1C1	573.078	0.427348	0.198398	0.0312403	0.076723	OK	234	249	467	952	903	728	728	651	688	577
ATP6V1C2	23.4477	0.125199	0.32072	0.696264	0.795966	OK	5	17	14	23	21	12	11	13	16	15
ATP6V1D	1048.03	0.43224	0.145208	0.00291374	0.0112467	OK	461	468	814	1575	1612	1507	1248	1272	1198	1165
ATP6V1E1	1329.38	0.034402	0.0955381	0.718783	0.81374	OK	695	770	1113	2189	2073	1822	1437	1410	1442	1403
ATP6V1E2	19.1694	-0.967054	0.358004	0.00690827	0.0228152	OK	19	23	32	44	34	38	15	21	14	5
ATP6V1F	1270.69	-0.312929	0.132578	0.0182582	0.0498005	OK	868	933	1205	1785	1754	1806	1117	1135	1218	1445
ATP6V1FNB	9.26483	-1.20644	0.543718	0.0264959	0.0669856	OK	7	6	15	29	13	21	6	3	6	2
ATP6V1G1	1662.25	0.0646702	0.143837	0.652993	0.762539	OK	888	989	1570	2946	2503	2313	1756	1551	1549	1791
ATP6V1G2	0.663948	-0.116754	1.90555	0.951144	NaN	Low	0	0	1	2	2	3	0	0	0	0
ATP6V1G2-DDX39B	3.78408	4.76195	1.50214	0.00152378	0.00662156	OK	0	0	0	0	0	0	0	0	0	0
ATP6V1G3	0	NaN	NaN	NaN	NaN	Low	0	0	0	0	0	0	0	0	0	0
ATP6V1H	806.311	0.241331	0.164748	0.142962	0.254528	OK	351	392	719	1372	1243	1151	997	837	889	874
ATP7A	89.743	0.369756	0.197261	0.060868	0.131184	OK	48	41	69	141	166	138	99	108	90	72
ATP7B	106.213	-0.395752	0.196755	0.0442833	0.101192	OK	88	84	84	141	145	135	118	109	88	100
ATP8A1	4.89937	0.0101144	0.661142	0.987794	0.992924	OK	5	1	5	7	4	19	5	5	2	4
ATP8A2	12.1291	0.779695	0.429942	0.0697564	0.146097	OK	6	4	5	21	24	22	18	21	15	13
ATP8B1	357.781	0.303387	0.149817	0.0428614	0.0986257	OK	198	188	209	539	543	440	413	431	412	312
ATP8B2	130.064	0.295788	0.202216	0.143541	0.255267	OK	99	91	81	133	242	207	132	153	134	116
ATP8B3	5.46858	-0.954386	0.694803	0.169564	0.289878	OK	3	4	18	17	10	12	7	5	5	2
ATP8B4	0.134011	0.397544	3.22592	0.901922	NaN	Low	0	0	0	0	1	1	0	0	0	0
ATP8B5P	0.476505	-0.387952	2.72355	0.88673	NaN	Low	1	1	0	3	0	7	0	0	1	3
ATP9A	240.44	0.124146	0.196498	0.527522	0.662242	OK	171	177	132	274	410	388	266	301	238	178
ATP9B	70.8269	0.0629832	0.185315	0.733954	0.824819	OK	44	44	53	94	139	101	85	82	80	66
ATPAF1	205.698	0.179236	0.146553	0.221323	0.353283	OK	118	111	173	295	361	343	230	234	221	185
ATPAF2	129.319	-0.699875	0.176283	7.18151e-05	0.000520458	OK	99	102	116	241	178	193	98	106	107	129
ATR	297.683	0.0714704	0.184375	0.698285	0.797651	OK	168	184	244	526	417	391	347	373	365	234
ATRAID	563.415	-0.121224	0.11563	0.294465	0.435727	OK	350	362	420	772	825	836	490	497	604	538
ATRIP	83.2129	-0.6187	0.191859	0.00126073	0.00562988	OK	1	0	1	0	0	1	0	1	0	0
ATRIP-TREX1	24.5395	-0.134662	0.36171	0.709676	0.806918	OK	3	1	1	1	4	2	4	2	0	2
ATRN	694.733	0.119592	0.173368	0.490311	0.628495	OK	490	498	432	928	1152	988	722	725	753	568
ATRNL1	0.48377	-0.697252	2.28965	0.760729	NaN	Low	0	0	1	0	0	0	2	0	1	0
ATRX	502.82	1.10523	0.162098	9.21631e-12	3.86313e-10	OK	201	200	240	551	834	683	728	709	578	702
ATXN1	183.013	0.54008	0.15145	0.000362376	0.00201437	OK	97	98	105	220	312	293	243	240	179	165
ATXN10	976.003	0.367075	0.140302	0.00888813	0.0279947	OK	402	476	763	1488	1581	1514	1203	1168	1125	981
ATXN1L	474.666	0.615171	0.166769	0.000225355	0.00136578	OK	264	212	239	488	808	627	690	707	579	457
ATXN2	319.338	-0.223214	0.175486	0.20338	0.332024	OK	301	284	227	416	531	462	306	298	349	321
ATXN2-AS	2.01743	-0.42305	0.949464	0.65591	0.764712	OK	2	3	2	3	4	4	3	3	2	1
ATXN2L	877.361	-0.326118	0.171005	0.0565117	0.123878	OK	794	697	598	1168	1357	1307	920	876	880	829
ATXN3	153.429	0.331303	0.219781	0.131702	0.238897	OK	65	90	121	268	278	227	196	168	140	113
ATXN3L	0	NaN	NaN	NaN	NaN	Low	0	0	0	0	0	0	0	0	0	0
ATXN7	208.011	0.908745	0.192615	2.38261e-06	2.90274e-05	OK	118	82	109	229	338	340	308	312	202	195
ATXN7L1	34.5736	-0.316356	0.283893	0.265129	0.404117	OK	24	25	24	64	48	54	31	28	47	38
ATXN7L2	25.7197	-0.826211	0.280593	0.00323455	0.0122472	OK	21	17	28	54	38	33	25	23	17	23
ATXN7L3	646.832	-0.0252833	0.119084	0.831861	0.893892	OK	406	362	476	915	1107	895	717	701	719	757
ATXN7L3B	642.733	0.0694507	0.105696	0.511131	0.648012	OK	330	338	534	1031	1005	894	708	680	699	619
ATXN8OS	0	NaN	NaN	NaN	NaN	Low	0	0	0	0	0	0	0	0	0	0
AUH	54.517	0.18157	0.22078	0.410849	0.55475	OK	30	26	49	108	99	83	64	79	57	61
AUNIP	60.6563	-0.934442	0.220147	2.18947e-05	0.000193154	OK	53	51	49	115	70	68	46	45	36	60
AUP1	1091.7	-0.530116	0.135178	8.79623e-05	0.000616452	OK	694	795	889	1621	1413	1373	854	799	885	929
AURKA	248.514	-0.337401	0.217465	0.120777	0.223711	OK	216	229	150	337	293	271	257	204	310	235
AURKAIP1	1018.04	-0.642538	0.170068	0.000158013	0.00101517	OK	641	714	1047	1759	1394	1352	918	783	849	1291
AURKAP1	4.25154	0.860745	0.700924	0.219441	0.351038	OK	3	4	2	4	9	13	6	2	6	6
AURKB	107.149	-0.532489	0.31784	0.0938681	0.184092	OK	107	128	50	102	148	145	111	80	105	106
AURKC	5.88125	0.0657927	0.600696	0.912784	0.945523	OK	7	3	7	5	8	6	4	9	10	9
AUTS2	208.872	-0.387501	0.178318	0.0297736	0.0737272	OK	197	179	155	282	347	294	195	194	198	176
AVEN	190.096	-0.0500601	0.148282	0.735664	0.826171	OK	93	118	151	352	300	266	207	217	226	225
AVIL	6.80127	-0.267684	0.592054	0.651177	0.76122	OK	11	10	9	20	24	25	7	15	10	6
AVL9	449.278	0.677215	0.171824	8.10298e-05	0.000576649	OK	184	207	258	539	667	574	609	610	541	390
AVP	0	NaN	NaN	NaN	NaN	Low	0	0	0	0	0	0	0	0	0	0
AVPI1	287.86	-0.514224	0.172825	0.00292611	0.0112832	OK	203	206	275	467	440	407	227	229	275	321
AVPR1A	0	NaN	NaN	NaN	NaN	Low	0	0	0	0	0	0	0	0	0	0
AVPR1B	0	NaN	NaN	NaN	NaN	Low	0	0	0	0	0	0	0	0	0	0
AVPR2	0	NaN	NaN	NaN	NaN	Low	0	0	0	0	0	0	0	0	0	0
AWAT1	0.0647367	-0.0833497	3.22592	0.979387	NaN	Low	0	0	0	0	1	0	0	0	0	0
AWAT2	0.160789	0.397544	3.22592	0.901922	NaN	Low	0	0	0	0	0	1	1	0	0	0
AXDND1	0.15604	0.397544	3.22592	0.901922	NaN	Low	0	0	0	0	1	0	1	0	1	0
AXIN1	460.355	0.0163025	0.17222	0.924584	0.952656	OK	299	292	335	558	876	750	447	443	396	565
AXIN2	0.289887	0.995834	2.65154	0.707238	NaN	Low	0	0	0	0	0	0	1	1	1	1
AXL	596.919	1.15594	0.14692	3.61003e-15	2.36236e-13	OK	234	270	203	426	1295	1166	834	837	794	701
AZGP1	1.88138	0.389913	1.03279	0.705777	0.803722	OK	1	0	1	4	2	3	1	1	6	3
AZGP1P1	0	NaN	NaN	NaN	NaN	Low	0	0	0	0	0	0	0	0	0	0
AZI2	441.523	0.878554	0.154081	1.18493e-08	2.7185e-07	OK	123	159	254	553	698	642	690	651	656	550
AZIN1	1179.19	1.046	0.189975	3.67121e-08	7.66309e-07	OK	408	364	698	1424	2164	1989	1568	1616	1414	1131
AZIN1-AS1	1.24123	1.7854	1.65585	0.280927	0.421506	OK	0	1	0	4	5	1	1	1	0	6
AZIN2	20.9929	0.24155	0.414189	0.559767	0.689276	OK	12	20	10	22	32	35	19	21	21	30
AZU1	0.0915802	-0.0833497	3.22592	0.979387	NaN	Low	2	0	0	0	0	0	1	0	0	0
B2M	5741.26	1.15432	0.179155	1.17042e-10	4.09751e-09	OK	1950	2215	2951	5638	8268	7977	7126	6442	9112	8702
B3GALNT1	94.98	1.20375	0.272397	9.9104e-06	0.000100327	OK	27	26	48	113	115	133	139	117	144	141
B3GALNT2	332.003	0.535125	0.158201	0.000718111	0.00353337	OK	135	168	178	355	531	456	391	394	314	248
B3GALT1	0	NaN	NaN	NaN	NaN	Low	0	0	0	0	0	0	0	0	0	0
B3GALT2	0.597477	2.08707	1.76494	0.237001	NaN	Low	0	0	0	0	2	2	1	1	2	2
B3GALT4	20.3588	-0.197953	0.381564	0.603905	0.725249	OK	15	14	11	29	27	34	15	18	12	33
B3GALT5	0.0663386	-1.25218	3.22122	0.697477	NaN	Low	0	0	0	1	0	0	0	0	0	0
B3GALT5-AS1	0	NaN	NaN	NaN	NaN	Low	0	0	0	0	0	0	0	0	0	0
B3GALT6	217.422	-0.330759	0.22313	0.138245	0.248095	OK	100	121	238	406	338	317	189	157	178	257
B3GAT1	0.188777	0.397544	3.22592	0.901922	NaN	Low	0	0	0	0	0	0	1	0	1	0
B3GAT2	0.169677	-1.34149	3.219	0.676867	NaN	Low	0	1	0	0	0	0	0	0	0	0
B3GAT3	228.883	-1.10854	0.202323	4.27598e-08	8.7819e-07	OK	187	197	263	429	301	273	155	167	117	203
B3GLCT	77.9618	0.439328	0.192898	0.0227559	0.0594945	OK	47	40	55	101	99	115	94	93	97	76
B3GNT10	37.5795	0.0879675	0.271448	0.745887	0.833535	OK	19	20	38	62	54	50	26	37	46	47
B3GNT2	618.435	1.37087	0.238054	8.47878e-09	2.00453e-07	OK	145	185	303	723	912	946	956	918	709	666
B3GNT3	377.891	-0.328384	0.128636	0.0106854	0.0324242	OK	197	215	374	726	538	459	384	385	402	389
B3GNT4	94.6461	-0.454581	0.167252	0.00656914	0.0218675	OK	27	29	28	66	40	40	39	38	39	33
B3GNT5	1286.65	0.917749	0.252708	0.000281602	0.00163817	OK	403	431	784	1852	2017	1984	2040	1848	1316	1036
B3GNT6	0.347326	-2.34718	3.19311	0.462293	NaN	Low	2	0	0	1	0	0	0	0	0	0
B3GNT7	63.7951	1.09173	0.285015	0.000127914	0.000852878	OK	17	32	31	34	90	129	78	98	76	109
B3GNT8	54.2732	-0.672401	0.243666	0.00578861	0.0196446	OK	35	38	56	102	79	73	55	58	27	47
B3GNT9	53.8462	-1.03667	0.257761	5.77476e-05	0.000431826	OK	42	35	44	86	74	63	38	26	27	25
B3GNTL1	14.9058	-1.18744	0.41433	0.00415805	0.0150005	OK	16	12	9	29	20	23	11	6	6	10
B4GALNT1	5.43095	-1.80527	0.621851	0.00369542	0.0136004	OK	2	6	9	18	7	7	4	3	1	2
B4GALNT2	8.41143	1.55211	0.577028	0.00714868	0.0234395	OK	4	2	3	6	18	25	17	10	19	12
B4GALNT3	82.7957	-1.01933	0.199304	3.14697e-07	5.12671e-06	OK	91	86	86	182	121	96	82	67	68	65
B4GALNT4	470.269	-0.55002	0.158423	0.00051688	0.00269546	OK	383	356	577	919	664	608	425	449	492	602
B4GALT1	4150.86	0.532859	0.11403	2.96882e-06	3.53908e-05	OK	2004	2169	2092	4328	7210	6875	5216	5179	4310	4116
B4GALT1-AS1	5.05665	-1.16277	0.58437	0.0466158	0.105666	OK	6	4	6	11	5	4	6	5	2	3
B4GALT2	705.693	-0.554986	0.168239	0.000971002	0.00451959	OK	550	560	593	1068	1038	974	677	577	614	761
B4GALT3	239.833	-0.143839	0.143823	0.317255	0.461697	OK	147	168	171	364	450	389	255	245	254	236
B4GALT4	419.155	-0.720742	0.10441	5.0919e-12	2.22452e-10	OK	287	320	432	853	455	444	321	311	314	294
B4GALT4-AS1	0	NaN	NaN	NaN	NaN	Low	0	0	1	1	2	0	0	0	0	0
B4GALT5	629.096	0.407538	0.168799	0.015764	0.0442985	OK	369	354	300	714	1180	1103	796	845	635	524
B4GALT6	60.024	0.679401	0.257134	0.00823666	0.0263332	OK	26	28	39	95	79	70	74	70	80	70
B4GALT7	314.471	-0.982978	0.154838	2.17536e-10	7.28674e-09	OK	259	259	346	606	384	386	216	247	224	276
B4GAT1	80.7834	-0.836014	0.188307	9.01153e-06	9.26175e-05	OK	69	68	82	130	98	98	59	76	54	62
B9D1	84.7571	-0.596849	0.218951	0.00641162	0.0214352	OK	45	45	54	77	81	83	56	44	45	55
B9D2	21.3723	-0.508704	0.305327	0.0956942	0.186846	OK	10	11	22	28	23	15	16	16	9	19
BAALC	0.443777	0.443641	2.35689	0.850695	NaN	Low	0	0	2	0	2	0	2	0	0	0
BAALC-AS1	0.454061	0.219367	2.37969	0.926552	NaN	Low	1	0	0	0	0	0	2	0	1	0
BAALC-AS2	0	NaN	NaN	NaN	NaN	Low	0	0	0	0	0	0	0	0	0	0
BAAT	1.92395	0.834209	1.04675	0.425479	0.568446	OK	1	1	0	3	1	3	1	4	3	3
BABAM1	644.39	-0.32085	0.150334	0.0328228	0.0798132	OK	427	441	601	978	1038	1048	674	581	560	705
BABAM2	208.908	-0.117901	0.172468	0.49422	0.631648	OK	137	136	150	292	350	344	186	209	155	147
BACE1	165.916	-0.0447074	0.142292	0.753374	0.839072	OK	123	114	107	238	271	245	172	165	171	167
BACE1-AS	6.01961	0.0723358	0.584777	0.901554	0.93823	OK	3	3	6	4	9	10	4	1	5	9
BACE2	706.171	0.0780398	0.0991462	0.431213	0.573763	OK	413	476	499	897	1113	1062	786	773	770	700
BACH1	508.511	1.38864	0.254958	5.1366e-08	1.03058e-06	OK	153	181	213	487	691	599	833	751	702	593
BACH1-IT2	0.0971369	-0.0833497	3.22592	0.979387	NaN	Low	0	0	0	0	0	0	0	1	0	1
BACH1-IT3	0	NaN	NaN	NaN	NaN	Low	0	0	0	0	0	0	1	0	1	0
BACH2	14.6706	0.950793	0.504169	0.0593136	0.128555	OK	8	8	7	9	39	48	12	18	8	9
BAD	484.307	-0.213925	0.161243	0.184601	0.30941	OK	217	230	336	550	510	591	341	285	311	419
BAG1	646.777	0.321744	0.139343	0.020943	0.0555982	OK	304	340	494	916	932	885	807	743	831	883
BAG2	92.5443	-0.345773	0.289423	0.232204	0.366389	OK	30	66	92	243	115	106	95	61	117	93
BAG3	2050.28	-0.350161	0.150402	0.019903	0.0533672	OK	1461	1556	1542	2997	2870	2849	1814	1797	1949	2342
BAG4	174.237	0.618094	0.197698	0.00176924	0.00746033	OK	66	77	122	260	267	255	211	166	241	195
BAG5	520.731	0.827943	0.17854	3.52995e-06	4.12554e-05	OK	207	202	316	612	922	837	794	751	510	470
BAG6	1341.46	-0.406893	0.146816	0.00558077	0.0190938	OK	1024	990	1019	1991	2082	1899	1279	1253	1164	1318
BAGE	0	NaN	NaN	NaN	NaN	Low	0	0	0	0	0	0	0	0	0	0
BAGE2	0	NaN	NaN	NaN	NaN	Low	0	0	0	0	0	0	0	0	0	0
BAGE3	0	NaN	NaN	NaN	NaN	Low	0	0	0	0	0	0	0	0	0	0
BAGE4	0	NaN	NaN	NaN	NaN	Low	0	0	0	0	0	0	0	0	0	0
BAGE5	0	NaN	NaN	NaN	NaN	Low	0	0	0	0	0	0	0	0	0	0
BAHCC1	69.8976	-0.69061	0.323089	0.0325559	0.0792885	OK	97	47	40	82	72	90	66	43	76	71
BAHD1	287.026	0.15491	0.164785	0.347178	0.49267	OK	184	192	151	397	450	404	286	285	320	372
BAIAP2	1034.03	-0.474739	0.165583	0.00414279	0.0149559	OK	764	795	856	1707	1798	1691	1002	861	821	993
BAIAP2-DT	84.747	-0.580882	0.252036	0.02118	0.056141	OK	81	67	65	94	104	125	64	65	83	83
BAIAP2L1	869.627	0.0426065	0.131575	0.746075	0.833535	OK	508	510	567	1024	1310	1226	908	970	647	738
BAIAP2L2	7.043	-1.02597	0.565938	0.0698519	0.146262	OK	10	5	8	22	13	7	5	6	4	11
BAIAP3	1.51894	-0.279021	1.1453	0.807524	0.876557	OK	0	0	1	4	3	3	0	2	4	0
BAK1	1115.16	0.558988	0.113383	8.21937e-07	1.17056e-05	OK	403	407	487	925	1707	1561	1147	1110	1038	1146
BAMBI	56.8049	-0.146696	0.20177	0.467199	0.60761	OK	45	42	33	88	81	80	58	55	55	60
BANCR	0.358831	1.34042	2.21243	0.544608	NaN	Low	0	0	0	0	2	1	1	1	1	1
BANF1	1141.2	-0.252704	0.14706	0.085728	0.171977	OK	595	633	847	1412	1470	1429	1019	847	964	1194
BANF2	0	NaN	NaN	NaN	NaN	Low	0	0	0	0	0	0	0	0	0	0
BANK1	9.90111	0.623489	0.475014	0.189328	0.31512	OK	8	2	4	16	13	21	8	15	11	9
BANP	89.5132	-0.346127	0.300704	0.24971	0.387023	OK	66	69	65	134	91	88	68	59	117	149
BAP1	977.464	-0.313146	0.140156	0.025465	0.0649567	OK	694	633	834	1521	1467	1307	994	902	1113	1169
BARD1	34.2632	0.448213	0.314884	0.154614	0.270645	OK	25	28	11	39	45	41	55	42	38	32
BARHL1	0	NaN	NaN	NaN	NaN	Low	0	0	0	0	0	0	0	0	0	0
BARHL2	0	NaN	NaN	NaN	NaN	Low	0	0	0	0	0	0	0	0	0	0
BARX1	0.340463	-0.384634	2.51703	0.878546	NaN	Low	1	0	0	0	0	1	0	1	0	0
BARX1-DT	0	NaN	NaN	NaN	NaN	Low	0	0	0	0	0	0	0	0	0	0
BARX2	133.138	-0.471177	0.157062	0.0027004	0.0105652	OK	88	93	153	238	214	161	153	103	119	116
BASP1	1467.74	-0.208205	0.123084	0.0907286	0.179387	OK	953	977	1214	2157	2428	2161	1512	1386	1176	1346
BASP1-AS1	0.343333	-2.32501	2.87699	0.419011	NaN	Low	1	1	0	0	0	0	0	0	0	0
BASP1P1	0	NaN	NaN	NaN	NaN	Low	0	0	0	0	0	0	0	0	0	0
BATF	9.71647	-0.703342	0.442062	0.111599	0.21043	OK	4	5	15	18	11	11	8	12	8	8
BATF2	191.041	5.61757	0.383313	1.24592e-48	4.39158e-46	OK	1	4	6	9	372	392	374	371	406	435
BATF3	0.195952	-0.288711	3.22117	0.928582	NaN	Low	0	0	0	1	2	0	0	0	0	0
BAX	476.091	-0.264435	0.155763	0.089569	0.177706	OK	353	368	524	897	923	994	569	461	469	587
BAZ1A	1106.07	0.796914	0.104847	2.9443e-14	1.71384e-12	OK	540	556	545	1170	1920	1672	1466	1291	1386	1423
BAZ1B	722.163	-0.0162879	0.178833	0.92743	0.954437	OK	568	590	402	870	1119	975	835	739	902	764
BAZ2A	1124.49	0.0825456	0.170058	0.627394	0.743729	OK	780	731	599	1193	1844	1511	1299	1280	1186	1002
BAZ2B	313.825	0.427879	0.151662	0.00478354	0.0168494	OK	185	163	196	440	446	387	366	337	385	399
BBC3	31.7202	-0.431912	0.533482	0.418164	0.562083	OK	18	18	24	39	31	48	19	36	25	36
BBIP1	105.53	0.290158	0.178234	0.103533	0.19865	OK	56	56	71	133	136	166	122	101	81	91
BBOF1	19.0789	0.173219	0.347343	0.617993	0.736416	OK	8	13	14	31	36	39	28	18	18	12
BBOX1	6.16011	-0.572311	0.632169	0.3653	0.509802	OK	5	2	9	14	12	8	8	3	6	0
BBOX1-AS1	0.425614	1.60461	2.10752	0.446433	NaN	Low	0	0	0	0	4	3	0	1	2	0
BBS1	76.4737	-0.451017	0.179325	0.0119005	0.0353369	OK	54	51	81	107	124	93	76	71	56	62
BBS10	103.851	0.353764	0.259376	0.172598	0.293865	OK	48	43	81	216	153	145	117	103	141	86
BBS12	38.0948	0.313672	0.256583	0.221519	0.353524	OK	18	20	25	63	57	43	44	45	48	42
BBS2	251.779	-0.0511587	0.137551	0.709949	0.807052	OK	194	156	212	392	438	362	290	276	245	198
BBS4	96.5252	-0.186784	0.172715	0.279492	0.419938	OK	74	58	94	147	138	146	95	80	96	117
BBS5	58.4658	-0.302637	0.198362	0.127091	0.232627	OK	45	35	54	95	71	86	54	55	71	52
BBS7	223.065	0.473572	0.162249	0.00351381	0.0130954	OK	131	103	168	369	425	355	266	261	223	206
BBS9	75.9593	0.209325	0.282677	0.458991	0.599553	OK	31	53	63	104	125	113	89	95	63	63
BBX	663.347	0.782103	0.147808	1.21409e-07	2.21262e-06	OK	356	364	304	784	973	938	803	793	855	782
BCAM	191.079	0.0981618	0.21749	0.651745	0.761734	OK	117	135	129	228	438	393	210	174	166	190
BCAN	0.528997	-0.902708	1.85467	0.626455	NaN	Low	0	2	1	2	0	3	2	1	0	1
BCAP29	625.422	0.712589	0.156532	5.30471e-06	5.86392e-05	OK	209	250	395	912	972	991	896	786	870	696
BCAP31	2903.89	-0.329622	0.100095	0.000990851	0.00459405	OK	1736	1765	2623	4761	4298	3994	3044	2742	2800	3229
BCAR1	1101.72	-0.0436608	0.161478	0.786866	0.864209	OK	606	654	808	1457	1917	1681	1212	1034	1022	1436
BCAR3	1172.64	0.558585	0.124954	7.81055e-06	8.19025e-05	OK	592	571	557	1167	2143	1973	1366	1235	1202	1276
BCAR4	0	NaN	NaN	NaN	NaN	Low	0	0	0	0	0	0	0	0	0	0
BCAS1	29.5512	-0.686646	0.287369	0.0168748	0.046831	OK	20	21	37	50	36	50	26	27	18	23
BCAS2	361.423	0.179933	0.251018	0.473491	0.613482	OK	131	151	344	782	535	457	424	377	396	361
BCAS3	83.419	-0.0249077	0.278584	0.928758	0.955116	OK	48	65	63	105	191	150	82	106	55	49
BCAS4	77.1554	0.0846669	0.211909	0.689492	0.790518	OK	51	43	63	89	132	143	76	86	69	94
BCAT1	154.694	0.820055	0.338333	0.0153587	0.043433	OK	32	45	100	278	237	218	240	240	163	124
BCAT2	261.966	-0.738326	0.143387	2.61643e-07	4.36325e-06	OK	191	198	267	490	350	373	226	215	208	230
BCCIP	832.877	0.155826	0.157349	0.322019	0.466791	OK	389	426	684	1181	1311	1103	786	725	804	708
BCDIN3D	64.8522	0.22984	0.310479	0.459132	0.599601	OK	10	17	28	62	44	34	30	23	61	49
BCDIN3D-AS1	3.80383	-1.18368	0.799398	0.138684	0.248668	OK	0	2	4	6	1	1	2	0	4	3
BCHE	6.1779	0.425538	0.737988	0.564196	0.692721	OK	2	1	7	10	10	10	0	10	12	4
BCKDHA	195.35	-0.508803	0.181842	0.00514115	0.0178496	OK	162	139	161	292	298	279	175	198	154	193
BCKDHB	112.252	0.153833	0.197825	0.436793	0.579077	OK	51	61	90	207	186	161	126	144	107	89
BCKDK	440.97	-0.393568	0.18592	0.0342706	0.082485	OK	356	319	340	619	723	649	441	372	335	490
BCL10	449.818	0.904336	0.176875	3.17331e-07	5.16165e-06	OK	166	140	262	524	745	761	583	467	385	365
BCL11A	34.2076	-1.1444	0.356562	0.00132942	0.00588919	OK	42	40	19	56	18	32	21	27	35	31
BCL11B	118.961	0.248082	0.173784	0.153428	0.268993	OK	78	70	68	148	181	195	153	101	128	137
BCL2	7.80187	-0.719233	0.602387	0.232489	0.366616	OK	9	9	7	4	13	9	4	4	14	3
BCL2A1	82.4506	3.37004	0.456019	1.46683e-13	7.87164e-12	OK	6	6	8	30	227	225	239	145	47	48
BCL2L1	1558.68	0.183816	0.134936	0.173122	0.294531	OK	571	639	745	1514	1981	2043	1165	1262	921	1067
BCL2L10	6.12809	-1.43687	0.558723	0.01012	0.0310026	OK	6	10	6	11	4	7	4	6	3	2
BCL2L11	34.588	-0.0168253	0.340426	0.960581	0.974993	OK	29	21	23	46	31	55	50	50	24	21
BCL2L12	145.144	-0.0841096	0.253	0.73955	0.828854	OK	103	115	85	162	213	227	130	87	129	159
BCL2L13	839.242	0.874844	0.106459	2.07461e-16	1.51057e-14	OK	349	346	485	902	1340	1387	1069	1102	1023	1006
BCL2L14	8.19728	5.86143	1.15853	4.20702e-07	6.57066e-06	OK	0	0	0	0	13	10	8	14	24	27
BCL2L15	6.67263	-0.60166	0.61613	0.32881	0.473317	OK	1	2	14	20	6	8	9	4	6	5
BCL2L2	635.921	0.794798	0.111374	9.5888e-13	4.66184e-11	OK	236	201	271	548	1042	904	735	703	591	560
BCL2L2-PABPN1	78.7111	0.282093	0.950512	0.766635	0.848661	OK	0	0	0	0	0	0	0	0	0	0
BCL3	114.739	-0.803787	0.245507	0.00106042	0.0048758	OK	95	82	132	232	202	192	120	106	66	71
BCL6	117.776	-0.556553	0.214069	0.00932579	0.0290838	OK	103	110	101	208	119	91	120	120	119	87
BCL6B	0.0663386	-1.25218	3.22122	0.697477	NaN	Low	0	0	0	1	0	0	0	0	0	0
BCL7A	223.56	-0.377282	0.193471	0.0511685	0.113937	OK	168	193	149	303	376	309	197	201	169	222
BCL7B	381.802	0.0308104	0.145637	0.832453	0.894165	OK	204	251	225	504	641	618	443	394	401	452
BCL7C	304.584	-0.206531	0.211049	0.32778	0.472298	OK	85	68	74	139	183	193	92	78	97	111
BCL9	123.07	-0.663496	0.188669	0.000436901	0.00235029	OK	122	105	85	206	155	159	121	109	94	96
BCL9L	1581.97	-0.186325	0.178904	0.297651	0.439461	OK	1239	1105	953	1824	2786	2229	1674	1617	1506	1341
BCLAF1	1270.78	0.891178	0.194539	4.6282e-06	5.22407e-05	OK	510	515	690	1633	2129	1763	1783	1843	1553	1117
BCLAF3	67.5684	0.518022	0.237826	0.0293942	0.0730334	OK	38	32	44	102	109	118	95	99	75	56
BCO1	0.207795	0.784497	3.21993	0.807511	NaN	Low	0	0	0	0	0	3	0	0	1	0
BCO2	3.15502	-0.169543	0.753623	0.822003	0.88654	OK	2	3	3	6	4	4	7	2	6	3
BCOR	188.189	-0.0692635	0.193448	0.720308	0.814528	OK	171	136	102	240	273	253	216	186	203	162
BCORL1	97.5445	-0.570454	0.279583	0.0413132	0.0957452	OK	92	82	58	141	115	112	67	62	126	113
BCORP1	0	NaN	NaN	NaN	NaN	Low	0	0	0	0	0	0	0	0	0	0
BCR	1072.27	-0.12024	0.125891	0.339519	0.484193	OK	694	601	793	1518	1759	1512	1077	1012	1010	1066
BCRP2	17.1385	-0.617966	0.360833	0.0867841	0.173579	OK	0	1	0	1	0	0	0	0	0	0
BCRP3	3.47749	-1.44324	0.843756	0.0871754	0.174093	OK	0	2	0	0	0	0	0	0	1	0
BCS1L	274.76	-0.834593	0.123365	1.33119e-11	5.47623e-10	OK	221	201	346	581	396	384	269	272	258	268
BCYRN1	0.0692651	-0.0833497	3.22592	0.979387	NaN	Low	0	0	0	0	0	0	0	0	0	0
BDH1	160.542	-0.707246	0.158968	8.62723e-06	8.90218e-05	OK	143	125	147	273	237	202	158	121	147	142
BDH2	205.937	0.169038	0.175632	0.33582	0.480199	OK	114	121	208	373	313	336	209	218	235	195
BDKRB1	18.9154	-0.947425	0.401191	0.0181996	0.0496756	OK	25	14	19	24	14	35	19	15	9	12
BDKRB2	124.433	-0.260411	0.161376	0.106594	0.203316	OK	88	87	100	188	187	164	122	114	159	119
BDNF	19.2519	-0.205611	0.336299	0.540938	0.673091	OK	7	8	17	19	25	16	14	15	10	11
BDNF-AS	8.54281	0.341297	0.50103	0.495752	0.632964	OK	6	4	6	7	15	15	5	6	5	7
BDP1	314.529	1.00806	0.206473	1.0487e-06	1.44059e-05	OK	137	131	140	390	448	412	464	450	435	334
BEAN1	3.13002	0.942755	0.823251	0.252142	0.389504	OK	1	0	4	4	8	5	5	7	6	2
BEAN1-AS1	0.0971369	-0.0833497	3.22592	0.979387	NaN	Low	0	0	0	0	0	0	0	1	0	0
BECN1	749.58	0.400545	0.115718	0.000537382	0.00278644	OK	250	224	257	599	821	649	523	522	451	414
BECN2	0	NaN	NaN	NaN	NaN	Low	0	0	0	0	0	0	0	0	0	0
BEGAIN	4.42368	1.39689	0.745408	0.0609307	0.131283	OK	2	1	2	2	16	8	6	7	5	5
BEND2	0	NaN	NaN	NaN	NaN	Low	0	0	0	0	0	0	0	0	0	0
BEND3	73.3302	0.116908	0.196364	0.551598	0.682087	OK	43	54	42	91	129	115	90	78	68	65
BEND3P3	28.0325	1.39403	0.310948	7.35414e-06	7.78337e-05	OK	12	11	10	19	77	53	43	45	38	32
BEND4	0.494346	-2.97392	2.16424	0.169405	NaN	Low	0	1	2	1	0	0	0	0	0	0
BEND5	0.365615	1.3642	2.48615	0.583197	NaN	Low	0	0	0	0	0	1	1	2	0	0
BEND6	3.18323	0.851558	0.813051	0.294933	0.436294	OK	1	2	2	2	8	7	2	4	4	3
BEND7	25.651	0.312684	0.347073	0.367633	0.51209	OK	24	16	15	32	48	39	33	30	42	25
BEST1	3.67195	-0.0578046	0.721385	0.936134	0.959901	OK	1	3	4	6	11	8	4	6	1	4
BEST2	0.130782	-1.34149	3.219	0.676867	NaN	Low	0	0	1	0	0	0	0	0	0	0
BEST3	3.8559	2.74382	1.00709	0.00643986	0.0215157	OK	0	2	1	0	8	7	5	11	5	3
BEST4	1.41181	2.36913	1.44159	0.100298	0.19369	OK	0	1	1	0	4	0	4	4	1	3
BET1	224.583	0.295651	0.213743	0.166602	0.286328	OK	98	118	171	437	318	309	257	182	270	258
BET1L	544.12	-0.352795	0.147727	0.0169331	0.0469544	OK	362	417	401	770	822	691	523	519	515	573
BEX1	1.1966	1.66031	1.35631	0.220903	NaN	Low	0	0	0	2	2	1	3	2	2	2
BEX2	16.6362	0.515254	0.353547	0.14501	0.257289	OK	8	7	11	22	38	25	17	25	16	17
BEX3	698.556	-0.147403	0.127186	0.246477	0.383603	OK	365	390	675	1201	1154	1106	756	710	593	655
BEX4	134.849	0.288917	0.151528	0.0565611	0.123917	OK	74	65	116	186	228	231	154	134	130	147
BEX5	0.230322	0.79095	3.21979	0.805951	NaN	Low	0	0	0	0	2	0	0	0	0	1
BFAR	607.321	0.3052	0.137874	0.0268559	0.067747	OK	405	345	380	796	1176	993	848	717	677	559
BFSP1	29.8979	-0.37822	0.262186	0.149144	0.263269	OK	17	24	27	56	55	40	29	29	22	27
BFSP2	0	NaN	NaN	NaN	NaN	Low	0	0	0	0	0	0	0	0	0	0
BFSP2-AS1	0	NaN	NaN	NaN	NaN	Low	0	0	0	0	0	0	0	0	0	0
BGLAP	0.573439	-2.53511	1.90023	0.18217	NaN	Low	3	0	1	1	1	0	0	1	0	0
BGLT3	0	NaN	NaN	NaN	NaN	Low	0	0	0	0	0	0	0	0	0	0
BGN	0.161936	-0.816592	3.22263	0.799965	NaN	Low	0	0	0	1	0	0	0	1	0	0
BHLHA15	0.524935	1.05026	1.82967	0.565957	NaN	Low	0	0	0	2	2	3	1	1	0	1
BHLHA9	0	NaN	NaN	NaN	NaN	Low	0	0	0	0	0	0	0	0	0	0
BHLHB9	40.6951	0.476973	0.255804	0.062237	0.133559	OK	0	0	0	0	1	0	0	0	0	0
BHLHE22	0	NaN	NaN	NaN	NaN	Low	0	0	0	0	0	0	0	0	0	0
BHLHE23	0	NaN	NaN	NaN	NaN	Low	0	0	0	0	0	0	0	0	0	0
BHLHE40	3092.02	0.3506	0.0766805	4.82578e-06	5.41555e-05	OK	1754	1810	2080	3904	5134	4809	2996	3121	2916	3214
BHLHE40-AS1	2.43771	-0.548165	0.958861	0.567536	0.695199	OK	2	4	0	5	5	2	1	4	1	0
BHLHE41	13.7751	-0.785327	0.389295	0.0436635	0.100011	OK	11	9	21	27	15	14	17	13	10	7
BHMG1	0.161985	-0.814817	3.22257	0.800387	NaN	Low	3	0	0	1	0	0	0	1	0	0
BHMT	0	NaN	NaN	NaN	NaN	Low	0	0	0	0	0	0	1	0	0	0
BHMT2	0.81168	-0.641047	1.70076	0.706234	NaN	Low	2	0	1	0	3	1	0	1	0	0
BICC1	46.5711	0.561336	0.318064	0.077589	0.159023	OK	23	15	39	67	56	48	58	59	83	50
BICD1	102.589	0.144481	0.24903	0.561795	0.691005	OK	54	70	73	110	208	205	129	157	91	74
BICD2	1758.74	0.101063	0.160939	0.53003	0.664261	OK	968	1004	1271	2652	3262	2926	2200	2168	1297	1380
BICDL1	59.701	-0.421173	0.221981	0.057784	0.125902	OK	48	37	58	90	102	89	53	44	69	51
BICDL2	77.1294	-1.35056	0.205976	5.49364e-11	2.04753e-09	OK	50	58	113	231	90	71	72	52	46	55
BICRA	85.9268	-0.677729	0.260014	0.00914703	0.0286357	OK	92	74	65	119	97	136	72	58	63	91
BICRAL	61.5625	-0.392548	0.245323	0.109571	0.207743	OK	51	56	50	95	87	61	67	70	53	33
BID	342.383	0.0622538	0.126763	0.623354	0.740358	OK	167	205	312	530	541	518	359	360	327	368
BIK	85.933	-0.585654	0.2224	0.00845512	0.0269262	OK	47	75	90	149	139	113	71	54	75	93
BIN1	106.719	-0.799283	0.26249	0.00232676	0.00938509	OK	99	85	89	159	116	135	78	73	115	128
BIN2	0	NaN	NaN	NaN	NaN	Low	0	0	0	0	0	0	0	0	0	0
BIN3	272.684	-0.0757703	0.157074	0.629533	0.745249	OK	146	177	227	395	495	463	319	303	212	287
BIN3-IT1	0.692635	0.817641	1.63792	0.617642	NaN	Low	0	0	0	2	3	1	0	1	1	2
BIRC2	597.003	1.17218	0.239084	9.44878e-07	1.31427e-05	OK	143	153	338	723	914	839	875	905	944	708
BIRC3	85.1592	2.26829	0.374688	1.41471e-09	3.91598e-08	OK	9	11	23	60	96	106	132	102	190	180
BIRC5	168.206	-0.0290708	0.230931	0.899823	0.937041	OK	130	138	80	175	287	235	193	153	188	155
BIRC6	708.437	0.304521	0.148883	0.040818	0.0947997	OK	416	402	464	1004	1149	941	849	860	934	593
BIRC6-AS2	0.0663386	-1.25218	3.22122	0.697477	NaN	Low	0	0	1	2	0	1	0	1	0	0
BIRC7	0	NaN	NaN	NaN	NaN	Low	0	0	0	0	1	0	0	0	0	0
BIRC8	0	NaN	NaN	NaN	NaN	Low	0	0	0	0	0	0	0	0	0	0
BISPR	7.665	3.35834	0.907894	0.000216415	0.00131985	OK	1	2	0	2	9	18	7	10	12	24
BIVM	127.391	-0.196466	0.215231	0.361338	0.506233	OK	36	52	95	189	106	111	81	72	95	77
BIVM-ERCC5	168.355	-0.961163	0.313037	0.00213743	0.00873501	OK	0	0	0	0	0	0	0	0	0	0
BLACAT1	14.495	-0.351566	0.420865	0.403526	0.547579	OK	15	12	5	21	16	20	8	17	12	17
BLACE	0	NaN	NaN	NaN	NaN	Low	0	0	0	0	0	0	0	0	0	0
BLCAP	1476.91	-0.331543	0.102447	0.00121112	0.00543967	OK	981	989	1267	2275	1971	2016	1449	1369	1391	1564
BLID	0.0692651	-0.0833497	3.22592	0.979387	NaN	Low	0	0	0	0	1	1	1	0	0	1
BLK	0	NaN	NaN	NaN	NaN	Low	0	0	0	0	0	0	0	0	0	0
BLM	53.7213	-0.767325	0.26398	0.00365202	0.0134759	OK	64	71	35	75	63	50	41	44	39	44
BLMH	274.412	-0.0652906	0.14083	0.642926	0.754817	OK	205	178	194	364	452	363	299	259	320	266
BLNK	60.1917	0.0180266	0.271001	0.946965	0.966343	OK	23	22	48	96	105	103	45	61	36	36
BLOC1S1	226.82	-0.0831009	0.166303	0.617289	0.736141	OK	27	32	30	31	39	41	21	25	21	30
BLOC1S1-RDH5	7.08495	-0.576598	0.914943	0.528563	0.663013	OK	0	0	0	0	0	0	0	0	0	0
BLOC1S2	711.372	0.531107	0.219714	0.0156376	0.0440231	OK	227	274	603	1130	1036	994	872	869	833	834
BLOC1S3	104.817	-0.0281368	0.218166	0.897382	0.935944	OK	90	71	64	125	174	142	103	119	91	131
BLOC1S4	181.282	-0.198299	0.267577	0.458638	0.599419	OK	59	79	215	396	232	243	180	158	172	228
BLOC1S5	65.6068	0.436304	0.396903	0.27165	0.411067	OK	0	0	0	0	0	0	0	0	0	0
BLOC1S5-TXNDC5	0	NaN	NaN	NaN	NaN	Low	0	0	0	0	0	0	0	0	0	0
BLOC1S6	509.338	0.70014	0.184166	0.000143712	0.000936878	OK	183	254	341	706	865	777	694	663	489	478
BLVRA	422.696	0.00964051	0.150396	0.94889	0.967862	OK	198	228	406	678	677	588	402	428	445	542
BLVRB	613.929	-0.151661	0.179051	0.396981	0.54116	OK	353	397	512	832	1106	1068	622	539	548	730
BLZF1	1077.97	1.43157	0.17262	1.10272e-16	8.18283e-15	OK	279	301	499	1063	1781	1810	1770	1646	1408	1283
BMF	4.33862	-2.10468	0.717445	0.0033508	0.0125951	OK	5	8	3	9	4	2	1	3	3	1
BMI1	98.6609	0.53669	0.297998	0.0717047	0.149391	OK	6	3	5	6	16	13	25	11	17	8
BMP1	1212.76	-0.290905	0.168933	0.0850663	0.171004	OK	940	911	899	1559	2012	1906	1124	1180	1144	1219
BMP10	0.0692651	-0.0833497	3.22592	0.979387	NaN	Low	0	0	0	0	0	1	0	0	0	0
BMP15	0	NaN	NaN	NaN	NaN	Low	0	0	0	0	0	0	0	0	0	0
BMP2	281.1	2.2572	0.23827	2.71179e-21	3.00408e-19	OK	37	49	92	173	658	576	546	426	284	314
BMP2K	186.611	0.496892	0.166652	0.00286728	0.0110973	OK	94	107	119	231	389	307	283	245	240	157
BMP3	0.382777	-1.60309	2.4323	0.509842	NaN	Low	0	1	1	0	0	0	1	0	0	0
BMP4	14.5342	-0.385609	0.505096	0.445203	0.586731	OK	8	6	13	28	14	6	14	8	21	34
BMP5	0	NaN	NaN	NaN	NaN	Low	0	0	0	0	0	0	0	0	0	0
BMP6	8.92137	-0.304292	0.46495	0.512814	0.649262	OK	8	3	5	11	13	8	7	9	6	6
BMP7	0.768201	-0.0211455	1.57959	0.989319	NaN	Low	0	1	0	2	1	3	1	0	1	0
BMP7-AS1	0	NaN	NaN	NaN	NaN	Low	0	0	0	0	0	0	0	0	0	0
BMP8A	3.39262	-0.190409	0.849161	0.822577	0.886727	OK	4	3	4	2	4	3	0	3	4	6
BMP8B	3.0334	-0.709108	0.796946	0.373583	0.51759	OK	4	0	5	7	4	5	0	5	2	1
BMPER	8.31769	0.839489	0.574155	0.143705	0.255491	OK	2	4	3	15	12	12	10	4	15	17
BMPR1A	201.476	0.688768	0.169139	4.65717e-05	0.000362046	OK	79	80	110	202	266	213	227	217	226	207
BMPR1B	61.443	0.334558	0.248412	0.17805	0.301033	OK	22	29	52	113	99	88	79	62	61	80
BMPR1B-DT	0.234091	0.816399	2.78902	0.769737	NaN	Low	0	0	2	0	1	1	1	0	0	1
BMPR2	1003.22	1.5912	0.217783	2.74441e-13	1.41877e-11	OK	272	272	387	921	1407	1457	1669	1538	1448	1101
BMS1	892.097	0.290097	0.101978	0.00444513	0.0158555	OK	541	552	602	1202	1454	1175	1066	981	985	935
BMS1P1	21.4361	-0.0588814	0.352198	0.867226	0.916824	OK	0	1	3	4	4	4	4	1	3	5
BMS1P14	86.7655	0.631265	0.190459	0.000918244	0.00432727	OK	11	15	19	29	48	55	43	29	31	28
BMS1P17	0.169677	-1.34149	3.219	0.676867	NaN	Low	0	0	0	0	0	0	0	0	0	0
BMS1P18	0	NaN	NaN	NaN	NaN	Low	0	0	0	0	0	0	0	0	0	0
BMS1P2	29.6801	0.579873	0.339074	0.0872357	0.174146	OK	0	0	0	0	0	0	0	0	0	0
BMS1P20	118.769	0.388231	0.160724	0.0157134	0.0441765	OK	117	164	153	273	363	303	286	245	251	215
BMS1P21	0.734881	0.488942	1.61053	0.76144	NaN	Low	1	0	0	1	1	4	1	1	4	0
BMS1P22	0.551572	0.707729	2.28984	0.757265	NaN	Low	0	0	0	0	0	0	0	0	0	0
BMS1P4	13.6183	0.0749885	0.407511	0.854001	0.908104	OK	8	6	17	34	30	27	30	31	20	15
BMT2	116.157	0.421568	0.286528	0.14121	0.251959	OK	39	52	109	186	135	111	156	144	140	126
BMX	0.612263	-0.162552	2.01019	0.93555	NaN	Low	0	0	2	1	2	0	1	1	2	0
BNC1	2029.62	0.6925	0.153222	6.19622e-06	6.73894e-05	OK	1019	858	1082	2428	4376	3793	2657	2588	2048	1691
BNC2	1.11053	-0.17931	1.22478	0.883604	NaN	Low	0	1	1	3	2	3	1	1	3	1
BNC2-AS1	0	NaN	NaN	NaN	NaN	Low	0	0	1	0	0	0	1	0	0	0
BNIP1	91.0226	-0.331029	0.181878	0.06875	0.144497	OK	67	55	97	137	127	120	112	79	84	86
BNIP2	828.793	0.950382	0.2252	2.44126e-05	0.00021081	OK	286	280	489	1124	1395	1185	1218	1185	969	799
BNIP3	1747.17	0.751675	0.122602	8.73039e-10	2.5451e-08	OK	781	743	1029	2005	2522	2225	1842	1736	1886	2079
BNIP3L	948.373	0.948969	0.182049	1.861e-07	3.23931e-06	OK	337	374	578	1101	1504	1601	1333	1331	1027	881
BNIPL	41.3483	-1.21547	0.231367	1.49279e-07	2.67033e-06	OK	36	39	55	107	52	54	31	27	21	24
BOC	29.7934	-0.491187	0.297958	0.0992484	0.192167	OK	29	24	19	38	46	32	29	27	21	26
BOD1	217.873	-0.104862	0.169257	0.535559	0.668649	OK	119	101	203	413	348	276	202	213	265	251
BOD1L1	680.668	0.677479	0.144421	2.71865e-06	3.27103e-05	OK	374	391	338	691	1161	989	856	808	823	1030
BOD1L2	0	NaN	NaN	NaN	NaN	Low	0	0	0	0	0	0	0	0	0	0
BOK	454.523	-0.457871	0.150601	0.00236343	0.00949446	OK	340	359	360	696	630	603	419	412	356	453
BOK-AS1	0.882666	-0.391941	1.47107	0.789906	NaN	Low	0	0	0	0	1	0	2	0	3	0
BOLA1	59.2419	-1.12341	0.268147	2.79521e-05	0.000237279	OK	43	49	69	122	52	52	30	36	65	64
BOLA2	43.8423	-0.259564	1.00488	0.796172	0.869995	OK	0	0	0	0	0	0	0	0	0	0
BOLA2-SMG1P6	303.827	0.465308	0.263695	0.077636	0.159064	OK	0	0	0	0	0	0	0	0	0	0
BOLA2B	458.606	-0.400767	0.146864	0.00635603	0.0212769	OK	0	0	0	0	0	0	0	0	0	0
BOLA3	300.817	-0.284462	0.131231	0.0301857	0.0745819	OK	193	243	277	467	477	440	292	290	274	325
BOLA3-AS1	20.1133	-0.0796731	0.433629	0.854221	0.908151	OK	12	14	15	26	39	41	12	16	19	10
BOLL	0.167668	-0.761053	3.2209	0.813211	NaN	Low	0	0	0	1	0	0	0	1	1	1
BOP1	672.739	-0.629251	0.177807	0.00040172	0.00219763	OK	400	429	516	898	786	684	458	456	442	649
BORA	76.8814	0.341119	0.21486	0.11237	0.21138	OK	41	36	42	96	97	99	89	85	91	64
BORCS5	53.8359	-0.347591	0.19862	0.0801131	0.16324	OK	33	47	47	104	77	61	63	49	46	42
BORCS6	116.731	-0.607978	0.240467	0.0114611	0.0343412	OK	79	93	98	216	128	131	95	78	94	166
BORCS7	136.545	0.461654	0.32375	0.15388	0.269547	OK	30	39	93	207	106	123	118	123	107	112
BORCS7-ASMT	22.9473	0.83692	1.54508	0.588046	0.711964	OK	0	0	0	0	0	0	0	0	0	0
BORCS8	172.675	-0.741428	0.181687	4.48831e-05	0.000351669	OK	83	74	75	126	99	107	57	64	66	90
BORCS8-MEF2B	24.4929	-0.105496	0.313234	0.736271	0.826612	OK	0	0	0	0	0	0	0	0	0	0
BPESC1	0	NaN	NaN	NaN	NaN	Low	0	0	0	0	0	0	0	0	0	0
BPGM	555.852	1.31291	0.19193	7.88815e-12	3.33344e-10	OK	174	150	240	551	932	899	849	987	676	595
BPHL	110.723	-0.206971	0.163785	0.206346	0.335664	OK	82	72	94	175	204	150	114	100	110	118
BPI	0	NaN	NaN	NaN	NaN	Low	0	0	0	0	0	1	0	0	0	0
BPIFA1	7.28654	4.23646	1.05735	6.15798e-05	0.000456739	OK	0	0	2	0	21	17	22	3	12	11
BPIFA2	0.589546	2.11455	2.15419	0.326297	NaN	Low	0	0	0	0	2	4	2	0	0	0
BPIFA3	0	NaN	NaN	NaN	NaN	Low	0	0	0	0	0	0	0	0	0	0
BPIFA4P	0	NaN	NaN	NaN	NaN	Low	0	0	0	0	0	0	0	0	0	0
BPIFB1	1.54323	3.48377	1.33743	0.0091922	0.0287597	OK	0	0	0	0	6	3	4	2	3	1
BPIFB2	0	NaN	NaN	NaN	NaN	Low	0	0	0	0	0	0	0	0	0	0
BPIFB3	0	NaN	NaN	NaN	NaN	Low	0	0	0	0	0	0	0	0	0	0
BPIFB4	0.0915802	-0.0833497	3.22592	0.979387	NaN	Low	0	0	0	0	0	0	1	0	0	0
BPIFB6	0	NaN	NaN	NaN	NaN	Low	0	0	0	0	0	0	0	0	0	0
BPIFC	0.0971369	-0.0833497	3.22592	0.979387	NaN	Low	0	0	0	0	0	0	0	1	0	0
BPNT1	314.199	0.116158	0.149489	0.43714	0.579354	OK	181	186	288	554	422	467	288	340	336	339
BPTF	523.591	0.306273	0.100519	0.00231208	0.00933802	OK	309	301	320	673	896	798	698	611	663	600
BPY2	0	NaN	NaN	NaN	NaN	Low	0	0	0	0	0	0	0	0	0	0
BPY2B	0	NaN	NaN	NaN	NaN	Low	0	0	0	0	0	0	0	0	0	0
BPY2C	0	NaN	NaN	NaN	NaN	Low	0	0	0	0	0	0	0	0	0	0
BRAF	143.878	0.513655	0.158473	0.00118997	0.00536333	OK	82	78	85	179	238	202	193	165	186	131
BRAP	300.87	0.111693	0.136232	0.412289	0.556395	OK	162	176	245	475	402	421	359	311	356	296
BRAT1	273.914	-0.733436	0.17307	2.25725e-05	0.000197115	OK	201	222	288	501	377	388	251	193	217	283
BRCA1	117.981	-1.13065	0.311816	0.000287836	0.0016662	OK	167	128	66	155	116	103	76	103	102	78
BRCA2	42.1605	0.351058	0.322217	0.275929	0.415676	OK	37	34	20	44	44	66	55	50	67	29
BRCC3	315.246	0.15769	0.13741	0.251138	0.388598	OK	200	175	251	483	450	417	329	364	358	304
BRD1	321.23	-0.071193	0.149609	0.634174	0.748509	OK	204	204	265	448	591	556	374	280	274	309
BRD2	2047.46	-0.179475	0.156235	0.250657	0.388046	OK	1646	1520	1386	2670	3307	2835	2417	2311	1952	1754
BRD3	226.828	-0.454119	0.194509	0.0195597	0.0526285	OK	178	196	174	338	280	292	155	149	237	254
BRD3OS	123.106	-0.551277	0.166665	0.000940646	0.00440606	OK	98	81	122	218	191	179	123	111	100	88
BRD4	384.91	0.354618	0.178228	0.0466258	0.105673	OK	242	244	210	393	706	704	509	408	439	520
BRD7	524.627	0.25137	0.0955211	0.00849936	0.0270338	OK	269	246	355	662	742	763	542	553	533	525
BRD7P3	0	NaN	NaN	NaN	NaN	Low	0	0	0	0	0	0	0	0	0	0
BRD8	219.884	-0.664031	0.146779	6.06764e-06	6.61765e-05	OK	168	148	246	498	236	275	227	182	226	205
BRD9	353.668	0.0127691	0.149804	0.932072	0.957115	OK	217	205	253	456	588	546	449	460	320	436
BRDT	0	NaN	NaN	NaN	NaN	Low	0	0	0	0	0	0	0	0	0	0
BRDTP1	0	NaN	NaN	NaN	NaN	Low	0	0	0	0	0	0	0	0	0	0
BRE-AS1	0.291447	-0.374155	2.61855	0.88638	NaN	Low	0	0	0	0	0	1	0	0	0	0
BREA2	2.47928	-2.52192	0.979166	0.0100073	0.0307272	OK	5	6	5	5	2	2	0	0	3	2
BRF1	211.373	-0.734262	0.162595	6.30508e-06	6.82112e-05	OK	163	161	188	344	286	242	181	163	170	202
BRF2	209.491	-0.172067	0.200192	0.390058	0.534258	OK	107	116	174	315	253	225	188	186	241	291
BRI3	753.74	-0.451601	0.196007	0.0212225	0.0562165	OK	417	467	811	1268	1157	1182	599	571	534	761
BRI3BP	64.1375	-0.314243	0.217875	0.149215	0.263276	OK	29	29	28	72	68	53	37	38	36	51
BRICD5	9.76816	-1.24688	0.46722	0.00761401	0.0246575	OK	14	11	9	19	13	22	4	7	9	5
BRINP1	12.7444	0.517926	0.417025	0.214253	0.345088	OK	5	8	4	18	24	24	18	10	21	12
BRINP2	0.394583	0.0954558	2.17174	0.964941	NaN	Low	0	0	1	0	1	0	0	0	1	1
BRINP3	0	NaN	NaN	NaN	NaN	Low	0	0	0	0	0	0	0	0	0	0
BRIP1	65.2863	0.476521	0.246135	0.0528664	0.117183	OK	49	42	34	67	88	85	74	63	103	62
BRIX1	486.924	0.438887	0.185192	0.0177929	0.0488252	OK	191	234	419	778	826	749	606	522	541	480
BRK1	1478.77	0.166539	0.0844714	0.0486623	0.109425	OK	762	846	1184	2168	2403	2165	1691	1648	1563	1557
BRMS1	799.907	-0.564302	0.124171	5.50548e-06	6.05993e-05	OK	517	562	807	1423	1167	1115	759	724	656	798
BRMS1L	110.387	0.61306	0.238039	0.0100107	0.0307316	OK	43	49	77	176	194	152	158	133	129	85
BROX	422.709	0.710563	0.214193	0.000908588	0.00429875	OK	116	133	307	704	580	597	575	571	590	521
BRPF1	195.926	-0.233965	0.146	0.109046	0.206975	OK	137	136	151	302	335	286	209	230	165	180
BRPF3	158.527	-0.119222	0.190584	0.531604	0.665643	OK	128	121	97	179	238	220	199	167	161	144
BRS3	0	NaN	NaN	NaN	NaN	Low	0	0	0	0	0	0	0	0	0	0
BRSK1	4.56416	-0.476183	0.628494	0.448657	0.589779	OK	4	4	3	7	3	8	6	4	8	6
BRSK2	8.42613	-4.61425	1.00305	4.22011e-06	4.81957e-05	OK	2	1	4	7	2	1	2	0	2	1
BRWD1	356.125	0.635897	0.183412	0.000526212	0.00273676	OK	109	159	233	542	587	496	435	429	507	420
BRWD1-AS1	0	NaN	NaN	NaN	NaN	Low	0	0	0	0	0	1	0	0	0	0
BRWD1-AS2	1.04073	-0.169897	1.3422	0.899272	NaN	Low	1	0	2	2	3	3	0	1	0	1
BRWD3	204.532	0.583711	0.231402	0.0116524	0.0347265	OK	112	97	147	273	284	232	209	218	358	200
BSCL2	241.926	-0.736595	0.151111	1.0906e-06	1.4863e-05	OK	5	2	0	7	9	9	4	6	3	3
BSDC1	618.224	-0.0746735	0.106537	0.483357	0.622365	OK	414	387	492	885	948	940	585	648	609	666
BSG	6032.38	-0.460607	0.16242	0.00456962	0.0162137	OK	3886	4222	5032	9004	8618	8549	5225	5161	5456	7251
BSN	1.31972	0.197252	1.42511	0.889915	0.930848	OK	2	1	1	0	3	2	4	0	1	0
BSN-DT	0	NaN	NaN	NaN	NaN	Low	0	0	0	0	0	0	1	0	0	0
BSND	0.160647	0.397544	3.22592	0.901922	NaN	Low	0	0	0	0	1	0	0	1	0	0
BSPH1	0	NaN	NaN	NaN	NaN	Low	0	0	0	0	0	0	0	0	0	0
BSPRY	47.9864	-0.872865	0.256289	0.000659736	0.00330913	OK	32	37	68	80	56	58	48	42	22	40
BST1	4.31479	0.396336	0.672096	0.555391	0.685411	OK	3	2	4	5	8	12	4	4	5	4
BST2	209.379	4.80757	0.737291	7.00345e-11	2.54371e-09	OK	5	4	13	21	180	141	224	208	670	848
BSX	0	NaN	NaN	NaN	NaN	Low	0	0	0	0	0	0	0	0	0	0
BTAF1	338.356	0.505929	0.200935	0.0118063	0.0350908	OK	200	174	237	505	559	491	486	446	436	240
BTBD1	727.909	0.672037	0.185243	0.000285767	0.00165691	OK	315	274	495	1059	1089	929	959	955	893	800
BTBD10	763.398	0.608098	0.190413	0.00140521	0.00615983	OK	286	280	600	1094	1243	1125	1025	1010	893	756
BTBD11	233.67	0.525191	0.18872	0.00538734	0.0185466	OK	140	130	114	246	371	307	385	296	289	221
BTBD16	1.29761	0.245827	1.19811	0.837432	0.8972	OK	0	2	0	4	4	3	1	1	1	3
BTBD17	0	NaN	NaN	NaN	NaN	Low	0	0	0	0	0	0	0	0	0	0
BTBD18	0.2693	-0.380036	3.12195	0.903113	NaN	Low	0	0	1	0	0	1	0	0	0	0
BTBD19	15.5224	0.280567	0.367201	0.444826	0.586334	OK	13	16	18	48	69	58	36	34	26	26
BTBD2	468.266	-0.630654	0.163484	0.000114511	0.000773838	OK	411	413	420	660	686	626	370	380	352	433
BTBD3	163.758	0.569978	0.2127	0.00736824	0.0240214	OK	90	69	85	260	227	206	238	190	189	194
BTBD6	426.381	-0.239496	0.138927	0.0847266	0.170564	OK	255	215	362	641	603	584	417	387	379	448
BTBD7	499.059	0.656304	0.198504	0.00094554	0.00442765	OK	218	228	283	689	905	750	786	718	477	400
BTBD8	2.4204	0.56636	0.922219	0.539131	0.671705	OK	1	0	1	6	5	3	5	2	6	1
BTBD9	151.591	-0.148421	0.166976	0.37407	0.518171	OK	100	107	100	219	220	177	142	198	155	152
BTBD9-AS1	0	NaN	NaN	NaN	NaN	Low	0	0	0	0	0	0	0	0	1	0
BTC	26.4128	2.37944	0.403358	3.6556e-09	9.247e-08	OK	2	5	8	13	34	44	36	43	48	46
BTD	81.6095	0.0321335	0.254667	0.899591	0.937041	OK	49	53	63	107	133	108	77	94	67	51
BTF3	4652.28	0.0935756	0.0754533	0.214909	0.345534	OK	2830	3080	3650	6964	7469	7425	4839	4445	4474	4688
BTF3L4	430.089	0.269788	0.208041	0.194699	0.321781	OK	122	150	326	613	551	510	383	366	383	319
BTF3P11	0	NaN	NaN	NaN	NaN	Low	0	0	0	0	0	0	0	0	0	0
BTG1	1343.09	0.950006	0.190381	6.03729e-07	8.96861e-06	OK	427	476	795	1659	2192	2173	1992	1800	1461	1359
BTG2	452.329	-0.540656	0.130804	3.57526e-05	0.000291222	OK	374	324	390	812	614	590	445	449	319	362
BTG3	334.139	0.504236	0.114003	9.73293e-06	9.8788e-05	OK	147	152	195	350	371	407	314	267	305	321
BTG3-AS1	6.81189	0.621386	0.558695	0.266048	0.405	OK	4	0	2	5	4	2	8	1	4	0
BTG4	1.50041	3.42822	1.66447	0.0394329	0.0923396	OK	0	0	0	0	6	2	7	6	0	0
BTK	0.420829	-0.107078	2.18476	0.96091	NaN	Low	0	0	0	2	0	0	1	1	0	1
BTLA	0.230814	-0.838949	3.21934	0.794404	NaN	Low	0	0	1	0	0	0	0	0	0	1
BTN1A1	0	NaN	NaN	NaN	NaN	Low	0	0	0	0	0	0	0	0	0	0
BTN2A1	212.939	0.767092	0.255337	0.00266247	0.0104564	OK	86	87	139	223	353	348	281	279	286	271
BTN2A2	52.2464	0.713459	0.265298	0.00716088	0.0234696	OK	30	29	31	56	65	80	45	56	60	92
BTN2A3P	8.02942	0.0966028	0.521077	0.852923	0.907518	OK	5	3	11	15	11	5	13	13	12	8
BTN3A1	67.1713	0.602949	0.263223	0.0219842	0.0578082	OK	36	42	32	49	104	87	83	88	109	78
BTN3A2	91.4654	0.124729	0.226242	0.581424	0.706796	OK	56	50	61	111	140	119	92	74	125	151
BTN3A3	40.0464	-0.0909801	0.284382	0.749027	0.835731	OK	25	38	24	49	52	47	39	45	51	54
BTNL10	0	NaN	NaN	NaN	NaN	Low	0	0	0	0	0	0	0	0	0	0
BTNL2	0	NaN	NaN	NaN	NaN	Low	0	0	3	4	0	1	1	0	3	1
BTNL3	0	NaN	NaN	NaN	NaN	Low	0	0	0	0	0	0	0	0	0	0
BTNL8	0	NaN	NaN	NaN	NaN	Low	0	0	0	0	0	0	0	0	0	0
BTNL9	0.384614	0.0968296	2.1851	0.964654	NaN	Low	0	0	1	0	1	0	1	0	1	0
BTRC	298.964	0.183497	0.129125	0.155293	0.271619	OK	197	188	196	373	448	414	358	315	351	299
BUB1	146.225	0.0555406	0.226888	0.806617	0.876099	OK	127	127	90	148	205	186	165	133	199	139
BUB1B	120.625	-0.376992	0.258563	0.144833	0.257034	OK	125	106	68	133	137	111	100	87	135	91
BUB1B-PAK6	137.884	-0.572779	0.196867	0.00362037	0.0133695	OK	0	0	0	0	0	0	0	0	0	1
BUB3	1238.57	0.284682	0.13376	0.0333121	0.0807467	OK	463	567	929	1939	1877	1845	1537	1561	1603	1590
BUD13	104.911	-0.304648	0.168238	0.07017	0.146815	OK	79	78	89	147	148	138	115	97	109	97
BUD23	522.922	-0.205711	0.152886	0.178458	0.301624	OK	355	411	445	741	814	728	532	509	549	667
BUD31	665.333	-0.169094	0.144351	0.241435	0.377423	OK	226	238	278	498	757	720	491	395	415	388
BVES	88.7107	0.350459	0.208672	0.0930598	0.182902	OK	42	42	72	135	111	117	90	102	117	102
BVES-AS1	0.754901	-0.456523	1.71201	0.789732	NaN	Low	0	0	0	5	1	1	0	1	2	0
BYSL	434.371	-0.0911773	0.132024	0.48981	0.628066	OK	256	265	337	634	741	618	465	400	481	514
BZW1	7139.03	0.879602	0.227274	0.000108731	0.000739139	OK	1146	1342	2601	5512	6631	6130	5218	5128	4794	3882
BZW2	685.481	0.0382191	0.138429	0.782478	0.860792	OK	343	375	607	1251	1045	1005	713	727	776	624
C10orf105	0.325381	-0.399014	2.5361	0.874982	NaN	Low	0	0	1	0	0	0	1	0	0	1
C10orf111	2.58753	1.05415	0.989708	0.286824	0.427607	OK	1	1	0	2	1	0	0	0	0	2
C10orf113	0	NaN	NaN	NaN	NaN	Low	0	0	0	0	0	0	0	0	0	0
C10orf120	0	NaN	NaN	NaN	NaN	Low	0	0	0	0	0	0	0	0	0	0
C10orf126	0	NaN	NaN	NaN	NaN	Low	0	0	0	0	0	0	0	0	0	0
C10orf142	0	NaN	NaN	NaN	NaN	Low	0	0	0	0	0	0	0	0	0	0
[truncated: 25,915 more rows]

## Sheet: IAV-WT LD vs Mock
GeneName	baseMean	log2FoldChange	lfcSE	pvalue	padj	status	Mock (Rep1)	Mock (Rep2)	Mock (Rep3)	Mock (Rep4)	IAV LD (Rep1)	IAV LD (Rep2)	IAV LD (Rep3)	IAV LD (Rep4)
AGO1	120.243	0.394255	0.238578	0.0984286	0.235964	OK	90	82	77	144	428	132	136	67
AGO2	475.646	0.793675	0.197397	5.80217e-05	0.00105708	OK	296	254	274	605	2719	536	402	261
AGO3	45.4777	0.502301	0.276667	0.0694406	0.187144	OK	26	24	38	79	231	54	40	26
AGO4	118.199	0.245613	0.242123	0.310384	0.509689	OK	101	84	76	173	506	106	127	56
SEPT1	1.93702	-1.40944	1.31127	0.282436	NaN	Low	2	4	5	4	7	1	0	1
SEPT2	3332.73	0.414354	0.107134	0.000109896	0.00170886	OK	2123	2045	2581	5239	14141	2885	3523	1847
SEPT3	0.798869	0.786387	2.11229	0.709675	NaN	Low	0	1	0	1	0	2	2	0
SEPT4	1.14618	0.231195	1.54272	0.880874	NaN	Low	3	1	1	0	3	2	2	1
SEPT5	121.871	-0.336393	0.256147	0.189089	0.370267	OK	0	0	1	0	0	0	0	0
SEPT6	78.3199	-0.363053	0.262134	0.166056	0.337701	OK	76	81	77	117	299	50	58	33
SEPT7	1285.95	0.262708	0.209547	0.209952	0.396133	OK	676	772	1283	2569	4951	1037	1283	696
SEPT8	575.236	-0.125589	0.14679	0.392236	0.590572	OK	447	489	468	959	1861	498	496	284
SEPT9	2826.43	0.0320521	0.155034	0.836211	0.913842	OK	1942	1882	2332	4094	12313	2651	2557	1445
SEPT10	534.46	0.801508	0.212442	0.000161412	0.00233028	OK	299	247	372	857	2730	488	532	270
SEPT11	1056.1	0.54402	0.105545	2.54427e-07	1.39579e-05	OK	637	650	720	1570	4602	1035	1122	563
SEPT12	0	NaN	NaN	NaN	NaN	Low	0	0	0	0	0	0	0	0
SEPT14	0	NaN	NaN	NaN	NaN	Low	0	0	0	0	0	0	0	0
A1BG	5.56602	-0.723585	0.733225	0.323715	0.523308	OK	3	3	6	23	10	3	9	4
A1BG-AS1	16.5105	-0.357819	0.432414	0.407958	0.604488	OK	3	0	2	6	8	3	2	2
A1CF	0.284014	1.63484	3.49529	0.63998	NaN	Low	0	0	0	0	0	1	1	0
A2M	0.254049	0.76185	3.5095	0.828144	NaN	Low	1	0	0	0	1	0	0	0
A2M-AS1	1.24977	2.53566	1.80485	0.160047	NaN	Low	0	0	1	0	1	1	0	3
A2ML1	1779.97	-0.617013	0.40927	0.131659	0.287669	OK	1579	1714	1516	3010	2485	499	2353	1307
A2MP1	0	NaN	NaN	NaN	NaN	Low	0	0	0	0	0	0	0	0
A3GALT2	0.446427	0.69776	3.25816	0.830424	NaN	Low	1	0	0	0	0	2	2	0
A4GALT	472.857	-0.690916	0.154056	7.29682e-06	0.000216147	OK	394	399	495	952	1555	370	337	165
A4GNT	0	NaN	NaN	NaN	NaN	Low	0	0	0	0	0	0	0	0
AA06	0	NaN	NaN	NaN	NaN	Low	0	0	0	0	0	0	0	0
AAAS	250.875	-0.436619	0.182069	0.0164806	0.0697374	OK	225	224	247	457	986	195	204	109
AACS	594.689	-0.0234158	0.127644	0.854448	0.924046	OK	387	416	524	1026	2202	596	576	296
AACSP1	0.549679	-2.58077	3.4555	0.455148	NaN	Low	1	3	0	0	0	0	0	0
AADAC	0.504487	-0.744653	2.26921	0.742794	NaN	Low	0	0	2	1	3	0	1	0
AADACL2	0	NaN	NaN	NaN	NaN	Low	0	0	0	0	0	0	0	0
AADACL2-AS1	0	NaN	NaN	NaN	NaN	Low	0	0	0	0	0	0	0	0
AADACL3	0	NaN	NaN	NaN	NaN	Low	0	0	0	0	0	0	0	0
AADACL4	0	NaN	NaN	NaN	NaN	Low	0	0	0	0	0	0	0	0
AADACP1	0.325402	-0.0881831	2.95871	0.976223	NaN	Low	0	0	1	3	1	1	0	0
AADAT	26.0815	-0.0437932	0.345081	0.899014	0.94919	OK	27	23	25	48	110	27	17	11
AAGAB	586.744	0.0603498	0.154591	0.696254	0.828988	OK	370	401	556	1094	1856	461	612	315
AAK1	289.229	0.563347	0.186689	0.00254817	0.0182021	OK	201	178	177	417	1432	303	238	156
AAMDC	59.7229	-0.483486	0.255777	0.0587229	0.167057	OK	55	47	59	117	158	47	57	26
AAMP	1088.91	-0.129745	0.132939	0.329077	0.528151	OK	708	673	1154	2140	3924	992	1103	518
AANAT	1.78826	-1.28168	1.44865	0.376298	NaN	Low	5	6	3	4	11	2	2	4
AAR2	297.877	-0.0888422	0.202262	0.660485	0.804918	OK	184	197	277	584	1259	304	242	110
AARD	0	NaN	NaN	NaN	NaN	Low	0	0	0	0	0	0	0	0
AARS	656.941	-0.0629254	0.28409	0.824705	0.907116	OK	550	555	468	980	2852	779	476	241
AARS2	260.438	-0.110693	0.160026	0.489112	0.676715	OK	197	189	257	435	937	243	244	128
AARSD1	207.321	-0.286387	0.191666	0.135123	0.292441	OK	0	0	0	0	0	0	0	0
AASDH	91.9834	0.450588	0.268417	0.0932127	0.226799	OK	56	55	74	161	284	78	111	64
AASDHPPT	436.751	0.408598	0.3307	0.216623	0.405301	OK	146	188	439	816	1697	242	488	263
AASS	74.7955	-0.0064264	0.275418	0.981384	0.990491	OK	64	80	51	130	323	76	60	25
AATBC	28.6955	-1.59076	0.359242	9.50698e-06	0.000267738	OK	35	30	31	62	49	18	14	6
AATF	524.104	-0.0995594	0.174925	0.569251	0.736624	OK	390	407	452	856	1998	531	425	233
AATK	9.70812	-0.350154	0.67012	0.601305	0.761374	OK	8	7	15	19	13	5	8	12
ABALON	25.9896	0.509509	0.402001	0.205001	0.389957	OK	6	1	2	10	15	3	7	1
ABAT	166.061	0.0842074	0.17727	0.63477	0.787362	OK	117	114	144	266	536	142	191	84
ABCA1	295.221	0.725904	0.221463	0.00104631	0.00957953	OK	150	188	170	473	1604	340	265	136
ABCA10	6.98856	0.240342	0.660559	0.715973	0.841292	OK	6	4	11	13	32	5	7	4
ABCA11P	33.9426	0.165803	0.366912	0.651349	0.798808	OK	15	13	24	45	72	18	38	11
ABCA12	210.332	0.754646	0.245121	0.00207932	0.0157183	OK	96	119	125	302	715	168	289	187
ABCA13	16.7248	0.599106	0.425512	0.159141	0.327426	OK	17	10	9	23	72	17	17	9
ABCA17P	0.0716159	-0.854694	3.51981	0.808142	NaN	Low	0	0	0	1	0	0	0	1
ABCA2	137.794	-0.0664512	0.283255	0.81452	0.902034	OK	103	92	133	229	357	87	179	104
ABCA3	2.35495	0.125278	1.00261	0.900562	NaN	Low	1	2	2	3	7	2	3	2
ABCA4	2.21822	0.0177708	1.07671	0.986832	NaN	Low	1	4	1	3	16	1	3	2
ABCA5	79.9439	0.435538	0.342422	0.203397	0.38836	OK	29	36	88	179	363	72	74	51
ABCA6	0.799706	1.16729	1.83078	0.523737	NaN	Low	0	0	1	1	5	1	2	1
ABCA7	183.948	-0.943683	0.196973	1.66019e-06	6.58078e-05	OK	216	163	251	414	517	114	177	76
ABCA8	0.284116	1.63512	3.49529	0.639923	NaN	Low	0	0	0	0	0	1	1	0
ABCA9	3.8622	1.39898	1.07152	0.191689	NaN	Low	0	0	2	11	11	3	9	5
ABCA9-AS1	0	NaN	NaN	NaN	NaN	Low	0	0	0	0	0	0	0	0
ABCB1	0.554009	2.47854	2.91582	0.395306	NaN	Low	0	0	0	0	12	0	0	1
ABCB10	200.461	0.173153	0.254624	0.496482	0.682221	OK	105	100	191	397	845	132	213	129
ABCB11	5.00442	0.0695017	0.73222	0.924379	0.964022	OK	4	2	3	13	26	2	5	4
ABCB4	0.323614	-1.83239	3.49863	0.600455	NaN	Low	1	1	1	0	0	1	0	0
ABCB5	0	NaN	NaN	NaN	NaN	Low	0	0	0	0	0	0	0	0
ABCB6	153.676	-0.216622	0.214423	0.312373	0.511741	OK	135	120	169	261	478	142	183	76
ABCB7	139.129	0.50015	0.173886	0.0040235	0.0251534	OK	86	75	111	236	535	131	157	81
ABCB8	313.25	-0.226359	0.12881	0.0788645	0.204389	OK	239	225	338	616	1219	258	304	154
ABCB9	55.9266	-0.722432	0.250095	0.00386927	0.0244098	OK	43	46	76	120	179	47	38	16
ABCC1	768.553	0.191452	0.147315	0.193735	0.376196	OK	520	523	570	1133	3198	806	766	396
ABCC10	250.243	-0.446053	0.165718	0.00711024	0.0380035	OK	183	214	250	487	927	217	227	94
ABCC11	4.40549	-0.0156127	0.818279	0.984777	NaN	Low	2	4	8	12	15	7	3	1
ABCC12	0.153925	0.76185	3.5095	0.828144	NaN	Low	0	0	0	0	0	1	0	0
ABCC13	0	NaN	NaN	NaN	NaN	Low	0	0	0	0	0	0	0	0
ABCC2	17.9091	0.878934	0.452453	0.0520646	0.154278	OK	13	4	12	28	69	19	29	12
ABCC3	113.291	0.425346	0.356034	0.232213	0.424698	OK	80	76	75	138	694	157	87	53
ABCC4	117.293	0.803758	0.200993	6.3628e-05	0.00112747	OK	60	55	80	176	599	117	135	73
ABCC5	421.517	-0.0938728	0.160713	0.559151	0.729455	OK	336	326	394	795	1270	325	474	207
ABCC5-AS1	0.0716159	-0.854694	3.51981	0.808142	NaN	Low	0	0	0	1	0	0	0	0
ABCC6	1.11402	-1.22435	1.72727	0.478426	NaN	Low	1	4	5	4	6	2	3	0
ABCC6P1	0.0716159	-0.854694	3.51981	0.808142	NaN	Low	0	0	0	1	0	0	0	0
ABCC6P2	0	NaN	NaN	NaN	NaN	Low	0	0	0	0	0	0	0	0
ABCC8	0	NaN	NaN	NaN	NaN	Low	0	0	0	0	2	0	1	0
ABCC9	29.3306	1.01118	0.722725	0.161776	0.331207	OK	14	17	16	30	131	17	17	11
ABCD1	61.5862	-0.297341	0.292462	0.309304	0.508584	OK	45	54	45	128	286	61	50	17
ABCD2	0.611318	1.58577	2.39344	0.50762	NaN	Low	0	0	1	0	5	2	0	0
ABCD3	337.756	0.471675	0.200896	0.018882	0.0767536	OK	163	165	282	616	1362	261	443	230
ABCD4	140.374	0.103695	0.173414	0.549863	0.722492	OK	97	123	140	259	560	130	157	76
ABCE1	1202.22	0.486024	0.300474	0.105765	0.24847	OK	437	526	1177	2326	4750	820	1165	699
ABCF1	743.506	-0.0181478	0.221544	0.934714	0.968321	OK	600	569	633	1090	3049	805	610	306
ABCF2	918.97	0.119107	0.132796	0.369763	0.569745	OK	671	643	864	1550	3258	775	889	428
ABCF3	412.536	-0.115052	0.134018	0.390628	0.589639	OK	282	300	394	785	1520	388	407	198
ABCG1	140.23	-0.775427	0.208502	0.000199981	0.00273181	OK	123	144	144	274	380	106	102	40
ABCG2	24.8752	0.0271613	0.332186	0.934833	0.968372	OK	22	16	26	41	97	19	25	13
ABCG4	1.84164	-2.36499	1.36735	0.0836992	NaN	Low	1	3	4	3	1	0	2	0
ABCG5	0.0333963	0.355416	3.51494	0.919459	NaN	Low	0	0	0	0	1	0	0	0
ABCG8	0	NaN	NaN	NaN	NaN	Low	0	0	0	0	0	0	0	0
ABHD1	0.202412	0.0712749	3.50523	0.983777	NaN	Low	0	0	0	0	1	0	1	0
ABHD10	128.18	0.115252	0.236332	0.625784	0.780239	OK	86	81	125	241	498	76	114	69
ABHD11	97.3591	-0.886112	0.248567	0.000364012	0.00435639	OK	84	94	104	203	326	70	64	21
ABHD11-AS1	1.96214	-0.834935	1.53867	0.587383	NaN	Low	2	1	7	2	20	0	0	0
ABHD12	185.82	-0.780828	0.180822	1.57306e-05	0.000390739	OK	152	181	202	367	516	119	177	72
ABHD12B	1.36585	0.372437	1.61603	0.817731	NaN	Low	4	2	2	5	15	0	3	0
ABHD13	198.482	0.62371	0.381579	0.102144	0.242454	OK	67	81	199	375	859	109	203	139
ABHD14A	24.6908	-0.885789	0.390078	0.0231592	0.0881148	OK	13	28	19	30	48	14	13	6
ABHD14A-ACY1	134.629	-0.61844	0.25779	0.0164394	0.0696078	OK	0	0	0	0	0	0	0	0
ABHD14B	203.554	-0.359859	0.178988	0.0443765	0.138198	OK	166	156	184	332	648	139	184	106
ABHD15	151.675	-0.269331	0.186834	0.149429	0.313558	OK	97	96	172	292	501	112	152	73
ABHD16A	214.002	0.0729048	0.181618	0.688113	0.824029	OK	135	152	211	376	773	181	287	112
ABHD16B	31.3223	-0.886106	0.312229	0.0045397	0.027513	OK	19	28	39	71	85	17	23	15
ABHD17A	517.872	-0.962437	0.118704	5.15217e-16	7.06621e-13	OK	394	386	465	847	899	238	260	138
ABHD17B	104.052	0.584143	0.30071	0.0520711	0.154278	OK	53	56	74	184	347	73	124	73
ABHD17C	301.877	0.233389	0.276399	0.39845	0.596348	OK	136	136	288	611	1080	208	395	187
ABHD18	52.819	0.57059	0.333338	0.0869437	0.217409	OK	37	27	41	94	246	40	45	41
ABHD2	554.704	0.63327	0.175833	0.00031633	0.00394048	OK	350	359	320	667	2746	590	551	294
ABHD3	97.0354	0.30969	0.224993	0.168685	0.341421	OK	54	77	78	178	380	86	87	55
ABHD4	197.274	-0.532229	0.240509	0.0269023	0.0979465	OK	173	193	168	321	645	160	153	63
ABHD5	250.777	0.179101	0.152239	0.239417	0.432964	OK	141	163	239	503	849	183	264	148
ABHD6	50.1976	-0.168865	0.323614	0.601804	0.761626	OK	34	28	62	88	152	24	64	29
ABHD8	116.307	-0.828884	0.246856	0.000785742	0.00781468	OK	100	108	127	224	434	86	65	36
ABI1	826.463	0.350278	0.163325	0.0319789	0.110365	OK	515	508	689	1445	3349	658	827	433
ABI2	112.959	0.26157	0.241165	0.278096	0.475988	OK	76	77	89	195	578	107	92	42
ABI3	0	NaN	NaN	NaN	NaN	Low	0	0	0	0	0	0	0	0
ABI3BP	6.01315	1.52981	0.841155	0.0689568	0.186133	OK	7	1	1	4	41	8	6	6
ABL1	649.402	-0.0182489	0.224727	0.935279	0.96876	OK	528	516	429	898	2892	605	556	297
ABL2	585.46	0.808978	0.1875	1.59927e-05	0.000393787	OK	333	353	316	703	3097	701	534	318
ABLIM1	878.862	0.619847	0.254155	0.0147338	0.0641709	OK	448	431	685	1323	2783	568	1232	700
ABLIM2	7.08026	-1.84205	1.00971	0.0681008	0.184549	OK	6	6	15	17	0	1	14	1
ABLIM3	727.724	0.132342	0.151734	0.3831	0.583413	OK	496	551	557	1121	2847	685	700	395
ABO	3.4969	-0.605327	1.02271	0.553927	NaN	Low	3	5	9	3	4	6	5	2
ABR	448.576	-0.00699323	0.252942	0.977943	0.988976	OK	392	359	288	583	1808	440	412	205
ABRA	0.183226	-0.944556	3.51777	0.788307	NaN	Low	0	1	0	0	0	0	0	0
ABRACL	452.055	-0.0334764	0.232642	0.885582	0.941897	OK	250	333	522	998	1761	395	338	212
ABRAXAS1	43.1723	0.361536	0.343299	0.292284	0.490618	OK	17	19	30	69	210	24	38	18
ABRAXAS2	234.072	0.383772	0.194859	0.0488969	0.147968	OK	129	135	212	387	858	215	225	146
ABT1	304.547	-0.247078	0.164378	0.132812	0.289014	OK	193	206	342	637	1057	250	262	128
ABTB1	48.9647	-0.348231	0.298341	0.24312	0.437126	OK	39	48	52	102	220	51	45	13
ABTB2	71.7582	0.173414	0.266408	0.51509	0.696486	OK	47	59	56	94	377	72	61	39
ACAA1	747.072	-0.49983	0.136387	0.000247543	0.00323885	OK	467	525	880	1653	2432	554	657	328
ACAA2	81.7128	0.163725	0.335125	0.625161	0.779919	OK	38	43	91	168	439	96	65	24
ACACA	1108.86	0.146992	0.207482	0.478663	0.667501	OK	905	877	703	1550	3939	1062	1142	593
ACACB	7.33163	-0.587999	0.64226	0.359921	0.5605	OK	5	10	5	11	15	8	6	3
ACAD10	100.887	-0.631191	0.210418	0.00270241	0.0189584	OK	100	96	104	202	304	78	91	42
ACAD11	114.499	0.0148348	0.260071	0.954512	0.977664	OK	0	0	0	0	0	0	0	0
ACAD8	170.849	0.125103	0.195316	0.521836	0.701446	OK	117	124	180	336	549	160	219	111
ACAD9	304.821	-0.625929	0.164176	0.000137546	0.00205271	OK	249	230	279	517	884	203	199	104
ACADL	3.35137	0.139913	0.898313	0.876229	NaN	Low	4	2	2	4	14	1	2	3
ACADM	174.553	0.214381	0.252145	0.395198	0.593441	OK	96	89	170	387	673	157	172	85
ACADS	34.5934	-0.447924	0.284662	0.115596	0.264165	OK	26	24	36	74	136	33	30	15
ACADSB	82.9144	0.115871	0.269522	0.667258	0.809038	OK	63	56	66	158	285	48	73	52
ACADVL	1570.23	-0.263994	0.110102	0.0164973	0.0697688	OK	1329	1384	1990	3566	6503	1526	1576	772
ACAN	0.588636	1.67918	2.47161	0.496891	NaN	Low	0	0	0	1	8	0	0	1
ACAP1	4.37715	-0.366073	0.807358	0.650246	NaN	Low	7	7	11	13	28	12	10	6
ACAP2	335.782	1.02899	0.275198	0.000184687	0.00257941	OK	132	145	200	518	1591	269	351	269
ACAP3	467.588	-0.650151	0.177225	0.000243983	0.00320828	OK	423	415	608	1095	1454	298	540	227
ACAT1	222.511	-0.320508	0.246105	0.192807	0.375031	OK	177	150	258	542	753	234	161	64
ACAT2	906.339	-0.690353	0.236205	0.00347027	0.022675	OK	523	551	614	1277	2038	627	320	175
ACBD3	600.812	0.752573	0.192044	8.90106e-05	0.00145852	OK	245	235	375	822	2348	505	559	372
ACBD3-AS1	0.345814	-0.676338	3.47081	0.845499	NaN	Low	0	0	0	1	5	0	1	1
ACBD4	21.0723	-1.28384	0.369474	0.000511253	0.00571928	OK	21	18	32	55	47	13	13	5
ACBD5	225.411	0.51119	0.176735	0.003823	0.0242855	OK	129	128	177	332	894	191	286	138
ACBD6	314.813	-0.560111	0.142377	8.35457e-05	0.0013872	OK	221	242	372	673	1052	242	245	132
ACBD7	1.23053	-0.183699	1.58463	0.907712	NaN	Low	0	2	2	1	3	1	3	0
ACBD7-DCLRE1CP1	0	NaN	NaN	NaN	NaN	Low	0	0	0	0	0	0	0	0
ACCS	20.3241	-0.256003	0.43335	0.554685	0.726323	OK	22	31	27	52	73	19	27	17
ACCSL	0	NaN	NaN	NaN	NaN	Low	0	0	0	0	0	0	0	0
ACD	111.95	-0.49659	0.342342	0.1469	0.309633	OK	118	128	91	182	404	139	68	41
ACE	0.287235	1.62583	3.49406	0.641707	NaN	Low	1	0	1	0	0	1	1	0
ACE2	18.0319	0.945982	0.620029	0.127083	0.281142	OK	9	9	14	19	29	7	45	15
ACER1	0.513724	1.45509	2.66217	0.584666	NaN	Low	1	0	0	1	0	2	1	1
ACER2	24.3876	0.649693	0.368006	0.0774896	0.201932	OK	11	18	12	37	97	29	22	16
ACER3	350.424	0.416923	0.239149	0.0812708	0.207925	OK	174	185	303	664	1814	307	292	177
ACHE	3.3241	-0.388382	0.95257	0.683479	NaN	Low	3	4	0	8	14	3	3	1
ACIN1	985.542	-0.364001	0.199572	0.0681662	0.184617	OK	815	871	854	1594	3493	943	814	420
ACKR1	0.133585	1.12069	3.50571	0.749213	NaN	Low	0	0	0	0	4	0	0	0
ACKR2	5.30846	-0.820783	0.794215	0.301393	0.49971	OK	7	5	3	9	10	3	5	5
ACKR3	310.192	-0.406221	0.206399	0.0490526	0.148217	OK	313	328	266	471	870	264	243	103
ACKR4	0.858609	1.09286	1.82111	0.548433	NaN	Low	1	1	0	0	0	0	1	0
ACLY	3300.85	-0.0069738	0.138105	0.959727	0.979702	OK	2556	2336	2781	5573	12693	3229	2994	1498
ACMSD	0	NaN	NaN	NaN	NaN	Low	1	0	0	0	0	0	0	0
ACO1	469.059	0.187202	0.166847	0.261861	0.457973	OK	293	309	410	814	1980	498	403	243
ACO2	831.31	-0.178576	0.1742	0.305307	0.503946	OK	399	365	377	735	1942	498	537	259
ACOD1	0.202896	0.0792878	3.50501	0.981952	NaN	Low	0	0	0	1	0	0	1	0
ACOT1	19.3446	-0.766956	0.422809	0.0696851	0.187619	OK	12	10	30	51	53	13	13	6
ACOT11	87.1419	-0.227558	0.200275	0.255863	0.451803	OK	37	37	51	83	230	53	45	24
ACOT12	0	NaN	NaN	NaN	NaN	Low	0	0	0	0	0	0	0	0
ACOT13	280.729	-0.336569	0.153328	0.0281568	0.100749	OK	208	223	328	513	790	200	234	120
ACOT2	71.1565	0.27252	0.272078	0.316525	0.515902	OK	32	32	61	96	162	40	36	32
ACOT4	7.84392	0.279279	0.716225	0.696587	0.829089	OK	4	6	6	9	28	13	1	6
ACOT6	0	NaN	NaN	NaN	NaN	Low	0	0	0	0	0	0	0	0
ACOT7	1423.04	-0.496912	0.261877	0.057762	0.165317	OK	1160	1211	1399	2587	5319	1403	881	384
ACOT8	118.719	-0.428144	0.187857	0.0226616	0.0868077	OK	77	76	117	194	345	85	87	32
ACOT9	616.456	0.0966459	0.192723	0.616036	0.772368	OK	418	431	555	1098	2679	695	538	246
ACOX1	372.541	0.261043	0.15886	0.100337	0.239117	OK	234	232	299	665	1417	293	378	224
ACOX2	0.813627	2.23856	1.90376	0.239648	NaN	Low	0	0	0	1	7	2	2	0
ACOX3	135.064	-0.198362	0.180755	0.272462	0.469627	OK	99	117	127	251	482	121	110	77
ACOXL	0.707413	1.49558	2.06771	0.469494	NaN	Low	1	0	0	0	4	0	1	1
ACOXL-AS1	0	NaN	NaN	NaN	NaN	Low	0	0	0	0	0	0	0	0
ACP1	668.22	0.0221759	0.134807	0.869337	0.931845	OK	454	473	665	1204	2442	527	585	321
ACP2	285.159	-0.362211	0.21468	0.0915622	0.224206	OK	186	208	276	450	979	259	196	92
ACP4	0	NaN	NaN	NaN	NaN	Low	0	1	1	0	0	1	0	0
ACP5	222.145	-0.373331	0.184008	0.0424701	0.134304	OK	148	169	239	446	643	156	247	96
ACP6	92.8381	-0.32142	0.214554	0.134111	0.290978	OK	56	71	107	198	334	83	77	37
ACP7	7.62123	-0.798873	0.660857	0.226723	0.417692	OK	6	11	6	17	25	9	2	1
ACPP	7.8749	-0.107323	0.78385	0.891096	0.944317	OK	2	10	7	14	13	2	8	6
ACR	0	NaN	NaN	NaN	NaN	Low	0	0	0	0	0	0	0	0
ACRBP	0.484847	-0.911829	2.6856	0.734214	NaN	Low	1	0	1	1	10	3	0	0
ACRV1	0.143232	-1.29675	3.51065	0.711846	NaN	Low	0	1	0	5	0	1	0	0
ACSBG1	1.00603	0.365346	2.03695	0.857655	NaN	Low	1	2	0	2	1	0	4	2
ACSBG2	0.461774	2.20766	3.47079	0.524731	NaN	Low	0	0	1	2	0	4	0	0
ACSF2	292.125	-0.40322	0.207605	0.0521075	0.154353	OK	232	237	321	578	772	197	346	164
ACSF3	111.988	-0.102131	0.20792	0.623282	0.778323	OK	75	85	97	164	466	91	117	49
ACSL1	516.769	0.154025	0.266885	0.563858	0.732446	OK	262	287	554	1028	1679	296	645	341
ACSL3	1642.88	0.506715	0.214322	0.0180655	0.0743248	OK	847	885	1382	2880	6936	1262	1773	1008
ACSL4	1043.99	0.793736	0.221999	0.000349693	0.0042518	OK	507	513	660	1770	5389	935	1028	640
ACSL5	2.96795	0.220161	0.979146	0.822096	NaN	Low	0	3	1	5	7	2	2	1
ACSL6	0.615698	2.60206	3.4529	0.451098	NaN	Low	0	0	0	0	0	4	0	0
ACSM1	0.643007	0.824596	2.08467	0.692436	NaN	Low	0	0	1	1	5	0	2	0
ACSM2A	0	NaN	NaN	NaN	NaN	Low	0	0	0	0	0	0	0	0
ACSM2B	0	NaN	NaN	NaN	NaN	Low	0	0	0	0	0	0	0	0
ACSM3	3.4123	-0.488083	1.08783	0.653664	NaN	Low	2	3	0	3	4	0	1	1
ACSM4	0	NaN	NaN	NaN	NaN	Low	0	0	1	1	0	0	0	0
ACSM5	0.0667925	0.683931	3.51044	0.845528	NaN	Low	0	0	0	0	0	0	0	0
ACSM6	0.20592	0.446611	3.50119	0.898498	NaN	Low	0	0	1	1	4	0	0	0
ACSS1	10.3447	0.351528	0.659122	0.593806	0.754988	OK	6	3	9	21	40	12	7	8
ACSS2	220.373	-0.250202	0.196738	0.20346	0.388361	OK	190	177	223	375	809	188	203	83
ACSS3	0.730805	-0.641894	2.41841	0.790686	NaN	Low	0	3	0	0	3	0	1	0
ACTA1	4.2715	0.290016	0.935949	0.756665	NaN	Low	4	6	1	2	12	3	6	3
ACTA2	67.1654	0.0380226	0.272049	0.888846	0.943623	OK	23	28	34	38	96	36	36	15
ACTA2-AS1	0.572217	0.810447	2.61946	0.757021	NaN	Low	0	0	0	0	0	0	0	0
ACTB	61829	-0.283359	0.216152	0.189883	0.371379	OK	49776	53360	50463	96295	242076	60884	42399	22764
ACTBL2	8.62973	1.17439	0.755092	0.119877	0.270815	OK	2	7	3	10	40	1	14	8
ACTC1	2.85675	3.14459	1.30016	0.0155798	NaN	Low	1	1	0	0	14	2	5	4
ACTG1	37276.1	-0.174177	0.154259	0.258847	0.455139	OK	27377	27539	34498	63605	144650	34822	29802	14997
ACTG1P17	0.22834	-0.457498	3.50747	0.896222	NaN	Low	1	0	1	0	9	0	0	0
ACTG1P20	6.26146	0.48488	0.782397	0.535431	0.711226	OK	4	1	5	12	41	10	2	2
ACTG1P4	0.804543	0.651737	1.92303	0.734676	NaN	Low	1	0	1	0	1	2	1	0
ACTG2	0.879246	-1.43961	2.38103	0.545435	NaN	Low	3	0	0	0	2	0	0	1
ACTL10	8.36505	-1.01489	0.642829	0.114384	0.262207	OK	7	2	13	26	23	3	10	2
ACTL6A	418.595	0.124719	0.15511	0.421359	0.615768	OK	263	303	408	788	1628	393	356	192
ACTL6B	0	NaN	NaN	NaN	NaN	Low	0	0	0	0	0	0	0	0
ACTL7A	0.153925	0.76185	3.5095	0.828144	NaN	Low	0	0	0	1	0	1	0	0
ACTL7B	0.867731	-2.13521	2.05458	0.298692	NaN	Low	2	1	1	0	0	1	0	0
ACTL8	0.323135	0.0602342	3.50554	0.986291	NaN	Low	0	0	0	1	0	0	0	1
ACTL9	0	NaN	NaN	NaN	NaN	Low	0	0	0	0	0	0	0	0
ACTN1	7259.69	0.0516881	0.205487	0.801398	0.893809	OK	5828	5661	5222	10406	32129	7866	6030	3107
ACTN1-AS1	0.183226	-0.944556	3.51777	0.788307	NaN	Low	0	1	0	1	0	0	0	0
ACTN2	0.628973	2.74368	2.80691	0.328335	NaN	Low	0	0	0	0	14	1	0	0
ACTN3	0.0716159	-0.854694	3.51981	0.808142	NaN	Low	0	0	0	1	0	0	0	0
ACTN4	7110.45	-0.187901	0.227121	0.408056	0.604569	OK	6103	6014	4857	9018	25229	6433	5708	3006
ACTR10	505.309	0.200132	0.250049	0.423496	0.617505	OK	275	296	540	1071	2139	337	514	286
ACTR1A	1857.16	-0.223714	0.172009	0.193396	0.375873	OK	1467	1448	1611	3223	6705	1736	1544	764
ACTR1B	269.104	-0.311914	0.180729	0.0843716	0.213301	OK	207	228	260	528	960	269	265	103
ACTR2	4185.93	0.662133	0.235927	0.00500814	0.0294413	OK	1845	2104	3092	7520	17668	3472	4152	2591
ACTR3	2744.58	0.393002	0.199141	0.0484398	0.147143	OK	1521	1610	2367	5154	12399	2447	2409	1357
ACTR3-AS1	0.434356	-1.62306	2.33652	0.487277	NaN	Low	1	0	1	1	3	0	0	0
ACTR3B	54.2586	0.344006	0.282332	0.223056	0.412849	OK	34	27	46	77	153	36	64	30
ACTR3BP2	0	NaN	NaN	NaN	NaN	Low	0	0	0	0	0	0	0	0
ACTR3BP5	0.0716159	-0.854694	3.51981	0.808142	NaN	Low	0	0	0	0	0	0	0	0
ACTR3C	12.5909	0.0194591	0.608842	0.974503	0.987444	OK	8	4	8	15	21	11	13	3
ACTR5	100.254	-0.552661	0.189352	0.00351503	0.0228694	OK	73	76	120	218	338	80	84	37
ACTR6	185.145	0.430012	0.44061	0.329091	0.528151	OK	43	63	193	470	895	117	216	99
ACTR8	224.102	0.409413	0.170008	0.0160313	0.0682823	OK	130	126	189	405	857	221	252	133
ACTRT1	0	NaN	NaN	NaN	NaN	Low	0	0	0	0	0	0	0	0
ACTRT2	0	NaN	NaN	NaN	NaN	Low	0	0	0	0	0	0	0	0
ACTRT3	43.6689	0.108907	0.306569	0.722405	0.845302	OK	29	22	44	93	224	43	40	18
ACVR1	241.029	0.242999	0.156912	0.121469	0.273149	OK	160	156	204	424	983	246	220	114
ACVR1B	221.676	0.215053	0.210033	0.305882	0.504433	OK	156	185	150	274	914	200	238	108
ACVR1C	4.25269	1.55725	0.890176	0.0802264	NaN	Low	3	1	2	2	18	5	2	5
ACVR2A	71.8236	0.508009	0.293239	0.0832013	0.211316	OK	34	36	72	127	261	62	85	45
ACVR2B	28.3771	0.147722	0.334562	0.658823	0.803852	OK	24	20	16	53	101	21	34	13
ACVR2B-AS1	0.959228	0.8483	2.38339	0.7219	NaN	Low	1	3	0	0	0	3	1	0
ACVRL1	0.130966	0.76185	3.5095	0.828144	NaN	Low	0	0	0	0	0	0	1	0
ACY1	192.408	-0.103975	0.194412	0.592774	0.754155	OK	8	11	10	15	29	3	7	3
ACY3	0.188304	-0.944556	3.51777	0.788307	NaN	Low	1	0	0	0	0	0	0	0
ACYP1	34.2342	-0.502601	0.353524	0.155117	0.321606	OK	33	46	37	63	82	25	21	21
ACYP2	47.5418	0.11787	0.364401	0.746345	0.860557	OK	18	38	55	99	220	29	57	20
ADA	165.465	-0.497952	0.191578	0.00934385	0.0463123	OK	120	132	191	366	590	151	133	51
ADA2	7.7222	0.673571	0.760231	0.375613	0.57559	OK	9	4	0	8	23	8	11	6
ADAD1	0	NaN	NaN	NaN	NaN	Low	0	0	0	0	0	0	0	0
ADAD2	0.522364	0.761207	2.66321	0.775014	NaN	Low	0	0	2	0	3	0	1	1
ADAL	46.4917	0.768697	0.303349	0.0112758	0.053235	OK	27	25	29	52	171	49	59	23
ADAM10	1006.25	0.576815	0.188373	0.00219796	0.0163565	OK	510	571	752	1709	4266	837	1090	617
ADAM11	0.202227	0.0681464	3.50532	0.984489	NaN	Low	0	0	0	1	2	0	1	0
ADAM12	29.1227	0.641931	0.372657	0.0849642	0.214167	OK	17	9	19	48	101	37	34	19
ADAM15	2854.7	0.113869	0.121896	0.350224	0.550485	OK	1890	1914	2452	4644	10642	2443	3228	1644
ADAM17	455.523	0.403657	0.154504	0.0089855	0.0450589	OK	253	271	372	768	1927	442	442	235
ADAM18	0.153925	0.76185	3.5095	0.828144	NaN	Low	0	0	0	0	0	1	0	0
ADAM19	356.305	0.164892	0.343381	0.631084	0.784208	OK	226	247	259	582	2132	448	190	104
ADAM1A	15.765	0.365635	0.44916	0.415621	0.610968	OK	11	8	11	29	81	7	16	15
ADAM2	0	NaN	NaN	NaN	NaN	Low	0	0	0	0	0	0	0	0
ADAM20	0.329294	0.0933884	3.50462	0.978741	NaN	Low	0	0	0	1	0	0	0	1
ADAM20P1	1.02042	-0.477391	1.5842	0.763151	NaN	Low	1	0	1	3	2	1	0	1
ADAM21	9.53024	0.841065	0.598083	0.159645	0.328167	OK	4	8	7	7	36	7	7	9
ADAM21P1	1.06906	1.29933	2.14967	0.545555	NaN	Low	1	0	0	0	6	0	2	0
ADAM22	0.839914	0.274743	1.76289	0.876153	NaN	Low	0	0	1	3	2	1	2	0
ADAM23	4.82616	2.52109	1.17321	0.0316439	0.109567	OK	0	2	2	1	17	0	12	8
ADAM28	83.7518	1.01946	0.316369	0.00127137	0.0111775	OK	51	53	72	117	333	70	81	36
ADAM29	0	NaN	NaN	NaN	NaN	Low	0	0	0	0	0	0	0	0
ADAM30	0	NaN	NaN	NaN	NaN	Low	0	0	0	0	0	0	0	0
ADAM32	3.79303	0.187805	0.858953	0.826927	NaN	Low	2	2	7	4	17	7	6	3
ADAM33	0	NaN	NaN	NaN	NaN	Low	0	0	0	0	0	0	0	0
ADAM3A	0	NaN	NaN	NaN	NaN	Low	0	0	0	0	0	0	0	0
ADAM3B	0	NaN	NaN	NaN	NaN	Low	0	0	0	0	0	0	0	0
ADAM5	0	NaN	NaN	NaN	NaN	Low	0	0	0	0	0	0	0	0
ADAM6	0	NaN	NaN	NaN	NaN	Low	0	0	0	0	0	0	0	0
ADAM7	0	NaN	NaN	NaN	NaN	Low	0	0	0	0	0	0	0	0
ADAM8	338.786	0.287388	0.292282	0.325482	0.525113	OK	210	227	274	533	2203	453	215	146
ADAM9	3896.88	1.10802	0.212885	1.94198e-07	1.1425e-05	OK	1633	1784	2393	5313	16684	3437	4825	2882
ADAMDEC1	0	NaN	NaN	NaN	NaN	Low	0	0	0	0	0	0	0	0
ADAMTS1	2756.78	0.85602	0.168954	4.04992e-07	2.06486e-05	OK	1474	1598	1415	3432	14023	3531	2721	1552
ADAMTS10	0	NaN	NaN	NaN	NaN	Low	0	0	0	0	0	0	0	0
ADAMTS12	0.42445	1.43701	3.20208	0.653594	NaN	Low	0	0	1	0	2	0	1	0
ADAMTS13	14.4388	-0.0427715	0.594343	0.94263	0.972263	OK	15	9	13	23	43	5	30	9
ADAMTS14	3.29228	-0.620634	1.01897	0.542471	NaN	Low	3	5	2	3	5	1	1	4
ADAMTS15	55.2324	-0.250629	0.531353	0.637155	0.789107	OK	56	49	37	63	343	68	20	9
ADAMTS16	0	NaN	NaN	NaN	NaN	Low	0	0	0	0	0	0	0	0
ADAMTS17	0.762533	-1.52838	1.86446	0.412362	NaN	Low	2	0	1	1	1	0	1	0
ADAMTS18	0.100189	0.926842	3.50765	0.791599	NaN	Low	0	1	0	0	4	0	0	0
ADAMTS19	4.0381	0.543737	0.826053	0.510387	NaN	Low	3	0	3	8	20	5	3	4
ADAMTS19-AS1	0.388475	0.499213	2.75793	0.85636	NaN	Low	0	1	0	0	2	0	1	0
ADAMTS2	0.14104	-0.944556	3.51777	0.788307	NaN	Low	0	0	1	0	0	1	0	0
ADAMTS20	0.323129	1.32805	3.44595	0.699945	NaN	Low	0	0	0	0	4	0	0	1
ADAMTS3	5.35921	0.0144879	0.781396	0.985207	0.992516	OK	4	3	6	10	28	2	1	5
ADAMTS4	0.550417	1.44923	2.19201	0.508522	NaN	Low	0	0	0	1	3	0	1	1
ADAMTS5	0.254049	0.76185	3.5095	0.828144	NaN	Low	0	0	0	0	0	0	0	1
ADAMTS6	64.8966	1.14987	0.489033	0.0187074	0.0762247	OK	29	23	32	98	538	116	31	16
ADAMTS7	32.7199	-0.351271	0.353276	0.320064	0.519495	OK	28	11	34	61	109	19	31	20
ADAMTS7P1	0	NaN	NaN	NaN	NaN	Low	0	0	0	0	0	0	0	0
ADAMTS8	0.254049	0.76185	3.5095	0.828144	NaN	Low	0	0	0	0	0	0	0	1
ADAMTS9	3.67867	2.46587	1.05973	0.019971	NaN	Low	1	1	1	1	13	4	3	6
ADAMTS9-AS1	0	NaN	NaN	NaN	NaN	Low	0	0	0	0	0	0	0	0
ADAMTS9-AS2	0	NaN	NaN	NaN	NaN	Low	0	0	0	0	0	0	0	0
ADAMTSL1	0.456127	0.264986	2.61544	0.9193	NaN	Low	0	0	0	1	8	1	0	0
ADAMTSL2	0.153925	0.76185	3.5095	0.828144	NaN	Low	0	0	0	0	0	2	0	0
ADAMTSL3	7.99291	0.611583	0.836851	0.464893	0.655278	OK	7	3	6	9	3	7	8	9
ADAMTSL4	401.446	-0.0531234	0.679475	0.937682	0.970077	OK	284	276	423	689	530	90	710	369
ADAMTSL4-AS1	0.238652	0.595484	3.4999	0.864898	NaN	Low	0	0	0	1	6	0	0	1
ADAMTSL5	66.6618	-0.621182	0.237028	0.00877453	0.0443698	OK	64	59	72	140	260	60	64	21
ADAP1	88.4259	-0.245926	0.232222	0.289596	0.488044	OK	64	69	94	171	265	59	108	43
ADAP2	12.9476	-0.041469	0.570026	0.942006	0.971837	OK	5	9	12	30	34	6	12	14
ADAR	1816.56	1.02108	0.20522	6.50579e-07	3.13077e-05	OK	1038	911	793	1791	7624	1811	2713	1320
ADARB1	122.175	-0.276156	0.363181	0.447026	0.639774	OK	100	75	107	174	444	102	107	49
ADARB2	0.614866	-0.0711237	2.11238	0.97314	NaN	Low	0	1	0	2	9	3	0	0
ADARB2-AS1	0	NaN	NaN	NaN	NaN	Low	0	0	0	0	0	0	0	0
ADAT1	136.839	0.242665	0.222894	0.276286	0.473657	OK	96	106	92	181	534	136	119	78
ADAT2	107.877	0.127183	0.251017	0.612387	0.769904	OK	68	58	107	226	329	98	108	61
ADAT3	26.967	-1.09521	0.337788	0.00118565	0.0105867	OK	24	25	29	55	72	14	22	5
ADCK1	42.2718	-0.12148	0.291176	0.67653	0.815694	OK	32	34	30	75	133	34	45	25
ADCK2	153.167	-0.178667	0.162286	0.270924	0.467975	OK	106	110	155	259	559	131	148	75
ADCK5	71.9441	-0.731747	0.261868	0.00520063	0.0303489	OK	75	62	103	176	299	64	60	23
ADCY1	14.1925	-0.984778	0.49158	0.0451461	0.139762	OK	8	6	16	17	39	15	16	10
ADCY10	0.626421	2.70084	2.74219	0.324663	NaN	Low	0	0	0	0	7	0	4	0
ADCY10P1	23.3834	0.658561	0.443485	0.137553	0.296381	OK	11	13	34	66	89	26	51	20
ADCY2	0	NaN	NaN	NaN	NaN	Low	0	0	0	0	0	0	0	0
ADCY3	303.703	-0.0840449	0.22039	0.702946	0.833851	OK	201	158	142	271	892	236	226	107
ADCY4	11.9929	0.408116	0.496294	0.41089	0.607193	OK	14	7	11	18	54	25	16	13
ADCY5	2.43839	-0.90057	1.31383	0.493059	NaN	Low	3	5	2	1	8	2	2	2
ADCY6	350.517	0.139102	0.221494	0.529992	0.707361	OK	265	251	264	488	1092	282	476	221
ADCY7	375.358	0.474292	0.120538	8.32734e-05	0.00138436	OK	217	234	289	578	1741	404	425	220
ADCY8	0	NaN	NaN	NaN	NaN	Low	0	0	0	0	3	0	0	0
ADCY9	187.166	0.267073	0.210178	0.203836	0.388644	OK	133	137	111	231	724	165	226	113
ADCYAP1	0	NaN	NaN	NaN	NaN	Low	0	0	0	0	0	0	0	0
ADCYAP1R1	0.0716159	-0.854694	3.51981	0.808142	NaN	Low	0	0	0	1	0	0	0	0
ADD1	1374.94	0.0404577	0.184282	0.826228	0.908209	OK	1031	1008	1043	2081	5629	1392	1265	598
ADD2	0.263501	-0.157733	3.50267	0.964081	NaN	Low	1	0	0	0	2	0	0	0
ADD3	310.129	0.809608	0.268443	0.00256184	0.0182903	OK	158	136	220	462	1131	215	401	234
ADD3-AS1	0	NaN	NaN	NaN	NaN	Low	0	0	0	0	0	0	0	0
ADGB	0	NaN	NaN	NaN	NaN	Low	0	0	0	0	0	0	0	0
ADGRA1	0	NaN	NaN	NaN	NaN	Low	0	0	0	0	0	0	0	0
ADGRA1-AS1	0	NaN	NaN	NaN	NaN	Low	0	0	0	0	0	0	0	0
ADGRA2	1.76286	-1.63451	1.4671	0.265233	NaN	Low	0	3	2	1	0	1	1	0
ADGRA3	583.343	-0.0769654	0.141303	0.585972	0.74858	OK	439	437	414	920	2061	495	485	303
ADGRB1	1.70413	0.141797	1.36807	0.917449	NaN	Low	4	1	0	1	7	4	2	0
ADGRB2	10.3262	-0.478865	0.591355	0.418068	0.61305	OK	19	10	5	16	30	10	8	5
ADGRB3	0	NaN	NaN	NaN	NaN	Low	0	0	0	0	1	0	0	0
ADGRD1	0.30273	0.812475	2.95281	0.783198	NaN	Low	0	0	0	1	3	0	1	0
ADGRD1-AS1	0	NaN	NaN	NaN	NaN	Low	0	0	0	0	0	0	0	0
ADGRE1	0	NaN	NaN	NaN	NaN	Low	0	0	0	0	0	0	0	0
ADGRE2	36.9181	-0.027228	0.357792	0.93934	0.970699	OK	30	23	25	32	87	15	41	18
ADGRE3	0.100189	0.926842	3.50765	0.791599	NaN	Low	0	0	0	0	3	0	0	0
ADGRE4P	0	NaN	NaN	NaN	NaN	Low	0	0	0	0	0	1	0	0
ADGRE5	422.439	0.0209642	0.209952	0.920461	0.961721	OK	279	298	339	707	1910	437	325	163
ADGRF1	464.836	-0.704663	0.189579	0.000201615	0.00274593	OK	347	392	577	1280	1191	232	382	178
ADGRF2	5.86177	0.381802	0.884278	0.66591	0.808504	OK	2	3	5	11	2	6	10	5
ADGRF3	4.35832	1.45432	1.00179	0.146581	NaN	Low	4	6	8	10	23	9	6	7
ADGRF4	587.232	0.110731	0.110763	0.317447	0.516892	OK	430	440	494	1065	2253	510	625	308
ADGRF5	0.743939	-0.305504	2.05268	0.881687	NaN	Low	1	0	1	2	8	0	0	0
ADGRG1	1276.64	-0.0155492	0.20293	0.938923	0.970699	OK	952	977	995	1825	5722	1280	1118	538
ADGRG2	2.39992	-0.567767	1.02824	0.580828	NaN	Low	2	3	4	5	15	0	2	1
ADGRG3	3.19935	4.05758	1.31818	0.00208276	NaN	Low	1	1	0	0	16	3	10	7
ADGRG4	0	NaN	NaN	NaN	NaN	Low	0	0	0	0	0	0	0	0
ADGRG5	0	NaN	NaN	NaN	NaN	Low	1	0	0	0	0	0	0	0
ADGRG6	288.755	0.66827	0.165398	5.33671e-05	0.000987985	OK	177	170	178	420	1376	318	272	164
ADGRG7	0	NaN	NaN	NaN	NaN	Low	0	0	0	0	0	0	0	0
ADGRL1	59.8304	0.233585	0.535295	0.662571	0.80641	OK	41	42	39	80	96	15	116	53
ADGRL2	465.839	0.436663	0.205238	0.0333706	0.113483	OK	300	304	328	720	1487	353	597	318
ADGRL3	3.1899	0.665097	0.892876	0.456336	NaN	Low	1	3	2	4	10	2	5	2
ADGRL3-AS1	0	NaN	NaN	NaN	NaN	Low	0	0	0	0	0	0	0	0
ADGRL4	4.7087	0.276324	0.999433	0.782179	0.88315	OK	0	1	6	16	37	6	1	2
ADGRV1	0.405985	0.440985	3.38682	0.896403	NaN	Low	0	1	0	2	0	0	2	0
ADH1A	0.284903	1.63724	3.49531	0.639491	NaN	Low	0	0	0	0	1	1	1	0
ADH1B	0	NaN	NaN	NaN	NaN	Low	0	0	0	0	0	0	0	0
ADH1C	0.188304	-0.944556	3.51777	0.788307	NaN	Low	1	1	0	0	0	0	0	0
ADH4	0.75843	-1.62659	2.07627	0.43338	NaN	Low	0	1	3	1	3	0	0	0
ADH5	1399.84	-0.00162423	0.180979	0.992839	0.995816	OK	836	968	1457	2818	5496	1274	1176	541
ADH6	0.805036	-0.375939	1.98211	0.849571	NaN	Low	5	1	5	12	11	5	5	2
ADH7	18.2117	2.66153	1.06718	0.0126315	0.0577158	OK	2	2	2	19	3	2	41	35
ADHFE1	5.42003	2.10176	0.839955	0.0123413	0.0569137	OK	1	3	4	2	34	8	8	6
ADI1	460.536	-0.14437	0.219555	0.510822	0.693244	OK	279	318	513	928	1277	288	449	258
ADIG	0	NaN	NaN	NaN	NaN	Low	0	0	0	0	2	0	0	0
ADIPOQ	0	NaN	NaN	NaN	NaN	Low	0	0	0	0	0	0	0	0
ADIPOQ-AS1	0	NaN	NaN	NaN	NaN	Low	0	0	1	0	0	0	0	0
ADIPOR1	1503.7	-0.0296603	0.154958	0.848206	0.920858	OK	1163	1181	1217	2475	4829	1075	1509	857
ADIPOR2	855.556	0.327085	0.127374	0.010231	0.04936	OK	528	604	600	1344	3286	833	926	457
ADIRF	687.224	-1.87662	0.301793	5.02818e-10	9.19487e-08	OK	432	562	1395	2641	1488	297	244	117
ADK	772.894	-0.0802271	0.218628	0.713652	0.839794	OK	456	566	929	1721	2885	577	644	318
ADM	438.954	0.178741	0.288862	0.536064	0.711721	OK	213	259	409	818	1183	253	586	342
ADM2	7.73056	1.34381	0.724654	0.0636801	0.17651	OK	4	2	4	7	66	15	8	1
ADM5	20.9399	-0.525795	0.571862	0.357863	0.558499	OK	31	25	6	22	56	17	16	11
ADNP	695.645	0.63725	0.123066	2.24133e-07	1.25983e-05	OK	409	374	457	1004	2825	712	782	410
ADNP-AS1	1.657	1.02346	1.46947	0.486127	NaN	Low	2	2	0	7	10	7	2	0
ADNP2	200.757	0.416038	0.20369	0.041102	0.131586	OK	107	128	149	333	1064	201	179	89
ADO	211.369	0.0479326	0.241181	0.842465	0.917381	OK	113	112	196	457	983	142	215	104
ADORA1	0.188787	1.0936	3.5058	0.755086	NaN	Low	0	0	0	0	1	1	0	0
ADORA2A	0	NaN	NaN	NaN	NaN	Low	0	0	0	0	0	1	0	0
ADORA2A-AS1	0.220279	1.32914	3.50393	0.704444	NaN	Low	0	0	0	0	5	1	0	1
ADORA2B	192.434	-0.279721	0.245236	0.254029	0.449434	OK	110	110	235	430	806	179	138	92
ADORA3	0	NaN	NaN	NaN	NaN	Low	0	0	0	0	0	0	0	0
ADPGK	480.85	-0.214629	0.122537	0.0798528	0.205977	OK	333	354	409	803	1732	387	415	200
ADPGK-AS1	0.729343	1.87815	2.27347	0.408739	NaN	Low	0	0	0	0	8	0	0	0
ADPRH	25.7342	-0.0844059	0.347571	0.808125	0.898536	OK	17	19	16	58	89	19	26	14
ADPRHL1	5.27136	0.990263	0.881621	0.26134	0.457762	OK	2	2	3	10	7	7	5	7
ADPRHL2	406.69	-0.351762	0.149919	0.0189589	0.0769295	OK	265	301	435	788	1454	358	341	163
ADPRM	43.9353	0.415852	0.314695	0.186352	0.366696	OK	17	22	37	84	185	41	48	17
ADRA1A	0	NaN	NaN	NaN	NaN	Low	0	0	0	0	0	0	0	0
ADRA1B	9.69167	-0.821681	0.918921	0.371226	0.570844	OK	10	13	5	21	45	19	0	0
ADRA1D	0.332438	-1.33748	3.48989	0.701538	NaN	Low	0	0	2	0	1	0	0	0
ADRA2A	0	NaN	NaN	NaN	NaN	Low	0	0	0	0	0	0	0	0
ADRA2B	0.692443	2.70606	2.44049	0.26751	NaN	Low	0	0	0	0	0	2	1	1
ADRA2C	4.31758	0.285455	0.860086	0.739972	NaN	Low	1	2	6	5	14	1	7	4
ADRB1	0.802048	1.20034	1.7748	0.498835	NaN	Low	0	0	1	1	5	2	1	0
ADRB2	274.4	-0.0496823	0.152117	0.743966	0.859024	OK	196	228	216	456	1055	211	257	132
ADRB3	0	NaN	NaN	NaN	NaN	Low	0	0	0	0	0	0	0	0
ADRM1	933.109	-0.631344	0.224387	0.0048984	0.0289816	OK	803	845	1068	1946	3876	882	624	303
ADSL	350.423	-0.233104	0.213508	0.274931	0.472753	OK	284	278	389	617	1385	336	269	112
ADSS	493.232	0.335387	0.233786	0.151404	0.316588	OK	248	256	431	956	1857	361	572	313
ADSSL1	28.1329	-0.449676	0.435472	0.301783	0.500115	OK	26	27	35	52	37	20	47	16
ADTRP	40.4991	0.0174475	0.283409	0.950911	0.976657	OK	25	29	45	96	177	41	47	20
AEBP1	7.47633	-1.01617	0.704743	0.149329	0.31341	OK	9	8	10	9	25	7	2	1
AEBP2	159.062	0.456592	0.304976	0.134357	0.291152	OK	86	76	127	315	612	112	170	102
AEN	246.513	0.0490096	0.205657	0.811643	0.90058	OK	175	149	205	447	1037	275	193	106
AES	2503.88	-0.378124	0.13188	0.00414147	0.0257364	OK	1922	2047	2517	4518	8932	1955	2164	1011
AFAP1	430.091	0.504629	0.212336	0.0174749	0.0726775	OK	278	246	242	548	1860	470	292	179
AFAP1-AS1	4.39001	1.15634	0.85413	0.175792	NaN	Low	2	2	2	1	10	1	6	2
AFAP1L1	230.196	0.0714236	0.22994	0.756091	0.866532	OK	204	183	175	330	823	217	204	97
AFAP1L2	463.568	-0.335763	0.147839	0.0231386	0.0881027	OK	366	372	426	859	1708	416	350	191
AFDN	856.435	0.52834	0.115808	5.06216e-06	0.000160712	OK	560	511	597	1301	3846	842	936	510
AFDN-DT	1.92555	1.10984	1.2074	0.357992	NaN	Low	2	1	1	1	4	3	2	2
AFF1	579.594	0.975606	0.12617	1.05492e-14	8.03787e-12	OK	287	312	318	710	2921	607	652	344
AFF1-AS1	10.5571	1.41129	0.54508	0.00962154	0.0472971	OK	12	5	4	16	70	15	17	7
AFF2	0.153925	0.76185	3.5095	0.828144	NaN	Low	0	0	0	0	0	1	0	0
AFF3	0.400755	2.15607	3.47267	0.534687	NaN	Low	0	0	0	0	21	0	0	0
AFF4	1237.85	1.02839	0.173318	2.96434e-09	3.86713e-07	OK	553	581	694	1636	6138	1146	1425	900
AFG1L	33.1527	0.21544	0.372475	0.562993	0.732137	OK	20	15	32	68	81	29	42	19
AFG3L1P	92.3426	0.108018	0.247701	0.662776	0.806492	OK	77	59	74	134	379	102	82	34
AFG3L2	588.223	0.097448	0.125931	0.439036	0.632232	OK	246	195	335	632	1543	393	448	233
AFM	0	NaN	NaN	NaN	NaN	Low	0	0	0	0	0	0	0	0
AFMID	111.831	-0.278982	0.233547	0.232267	0.424729	OK	93	98	155	253	382	110	144	59
AFP	2.30926	-0.11642	1.02266	0.909364	NaN	Low	2	1	2	5	9	1	3	2
AFTPH	263.455	0.557998	0.251175	0.0263135	0.0963399	OK	116	141	222	471	1123	202	284	178
AGA	91.7315	0.0718175	0.250675	0.774498	0.878743	OK	55	67	91	195	335	67	112	38
AGAP1	203.485	0.196131	0.204333	0.337126	0.536315	OK	139	167	142	268	831	213	193	103
AGAP1-IT1	0.777539	-0.641757	2.40529	0.789615	NaN	Low	0	1	0	4	0	2	0	0
AGAP11	9.06196	0.409442	0.569895	0.472479	0.661972	OK	4	8	5	15	22	5	14	5
AGAP12P	0.802237	1.54662	2.43199	0.524811	NaN	Low	0	0	0	1	1	3	0	2
AGAP2	2.09604	-0.289757	1.27295	0.819937	NaN	Low	2	2	0	3	24	7	1	0
AGAP2-AS1	91.4907	-0.468794	0.249515	0.0602693	0.170255	OK	6	2	8	9	45	4	7	1
AGAP3	785.005	-0.223083	0.2089	0.285568	0.484065	OK	635	696	727	1385	3168	751	641	270
AGAP4	56.2532	-0.395164	0.255277	0.121627	0.273282	OK	21	24	15	38	61	10	10	6
AGAP5	19.6064	-0.129947	0.393357	0.741134	0.857487	OK	4	8	14	22	30	9	6	7
AGAP6	88.3152	-0.444322	0.224095	0.0473968	0.144906	OK	51	30	65	123	196	30	42	20
AGAP7P	6.64807	0.162833	1.03851	0.875407	0.935101	OK	0	0	2	5	1	0	1	1
AGAP9	47.7644	-0.105324	0.302173	0.727422	0.84835	OK	0	3	0	2	1	0	0	1
AGBL1	0.254049	0.76185	3.5095	0.828144	NaN	Low	0	2	0	1	7	1	3	2
AGBL1-AS1	2.35014	1.62046	1.16044	0.16259	NaN	Low	0	2	2	6	17	3	4	4
AGBL2	7.40276	0.438982	0.614287	0.474843	0.663879	OK	5	7	9	8	32	9	11	4
AGBL3	1.38123	0.292876	1.39674	0.833913	NaN	Low	1	0	2	6	9	2	0	1
AGBL4	0	NaN	NaN	NaN	NaN	Low	0	0	0	0	0	0	0	0
AGBL4-IT1	0	NaN	NaN	NaN	NaN	Low	0	0	0	0	0	0	0	0
AGBL5	124.284	-0.08642	0.226623	0.702952	0.833851	OK	114	80	95	203	423	95	133	66
AGBL5-AS1	0	NaN	NaN	NaN	NaN	Low	0	0	0	0	2	0	0	0
AGER	35.6971	0.0862553	0.312867	0.782784	0.883565	OK	25	32	40	67	176	36	55	18
AGFG1	740.71	0.523202	0.156076	0.000801654	0.00794414	OK	414	421	549	1188	3124	678	743	442
AGFG2	73.8368	-0.593016	0.270122	0.0281372	0.100731	OK	68	66	69	126	295	56	49	22
AGGF1	279.524	0.154517	0.183997	0.401032	0.598324	OK	189	179	255	493	1077	186	315	142
AGK	235.384	-0.0951513	0.136722	0.486462	0.67399	OK	185	189	218	430	841	196	201	116
AGL	286.006	0.913451	0.309962	0.00320894	0.0214372	OK	113	111	221	471	1128	215	340	219
AGMAT	15.9116	-0.463624	0.480798	0.334906	0.534283	OK	10	10	20	39	57	20	8	4
AGMO	3.71731	-0.519971	0.917051	0.570712	NaN	Low	2	3	6	11	11	0	6	1
AGPAT1	580.79	0.0313944	0.244747	0.897933	0.94856	OK	380	413	328	630	2183	523	479	223
AGPAT2	476.164	-0.577785	0.131117	1.04992e-05	0.000285709	OK	357	406	490	893	1607	356	361	193
AGPAT3	529.256	-0.0836811	0.177684	0.637673	0.789391	OK	435	412	404	821	1922	374	534	294
AGPAT4	70.0704	-0.344755	0.250643	0.168982	0.341757	OK	65	65	67	117	210	70	49	30
AGPAT4-IT1	1.78062	0.752807	1.2177	0.536431	NaN	Low	1	1	0	4	15	2	1	1
AGPAT5	388.362	0.520391	0.259072	0.0445714	0.138616	OK	156	196	335	678	1603	279	470	258
AGPS	533.655	0.489385	0.235159	0.0374266	0.123036	OK	272	306	448	996	2205	406	545	332
AGR2	200.463	-0.209933	0.236842	0.375409	0.575342	OK	115	148	231	485	799	181	166	69
AGR3	0.327416	1.81359	3.48568	0.602857	NaN	Low	0	0	0	0	1	2	0	0
AGRN	4848.96	0.0720324	0.169323	0.670536	0.812044	OK	3691	3508	3540	6865	19581	4349	5986	2497
AGRP	0	NaN	NaN	NaN	NaN	Low	0	1	0	0	0	0	0	0
AGT	0.14104	-0.944556	3.51777	0.788307	NaN	Low	0	0	1	0	0	0	0	0
AGTPBP1	100.534	0.241841	0.23761	0.30877	0.508022	OK	55	56	101	190	412	81	96	58
AGTR1	0	NaN	NaN	NaN	NaN	Low	0	0	0	0	0	0	0	0
AGTR2	0	NaN	NaN	NaN	NaN	Low	0	0	0	0	0	0	0	0
AGTRAP	465.236	-0.426435	0.186021	0.0218823	0.0850429	OK	339	375	542	784	1744	407	386	175
AGXT	0.153925	0.76185	3.5095	0.828144	NaN	Low	0	0	0	0	0	3	0	0
AGXT2	0	NaN	NaN	NaN	NaN	Low	0	0	0	0	0	0	0	0
AHCTF1	801.319	0.360706	0.144098	0.0123076	0.0568346	OK	442	511	515	1102	2408	465	618	351
AHCTF1P1	10.6009	1.88161	0.681955	0.00579536	0.0327362	OK	2	3	4	3	18	3	7	4
AHCY	2697.93	0.00411706	0.141559	0.976798	0.9882	OK	1750	1776	2526	4654	10369	2745	2620	1191
AHCYL1	759.398	0.275623	0.136719	0.0438021	0.137217	OK	558	504	549	1154	2696	694	829	436
AHCYL2	192.912	0.747444	0.195184	0.000128443	0.00193794	OK	113	98	124	240	698	202	280	116
AHDC1	364.369	-0.554418	0.226453	0.0143545	0.0630998	OK	357	312	320	537	1055	219	351	170
AHI1	46.6922	0.963581	0.565832	0.0885786	0.220003	OK	22	26	28	50	159	33	59	22
AHNAK	19687.7	0.815039	0.154526	1.33152e-07	8.377e-06	OK	11162	10801	10259	21445	84745	20976	22257	13456
AHNAK2	7838.25	0.388224	0.162406	0.0168275	0.0705955	OK	5033	4916	4895	10119	30082	7590	7763	4546
AHR	413.269	0.659777	0.232968	0.00462498	0.0278943	OK	222	248	262	642	1705	307	413	312
AHRR	3.57028	3.17415	1.13126	0.00501812	NaN	Low	0	1	0	2	33	5	5	3
AHSA1	1552.37	-0.158156	0.110622	0.152803	0.318398	OK	1069	1171	1580	2899	5146	1253	1553	758
AHSA2P	210.6	-0.546653	0.174324	0.00171362	0.0137355	OK	109	108	195	326	549	125	197	70
AHSG	0.645392	-1.0693	1.96436	0.586201	NaN	Low	1	1	0	1	1	1	0	0
AHSP	0	NaN	NaN	NaN	NaN	Low	0	0	0	0	0	0	0	0
AICDA	0	NaN	NaN	NaN	NaN	Low	0	0	0	0	0	0	0	0
AIDA	648.786	0.468831	0.201993	0.0202851	0.0807811	OK	99	124	200	374	997	248	226	116
AIF1	0	NaN	NaN	NaN	NaN	Low	0	0	0	0	0	0	0	0
AIF1L	19.1706	-1.50557	0.437681	0.000581967	0.00632965	OK	17	21	25	48	27	4	15	7
AIFM1	400.609	-0.127548	0.155582	0.412324	0.608655	OK	298	297	370	708	1469	366	367	161
AIFM2	52.71	-0.118827	0.405143	0.769296	0.874649	OK	39	41	36	104	276	70	27	12
AIFM3	10.3875	-0.289854	0.564538	0.607646	0.766262	OK	13	8	16	23	34	15	10	4
AIG1	228.102	-0.325478	0.160878	0.0430599	0.1357	OK	187	194	242	508	774	169	231	98
AIM2	2.87575	-0.248403	1.03815	0.810893	NaN	Low	1	4	4	3	7	1	9	0
AIMP1	486.731	0.209884	0.207478	0.31173	0.511225	OK	278	287	440	867	1600	343	445	256
AIMP2	383.111	-0.416355	0.149747	0.00542943	0.0312877	OK	162	195	211	366	683	157	173	69
AIP	109.305	-0.349049	0.199079	0.0795479	0.205461	OK	74	94	106	208	338	101	95	50
AIPL1	0.188304	-0.944556	3.51777	0.788307	NaN	Low	1	0	0	0	0	0	0	0
AIRE	0.153925	0.76185	3.5095	0.828144	NaN	Low	0	0	0	0	0	1	0	0
AIRN	0	NaN	NaN	NaN	NaN	Low	0	0	0	0	0	0	0	0
AJAP1	13.5869	-0.457296	0.483313	0.344062	0.543203	OK	8	8	12	36	35	10	10	9
AJM1	8.86937	1.27648	0.900692	0.156417	0.323324	OK	1	7	5	8	8	2	30	16
AJUBA	1395.89	-0.0900082	0.112536	0.423817	0.617842	OK	1062	1111	1214	2450	5031	1183	1163	647
AK1	270.348	-0.838769	0.210366	6.68588e-05	0.00116811	OK	268	268	267	467	760	177	213	94
AK2	1390.68	-0.27353	0.106339	0.0101038	0.0490006	OK	929	952	1205	2197	3947	922	1175	584
AK3	513.434	0.41	0.312186	0.189076	0.370267	OK	244	272	468	1005	1701	311	543	348
AK4	1204.19	0.436384	0.15383	0.00455678	0.0275556	OK	426	517	650	1388	3266	708	877	405
AK5	0.329659	0.846759	3.49388	0.808505	NaN	Low	0	0	0	1	0	0	3	0
AK6	178.574	0.327644	0.330819	0.321978	0.521422	OK	50	38	137	274	601	65	123	79
AK7	0.933789	0.997975	1.95487	0.609696	NaN	Low	0	1	1	2	10	0	0	1
AK8	1.07479	-0.63576	1.98646	0.748933	NaN	Low	1	0	4	2	3	0	3	0
AK9	16.5692	0.160951	0.405317	0.691294	0.825685	OK	11	8	18	25	55	15	22	9
AKAIN1	0	NaN	NaN	NaN	NaN	Low	0	0	0	0	0	0	0	0
AKAP1	331.071	0.0165535	0.18465	0.928567	0.965873	OK	240	258	280	498	1198	308	352	130
AKAP10	221.471	0.351939	0.161269	0.0290867	0.103187	OK	121	145	202	364	886	213	236	112
AKAP11	383.592	1.0456	0.267993	9.55707e-05	0.00153484	OK	169	160	247	547	1435	311	497	325
AKAP12	243.914	1.89533	0.80267	0.0182118	0.0747156	OK	86	89	70	170	2450	565	59	42
AKAP13	391.939	0.222418	0.184668	0.228429	0.419904	OK	296	258	249	504	1488	408	402	248
AKAP14	0	NaN	NaN	NaN	NaN	Low	0	0	0	3	0	0	0	0
AKAP17A	523.857	-0.102829	0.12541	0.412247	0.608655	OK	345	307	484	907	1986	424	500	243
AKAP2	1521.16	0.84313	0.200207	2.53922e-05	0.000559894	OK	1	1	2	1	12	6	13	3
AKAP3	13.305	0.501483	0.526233	0.340606	0.540048	OK	15	8	8	12	49	9	25	7
AKAP4	0	NaN	NaN	NaN	NaN	Low	0	0	0	0	0	0	0	0
AKAP5	2.16295	2.13224	1.31744	0.105561	NaN	Low	0	1	2	0	9	2	6	1
AKAP6	30.1874	0.750585	0.356445	0.0352259	0.117548	OK	14	23	16	44	104	25	44	20
AKAP7	11.4085	0.430052	0.501589	0.391236	0.589842	OK	5	12	10	14	36	14	10	6
AKAP8	327.87	0.0976279	0.14722	0.507239	0.690568	OK	235	198	309	549	1375	321	300	166
AKAP8L	522.633	-0.322993	0.148464	0.0295878	0.104399	OK	366	425	562	937	1643	442	471	303
AKAP9	338.331	0.762015	0.205556	0.000209657	0.00282738	OK	213	221	200	430	1340	270	407	259
AKIP1	161.63	-0.0674709	0.177059	0.703155	0.83402	OK	117	101	162	269	600	138	160	69
AKIRIN1	934.707	0.0671354	0.176388	0.70349	0.834201	OK	525	567	919	1797	3908	737	836	468
AKIRIN2	336.895	-0.139654	0.133483	0.295454	0.493961	OK	224	223	331	626	1263	263	340	157
AKNA	39.2601	-0.645466	0.32083	0.0442342	0.138005	OK	35	37	35	60	150	28	28	15
AKNAD1	6.31546	-0.183729	0.810808	0.820735	0.905299	OK	3	5	13	13	28	1	3	6
AKR1A1	330.51	-0.346022	0.213229	0.104639	0.246671	OK	263	255	362	667	1286	335	274	116
AKR1B1	473.044	-0.317144	0.266047	0.233237	0.425935	OK	358	389	497	828	1959	473	322	132
AKR1B10	127.609	0.0707714	0.406691	0.861852	0.927446	OK	67	55	165	269	330	48	203	86
AKR1B15	0.620788	-0.0605558	2.1754	0.977792	NaN	Low	1	1	1	4	3	0	3	0
AKR1C1	565.736	0.109807	0.191466	0.566302	0.734244	OK	292	285	459	759	1640	424	374	176
AKR1C2	413.599	0.168331	0.29589	0.569427	0.736624	OK	202	260	459	732	1294	262	321	164
AKR1C3	374.113	-0.222087	0.207433	0.28433	0.482981	OK	196	245	415	647	1036	191	398	132
AKR1C4	0.0333963	0.355416	3.51494	0.919459	NaN	Low	0	0	0	1	1	0	0	0
AKR1C6P	0	NaN	NaN	NaN	NaN	Low	0	0	0	0	0	0	0	0
AKR1C8P	0.100189	0.926842	3.50765	0.791599	NaN	Low	0	0	0	0	3	0	0	0
AKR1D1	0.363528	1.94837	3.32202	0.557538	NaN	Low	0	0	0	0	2	2	0	0
AKR1E2	1.90139	-2.21949	1.30472	0.0889185	NaN	Low	1	1	5	10	4	1	0	0
AKR7A2	263.729	-0.584089	0.146301	6.5418e-05	0.00114879	OK	206	212	295	520	792	185	241	102
AKR7A2P1	1.15211	-1.48083	1.85954	0.425835	NaN	Low	0	0	4	4	6	0	2	1
AKR7A3	1.01463	-1.99614	1.76248	0.257393	NaN	Low	3	2	0	1	1	0	1	0
AKR7L	1.10489	-0.292646	1.51541	0.846871	NaN	Low	3	2	0	3	4	0	1	1
AKT1	1285.17	-0.134264	0.184587	0.466998	0.657382	OK	960	1007	1088	2106	4849	1300	1105	556
AKT1S1	629.151	-0.43611	0.166685	0.00888709	0.0447783	OK	546	498	545	1004	2282	474	511	280
AKT2	806.987	-0.0810322	0.148032	0.584106	0.747661	OK	608	597	675	1308	3180	703	764	371
AKT3	125.114	1.10787	0.2641	2.72978e-05	0.000592388	OK	83	65	67	156	523	129	100	51
AKTIP	177.08	-0.133835	0.302607	0.658292	0.80349	OK	95	93	196	351	418	87	134	74
ALAD	146.815	-0.852538	0.196071	1.37313e-05	0.000350045	OK	145	133	174	287	349	94	119	47
ALAS1	424.932	-0.046647	0.135411	0.730481	0.849894	OK	312	268	382	779	1690	369	380	196
ALAS2	0.254049	0.76185	3.5095	0.828144	NaN	Low	0	2	0	0	0	0	0	1
ALB	1.80736	4.14975	1.58359	0.0087809	NaN	Low	0	0	0	0	18	1	2	4
ALCAM	1848.75	1.07045	0.122756	2.77898e-18	5.44482e-15	OK	871	936	1247	2660	8515	1672	1874	1145
ALDH16A1	209.329	-0.674528	0.184524	0.000256687	0.00331818	OK	197	147	228	418	591	141	210	88
ALDH18A1	736.134	-0.0908777	0.107979	0.4	0.597799	OK	533	504	689	1320	2688	617	675	386
ALDH1A1	10.9819	0.538875	0.829527	0.515939	0.69736	OK	10	8	4	13	5	4	24	9
ALDH1A2	4.26622	0.723037	0.808615	0.371232	NaN	Low	2	1	3	7	16	4	8	2
ALDH1A3	7943.6	0.023844	0.221442	0.914253	0.958686	OK	1523	1698	3404	7645	12946	2582	2822	1887
ALDH1B1	314.759	0.0819908	0.162681	0.614262	0.771354	OK	199	187	286	576	1216	314	306	127
ALDH1L1	7.33066	-0.608432	0.722196	0.399522	0.597345	OK	5	2	13	10	15	2	8	4
ALDH1L1-AS1	0	NaN	NaN	NaN	NaN	Low	0	0	0	0	2	0	0	0
ALDH1L1-AS2	0.388495	0.622271	3.33056	0.851789	NaN	Low	1	0	0	0	6	0	0	0
ALDH1L2	44.5913	0.332362	0.298552	0.265602	0.462042	OK	41	35	28	58	183	53	36	23
ALDH2	538.053	-0.345642	0.131224	0.00843889	0.0430098	OK	391	402	577	1054	1862	450	471	207
ALDH3A1	410.936	-1.2638	0.35241	0.000335592	0.00412605	OK	188	215	938	1347	852	222	279	122
ALDH3A2	675.9	0.0664751	0.141944	0.639555	0.790722	OK	440	473	635	1202	2190	548	741	358
ALDH3B1	21.5056	-0.737298	0.354922	0.0377693	0.123755	OK	15	18	31	52	76	10	19	9
ALDH3B2	93.3477	-0.69363	0.437989	0.113269	0.26039	OK	82	93	92	167	130	25	128	61
ALDH4A1	366.166	-0.110369	0.157105	0.482357	0.670524	OK	277	204	368	728	1233	311	389	181
ALDH5A1	29.2968	0.178325	0.464606	0.701113	0.832461	OK	16	23	14	58	70	14	37	28
ALDH6A1	46.4156	0.0717138	0.260805	0.783339	0.883947	OK	18	34	39	80	155	34	37	17
ALDH7A1	783.325	-0.314501	0.170215	0.0646507	0.178121	OK	580	628	856	1617	2053	502	764	377
ALDH8A1	1.88164	1.07912	1.23521	0.382316	NaN	Low	1	1	1	2	19	0	3	1
ALDH9A1	517.886	0.134955	0.190301	0.478223	0.667169	OK	305	293	508	991	2157	516	531	214
ALDOA	15850.3	-0.24021	0.183366	0.190195	0.371796	OK	12639	12369	14324	24490	63049	15092	13185	6322
ALDOB	0.0716159	-0.854694	3.51981	0.808142	NaN	Low	0	0	0	1	0	0	1	0
ALDOC	226.974	-0.636378	0.293776	0.0302961	0.106187	OK	233	246	187	304	746	188	160	73
ALG1	226.954	-0.114143	0.182959	0.532713	0.709542	OK	118	95	133	266	589	144	135	60
ALG10	33.5645	0.758669	0.481811	0.115344	0.263745	OK	13	14	22	64	146	12	38	26
ALG10B	70.4887	1.48591	0.441914	0.000772545	0.00772763	OK	21	26	21	87	210	36	104	72
ALG11	83.2389	1.24802	0.29946	3.07862e-05	0.000642669	OK	20	17	25	60	208	34	60	43
ALG12	230.84	-0.166071	0.200466	0.40743	0.604097	OK	189	182	185	415	822	222	238	91
ALG13	183.695	0.177033	0.194747	0.363328	0.563756	OK	108	125	182	372	756	155	163	95
ALG14	78.2787	-0.0220891	0.288284	0.938924	0.970699	OK	49	48	88	148	233	43	101	44
ALG1L	2.09915	-2.71898	1.70906	0.111626	NaN	Low	3	0	1	1	0	0	1	0
ALG1L2	0	NaN	NaN	NaN	NaN	Low	0	1	0	1	1	0	0	0
ALG1L9P	0.661476	1.02529	2.0724	0.620786	NaN	Low	1	1	0	2	4	0	3	0
ALG2	451.466	0.300229	0.199411	0.132175	0.288235	OK	232	238	397	868	1794	363	489	256
ALG3	461.131	-0.390861	0.196475	0.0466606	0.143326	OK	414	377	440	730	1563	391	430	172
ALG5	296.683	0.214606	0.235112	0.361358	0.561781	OK	151	158	321	611	1115	227	347	160
ALG6	92.042	0.38303	0.33306	0.250129	0.444725	OK	39	47	85	207	353	63	108	56
ALG8	200.595	-0.15685	0.194774	0.42065	0.615382	OK	142	162	182	448	684	122	207	105
ALG9	218.584	0.238158	0.145757	0.102271	0.242561	OK	153	151	181	345	878	207	226	97
ALK	0.449698	0.939453	3.2505	0.772568	NaN	Low	1	2	1	1	0	2	0	0
ALKAL1	0.53706	0.492567	2.69101	0.854765	NaN	Low	0	0	0	3	0	0	1	1
ALKAL2	0	NaN	NaN	NaN	NaN	Low	0	0	0	0	0	0	0	0
ALKBH1	99.176	0.0458176	0.184535	0.803913	0.895372	OK	76	62	90	176	367	83	92	51
ALKBH2	89.1233	-0.457571	0.203738	0.0247117	0.0921481	OK	67	68	110	179	323	73	72	29
ALKBH3	159.291	-0.0216817	0.198496	0.91302	0.957931	OK	128	126	129	258	586	149	149	83
ALKBH3-AS1	0.387054	1.63954	3.37122	0.626729	NaN	Low	0	0	0	2	6	1	2	2
ALKBH4	71.5231	-0.531349	0.22644	0.0189492	0.0769128	OK	44	58	68	124	237	54	48	22
ALKBH5	609.796	-0.00796211	0.120205	0.947189	0.974619	OK	408	408	471	1048	2590	509	593	307
ALKBH6	109.2	-1.12591	0.202906	2.87456e-08	2.34671e-06	OK	111	121	172	305	357	72	108	47
ALKBH7	113.565	-0.971998	0.239492	4.93721e-05	0.000925053	OK	80	96	166	248	303	53	77	57
ALKBH8	86.409	0.199594	0.219607	0.363419	0.563833	OK	57	49	78	162	364	77	75	43
ALLC	0.100189	0.926842	3.50765	0.791599	NaN	Low	0	0	0	0	3	0	1	1
ALMS1	76.6725	0.181344	0.288711	0.529929	0.707345	OK	70	60	51	104	395	61	82	26
ALMS1-IT1	1.33732	-0.447443	1.59532	0.779116	NaN	Low	2	0	3	0	1	1	1	1
ALMS1P1	0.287616	1.71035	3.49178	0.624261	NaN	Low	0	0	0	0	4	2	0	0
ALOX12	7.67119	-0.0661692	0.781475	0.932522	0.967619	OK	11	10	3	12	39	17	8	4
ALOX12-AS1	0.392898	2.03496	3.47732	0.558408	NaN	Low	0	0	0	0	0	0	0	0
ALOX12B	2.3491	1.1981	1.20755	0.321111	NaN	Low	2	0	1	3	4	1	5	3
ALOX12P2	14.5232	-0.565566	0.541377	0.296171	0.494868	OK	6	14	25	39	44	15	17	7
ALOX15	0.500208	-0.429084	2.61347	0.869588	NaN	Low	1	0	0	1	5	0	0	0
ALOX15B	325.119	-0.672713	0.2783	0.0156396	0.0670721	OK	285	266	407	659	674	140	378	174
ALOX15P1	0.539176	1.41323	2.49951	0.5718	NaN	Low	1	2	2	1	9	1	3	0
ALOX5	1.74693	1.55453	1.35435	0.251048	NaN	Low	0	1	2	3	7	1	3	4
ALOX5AP	2.81863	1.05083	1.06815	0.325223	NaN	Low	1	2	3	0	24	2	4	2
ALOXE3	45.9587	0.523924	0.435723	0.2292	0.420701	OK	27	41	30	51	338	69	35	17
ALPG	0.0667925	0.683931	3.51044	0.845528	NaN	Low	0	0	0	0	0	0	0	0
ALPI	0	NaN	NaN	NaN	NaN	Low	0	0	0	0	0	0	0	0
ALPK1	58.061	-0.0731199	0.255809	0.775002	0.878992	OK	39	47	61	96	176	38	62	35
ALPK2	0	NaN	NaN	NaN	NaN	Low	0	0	0	0	0	0	0	0
ALPK3	4.40785	0.792602	0.866865	0.360543	NaN	Low	2	3	3	4	12	2	4	7
ALPL	1.86531	2.21207	1.55824	0.155727	NaN	Low	0	2	0	0	5	1	5	2
ALPP	0.0716159	-0.854694	3.51981	0.808142	NaN	Low	0	0	0	1	0	0	0	0
ALS2	337.797	0.484354	0.130131	0.000197604	0.00270743	OK	213	211	241	493	1502	343	384	170
ALS2CL	1456.48	-0.434683	0.134688	0.00124947	0.0110273	OK	1231	1201	1719	3200	5670	1343	1241	619
ALS2CR12	0.931494	-0.535689	2.0843	0.79717	NaN	Low	0	2	1	2	0	1	0	1
ALX1	3.20373	-0.592616	0.969331	0.540957	NaN	Low	2	4	3	9	7	3	5	0
ALX3	7.71817	-0.283406	0.627292	0.651418	0.798808	OK	14	12	9	19	32	16	10	7
ALX4	0.330277	-1.82297	3.47339	0.599696	NaN	Low	1	0	1	0	0	0	0	0
ALYREF	516.795	-0.181129	0.208612	0.385253	0.585651	OK	268	291	479	880	2019	498	351	189
AMACR	133.821	-0.37134	0.181491	0.0407514	0.130922	OK	7	9	12	20	27	8	11	4
AMBN	0	NaN	NaN	NaN	NaN	Low	0	0	0	0	0	0	0	0
AMBP	0	NaN	NaN	NaN	NaN	Low	0	0	0	0	0	0	0	0
AMBRA1	229.44	0.0405256	0.222764	0.855644	0.92462	OK	189	152	189	312	996	240	188	102
AMD1	685.59	0.65483	0.281369	0.0199494	0.0798356	OK	277	268	598	1233	3093	523	792	398
AMDHD1	2.5299	0.625149	1.16885	0.59276	NaN	Low	1	3	2	4	9	0	1	4
AMDHD2	38.8429	-0.666735	0.373969	0.0746093	0.196517	OK	27	34	71	71	146	39	23	14
AMELX	0	NaN	NaN	NaN	NaN	Low	0	0	0	0	0	0	0	0
AMELY	0	NaN	NaN	NaN	NaN	Low	0	0	0	0	0	0	0	0
AMER1	29.1201	0.393008	0.361795	0.277358	0.475081	OK	23	19	14	40	93	32	37	14
AMER2	0.181541	1.08744	3.50673	0.756483	NaN	Low	0	0	0	0	1	1	0	0
AMER3	0	NaN	NaN	NaN	NaN	Low	0	0	0	0	0	0	0	0
AMFR	611.966	0.189975	0.123111	0.122802	0.274998	OK	416	473	487	1021	2359	568	552	282
AMH	4.4919	0.626094	0.952698	0.511065	NaN	Low	3	5	4	7	13	7	12	7
AMHR2	0.346667	1.87069	3.43479	0.586009	NaN	Low	0	0	0	0	1	2	1	0
AMIGO1	7.38123	-0.00260722	0.595827	0.996509	0.99811	OK	8	3	8	9	31	5	7	4
AMIGO2	846.979	0.417553	0.248976	0.0935266	0.227271	OK	407	402	699	1453	4565	1065	631	359
AMIGO3	28.4605	-0.444149	0.384614	0.248176	0.442877	OK	24	24	34	42	90	23	37	7
AMMECR1	268.484	0.523727	0.232656	0.0243802	0.091089	OK	142	152	183	485	1175	205	265	168
AMMECR1L	442.578	0.490598	0.127721	0.000122455	0.00187023	OK	260	247	345	683	1820	393	515	267
AMN	7.023	-2.27827	0.864582	0.00841104	0.0428997	OK	8	5	28	30	8	4	11	4
AMN1	43.0301	0.0121076	0.379108	0.974522	0.987444	OK	21	21	45	117	193	34	45	14
AMOT	2.09128	0.0819517	1.23211	0.946969	NaN	Low	1	1	5	2	6	5	3	0
AMOTL1	1568.99	0.668427	0.170679	8.99263e-05	0.00147001	OK	927	915	930	2075	7699	1934	1496	836
AMOTL2	797.068	-0.0278744	0.155813	0.858019	0.926009	OK	606	642	568	1270	3052	672	694	410
AMPD1	0.254049	0.76185	3.5095	0.828144	NaN	Low	1	0	0	0	0	0	0	1
AMPD2	310.114	-0.0292117	0.180695	0.871571	0.932854	OK	230	223	259	493	1328	330	285	148
AMPD3	208.377	0.350395	0.171275	0.040776	0.130939	OK	135	105	180	353	903	205	199	116
AMPH	0.130966	0.76185	3.5095	0.828144	NaN	Low	0	0	0	0	0	0	1	0
AMT	17.0864	-0.256846	0.407618	0.528619	0.706652	OK	17	15	19	29	58	16	12	11
AMTN	8.92735	-0.539587	0.522781	0.302004	0.500383	OK	8	10	10	22	31	6	7	3
AMY1A	9.15683	0.0418277	0.872046	0.961744	0.98062	OK	0	0	0	0	0	0	0	0
AMY1B	0	NaN	NaN	NaN	NaN	Low	0	0	0	0	0	0	0	0
AMY1C	0	NaN	NaN	NaN	NaN	Low	0	0	0	0	0	0	0	0
AMY2A	0.822417	2.94394	2.73682	0.282071	NaN	Low	0	0	0	0	0	2	0	1
AMY2B	21.7352	0.325245	0.487439	0.504611	0.688468	OK	14	10	20	32	31	10	33	11
AMZ1	0.653979	0.663933	2.54143	0.793905	NaN	Low	0	0	0	3	3	2	2	1
AMZ2	416.152	-0.0590335	0.126829	0.641603	0.7919	OK	300	327	393	737	1432	345	417	176
AMZ2P1	7.04852	-0.536079	0.713243	0.452287	0.645083	OK	1	9	11	21	38	6	11	3
ANAPC1	567.789	0.586373	0.169507	0.000541597	0.00598068	OK	319	278	255	589	1629	378	516	278
ANAPC10	80.5665	0.116205	0.321604	0.717852	0.842346	OK	46	42	64	158	239	37	75	46
ANAPC11	463.096	-0.135222	0.197119	0.492719	0.679756	OK	301	333	499	821	1497	488	438	166
ANAPC13	305.524	0.0386334	0.29344	0.895256	0.947118	OK	138	162	343	610	1067	193	321	117
ANAPC15	267.377	-0.379337	0.233547	0.104323	0.246095	OK	50	40	72	106	198	69	42	19
ANAPC16	438.62	-0.108715	0.201523	0.589565	0.751119	OK	249	274	452	864	1333	265	419	198
ANAPC1P1	0.0333963	0.355416	3.51494	0.919459	NaN	Low	0	0	0	0	1	0	0	0
ANAPC2	227.175	-0.254427	0.152665	0.0955985	0.230955	OK	171	170	267	469	851	202	247	107
ANAPC4	161.053	-0.112638	0.262922	0.668354	0.810117	OK	105	84	232	353	667	132	140	72
ANAPC5	993.204	-0.0248762	0.120038	0.835826	0.913778	OK	711	652	912	1840	3338	839	1094	495
ANAPC7	362.919	-0.120897	0.143859	0.400693	0.598183	OK	254	248	382	690	1155	276	345	193
ANG	14.7642	-0.14819	0.463939	0.74941	0.862623	OK	2	7	5	9	23	5	2	0
ANGEL1	157.624	0.328473	0.237959	0.167471	0.339908	OK	123	91	106	214	533	125	216	99
ANGEL2	111.152	0.428373	0.232349	0.0652326	0.17904	OK	64	64	88	206	463	91	118	60
ANGPT1	0.14104	-0.944556	3.51777	0.788307	NaN	Low	0	0	1	0	0	0	0	0
ANGPT2	0.873474	-0.084272	1.90995	0.964807	NaN	Low	0	1	0	4	4	0	2	0
ANGPT4	0.130966	0.76185	3.5095	0.828144	NaN	Low	1	0	0	0	2	0	1	0
ANGPTL1	0.143232	-1.29675	3.51065	0.711846	NaN	Low	0	0	0	2	0	0	0	0
ANGPTL2	2.04489	-0.352438	1.12966	0.755051	NaN	Low	1	1	3	4	6	0	2	2
ANGPTL3	0	NaN	NaN	NaN	NaN	Low	0	0	1	1	0	0	0	0
ANGPTL4	2780.85	-0.296066	0.317371	0.350886	0.55106	OK	1574	1548	3349	6216	13965	3106	1518	768
ANGPTL5	0.0667925	0.683931	3.51044	0.845528	NaN	Low	0	0	0	0	2	0	0	0
ANGPTL6	0.212401	-0.150084	3.50283	0.965824	NaN	Low	0	0	0	0	2	0	1	0
ANGPTL7	0.257378	-1.50684	3.50756	0.667487	NaN	Low	1	0	0	1	0	0	0	0
ANGPTL8	0	NaN	NaN	NaN	NaN	Low	0	2	3	0	3	2	0	0
ANHX	0	NaN	NaN	NaN	NaN	Low	0	0	0	0	0	0	0	0
ANK1	3.07011	-0.104089	0.894037	0.907315	NaN	Low	1	4	3	6	11	1	4	2
ANK2	7.81639	0.559217	0.572193	0.328409	0.527725	OK	6	5	9	6	38	5	8	4
ANK3	163.423	0.758849	0.17644	1.70109e-05	0.000409564	OK	104	104	105	213	718	148	197	105
ANKAR	4.76985	0.628008	0.857864	0.464132	0.655008	OK	2	3	7	10	28	10	7	2
ANKDD1A	6.86025	0.486923	0.625317	0.436167	0.629709	OK	8	6	8	21	47	14	9	5
ANKDD1B	8.87733	-0.140101	0.594099	0.813571	0.901532	OK	8	6	9	27	45	5	10	8
ANKEF1	203.569	0.41393	0.186361	0.0263427	0.0963698	OK	121	130	163	371	807	177	286	112
ANKFN1	1.55165	-0.900552	1.54577	0.56017	NaN	Low	2	2	1	3	0	0	1	2
ANKFY1	535.296	0.4945	0.176103	0.00498472	0.029354	OK	359	344	324	743	1970	469	664	353
ANKH	183.311	0.263702	0.170431	0.121798	0.273577	OK	100	92	143	265	597	142	207	78
ANKHD1	242.977	0.312161	0.24712	0.206518	0.391973	OK	2	15	33	55	88	5	16	11
ANKHD1-EIF4EBP3	424.066	0.133788	0.339748	0.693738	0.827495	OK	0	0	0	0	0	0	0	3
ANKIB1	565.64	0.758163	0.147062	2.53081e-07	1.39579e-05	OK	310	306	373	779	2287	523	713	365
ANKK1	4.11476	0.177263	0.782565	0.8208	NaN	Low	2	2	4	7	11	6	4	2
ANKLE1	7.67568	-0.421727	0.714106	0.55481	0.726342	OK	13	3	8	14	17	10	6	4
ANKLE2	1014.7	0.0867463	0.155743	0.577539	0.743024	OK	669	696	891	1862	4761	1032	862	480
ANKMY1	35.5285	-0.0304588	0.291109	0.916669	0.959778	OK	29	31	38	58	114	26	33	16
ANKMY2	53.1538	0.326616	0.343494	0.341674	0.540803	OK	30	30	50	99	303	65	39	15
ANKRA2	96.3864	0.633837	0.257566	0.0138602	0.0614787	OK	59	63	73	157	330	73	155	54
ANKRD1	5.57388	2.37649	0.935844	0.0111039	0.0526408	OK	0	1	1	7	56	12	4	3
ANKRD10	137.274	0.0187671	0.182753	0.918208	0.960801	OK	93	114	124	235	632	127	156	77
ANKRD11	1068.41	0.00372697	0.155858	0.980922	0.990415	OK	706	662	564	1241	3811	844	906	484
ANKRD12	194.533	1.04787	0.251249	3.03723e-05	0.000639887	OK	80	87	133	263	842	161	235	141
ANKRD13A	382.679	0.267983	0.168868	0.112527	0.259249	OK	264	258	296	597	1488	297	450	267
ANKRD13B	76.9151	-0.817778	0.271262	0.00257218	0.0183432	OK	85	77	89	136	300	50	59	28
ANKRD13C	215.212	0.560335	0.245196	0.0222982	0.0859046	OK	125	110	171	383	953	169	199	146
ANKRD13D	221.67	-0.803981	0.162769	7.83666e-07	3.59464e-05	OK	223	201	282	523	749	181	149	96
ANKRD16	37.9735	-0.653006	0.316347	0.0389981	0.126594	OK	31	29	32	77	152	18	30	16
ANKRD17	968.553	0.609655	0.145759	2.88174e-05	0.000616584	OK	665	591	636	1323	3677	883	1135	606
ANKRD18A	27.8032	0.604464	0.359142	0.0923606	0.225249	OK	10	22	21	39	138	38	24	11
ANKRD18B	36.5708	0.309158	0.305859	0.312118	0.51159	OK	36	31	24	52	182	32	28	20
ANKRD18CP	0.100189	0.926842	3.50765	0.791599	NaN	Low	0	0	0	1	8	0	2	0
ANKRD18DP	0	NaN	NaN	NaN	NaN	Low	0	0	0	0	0	0	0	0
ANKRD19P	7.68948	0.839021	0.658509	0.202621	0.387741	OK	6	3	10	18	58	15	10	2
ANKRD2	7.17004	-0.868784	0.752524	0.248298	0.442893	OK	11	3	13	10	44	4	1	3
ANKRD20A1	0.423121	-2.24416	3.47654	0.518593	NaN	Low	0	0	0	0	0	0	0	0
ANKRD20A11P	0	NaN	NaN	NaN	NaN	Low	0	0	0	0	0	0	0	0
ANKRD20A12P	0.344116	0.311275	3.48814	0.928893	NaN	Low	0	0	0	1	4	0	0	0
ANKRD20A19P	0	NaN	NaN	NaN	NaN	Low	0	0	0	0	0	0	0	0
ANKRD20A2	1.02319	-2.13504	1.9748	0.279634	NaN	Low	0	0	0	0	0	0	0	0
ANKRD20A3	0.923548	3.19016	3.20611	0.319724	NaN	Low	0	0	0	1	0	0	0	0
ANKRD20A4	0.26717	1.70501	3.49192	0.625358	NaN	Low	0	0	0	0	0	0	0	0
ANKRD20A4-ANKRD20A20P	0.635804	1.19847	2.4309	0.622004	NaN	Low	0	0	0	1	0	0	0	0
ANKRD20A5P	1.27192	-0.083586	1.34326	0.950383	NaN	Low	1	1	1	3	10	1	2	2
ANKRD20A8P	0.183226	-0.944556	3.51777	0.788307	NaN	Low	0	1	0	0	0	0	0	0
ANKRD20A9P	0.130966	0.76185	3.5095	0.828144	NaN	Low	0	0	0	0	0	0	1	0
ANKRD22	110.763	-0.48742	0.434493	0.261941	0.457997	OK	56	71	131	284	200	27	104	65
ANKRD23	9.73323	-1.44201	0.549863	0.0087292	0.0441938	OK	11	7	20	25	26	4	4	5
ANKRD24	3.12122	1.75401	1.17958	0.137019	NaN	Low	2	0	2	3	5	1	9	4
ANKRD26	69.0932	0.374367	0.278925	0.179538	0.357305	OK	40	47	50	134	302	42	75	40
ANKRD26P1	4.42441	5.37299	1.31738	4.53191e-05	NaN	Low	0	0	0	0	18	7	6	8
ANKRD26P3	0	NaN	NaN	NaN	NaN	Low	0	0	0	0	0	0	0	0
ANKRD27	349.853	0.0726715	0.182214	0.690022	0.824935	OK	246	238	295	619	1289	396	302	150
ANKRD28	228.97	0.523487	0.245566	0.0330267	0.112813	OK	144	147	171	387	870	201	205	137
ANKRD29	105.632	0.0383712	0.314975	0.903039	0.951789	OK	62	57	125	271	361	77	110	64
ANKRD30A	0	NaN	NaN	NaN	NaN	Low	0	0	0	0	0	0	0	0
ANKRD30B	0.0333963	0.355416	3.51494	0.919459	NaN	Low	0	0	0	0	1	0	0	0
ANKRD30BL	0	NaN	NaN	NaN	NaN	Low	0	0	0	0	0	0	0	0
ANKRD30BP2	0	NaN	NaN	NaN	NaN	Low	0	0	0	0	0	0	0	0
ANKRD30BP3	0	NaN	NaN	NaN	NaN	Low	0	0	0	0	0	0	0	0
ANKRD31	1.30847	-1.12199	1.85446	0.545167	NaN	Low	0	1	3	4	0	0	3	0
ANKRD33	0	NaN	NaN	NaN	NaN	Low	0	0	0	0	0	0	0	0
ANKRD33B	10.5355	0.0955989	0.656369	0.884199	0.940998	OK	14	7	4	10	40	14	13	1
ANKRD34A	12.4282	-0.130094	0.524305	0.804037	0.895372	OK	11	6	17	18	46	15	17	2
ANKRD34B	0.599304	2.44695	2.91467	0.401172	NaN	Low	0	0	0	0	2	0	0	2
ANKRD34C	0	NaN	NaN	NaN	NaN	Low	0	0	0	0	0	0	0	0
ANKRD34C-AS1	0	NaN	NaN	NaN	NaN	Low	0	0	0	0	0	0	0	0
ANKRD35	14.6417	-0.933991	0.709009	0.187731	0.368451	OK	8	9	26	41	12	1	22	9
ANKRD36	21.5527	-0.048165	0.464349	0.917387	0.960235	OK	17	9	11	24	26	18	14	7
ANKRD36B	24.4282	0.707029	0.399804	0.0769872	0.201043	OK	7	6	7	14	54	8	11	7
ANKRD36BP1	41.5889	1.28707	0.435448	0.00311909	0.0209595	OK	12	8	28	83	198	37	57	36
ANKRD36BP2	1.18492	1.43914	2.07624	0.488217	NaN	Low	1	1	0	2	0	0	4	1
ANKRD36C	12.4512	0.295135	0.536198	0.58203	0.746033	OK	5	9	11	11	28	11	6	11
ANKRD37	42.1598	-0.216487	0.347162	0.532898	0.709719	OK	8	11	24	48	81	15	15	8
ANKRD39	76.0705	-0.768531	0.396101	0.0523503	0.154838	OK	80	91	62	116	226	71	54	10
ANKRD40	289.517	0.218895	0.142989	0.125806	0.279241	OK	192	182	203	454	1288	286	282	144
ANKRD40CL	0	NaN	NaN	NaN	NaN	Low	0	0	0	0	0	0	0	0
ANKRD42	130.314	0.174405	0.190936	0.361021	0.561404	OK	83	82	127	230	484	101	136	70
ANKRD44	9.46312	0.359423	0.668185	0.590639	0.752146	OK	7	5	8	9	32	10	7	4
ANKRD44-IT1	0	NaN	NaN	NaN	NaN	Low	0	0	0	0	0	0	0	0
ANKRD45	0.902472	-0.151191	1.84727	0.934769	NaN	Low	0	1	1	2	0	2	1	0
ANKRD46	99.0603	-0.136919	0.482663	0.776661	0.879886	OK	29	44	124	205	323	69	81	53
ANKRD49	71.0551	0.210554	0.331044	0.524757	0.703592	OK	37	44	69	152	305	38	67	52
ANKRD50	288.784	0.976922	0.232266	2.5988e-05	0.000571194	OK	114	114	184	453	1475	313	328	162
ANKRD52	755.085	0.504189	0.25509	0.0480963	0.146314	OK	532	498	375	825	3276	905	822	413
ANKRD53	1.4344	0.055824	1.41524	0.968536	NaN	Low	1	1	4	2	8	3	0	0
ANKRD54	233.806	-0.374038	0.179364	0.0370366	0.122105	OK	168	201	233	399	787	176	190	94
ANKRD55	0	NaN	NaN	NaN	NaN	Low	0	0	0	0	0	0	0	0
ANKRD6	105.457	0.216533	0.201884	0.283468	0.482295	OK	74	73	82	134	347	108	82	53
ANKRD60	0	NaN	NaN	NaN	NaN	Low	0	0	0	0	0	0	0	0
ANKRD61	1.91936	1.05645	1.2732	0.406674	NaN	Low	2	1	0	6	12	2	4	2
ANKRD62	0	NaN	NaN	NaN	NaN	Low	0	0	0	0	0	0	0	0
ANKRD62P1-PARP4P3	0.362681	0.387307	2.83131	0.891193	NaN	Low	3	2	0	2	4	1	1	0
ANKRD63	0	NaN	NaN	NaN	NaN	Low	0	0	0	0	0	0	0	0
ANKRD65	116.135	-0.738453	0.283877	0.00928683	0.0461481	OK	96	104	156	239	252	59	125	66
ANKRD66	0	NaN	NaN	NaN	NaN	Low	0	0	0	0	0	0	0	0
ANKRD7	0.735562	0.0353874	1.72548	0.983638	NaN	Low	1	0	1	1	7	1	1	0
ANKRD9	179.191	-1.12122	0.267046	2.68574e-05	0.000586543	OK	162	144	244	405	366	67	177	64
ANKS1A	351.38	0.558555	0.165783	0.00075388	0.00760255	OK	222	209	204	455	1575	382	406	218
ANKS1B	0.188304	-0.944556	3.51777	0.788307	NaN	Low	0	0	0	0	0	2	0	0
ANKS3	87.9887	-0.324486	0.231516	0.161044	0.330299	OK	79	62	101	174	321	87	72	44
ANKS4B	0	NaN	NaN	NaN	NaN	Low	0	0	0	0	0	0	0	0
ANKS6	198.435	0.0586295	0.169811	0.729897	0.849574	OK	157	131	181	352	889	197	233	92
ANKUB1	15.4602	0.802317	0.438882	0.0675357	0.183489	OK	8	6	15	28	99	19	22	7
ANKZF1	359.224	-0.187646	0.156476	0.230451	0.422244	OK	318	279	372	684	1317	314	388	207
ANLN	466.44	-0.384534	0.34651	0.267113	0.463964	OK	534	557	273	643	1921	439	224	113
ANO1	94.8839	0.21136	0.254555	0.406363	0.603064	OK	66	77	82	183	404	102	83	40
ANO10	358.011	-0.224907	0.132619	0.0899056	0.221932	OK	250	263	346	653	1377	279	347	146
ANO2	1.58725	2.33762	1.53378	0.127487	NaN	Low	0	0	1	2	2	1	5	2
ANO3	0.0716159	-0.854694	3.51981	0.808142	NaN	Low	0	0	0	1	0	0	0	0
ANO4	86.1633	0.54895	0.194035	0.00466757	0.0280598	OK	59	50	66	135	401	100	94	48
ANO5	0	NaN	NaN	NaN	NaN	Low	0	0	0	0	0	0	0	0
ANO6	888.752	1.04509	0.129594	7.36394e-16	9.18149e-13	OK	461	449	458	1024	4034	901	1120	610
ANO7	7.86312	-0.0564349	0.606595	0.925875	0.964734	OK	14	8	13	17	35	15	18	6
ANO8	86.1053	-0.854922	0.251476	0.000674813	0.00701673	OK	79	77	97	217	216	40	88	49
ANO9	331.606	-0.657576	0.14913	1.03648e-05	0.00028374	OK	412	398	544	894	1258	265	374	168
ANOS1	24.2583	1.34645	0.411147	0.00105708	0.00965774	OK	13	7	11	28	78	22	37	20
ANP32A	913.351	-0.0967503	0.114096	0.396452	0.5947	OK	737	708	828	1550	3103	688	760	457
ANP32A-IT1	0.0716159	-0.854694	3.51981	0.808142	NaN	Low	0	0	0	1	0	0	0	0
ANP32AP1	0.174436	-0.422188	3.50855	0.904221	NaN	Low	0	0	1	2	1	0	0	0
ANP32B	1055.81	-0.402749	0.175674	0.0218716	0.0850253	OK	928	972	969	1649	3633	922	791	407
ANP32C	0.861317	-2.15522	2.26158	0.340605	NaN	Low	1	0	3	1	1	3	0	0
ANP32D	0	NaN	NaN	NaN	NaN	Low	0	0	0	0	0	0	0	0
ANP32E	343.705	0.202181	0.211908	0.340033	0.539638	OK	217	249	263	671	1399	256	277	191
ANPEP	34.4982	-2.0556	0.459767	7.78676e-06	0.000228195	OK	29	25	75	123	88	15	8	2
ANTXR1	200.209	0.1981	0.212096	0.350298	0.550485	OK	147	131	140	258	728	188	223	119
ANTXR2	639.799	0.810711	0.347163	0.0195306	0.0785291	OK	344	337	395	973	4116	982	386	193
ANTXRL	0.14104	-0.944556	3.51777	0.788307	NaN	Low	0	0	1	0	0	0	0	0
ANTXRLP1	0	NaN	NaN	NaN	NaN	Low	0	0	0	0	0	0	0	0
ANXA1	24003.4	-0.301684	0.193649	0.11926	0.269955	OK	14932	18655	28179	54950	71220	15311	21353	11984
ANXA10	13.4655	0.0100211	0.674732	0.98815	0.993948	OK	1	8	14	52	52	6	16	10
ANXA11	1888.86	-0.379365	0.193786	0.0502706	0.150606	OK	1672	1796	1604	3118	7352	1500	1519	864
ANXA13	0.183226	-0.944556	3.51777	0.788307	NaN	Low	0	1	0	0	0	0	0	0
ANXA2	54184.4	-0.177671	0.139241	0.201956	0.386901	OK	40512	43334	50497	89315	167740	44350	42721	21200
ANXA2P1	2.97729	2.90738	1.26687	0.0217367	NaN	Low	0	1	0	2	9	4	7	1
ANXA2P2	576.306	0.890942	0.305014	0.00348919	0.0227336	OK	46	54	314	519	1061	298	321	111
ANXA2P3	0.694685	1.26555	2.08683	0.54422	NaN	Low	0	0	1	2	11	0	2	1
ANXA2R	0.355561	0.607193	2.81244	0.82907	NaN	Low	0	0	1	0	2	1	2	0
ANXA3	3047.35	-0.244968	0.135094	0.069784	0.187775	OK	2245	2509	3058	6486	11422	2557	2289	1327
ANXA4	969.819	0.0890633	0.18602	0.632093	0.785036	OK	619	700	1011	1946	3255	751	1060	474
ANXA5	4185.17	0.092911	0.201941	0.645451	0.794547	OK	2722	2812	4082	8105	18956	4551	3157	1628
ANXA6	389.392	-0.247395	0.292008	0.396873	0.595136	OK	237	248	444	927	1688	441	218	133
ANXA7	1217.48	0.0747208	0.146939	0.611092	0.76877	OK	789	843	1244	2220	4710	1159	1052	531
ANXA8	5066.93	-0.303383	0.121259	0.0123514	0.056927	OK	281	277	225	366	637	175	180	88
ANXA8L1	2530.45	-0.355439	0.178785	0.0468028	0.143535	OK	408	477	338	563	1220	327	308	233
ANXA9	39.0455	-1.89079	0.392538	1.45856e-06	5.9536e-05	OK	48	46	98	197	96	24	37	23
AOAH	0.0716159	-0.854694	3.51981	0.808142	NaN	Low	0	0	0	1	0	0	0	0
AOAH-IT1	0	NaN	NaN	NaN	NaN	Low	0	0	0	0	0	0	0	0
AOC1	5.60076	-5.348	1.22628	1.29386e-05	0.000335449	OK	2	4	13	36	0	0	1	0
AOC2	39.5072	1.82336	0.341607	9.41949e-08	6.33766e-06	OK	17	14	12	33	204	43	72	42
AOC3	21.3194	0.735784	0.634476	0.246183	0.441013	OK	21	10	4	12	61	21	33	14
AOC4P	1.23298	2.62927	1.73087	0.128751	NaN	Low	0	1	0	0	12	3	3	0
AOX1	217.476	0.334971	0.229506	0.14442	0.306422	OK	107	116	214	410	1020	248	194	100
AOX3P-AOX2P	1.51227	-1.33554	1.35776	0.325295	NaN	Low	2	2	2	2	6	2	1	4
AP1AR	167.798	0.681115	0.353163	0.0537787	0.157605	OK	58	79	149	314	735	105	162	125
AP1B1	1106.34	-0.0811871	0.187969	0.665801	0.808504	OK	851	848	804	1762	4510	1085	1006	465
AP1B1P1	0	NaN	NaN	NaN	NaN	Low	0	0	0	0	0	0	0	0
AP1G1	870.516	0.720298	0.118158	1.08726e-09	1.73393e-07	OK	472	485	547	1249	3949	876	1070	482
AP1G2	599.6	-0.46247	0.182332	0.0111995	0.0530024	OK	311	280	388	659	1342	319	287	134
AP1M1	482.653	-0.341625	0.193323	0.0772083	0.201378	OK	389	379	449	837	1786	465	366	182
AP1M2	837.866	-0.186736	0.150061	0.213353	0.400571	OK	643	660	776	1430	3099	744	765	404
AP1S1	996.169	-0.238017	0.132016	0.071399	0.190709	OK	633	677	1098	1971	3449	848	910	427
AP1S2	25.2208	0.143319	0.4256	0.736309	0.854211	OK	12	13	26	48	151	16	20	7
AP1S3	478.227	0.115378	0.272874	0.672424	0.813227	OK	307	346	446	939	1393	267	424	318
AP2A1	1021.45	-0.0875098	0.171121	0.609078	0.767503	OK	779	709	767	1513	3717	973	947	465
AP2A2	651.91	0.123391	0.119132	0.300319	0.498488	OK	447	414	537	1041	2805	614	668	328
AP2B1	2526.19	0.422193	0.247854	0.0884949	0.219914	OK	1803	1750	1525	3339	12586	3225	2181	966
AP2M1	3624.54	-0.241802	0.186037	0.193686	0.376196	OK	2797	2900	3372	6014	13005	3525	3023	1432
AP2S1	1184.77	-0.318462	0.142529	0.0254592	0.0942947	OK	817	917	1267	2122	4379	985	1006	473
AP3B1	637.107	0.212029	0.151938	0.162865	0.332891	OK	392	402	563	1203	2665	515	656	315
AP3B2	7.16755	2.82678	1.00338	0.0048437	0.0287831	OK	2	4	2	1	17	5	6	7
AP3D1	1452.02	0.035925	0.152743	0.814054	0.901765	OK	1060	1003	1187	2241	6017	1544	1327	704
AP3M1	569.815	0.406254	0.14447	0.00492301	0.029078	OK	335	340	466	917	2140	479	664	318
AP3M2	130.407	0.196143	0.185863	0.291283	0.489937	OK	92	88	104	215	441	112	141	80
AP3S1	662.034	0.0774045	0.28481	0.785794	0.88468	OK	285	343	721	1437	2532	426	668	304
AP3S2	455.568	-0.0916959	0.149006	0.538302	0.713729	OK	2	2	5	5	15	0	1	0
AP4B1	129.466	0.0020574	0.1941	0.991543	0.995244	OK	39	61	63	161	357	69	58	26
AP4B1-AS1	2.883	0.0717933	1.0316	0.944517	NaN	Low	0	2	2	2	4	2	1	0
AP4E1	235.916	0.852494	0.178623	1.8188e-06	7.04656e-05	OK	120	130	141	322	1027	215	275	161
AP4M1	121.472	-0.354413	0.233436	0.128954	0.284113	OK	75	78	118	205	421	104	74	41
AP4S1	35.3106	-0.576559	0.381489	0.130702	0.286587	OK	31	25	49	64	138	22	28	6
AP5B1	196.977	-0.206821	0.175906	0.239698	0.433072	OK	144	170	166	322	745	158	186	84
AP5M1	216.763	0.289183	0.287409	0.314333	0.513712	OK	124	91	216	466	922	144	218	127
AP5S1	71.5325	-0.058669	0.233514	0.801625	0.89399	OK	45	40	74	136	269	75	68	29
AP5Z1	462.368	-0.246222	0.157987	0.119114	0.269713	OK	322	331	510	1004	2129	459	395	212
APAF1	246.952	0.512039	0.192902	0.00794495	0.041181	OK	104	92	159	333	1015	244	189	118
APBA1	21.9593	-0.53	0.411292	0.19753	0.38103	OK	18	23	21	31	44	13	24	11
APBA2	185.313	-0.218197	0.164411	0.184461	0.364378	OK	147	125	187	347	681	137	184	99
APBA3	84.0299	-0.43804	0.204428	0.0321323	0.110783	OK	64	60	100	176	279	61	76	47
APBB1	15.7661	0.343032	0.522623	0.511588	0.693941	OK	8	15	9	18	95	15	10	8
APBB1IP	0	NaN	NaN	NaN	NaN	Low	0	0	0	0	0	0	0	0
APBB2	386.632	0.55939	0.207881	0.00712567	0.0380415	OK	290	201	257	526	2021	443	316	175
APBB3	25.3512	-0.271676	0.377032	0.471177	0.660897	OK	19	35	28	50	83	27	32	19
APC	302.284	0.599161	0.177191	0.000721087	0.00736938	OK	200	181	189	417	1376	247	305	195
APC2	20.4915	-0.483346	0.398595	0.225273	0.41555	OK	33	32	55	99	213	34	58	38
APCDD1	0.909701	3.15245	2.68309	0.240022	NaN	Low	0	0	0	0	0	0	5	1
APCDD1L	16.5359	-0.289237	0.51422	0.573792	0.740038	OK	16	22	8	16	62	13	17	8
APCDD1L-DT	1.48628	1.03788	1.93791	0.592257	NaN	Low	1	0	2	0	0	0	4	2
APCS	0	NaN	NaN	NaN	NaN	Low	0	0	0	0	0	0	0	0
APEH	783.107	-0.147133	0.170051	0.386913	0.586885	OK	588	505	785	1421	2935	859	688	342
APELA	0	NaN	NaN	NaN	NaN	Low	0	0	0	0	0	0	0	0
APEX1	834.502	-0.418739	0.194905	0.03168	0.109637	OK	676	665	907	1642	3162	772	630	276
APEX2	278.235	-0.531008	0.204584	0.00944393	0.0466256	OK	216	261	273	466	879	228	187	115
APH1A	1147.13	-0.215291	0.154168	0.162573	0.332541	OK	792	879	1074	2041	4102	1125	967	477
APH1B	68.1781	0.262799	0.248897	0.291035	0.489639	OK	37	37	60	135	293	59	62	36
API5	1243.13	0.70905	0.210963	0.000776573	0.00774033	OK	567	612	930	1967	5297	934	1504	759
APIP	91.5137	-0.327487	0.249832	0.189917	0.371379	OK	45	61	98	159	208	60	65	31
APLF	16.0453	0.0462382	0.545699	0.932474	0.967619	OK	10	9	16	39	66	3	21	8
APLN	20.1699	-0.51741	0.74105	0.485045	0.672842	OK	28	24	8	9	19	7	25	15
APLNR	0.254049	0.76185	3.5095	0.828144	NaN	Low	0	0	0	0	0	0	0	1
APLP1	4.24933	-1.12722	0.801016	0.159355	NaN	Low	4	5	7	5	14	2	2	2
APLP2	7033.9	0.323056	0.139348	0.0204309	0.0811263	OK	4975	4951	5110	9936	29994	7169	7047	3425
APMAP	914.299	0.169349	0.126355	0.180161	0.358259	OK	572	550	814	1522	3482	887	970	451
APOA1	1.44836	-0.268514	1.66905	0.872189	NaN	Low	0	3	0	1	2	4	0	0
APOA1-AS	0.0333963	0.355416	3.51494	0.919459	NaN	Low	0	0	0	0	4	0	0	0
APOA2	0.174436	-0.422188	3.50855	0.904221	NaN	Low	0	0	1	0	1	0	0	0
APOA4	0.0333963	0.355416	3.51494	0.919459	NaN	Low	0	0	0	0	1	0	0	0
APOA5	0	NaN	NaN	NaN	NaN	Low	0	0	1	0	0	0	0	0
APOB	0.425483	0.855453	2.78731	0.758912	NaN	Low	0	0	1	0	0	1	1	0
APOBEC1	0	NaN	NaN	NaN	NaN	Low	0	0	0	0	0	0	0	0
APOBEC2	0.693681	-1.68286	2.90211	0.561998	NaN	Low	3	0	0	2	4	0	1	1
APOBEC3A	15.7532	1.22014	0.826174	0.139716	0.299079	OK	1	6	2	2	9	1	10	12
APOBEC3A_B	0.572927	-2.74328	3.44691	0.426111	NaN	Low	0	0	0	0	0	0	0	0
APOBEC3B	21.2519	-0.302502	0.380281	0.426341	0.620043	OK	14	11	6	12	29	7	13	5
APOBEC3B-AS1	0.188304	-0.944556	3.51777	0.788307	NaN	Low	1	0	0	0	0	0	0	0
APOBEC3C	178.572	-0.31403	0.260624	0.228236	0.41973	OK	151	178	126	287	650	168	136	67
APOBEC3D	1.14157	-1.01568	1.57793	0.519783	NaN	Low	2	0	1	3	1	1	0	1
APOBEC3F	21.4909	-0.509122	0.445716	0.253347	0.448805	OK	14	15	27	25	89	15	13	12
APOBEC3G	6.46216	-0.37809	0.712461	0.59564	0.756721	OK	3	7	6	7	19	5	2	3
APOBEC3H	0.211918	-1.50599	3.5073	0.667641	NaN	Low	0	0	1	1	0	0	0	0
APOBEC4	0	NaN	NaN	NaN	NaN	Low	0	0	0	0	0	0	0	0
APOBR	1.35909	0.096877	1.52871	0.949471	NaN	Low	2	0	1	1	3	1	0	2
APOC1	8.61148	-0.673885	0.628446	0.283584	0.48231	OK	7	11	9	18	31	10	5	0
APOC1P1	0	NaN	NaN	NaN	NaN	Low	0	0	0	0	0	0	0	0
APOC2	0	NaN	NaN	NaN	NaN	Low	0	0	0	0	0	0	0	0
APOC3	0.0333963	0.355416	3.51494	0.919459	NaN	Low	0	0	0	0	1	0	0	0
APOC4	0	NaN	NaN	NaN	NaN	Low	0	0	0	0	0	0	0	0
APOC4-APOC2	0	NaN	NaN	NaN	NaN	Low	0	0	0	0	0	0	0	0
APOD	11.649	0.300741	0.483	0.533514	0.710065	OK	6	6	11	20	45	7	18	6
APOE	272.664	-0.407815	0.420178	0.33176	0.53101	OK	104	122	417	682	538	122	358	164
APOF	0	NaN	NaN	NaN	NaN	Low	0	0	0	0	0	0	0	0
APOH	0.0667925	0.683931	3.51044	0.845528	NaN	Low	0	0	0	0	2	0	0	0
APOL1	99.5018	1.72745	0.542846	0.00146159	0.012298	OK	48	39	25	54	181	49	284	113
APOL2	192.579	-0.119948	0.232205	0.605463	0.764493	OK	155	151	163	296	539	174	228	87
APOL3	2.30484	2.18139	1.22754	0.0755599	NaN	Low	0	0	1	3	11	5	4	1
APOL4	4.60354	0.150266	1.15295	0.896304	0.947422	OK	7	6	0	0	15	2	5	5
APOL5	0	NaN	NaN	NaN	NaN	Low	0	0	0	0	0	0	0	0
APOL6	91.101	1.21144	0.425013	0.0043671	0.026703	OK	31	52	42	109	200	53	158	89
APOLD1	12.8785	0.579918	0.453804	0.201283	0.386044	OK	10	5	10	15	60	12	15	7
APOM	4.27637	0.528487	0.889992	0.552638	NaN	Low	2	2	5	8	39	3	4	2
APOO	94.0482	-0.728974	0.239337	0.00232055	0.0169847	OK	77	75	145	199	290	53	72	38
APOOL	135.38	0.592392	0.23691	0.0124021	0.0570596	OK	55	48	98	209	593	99	140	98
APOOP5	0	NaN	NaN	NaN	NaN	Low	0	0	0	0	0	0	0	0
APOPT1	200.796	-0.19409	0.17717	0.273296	0.470649	OK	149	134	218	453	794	153	159	94
APP	10952.5	0.395366	0.12043	0.00102729	0.00948776	OK	6630	6869	8551	16279	40012	9396	13470	6404
APPBP2	234.063	0.727128	0.262951	0.00568764	0.0323274	OK	115	94	189	373	1017	170	278	167
APPL1	298.608	0.640713	0.234407	0.00626971	0.0347571	OK	132	137	195	438	1115	186	287	195
APPL2	86.5658	0.183874	0.207	0.374391	0.574295	OK	72	69	64	144	341	79	89	46
APRT	849.18	-0.736246	0.159389	3.85242e-06	0.0001295	OK	614	596	1161	2052	2706	556	691	353
APTR	52.5324	0.40288	0.324888	0.214955	0.402955	OK	26	25	32	74	167	38	72	20
APTX	337.833	-0.112589	0.159302	0.479715	0.668356	OK	243	228	351	672	1252	323	331	132
AQP1	0.540064	-0.466461	2.64898	0.860223	NaN	Low	1	1	0	0	5	0	0	0
AQP10	4.43875	-0.376361	0.844534	0.655855	NaN	Low	7	1	3	8	12	2	4	4
AQP11	1.59701	1.35127	1.46183	0.355294	NaN	Low	0	0	2	3	11	1	6	0
AQP12A	0.0333963	0.355416	3.51494	0.919459	NaN	Low	0	0	0	0	1	0	0	0
AQP12B	0	NaN	NaN	NaN	NaN	Low	0	0	0	0	0	0	0	0
AQP2	0	NaN	NaN	NaN	NaN	Low	0	0	0	0	0	0	0	0
AQP3	1011.79	0.0190573	0.250841	0.93944	0.970699	OK	661	696	931	1549	2736	574	1308	719
AQP4	0	NaN	NaN	NaN	NaN	Low	0	0	0	0	0	0	0	0
AQP4-AS1	0	NaN	NaN	NaN	NaN	Low	0	0	0	0	0	0	0	0
AQP5	15.1192	-0.313465	1.4403	0.82771	0.909109	OK	1	3	28	54	10	0	36	10
AQP6	1.38093	1.17244	1.66573	0.48152	NaN	Low	1	1	0	1	5	0	7	0
AQP7	0.461483	0.627581	2.62507	0.81105	NaN	Low	0	0	2	0	2	0	0	2
AQP7P1	1.07256	0.114885	1.48354	0.938274	NaN	Low	1	0	0	3	1	1	0	0
AQP7P3	1.43615	-0.049536	1.61453	0.975524	NaN	Low	2	1	0	1	7	0	0	0
AQP8	0	NaN	NaN	NaN	NaN	Low	0	0	0	0	0	0	0	0
AQP9	1.44802	0.695858	1.45241	0.631863	NaN	Low	0	1	2	1	9	2	0	2
AQR	353.908	0.279794	0.126564	0.0270577	0.0982946	OK	225	253	297	588	1450	319	368	184
AR	0.263749	1.41338	3.50977	0.68717	NaN	Low	0	0	0	0	1	0	0	1
ARAF	277.808	0.325792	0.205495	0.112875	0.25987	OK	192	188	196	380	1403	281	295	152
ARAP1	599.273	-0.276983	0.139287	0.0467484	0.143499	OK	453	445	556	1008	2143	495	521	249
ARAP1-AS2	1.81669	-0.232454	1.19238	0.845433	NaN	Low	2	1	1	2	9	0	1	1
ARAP2	210.938	0.789482	0.251821	0.00171798	0.0137549	OK	98	122	142	312	782	146	279	153
ARAP3	207.227	-0.41792	0.2724	0.124976	0.278165	OK	175	196	171	372	840	210	161	56
ARC	2.61093	3.98094	1.37968	0.00390903	NaN	Low	0	0	0	1	34	3	5	2
ARCN1	1671.72	0.559137	0.10769	2.07947e-07	1.18833e-05	OK	961	937	1215	2495	7398	1721	1724	900
AREG	2399.58	-0.0149475	0.199488	0.940271	0.970931	OK	129	120	290	568	1041	241	282	122
AREL1	410.467	0.251423	0.130318	0.0536934	0.157503	OK	271	262	319	677	1644	401	418	206
ARF1	4317.89	-0.175931	0.126822	0.165373	0.336462	OK	3123	3222	3924	7253	15892	3764	3821	1852
ARF3	1715.46	-0.114107	0.163724	0.485836	0.673531	OK	1248	1290	1486	2925	6015	1644	1570	691
ARF4	2377.53	0.271114	0.24141	0.261418	0.457782	OK	1066	1267	2314	5034	9860	1981	2213	1291
ARF4-AS1	1.23722	1.22087	1.59421	0.443787	NaN	Low	0	1	2	7	5	5	2	0
ARF5	1241.41	-0.74475	0.134005	2.73454e-08	2.28684e-06	OK	1002	1059	1490	2402	3565	854	982	450
ARF6	1092.63	0.132407	0.215388	0.538728	0.714087	OK	538	657	1034	2233	4543	802	1029	596
ARFGAP1	675.495	-0.296377	0.226628	0.190952	0.372585	OK	484	530	715	1312	2841	731	520	209
ARFGAP2	531.271	-0.0412754	0.150343	0.783668	0.884092	OK	383	349	467	857	2078	520	513	259
ARFGAP3	359.251	0.292648	0.196839	0.137084	0.2958	OK	200	205	341	685	1664	344	343	162
ARFGEF1	607.612	0.611839	0.135279	6.10319e-06	0.00018768	OK	339	343	428	928	2737	568	702	384
ARFGEF2	434.151	0.852513	0.14363	2.92979e-09	3.86366e-07	OK	218	234	279	596	1915	422	537	273
ARFGEF3	116.948	0.770516	0.271026	0.00446975	0.0271556	OK	86	75	46	130	463	101	152	77
ARFIP1	306.074	0.237625	0.283629	0.402142	0.599405	OK	159	166	276	657	1236	189	272	193
ARFIP2	479.722	-0.443564	0.17143	0.00966926	0.0474298	OK	371	385	551	1048	1759	445	370	179
ARFRP1	350.244	-0.426207	0.142063	0.00269865	0.0189584	OK	247	285	383	668	1321	276	269	156
ARG1	0.0716159	-0.854694	3.51981	0.808142	NaN	Low	0	0	2	1	1	3	0	1
ARG2	129.69	0.0137562	0.352733	0.968891	0.984176	OK	90	84	108	210	603	138	67	25
ARGFX	0.254049	0.76185	3.5095	0.828144	NaN	Low	0	0	0	0	0	0	0	1
ARGFXP2	0.227445	0.0962339	3.50455	0.978093	NaN	Low	0	0	0	1	0	1	0	0
ARGLU1	361.369	0.0394355	0.134167	0.768812	0.874299	OK	269	288	368	747	1532	319	361	208
ARHGAP1	707.096	-0.126369	0.244132	0.604719	0.764117	OK	616	561	502	1021	2831	721	566	298
ARHGAP10	144.438	0.128833	0.219819	0.557817	0.728616	OK	117	117	120	197	596	154	145	61
ARHGAP11A	147.821	0.147915	0.271571	0.585983	0.74858	OK	144	112	96	226	686	115	101	47
ARHGAP11B	15.464	-0.408381	0.533984	0.444402	0.637244	OK	11	5	9	14	20	2	9	4
ARHGAP12	200.71	0.537514	0.242984	0.0269571	0.0980421	OK	102	92	187	335	957	175	194	123
ARHGAP15	0.0716159	-0.854694	3.51981	0.808142	NaN	Low	0	0	0	1	0	0	0	0
ARHGAP17	278.601	-0.283042	0.225216	0.20884	0.394905	OK	283	263	218	460	1093	234	215	127
ARHGAP18	145.021	0.433403	0.216131	0.044933	0.139298	OK	91	73	116	258	675	122	134	81
ARHGAP19	92.154	0.543818	0.266717	0.0414569	0.132105	OK	46	60	46	87	371	79	71	24
ARHGAP19-SLIT1	0	NaN	NaN	NaN	NaN	Low	0	0	0	0	0	0	0	0
ARHGAP20	0.533877	0.885555	2.6563	0.738848	NaN	Low	0	0	1	0	0	0	1	1
ARHGAP21	1172.93	0.437927	0.138471	0.00156377	0.0128832	OK	795	737	725	1455	4460	1081	1037	546
ARHGAP22	102.984	-0.160771	0.270536	0.552332	0.724071	OK	84	78	102	183	378	95	82	42
ARHGAP22-IT1	0.307849	1.71646	3.49137	0.622981	NaN	Low	0	0	0	0	0	2	0	0
ARHGAP23	891.313	-0.56549	0.23445	0.0158662	0.0677686	OK	887	873	679	1291	2578	532	745	454
ARHGAP24	36.4852	-0.105658	0.314267	0.736717	0.854449	OK	27	36	38	52	101	35	32	17
ARHGAP25	91.04	-0.108559	0.276397	0.694493	0.827827	OK	65	58	97	193	393	113	63	33
ARHGAP26	101.701	0.344244	0.195766	0.0786716	0.204121	OK	71	65	73	163	419	115	99	49
ARHGAP26-AS1	0	NaN	NaN	NaN	NaN	Low	0	0	0	0	0	0	0	0
ARHGAP26-IT1	0	NaN	NaN	NaN	NaN	Low	0	0	0	0	0	0	0	0
ARHGAP27	450.256	-0.667566	0.145043	4.17363e-06	0.000137931	OK	349	375	565	1087	1339	315	411	226
ARHGAP27P1	92.4498	-1.29613	0.234981	3.4697e-08	2.76668e-06	OK	82	75	151	274	258	66	54	30
ARHGAP27P1-BPTFP1-KPNA2P3	96.1723	0.0354478	0.252695	0.88844	0.943473	OK	50	47	106	226	411	103	97	57
ARHGAP27P2	0.14104	-0.944556	3.51777	0.788307	NaN	Low	0	0	1	0	0	0	0	0
ARHGAP28	2.14208	1.27605	1.10564	0.248448	NaN	Low	1	1	1	2	10	1	3	2
ARHGAP29	551.833	0.733375	0.246741	0.0029563	0.0201719	OK	270	232	423	928	2943	566	458	323
ARHGAP30	23.2436	0.746141	0.490008	0.127831	0.282502	OK	13	18	8	24	66	16	49	20
ARHGAP31	40.1389	-0.00889783	0.343161	0.979314	0.989705	OK	39	31	32	48	202	38	34	18
ARHGAP31-AS1	1.38425	2.71611	1.63833	0.0973476	NaN	Low	0	1	0	0	9	7	2	2
ARHGAP32	384.478	0.259076	0.16785	0.122708	0.274946	OK	292	279	237	631	1475	354	378	217
ARHGAP33	13.3676	-0.999541	0.628825	0.111939	0.258371	OK	16	21	11	13	52	12	6	2
ARHGAP35	543.088	0.338176	0.234214	0.148775	0.312617	OK	444	391	299	620	2293	569	546	294
ARHGAP36	0	NaN	NaN	NaN	NaN	Low	0	0	0	0	0	0	0	0
ARHGAP39	95.7864	-0.367467	0.238949	0.124086	0.276947	OK	76	80	91	144	292	58	91	57
ARHGAP4	4.23505	0.834015	0.818451	0.308195	NaN	Low	3	2	1	5	13	5	8	3
ARHGAP40	90.6528	-1.44495	0.223397	9.92394e-11	2.38784e-08	OK	91	109	141	241	225	66	53	17
ARHGAP42	44.7822	0.504277	0.28936	0.0813808	0.208035	OK	20	26	35	77	154	51	45	26
ARHGAP44	14.8454	-0.337254	0.499447	0.499513	0.684141	OK	11	12	10	32	28	10	22	7
ARHGAP45	76.5403	-0.131684	0.208838	0.52833	0.70638	OK	61	61	74	125	284	60	75	35
ARHGAP5	642.666	1.18392	0.309889	0.000133209	0.00199886	OK	236	242	387	905	2840	416	781	541
ARHGAP5-AS1	41.594	0.124734	0.284909	0.66153	0.805619	OK	21	36	30	75	148	33	39	26
ARHGAP6	0.907495	1.0615	2.14068	0.619986	NaN	Low	1	0	0	1	0	1	0	3
ARHGAP8	225.59	-0.691693	0.19656	0.00043318	0.00499669	OK	0	1	0	1	1	1	0	0
ARHGAP9	0.545156	-2.60813	2.47215	0.291422	NaN	Low	0	1	3	3	0	0	0	0
ARHGDIA	3752	-0.345662	0.24809	0.163532	0.333896	OK	3192	3272	2872	5279	16665	3629	2473	1318
ARHGDIB	893.049	-0.556109	0.216727	0.0102897	0.049604	OK	833	848	794	1481	2817	691	659	304
ARHGDIG	0.272765	-0.0586754	3.50289	0.986636	NaN	Low	0	0	1	0	0	0	1	0
ARHGEF1	957.258	-0.300298	0.136901	0.0282686	0.101096	OK	764	789	839	1843	3935	792	815	435
ARHGEF10	349.045	0.457926	0.185784	0.013708	0.0610406	OK	262	213	240	470	1590	397	324	179
ARHGEF10L	175.657	-1.07104	0.215491	6.6866e-07	3.20653e-05	OK	147	171	209	399	364	83	143	77
ARHGEF11	238.185	0.0844985	0.198511	0.670354	0.811895	OK	208	201	175	359	974	240	245	116
ARHGEF12	1024.21	0.8196	0.153499	9.32202e-08	6.32928e-06	OK	599	571	550	1401	4577	964	1188	687
ARHGEF15	0	NaN	NaN	NaN	NaN	Low	0	0	0	0	0	0	0	0
ARHGEF16	197.187	-0.887121	0.166207	9.42678e-08	6.33766e-06	OK	185	176	247	433	644	128	143	59
ARHGEF17	190.032	0.0502798	0.211577	0.812158	0.90072	OK	141	136	138	252	729	152	219	98
ARHGEF18	765.837	0.329534	0.233092	0.157436	0.324843	OK	506	448	557	1092	4481	941	627	332
ARHGEF19	30.2043	-1.36374	0.335284	4.75373e-05	0.000899275	OK	36	33	34	75	92	12	21	8
ARHGEF2	407.89	0.0211429	0.179476	0.906224	0.953666	OK	297	270	334	686	1860	417	341	187
ARHGEF25	0.767012	0.239407	2.31362	0.917584	NaN	Low	1	0	0	4	9	1	0	0
ARHGEF26	17.3729	-0.103934	0.389558	0.789623	0.887315	OK	14	16	12	29	67	14	13	8
ARHGEF26-AS1	0.376195	-0.550406	2.82853	0.845713	NaN	Low	0	1	0	1	0	0	1	0
ARHGEF28	462.791	0.0484188	0.192105	0.801008	0.893665	OK	353	332	366	737	2161	499	351	194
ARHGEF3	347.855	0.298071	0.177801	0.0936535	0.227539	OK	212	210	276	637	1417	286	311	207
ARHGEF3-AS1	0	NaN	NaN	NaN	NaN	Low	0	0	0	0	0	0	0	0
ARHGEF33	2.14313	-0.548089	1.11085	0.621734	NaN	Low	2	1	1	4	10	0	2	1
ARHGEF34P	89.7537	0.033456	0.347139	0.923222	0.963328	OK	18	22	20	33	71	24	15	14
ARHGEF35	217.136	0.1951	0.198512	0.325698	0.525277	OK	15	29	48	116	224	41	33	24
ARHGEF37	204.717	-0.243085	0.319478	0.446729	0.639482	OK	184	155	176	339	439	94	292	115
ARHGEF38	0.64352	-1.5905	2.42405	0.511738	NaN	Low	0	2	0	2	0	1	0	1
ARHGEF38-IT1	0.0716159	-0.854694	3.51981	0.808142	NaN	Low	0	0	0	1	0	0	0	0
ARHGEF39	36.9938	-0.28982	0.405614	0.474905	0.663879	OK	27	23	14	35	87	23	13	15
ARHGEF4	409.14	-1.04913	0.181349	7.24484e-09	7.88595e-07	OK	423	403	526	996	887	222	357	185
ARHGEF40	137.253	-0.39617	0.250877	0.114304	0.262178	OK	123	107	125	200	552	117	116	42
ARHGEF5	511.38	-0.0911952	0.247482	0.712506	0.839225	OK	139	128	165	295	655	171	110	58
ARHGEF6	9.89023	0.525824	0.608954	0.38787	0.587286	OK	6	5	7	14	25	4	20	8
ARHGEF7	445.513	0.324501	0.143187	0.0234344	0.0888937	OK	323	281	324	674	1935	439	465	255
ARHGEF7-AS1	0	NaN	NaN	NaN	NaN	Low	0	0	0	0	0	0	0	0
ARHGEF7-AS2	0	NaN	NaN	NaN	NaN	Low	0	0	0	0	0	0	0	0
ARHGEF9	103.098	0.358091	0.270421	0.185437	0.365543	OK	66	64	84	145	288	76	138	75
ARHGEF9-IT1	0	NaN	NaN	NaN	NaN	Low	0	0	0	0	0	0	0	0
ARID1A	702.7	-0.0163779	0.253754	0.948538	0.975495	OK	619	600	398	816	2968	676	619	347
ARID1B	339.893	0.363905	0.138889	0.00878979	0.0444186	OK	234	224	288	480	1424	327	301	186
ARID2	193.788	1.00905	0.231871	1.35033e-05	0.000348116	OK	109	107	114	233	826	178	200	134
ARID3A	80.601	-0.410208	0.292917	0.161387	0.330658	OK	87	72	54	117	321	64	66	28
ARID3B	104.764	-0.188105	0.374015	0.615011	0.771794	OK	90	80	64	123	432	100	42	24
ARID3C	0.617332	2.57457	2.36218	0.275752	NaN	Low	0	0	0	0	3	3	4	1
ARID4A	96.9029	0.612989	0.246786	0.0129957	0.0589709	OK	55	52	62	165	459	68	122	64
ARID4B	307.429	0.628058	0.187342	0.000800959	0.00794299	OK	172	164	246	463	1128	271	354	190
ARID5A	39.5569	-0.741259	0.373964	0.0474608	0.145069	OK	43	35	37	68	129	39	22	8
ARID5B	126.379	0.415353	0.192407	0.0308713	0.107627	OK	81	82	80	193	550	99	141	75
ARIH1	540.703	0.452494	0.135564	0.000844215	0.00824673	OK	297	288	409	846	2403	483	654	310
ARIH2	558.483	0.189088	0.154646	0.221439	0.410993	OK	372	371	421	832	2211	587	510	262
ARIH2OS	3.7743	0.747706	0.956259	0.434269	NaN	Low	1	3	3	1	24	0	5	4
ARL1	571.233	0.342697	0.225941	0.129328	0.284618	OK	329	356	509	1101	2124	421	534	345
ARL10	13.0931	0.564828	0.511348	0.269339	0.466353	OK	11	7	8	13	48	15	21	9
ARL11	1.21373	-3.13994	1.65293	0.0574827	NaN	Low	2	1	4	1	1	0	0	0
ARL13A	0	NaN	NaN	NaN	NaN	Low	0	0	1	1	0	0	0	1
ARL13B	72.3948	0.411922	0.239858	0.0859139	0.215847	OK	50	52	52	92	253	60	84	50
ARL14	25.2317	1.17527	0.481084	0.0145677	0.063634	OK	9	7	19	36	199	33	22	8
ARL14EP	131.332	0.112667	0.244878	0.645449	0.794547	OK	80	81	154	269	438	125	128	62
ARL14EPL	0.130966	0.76185	3.5095	0.828144	NaN	Low	0	1	0	0	0	0	1	0
ARL15	85.6482	0.706296	0.34194	0.0388708	0.126418	OK	33	49	89	156	353	60	101	64
ARL16	214.49	-0.0317159	0.174953	0.856146	0.924798	OK	120	144	236	374	851	210	191	96
ARL17A	75.7098	-0.316	0.414782	0.446152	0.638857	OK	5	9	8	9	22	7	4	5
ARL17B	45.114	-0.0503552	0.36485	0.890228	0.943831	OK	3	4	5	4	18	1	3	1
ARL2	219.294	-0.642172	0.200515	0.00136184	0.0117322	OK	85	78	90	153	278	59	51	29
ARL2-SNX15	0	NaN	NaN	NaN	NaN	Low	0	0	0	0	1	1	0	0
ARL2BP	590.52	0.0217071	0.204857	0.915612	0.959449	OK	370	349	579	1207	2689	513	564	209
ARL3	142.299	0.135046	0.197058	0.493148	0.679987	OK	112	96	131	188	546	140	144	64
ARL4A	139.848	0.061296	0.23888	0.797489	0.892134	OK	73	73	134	263	483	88	95	47
ARL4C	1128.59	0.0614646	0.174967	0.725369	0.847252	OK	591	636	1107	2065	5081	995	1051	539
ARL4D	433.707	-0.290245	0.175475	0.0981154	0.235494	OK	266	375	463	730	1241	349	411	199
ARL5A	269.556	0.451968	0.383094	0.238086	0.431638	OK	104	119	294	545	1059	129	270	188
ARL5B	295.886	1.44493	0.361357	6.37145e-05	0.00112754	OK	63	104	145	448	1610	213	364	233
ARL5C	0.0667925	0.683931	3.51044	0.845528	NaN	Low	0	0	0	0	2	0	0	0
ARL6	55.0767	0.140725	0.258101	0.585594	0.74858	OK	31	30	57	112	238	31	52	39
ARL6IP1	900.882	0.303727	0.165656	0.0667311	0.182035	OK	495	569	793	1580	4033	756	836	448
ARL6IP4	778.89	-0.553566	0.210227	0.00845886	0.0430796	OK	655	704	824	1378	2389	683	622	284
ARL6IP5	1326.58	0.130959	0.250594	0.601256	0.761374	OK	669	774	1391	2790	4765	907	1280	711
ARL6IP6	96.9522	0.124526	0.275288	0.651018	0.798633	OK	63	94	85	145	338	63	81	60
ARL8A	376.901	-0.221163	0.146846	0.132043	0.288044	OK	262	275	336	601	1357	297	305	163
ARL8B	1004.75	0.447727	0.278582	0.108018	0.25195	OK	413	435	966	1989	4487	755	1168	528
ARL9	10.2939	-0.0926862	0.500739	0.853151	0.923462	OK	12	9	10	20	35	11	8	4
ARLNC1	0.223537	0.0491802	3.50584	0.988808	NaN	Low	0	0	0	1	0	1	0	0
ARMC1	321.366	0.511786	0.288133	0.0756976	0.198697	OK	148	145	304	610	1327	228	337	192
ARMC10	293.167	0.0488267	0.287763	0.865265	0.929223	OK	80	120	237	541	822	173	232	119
ARMC12	2.64831	-0.179103	1.30083	0.89049	NaN	Low	2	0	5	5	3	1	8	1
ARMC2	9.64691	-0.797601	0.615915	0.195325	0.378266	OK	9	5	23	21	31	6	11	1
ARMC2-AS1	0	NaN	NaN	NaN	NaN	Low	0	0	0	0	0	0	0	0
ARMC3	0.329136	0.0925642	3.50465	0.978929	NaN	Low	0	0	0	1	0	0	0	1
ARMC4	0	NaN	NaN	NaN	NaN	Low	0	0	0	0	0	0	0	0
ARMC4P1	0	NaN	NaN	NaN	NaN	Low	0	0	0	0	0	0	0	0
ARMC5	127.883	-0.158239	0.187039	0.39754	0.595635	OK	104	70	124	239	535	103	125	60
ARMC6	280.276	-0.599423	0.175366	0.000630532	0.00672976	OK	200	202	297	560	997	212	179	88
ARMC7	90.4014	-0.216856	0.20621	0.292973	0.491273	OK	60	52	100	155	311	74	98	41
ARMC8	282.486	0.227548	0.197336	0.24887	0.443453	OK	164	183	251	547	1158	224	282	151
ARMC9	126.436	-0.238552	0.205233	0.245095	0.439581	OK	106	91	120	241	468	127	112	50
ARMCX1	103.168	0.0175003	0.284906	0.951021	0.976657	OK	55	52	117	234	324	79	110	55
ARMCX2	308.902	-0.126217	0.209284	0.546449	0.719523	OK	173	207	342	668	1161	195	300	157
ARMCX3	288.188	0.55535	0.251248	0.0270798	0.0983007	OK	129	133	274	493	1134	236	339	173
ARMCX4	6.0259	0.338426	0.724207	0.640281	0.791327	OK	3	7	1	6	19	9	6	4
ARMCX5	118.791	0.101683	0.202047	0.614778	0.771637	OK	58	69	85	181	433	88	75	39
ARMCX5-GPRASP2	67.2116	1.08691	0.487784	0.0258633	0.0952306	OK	2	4	5	10	21	8	4	4
ARMCX6	229.154	-0.445072	0.188101	0.0179752	0.0740531	OK	70	69	85	104	249	53	63	35
ARMH1	0.544301	2.43783	3.02768	0.420715	NaN	Low	0	0	0	0	0	1	3	0
ARMH2	0	NaN	NaN	NaN	NaN	Low	0	0	0	0	0	0	0	0
ARMH3	248.379	0.181327	0.181241	0.31708	0.51647	OK	206	175	174	392	986	229	237	138
ARMH4	4.39605	-0.49797	0.844437	0.555387	NaN	Low	3	7	6	12	23	4	7	1
ARMS2	0	NaN	NaN	NaN	NaN	Low	1	0	0	0	0	0	0	0
ARMT1	237.744	0.64131	0.303554	0.0346289	0.116406	OK	92	119	180	485	1190	188	216	139
ARNT	217.596	0.0768437	0.144153	0.593984	0.755067	OK	161	145	189	371	834	192	201	117
ARNT2	24.7286	0.270118	0.406828	0.506714	0.690333	OK	14	10	19	45	54	20	34	16
ARNTL	187.962	-0.0129754	0.16385	0.936881	0.969614	OK	130	131	181	386	730	159	169	94
ARNTL2	741.678	0.187067	0.284165	0.510343	0.692918	OK	363	395	695	1585	3432	734	439	302
ARNTL2-AS1	0	NaN	NaN	NaN	NaN	Low	0	0	0	0	0	0	0	0
ARPC1A	1772.76	-0.121273	0.194115	0.532135	0.709119	OK	1311	1393	1538	3004	7448	1688	1276	702
ARPC1B	2111.17	-0.560583	0.224353	0.0124661	0.0572199	OK	1582	1551	2299	4134	7755	2001	1347	595
ARPC2	4950.42	0.257558	0.117319	0.0281371	0.100731	OK	3461	3308	4216	7580	21003	4959	4792	2458
ARPC3	3434.11	-0.285433	0.179265	0.111332	0.257469	OK	1997	2428	4115	7660	11096	2485	2775	1481
ARPC4	1251.99	-0.319164	0.224811	0.155694	0.32222	OK	582	600	788	1365	2979	705	468	267
ARPC4-TTLL3	88.8262	-0.0681345	0.224481	0.761493	0.869092	OK	0	0	0	0	0	0	0	0
ARPC5	1579.59	0.327041	0.271426	0.228243	0.41973	OK	702	704	1605	3310	7168	1310	1482	805
ARPC5L	810.81	-0.0700313	0.122219	0.566647	0.734344	OK	545	497	764	1419	3220	722	833	365
ARPIN	131.678	-0.418966	0.194143	0.0309253	0.107677	OK	96	94	104	207	278	64	97	53
ARPP19	1495.35	0.556622	0.216842	0.0102598	0.049477	OK	773	821	1097	2644	6524	1104	1549	895
ARPP21	0.233774	1.56793	3.49779	0.653964	NaN	Low	0	0	0	0	7	0	0	0
ARR3	0	NaN	NaN	NaN	NaN	Low	0	1	3	4	4	2	1	0
ARRB1	8.79427	-0.130895	0.746309	0.860773	0.927126	OK	3	11	5	17	12	4	19	4
ARRB2	64.3978	-0.58911	0.363467	0.105059	0.247362	OK	56	80	50	88	232	62	39	20
ARRDC1	442.926	-0.931123	0.167617	2.77514e-08	2.29284e-06	OK	421	438	532	931	1443	329	327	137
ARRDC1-AS1	41.2884	-0.507044	0.31423	0.106613	0.249987	OK	41	29	48	61	150	27	45	18
ARRDC2	82.5355	-0.463158	0.250734	0.0647169	0.178196	OK	61	71	93	140	339	43	77	33
ARRDC3	252.626	1.82751	0.450221	4.92525e-05	0.000924073	OK	38	36	152	303	1160	199	389	245
ARRDC3-AS1	4.02738	0.901739	0.918625	0.326288	NaN	Low	4	3	3	5	19	8	4	0
ARRDC4	868.932	0.810576	0.267683	0.00246083	0.0177509	OK	366	409	576	1257	3263	547	1365	701
ARRDC5	0.14104	-0.944556	3.51777	0.788307	NaN	Low	0	0	1	0	0	0	0	0
ARSA	453.239	-0.31114	0.128101	0.015146	0.0655293	OK	361	354	469	865	1617	377	452	209
ARSB	60.3132	0.166644	0.279502	0.551031	0.723195	OK	45	45	39	85	238	73	49	26
ARSD	209.683	0.285011	0.222373	0.199955	0.384195	OK	132	132	104	211	646	161	221	104
ARSD-AS1	0.429695	-2.34677	3.46962	0.498802	NaN	Low	0	0	0	0	0	0	0	0
ARSE	2.33002	0.166607	1.29201	0.897396	NaN	Low	2	0	0	9	5	5	2	3
ARSF	0.130966	0.76185	3.5095	0.828144	NaN	Low	0	0	0	0	0	0	1	0
ARSG	11.0367	0.421847	0.616295	0.493667	0.68019	OK	11	5	8	13	40	6	10	14
ARSH	0.130966	0.76185	3.5095	0.828144	NaN	Low	0	0	0	0	0	0	1	0
ARSI	31.9615	-0.919773	0.404539	0.0229883	0.0876616	OK	32	29	36	56	117	28	13	5
ARSJ	240.257	0.599111	0.161131	0.000200668	0.00273575	OK	148	148	167	370	1058	244	227	124
ARSK	83.0928	0.70948	0.312598	0.0232302	0.088329	OK	37	48	63	136	305	52	136	55
ART1	0	NaN	NaN	NaN	NaN	Low	0	0	0	0	0	0	0	0
ART3	0.951905	1.75214	1.73144	0.311558	NaN	Low	0	0	0	2	4	2	2	1
ART4	0.254049	0.76185	3.5095	0.828144	NaN	Low	0	0	0	0	0	0	0	1
ART5	0.0667925	0.683931	3.51044	0.845528	NaN	Low	1	0	0	0	2	0	0	0
ARTN	275.155	-1.66092	0.36537	5.47073e-06	0.000170525	OK	286	301	480	863	991	181	80	38
ARV1	144.512	-0.00639671	0.238179	0.978574	0.98938	OK	105	93	164	264	402	101	145	81
ARVCF	47.4438	-0.709746	0.39053	0.0691571	0.18649	OK	42	33	78	133	251	49	29	9
ARX	0.100189	0.926842	3.50765	0.791599	NaN	Low	0	0	0	0	3	0	0	0
AS-PTPRE	0.130966	0.76185	3.5095	0.828144	NaN	Low	1	0	1	0	0	0	1	0
AS3MT	5.04611	-3.60635	1.14363	0.00161369	0.0131737	OK	0	0	0	0	0	0	0	0
ASAH1	944.544	0.219	0.265589	0.409608	0.606237	OK	527	576	965	1919	3013	599	1135	589
ASAH2	11.5717	0.384591	0.606221	0.525815	0.704243	OK	5	1	4	15	36	4	6	2
ASAH2B	77.2862	0.309719	0.253098	0.22106	0.410595	OK	23	17	31	61	127	29	45	13
ASAP1	357.593	0.565559	0.151277	0.000185068	0.00257997	OK	242	192	236	533	1742	360	378	184
ASAP1-IT1	0	NaN	NaN	NaN	NaN	Low	0	0	0	0	0	0	0	0
ASAP1-IT2	1.33843	-1.19612	2.02757	0.555237	NaN	Low	5	0	0	0	1	1	0	1
ASAP2	710.255	0.154661	0.185067	0.403322	0.600408	OK	449	451	546	1240	3757	726	600	320
ASAP3	42.2128	-0.729328	0.380137	0.0550359	0.159817	OK	39	36	43	91	75	22	48	22
ASB1	280.568	0.298542	0.206298	0.147858	0.311198	OK	193	150	231	458	1338	314	261	109
ASB10	0	NaN	NaN	NaN	NaN	Low	0	0	0	0	0	0	0	0
ASB11	0.26717	1.70501	3.49192	0.625358	NaN	Low	0	0	0	0	8	0	1	0
ASB12	0.506976	-1.05685	3.1372	0.73621	NaN	Low	0	2	0	0	0	0	2	0
ASB13	117.316	-0.280815	0.202812	0.166173	0.337838	OK	106	75	103	191	405	103	114	50
ASB14	1.46015	-2.61133	1.51974	0.0857469	NaN	Low	3	1	2	8	3	0	0	1
ASB15	0	NaN	NaN	NaN	NaN	Low	0	0	0	0	0	0	0	0
ASB16	3.50954	-1.28407	1.00628	0.201936	NaN	Low	6	3	6	9	14	4	1	2
ASB16-AS1	35.7525	-0.577512	0.465371	0.214616	0.402497	OK	24	28	24	33	40	13	15	10
ASB17	0.14104	-0.944556	3.51777	0.788307	NaN	Low	0	0	1	0	0	0	0	0
ASB18	0	NaN	NaN	NaN	NaN	Low	0	0	0	0	0	0	0	0
ASB2	32.8674	-0.0602934	0.431151	0.888784	0.943623	OK	25	11	42	46	80	26	52	14
ASB3	13.5827	-0.331447	0.598405	0.579658	0.744316	OK	0	2	3	7	9	0	3	0
ASB4	0.130966	0.76185	3.5095	0.828144	NaN	Low	0	0	0	0	0	0	1	0
ASB5	2.8745	4.09001	1.30821	0.00176951	NaN	Low	0	0	0	1	24	3	6	3
ASB6	355.673	-0.162974	0.17374	0.348226	0.548326	OK	254	220	290	597	1214	315	287	128
ASB7	139.83	0.520365	0.224877	0.0206679	0.0817361	OK	84	69	101	244	529	111	164	86
ASB8	128.745	-0.0103741	0.180055	0.954054	0.977649	OK	97	90	112	227	422	114	109	70
ASB9	6.22879	-0.411397	0.720922	0.568234	0.735984	OK	2	4	9	17	21	2	8	3
ASB9P1	0.0716159	-0.854694	3.51981	0.808142	NaN	Low	0	0	0	1	0	0	0	0
ASCC1	196.971	-0.0540584	0.159558	0.734759	0.853134	OK	147	149	202	393	763	163	210	82
ASCC2	733.721	-0.321045	0.16725	0.0549144	0.159701	OK	630	583	679	1272	2754	663	625	315
ASCC3	1061.84	0.684581	0.178897	0.000129878	0.00195745	OK	529	569	780	1703	4223	963	1207	711
ASCL1	0	NaN	NaN	NaN	NaN	Low	0	0	0	0	0	0	0	0
ASCL2	3.09109	-1.62513	1.38396	0.240289	NaN	Low	0	4	6	8	0	0	3	2
ASCL3	0	NaN	NaN	NaN	NaN	Low	0	0	0	0	0	0	0	0
ASCL4	0	NaN	NaN	NaN	NaN	Low	0	0	0	0	0	0	0	0
ASCL5	0.608298	1.38776	2.18905	0.52611	NaN	Low	0	0	1	0	1	2	1	0
ASDURF	11.2058	0.663139	0.872217	0.447081	0.639786	OK	0	0	0	0	0	0	0	0
ASF1A	221.947	-0.0498399	0.257685	0.846635	0.919657	OK	128	131	254	523	800	186	170	93
ASF1B	97.3048	-1.53226	0.514485	0.00289918	0.0199025	OK	141	132	79	109	276	69	27	8
ASGR1	1.84475	1.84907	1.56425	0.237172	NaN	Low	1	0	0	4	17	3	3	5
ASGR2	0	NaN	NaN	NaN	NaN	Low	0	0	0	0	0	0	0	0
ASH1L	347.918	0.835688	0.196363	2.08275e-05	0.000477675	OK	219	199	177	371	1342	349	387	245
ASH1L-AS1	4.28763	0.384537	0.85683	0.653583	NaN	Low	1	3	11	8	17	2	3	1
ASH2L	260.71	-0.0419072	0.17887	0.814761	0.902184	OK	234	177	237	412	849	237	249	124
ASIC1	87.7997	-0.0786704	0.392002	0.840942	0.916377	OK	78	66	61	141	175	53	134	64
ASIC2	1.74064	-1.64861	1.80131	0.360072	NaN	Low	0	2	1	1	0	0	3	2
ASIC3	8.99927	0.362265	0.593903	0.541879	0.71692	OK	9	12	9	12	35	11	25	6
ASIC4	2.91947	4.85491	1.36031	0.00035839	NaN	Low	0	0	0	0	27	4	3	5
ASIC5	0.0716159	-0.854694	3.51981	0.808142	NaN	Low	0	0	0	1	0	0	0	0
ASIP	0	NaN	NaN	NaN	NaN	Low	1	1	0	0	0	0	0	1
ASL	347.502	-0.349479	0.269957	0.195467	0.378401	OK	271	261	390	732	1714	361	209	117
ASMT	0.692881	0.223906	2.1428	0.916779	NaN	Low	1	1	0	0	7	1	0	0
ASMTL	234.539	-0.314502	0.14298	0.0278339	0.100037	OK	136	147	197	355	636	148	178	104
ASMTL-AS1	32.5428	-0.565965	0.328422	0.0848366	0.213963	OK	19	27	34	48	72	17	25	12
ASNA1	547.342	-0.279343	0.196329	0.154786	0.321067	OK	421	415	523	927	1974	545	426	211
ASNS	103.342	0.459319	0.296106	0.120854	0.272258	OK	0	2	1	0	12	1	1	1
ASNSD1	284.753	0.331237	0.236089	0.160612	0.329713	OK	102	109	212	396	924	177	175	109
ASNSP1	0.14104	-0.944556	3.51777	0.788307	NaN	Low	0	0	1	0	0	0	0	0
ASPA	0	NaN	NaN	NaN	NaN	Low	0	0	0	0	0	0	0	0
ASPDH	0.225045	0.271822	3.26051	0.933559	NaN	Low	1	3	0	3	2	2	3	1
ASPG	2.05136	-0.364389	1.22694	0.766474	NaN	Low	0	5	2	11	13	1	5	0
ASPH	2438.26	0.61377	0.223045	0.00592722	0.0333027	OK	1141	1320	1822	3899	9943	1957	2529	1458
ASPHD1	10.7468	-0.527876	0.4924	0.283698	0.482386	OK	9	8	14	15	40	8	10	4
ASPHD2	59.208	0.0632146	0.24278	0.794572	0.890469	OK	18	18	21	54	166	27	32	13
ASPM	79.8192	0.0441601	0.303594	0.884349	0.941024	OK	62	83	65	110	419	62	50	30
ASPN	0.202861	0.0787133	3.50503	0.982083	NaN	Low	0	0	0	2	0	0	1	0
ASPRV1	4.0643	1.19793	0.880368	0.173602	NaN	Low	2	1	1	6	20	2	4	6
ASPSCR1	80.5384	-0.539751	0.200442	0.00708524	0.0379374	OK	66	70	86	175	297	61	74	33
ASRGL1	0.728211	0.598963	1.90687	0.753439	NaN	Low	0	1	0	1	2	1	0	1
ASS1	370.344	-0.169274	0.273005	0.535231	0.711226	OK	196	184	471	789	1043	230	487	233
ASTE1	29.0377	-0.239435	0.332201	0.471061	0.660869	OK	20	17	21	59	120	19	20	12
ASTL	0.232319	-0.477587	3.50686	0.891674	NaN	Low	1	0	0	0	1	0	0	0
ASTN1	3.12989	-0.0744775	0.910746	0.934825	NaN	Low	4	2	1	5	10	3	6	1
ASTN2	1.09987	0.889845	1.65322	0.590404	NaN	Low	0	0	3	1	7	0	2	1
ASTN2-AS1	0	NaN	NaN	NaN	NaN	Low	0	0	0	0	0	0	0	0
ASXL1	427.396	0.114174	0.172377	0.507747	0.690936	OK	282	318	329	690	1785	449	407	192
ASXL2	363.806	0.935708	0.160703	5.79373e-09	6.62175e-07	OK	183	198	202	473	1712	360	386	242
ASXL3	0.443746	0.0469739	2.31886	0.983838	NaN	Low	0	1	0	1	2	0	1	0
ASZ1	0	NaN	NaN	NaN	NaN	Low	0	0	0	0	0	0	0	0
ATAD1	609.354	0.669818	0.236357	0.00459793	0.0277555	OK	301	318	488	1003	2489	440	699	400
ATAD2	161.037	-0.0251403	0.250727	0.92013	0.961721	OK	154	169	105	214	645	136	118	70
ATAD2B	97.6631	0.42581	0.196807	0.0304955	0.106614	OK	60	60	76	171	421	92	115	50
ATAD3A	540.169	-0.18714	0.163417	0.252141	0.447189	OK	354	386	439	763	1640	392	364	211
ATAD3B	503.081	-0.546349	0.248041	0.0276187	0.0995247	OK	343	371	537	930	1611	427	237	120
ATAD3C	9.27093	-0.374305	0.615505	0.543104	0.717736	OK	7	4	12	15	36	4	7	10
ATAD5	31.7264	-0.371289	0.322717	0.249934	0.444598	OK	26	32	38	54	124	18	21	12
ATAT1	47.3387	-0.198476	0.308985	0.520647	0.700409	OK	39	45	43	68	206	53	40	20
ATCAY	0	NaN	NaN	NaN	NaN	Low	0	0	0	0	0	0	0	0
ATE1	180.803	0.336631	0.223432	0.131904	0.287976	OK	96	136	144	324	791	136	159	101
ATE1-AS1	1.74936	-0.0337162	1.24008	0.978309	NaN	Low	2	0	4	2	3	1	2	2
ATF1	123.998	0.511252	0.262832	0.0517547	0.153573	OK	84	79	81	209	535	101	90	83
ATF2	305.625	1.70356	0.76556	0.0260644	0.0957011	OK	127	108	152	348	905	195	209	136
ATF3	81.5581	0.15791	0.565431	0.780035	0.881742	OK	100	90	22	40	371	103	52	32
ATF4	1984.16	-0.363711	0.323769	0.261283	0.457762	OK	1722	1743	1560	2931	7938	1990	1117	496
ATF5	285.74	-0.0366159	0.216217	0.865523	0.929355	OK	165	174	167	292	693	185	244	99
ATF6	522.416	0.554784	0.148278	0.000182916	0.00255804	OK	306	320	352	813	1969	478	612	323
ATF6B	520.649	-0.312908	0.220866	0.156562	0.323527	OK	453	496	419	792	1921	447	475	219
ATF7	269.07	0.0174697	0.1737	0.919889	0.961721	OK	167	196	139	323	825	191	198	111
ATF7IP	300.685	0.166007	0.184889	0.369252	0.569085	OK	235	240	211	478	1015	212	304	173
ATF7IP2	27.2849	0.706861	0.414269	0.0879547	0.21907	OK	12	11	22	40	104	20	32	29
ATG10	45.7721	0.168266	0.278258	0.545372	0.718883	OK	31	32	47	65	133	46	48	25
ATG101	347.808	0.19403	0.221398	0.38082	0.580924	OK	203	207	327	544	1542	419	311	136
ATG12	352.971	0.185684	0.211247	0.379406	0.579461	OK	202	223	323	693	1462	242	331	162
ATG13	458.468	0.142984	0.174971	0.413823	0.609505	OK	336	325	325	685	1912	442	440	225
ATG14	119.59	0.0450509	0.227956	0.843334	0.917564	OK	63	80	112	256	430	87	110	69
ATG16L1	349.838	0.091007	0.184839	0.622466	0.777709	OK	249	267	243	603	1554	342	328	152
ATG16L2	27.0662	-1.54071	0.367446	2.75261e-05	0.000595458	OK	34	39	41	67	69	19	18	6
ATG2A	211.211	0.0107127	0.211077	0.959523	0.979666	OK	172	146	167	314	1038	204	220	91
ATG2B	213.741	0.601418	0.196161	0.00216982	0.0162015	OK	138	128	128	294	745	191	266	147
ATG3	370.632	-0.0893213	0.121997	0.464071	0.655008	OK	202	211	288	566	1225	307	296	150
ATG4A	201.228	0.120025	0.177309	0.498453	0.683628	OK	151	123	171	347	670	181	184	122
ATG4B	404.724	-0.231127	0.141132	0.101491	0.241031	OK	316	333	377	761	1598	349	376	194
ATG4C	80.8022	0.390424	0.340874	0.252059	0.447189	OK	31	46	77	166	272	53	102	53
ATG4D	120.073	-0.518656	0.191011	0.00662106	0.0361209	OK	92	82	106	194	396	72	91	57
ATG5	374.763	0.361809	0.209806	0.084619	0.213678	OK	211	208	325	701	1771	312	395	168
ATG7	320.786	-0.0248233	0.137555	0.85679	0.92512	OK	134	134	178	360	749	146	189	101
ATG9A	804.294	0.041949	0.185063	0.820677	0.905299	OK	635	568	575	1174	3228	735	888	397
ATG9B	16.6625	-1.33086	0.512411	0.00939721	0.0465113	OK	17	10	19	29	13	2	12	7
ATIC	823.002	-0.162833	0.120531	0.176707	0.353032	OK	571	586	837	1692	2937	691	706	389
ATL1	34.9571	0.772224	0.299239	0.009862	0.0480911	OK	17	27	32	47	128	41	44	21
ATL2	375.782	0.299611	0.281509	0.287191	0.485376	OK	178	204	384	791	1447	252	424	240
ATL3	900.073	0.352791	0.20978	0.0926233	0.225676	OK	495	527	737	1722	3822	703	809	505
ATM	237.965	0.660074	0.253318	0.0091682	0.0457576	OK	118	102	191	415	951	169	264	159
ATMIN	463.885	0.106048	0.154615	0.492783	0.679756	OK	282	346	393	838	1866	362	398	252
ATN1	770.13	-0.380484	0.24432	0.119395	0.270126	OK	734	650	580	1127	3118	695	557	280
ATOH1	0	NaN	NaN	NaN	NaN	Low	0	0	0	0	0	0	0	0
ATOH7	0.5368	0.427835	2.21384	0.84676	NaN	Low	0	0	1	1	2	0	2	0
ATOH8	0.0716159	-0.854694	3.51981	0.808142	NaN	Low	0	0	0	1	0	0	0	0
ATOX1	551.674	-0.429851	0.222289	0.0531437	0.156241	OK	494	472	596	1022	2034	564	376	177
ATP10A	31.3918	2.28511	0.633376	0.000308781	0.00386399	OK	10	12	7	14	62	14	107	36
ATP10B	18.5954	-0.316918	0.746311	0.671095	0.812291	OK	17	12	16	36	7	3	30	15
ATP10D	398.616	0.703278	0.177413	7.36828e-05	0.00126478	OK	237	222	270	550	1567	330	533	270
ATP11A	407.273	0.538581	0.187258	0.00402564	0.0251534	OK	287	300	220	525	1623	424	428	232
ATP11A-AS1	0	NaN	NaN	NaN	NaN	Low	0	0	0	0	0	0	0	0
ATP11AUN	0	NaN	NaN	NaN	NaN	Low	0	0	0	0	0	0	0	0
ATP11B	552.111	0.746429	0.20385	0.000250581	0.00326375	OK	282	305	394	814	2446	433	656	412
ATP11C	152.799	0.928555	0.235783	8.21037e-05	0.00136989	OK	87	65	90	214	808	123	177	100
ATP12A	117.46	0.827827	1.09632	0.450192	0.643232	OK	75	83	44	123	48	8	290	172
ATP13A1	497.477	-0.0876753	0.157906	0.578731	0.744099	OK	395	372	426	798	1861	446	544	238
ATP13A2	1157.12	-0.0861142	0.234728	0.713718	0.839794	OK	966	922	851	1680	5652	1239	912	460
ATP13A3	1370.2	1.0711	0.261675	4.25386e-05	0.000829896	OK	501	622	889	2187	7755	1276	1527	993
ATP13A4	19.756	0.558531	0.729402	0.443832	0.636999	OK	10	11	15	39	22	2	40	24
ATP13A4-AS1	0	NaN	NaN	NaN	NaN	Low	0	0	0	0	0	0	0	0
ATP13A5	0.287287	1.09224	3.50599	0.755393	NaN	Low	0	0	0	0	1	0	1	1
ATP13A5-AS1	0.100189	0.926842	3.50765	0.791599	NaN	Low	0	0	0	0	3	0	0	0
ATP1A1	3978.6	0.281646	0.141862	0.0471063	0.144146	OK	1831	1803	2110	4081	12589	3149	3376	1462
ATP1A1-AS1	7.03886	-0.164312	0.724552	0.820596	0.905299	OK	7	5	4	7	17	13	10	2
ATP1A2	0.130966	0.76185	3.5095	0.828144	NaN	Low	0	0	0	0	0	0	1	0
ATP1A3	2.10502	1.83414	1.35436	0.175657	NaN	Low	2	1	0	2	4	5	4	2
ATP1A4	0	NaN	NaN	NaN	NaN	Low	0	0	0	0	0	0	0	0
ATP1B1	448.568	0.218491	0.23805	0.358704	0.559456	OK	226	260	421	797	1626	273	419	251
ATP1B2	0.188304	-0.944556	3.51777	0.788307	NaN	Low	1	0	0	0	0	0	0	0
ATP1B3	1815.16	0.206886	0.172407	0.230144	0.421869	OK	1032	1106	1799	3312	7120	1469	1912	836
ATP1B4	0.254049	0.76185	3.5095	0.828144	NaN	Low	0	0	0	0	0	0	0	1
ATP23	32.848	-0.442224	0.354431	0.21214	0.398889	OK	31	22	34	73	79	16	32	19
ATP2A1	8.44664	0.907999	0.603246	0.132275	0.288361	OK	5	5	7	12	37	14	18	5
ATP2A1-AS1	3.08164	-1.6969	1.15168	0.140639	NaN	Low	5	2	5	2	14	0	3	0
ATP2A2	5144.49	0.546304	0.125087	1.25729e-05	0.000328452	OK	3084	3098	2999	6918	24159	5567	5694	3042
ATP2A3	0.236206	0.36215	3.21093	0.9102	NaN	Low	0	0	0	1	1	0	1	0
ATP2B1	288.869	0.759297	0.233152	0.0011273	0.0101716	OK	129	148	208	461	1169	241	324	203
ATP2B1-AS1	2.06466	-0.0941689	1.05365	0.928785	NaN	Low	2	2	1	3	9	2	2	1
ATP2B2	0.100189	0.926842	3.50765	0.791599	NaN	Low	0	0	0	0	3	1	0	0
ATP2B2-IT2	0	NaN	NaN	NaN	NaN	Low	0	0	0	0	0	0	0	0
ATP2B3	0	NaN	NaN	NaN	NaN	Low	0	0	0	0	0	0	0	0
ATP2B4	1156.05	0.466009	0.163912	0.00446837	0.0271556	OK	837	770	691	1526	4882	1166	1140	665
ATP2C1	1116.33	0.757084	0.165523	4.78744e-06	0.000154245	OK	474	481	856	1754	4615	1007	1287	684
ATP2C2	117.58	0.70633	0.280821	0.0118954	0.0553788	OK	55	74	72	126	371	89	168	74
ATP2C2-AS1	25.0584	-0.802932	0.334276	0.0163057	0.0691931	OK	13	14	23	39	49	16	9	6
ATP4A	0.0333963	0.355416	3.51494	0.919459	NaN	Low	0	0	0	2	5	0	0	2
ATP4B	0	NaN	NaN	NaN	NaN	Low	0	0	0	0	0	0	0	0
ATP5F1A	2813.64	0.0267358	0.136695	0.844933	0.918828	OK	1826	1838	2734	5281	10347	2685	2805	1226
ATP5F1B	5021.58	-0.00819905	0.128158	0.948989	0.975731	OK	3077	3260	5084	9453	18275	4640	5113	2380
ATP5F1C	1540.24	-0.435465	0.130595	0.000854592	0.0083303	OK	1127	1194	1826	3454	4926	1095	1234	617
ATP5F1D	583.442	-0.945232	0.194481	1.17223e-06	5.00843e-05	OK	410	406	853	1414	1781	352	408	202
ATP5F1E	2228.14	-0.510204	0.156816	0.00113983	0.010251	OK	0	2	6	11	75	26	74	11
ATP5IF1	961.154	-0.418909	0.176696	0.0177504	0.0734895	OK	639	681	1095	1977	2620	606	927	470
ATP5MC1	439.754	-0.308778	0.141011	0.0285423	0.101915	OK	303	334	528	911	1609	351	366	205
ATP5MC2	849.245	-0.729001	0.175096	3.13486e-05	0.000652422	OK	825	791	943	1516	2056	608	716	300
ATP5MC3	1718.6	-0.149021	0.231501	0.519759	0.699676	OK	939	1117	2204	3741	5625	1248	1621	704
ATP5MD	990.112	-0.0490442	0.328641	0.881369	0.938799	OK	312	387	1266	2306	3778	633	996	454
ATP5ME	985.258	-0.332299	0.173962	0.0561103	0.162036	OK	706	725	1121	1855	2961	869	951	335
ATP5MF	920.54	-0.438738	0.146201	0.00269166	0.0189584	OK	193	238	261	424	858	246	255	84
ATP5MF-PTCD1	93.6488	1.15652	1.69248	0.494398	0.680691	OK	0	0	0	0	0	0	0	0
ATP5MG	969.513	-0.334634	0.127437	0.0086427	0.0438044	OK	750	853	1053	1897	3241	758	827	337
ATP5MGL	0.310213	0.152707	3.49069	0.965106	NaN	Low	0	0	0	1	5	0	0	0
ATP5MPL	666.818	-0.230986	0.149774	0.123016	0.275277	OK	424	467	771	1327	2167	527	669	288
ATP5PB	1413.9	-0.111616	0.168471	0.507635	0.690936	OK	847	942	1507	2940	4550	1099	1168	564
ATP5PD	964.612	-0.392884	0.152043	0.00976501	0.0477364	OK	691	683	1048	2014	3327	810	787	335
ATP5PF	750.675	-0.465428	0.15203	0.00220283	0.0163838	OK	443	546	753	1414	1943	443	616	258
ATP5PO	1241.1	-0.389126	0.123763	0.00166581	0.0134403	OK	884	928	1353	2585	4191	982	1030	470
ATP5S	20.4937	-0.361333	0.403547	0.370578	0.570231	OK	12	12	27	59	89	19	17	11
ATP6AP1	873.855	-0.2213	0.131914	0.0934255	0.227106	OK	641	664	828	1460	2960	683	888	411
ATP6AP1L	26.4524	0.418926	0.399302	0.294111	0.492398	OK	24	17	23	25	93	20	30	19
ATP6AP2	1040.8	0.560766	0.313174	0.0733589	0.194274	OK	402	493	915	2106	4073	676	1207	710
ATP6V0A1	509.823	0.5014	0.180941	0.00558711	0.0319003	OK	320	352	293	623	2065	454	623	305
ATP6V0A2	116.452	0.283454	0.192783	0.141473	0.30157	OK	67	75	98	220	465	107	128	60
ATP6V0A4	8.99349	1.35349	0.687169	0.0488775	0.147948	OK	6	4	2	7	34	17	6	8
ATP6V0B	790.515	-0.266797	0.146063	0.0677618	0.183958	OK	508	517	862	1571	3029	735	746	339
ATP6V0C	1613.04	-0.148739	0.158813	0.348983	0.549266	OK	1293	1318	1366	2414	6364	1250	1537	682
ATP6V0CP3	0	NaN	NaN	NaN	NaN	Low	0	0	0	0	0	0	0	0
ATP6V0D1	960.468	0.00837369	0.171732	0.96111	0.980338	OK	707	636	819	1522	3929	955	909	423
ATP6V0D2	2.43213	1.2159	1.31988	0.356938	NaN	Low	1	0	1	5	4	0	8	2
ATP6V0E1	1531.52	-0.366899	0.129375	0.00456926	0.0276189	OK	1145	1276	1552	2822	4721	1285	1282	601
ATP6V0E2	54.112	-1.23677	0.242242	3.29933e-07	1.72055e-05	OK	43	54	63	127	135	22	28	19
ATP6V0E2-AS1	5.06756	-0.457787	0.826089	0.579469	0.744316	OK	2	5	5	12	26	1	9	2
ATP6V1A	662.312	0.636765	0.275589	0.020857	0.082176	OK	292	280	569	1164	2289	496	802	496
ATP6V1B1	0.850591	-1.10016	2.32374	0.635897	NaN	Low	0	2	0	3	0	0	2	0
ATP6V1B1-AS1	1.61082	0.492279	1.24194	0.691825	NaN	Low	1	1	1	3	14	1	2	0
ATP6V1B2	857.473	0.430745	0.158063	0.00642729	0.0353308	OK	476	488	674	1302	3980	1014	867	400
ATP6V1C1	532.294	0.588344	0.232754	0.0114796	0.0539957	OK	234	249	467	952	2612	483	550	280
ATP6V1C2	30.4746	1.05283	0.344339	0.00223164	0.0165532	OK	5	17	14	23	110	14	34	15
ATP6V1D	768.26	0.0118559	0.188556	0.949864	0.97627	OK	461	468	814	1575	3298	643	647	332
ATP6V1E1	1109.03	-0.0823257	0.125986	0.513464	0.695317	OK	695	770	1113	2189	3837	933	1056	507
ATP6V1E2	21.0712	-0.361736	0.363898	0.320195	0.519516	OK	19	23	32	44	78	22	24	14
ATP6V1F	1130.03	-0.290389	0.146105	0.0468626	0.143625	OK	868	933	1205	1785	3865	887	1057	449
ATP6V1FNB	23.0697	1.35122	0.504607	0.00741135	0.0392004	OK	7	6	15	29	84	17	63	23
ATP6V1G1	1502.27	0.081739	0.219058	0.709046	0.836879	OK	888	989	1570	2946	5200	1018	1374	847
ATP6V1G2	1.50785	1.75899	1.55265	0.257259	NaN	Low	0	0	1	2	6	0	2	2
ATP6V1G2-DDX39B	0	NaN	NaN	NaN	NaN	Low	0	0	0	0	0	0	0	0
ATP6V1G3	0	NaN	NaN	NaN	NaN	Low	0	0	0	0	0	0	0	0
ATP6V1H	704.597	0.265165	0.217789	0.223403	0.413245	OK	351	392	719	1372	2599	545	807	412
ATP7A	94.3024	0.78851	0.267809	0.00323687	0.0215086	OK	48	41	69	141	365	72	139	59
ATP7B	113.923	0.155579	0.23793	0.513186	0.695153	OK	88	84	84	141	413	110	121	63
ATP8A1	3.92156	-0.34478	0.839057	0.681136	NaN	Low	5	1	5	7	17	1	3	2
ATP8A2	14.001	1.43354	0.62143	0.0210632	0.0827743	OK	6	4	5	21	34	7	27	16
ATP8B1	325.563	0.391609	0.180824	0.0303349	0.106215	OK	198	188	209	539	1203	239	349	201
ATP8B2	111.236	0.180585	0.274398	0.510466	0.692935	OK	99	91	81	133	431	121	97	46
ATP8B3	5.54157	-0.549236	0.93411	0.556547	0.727719	OK	3	4	18	17	35	6	3	6
ATP8B4	0.130966	0.76185	3.5095	0.828144	NaN	Low	0	0	0	0	0	0	1	0
ATP8B5P	0.664214	0.657975	2.17335	0.762083	NaN	Low	1	1	0	3	10	1	2	0
ATP9A	230.108	0.405322	0.227477	0.0747789	0.196775	OK	171	177	132	274	1032	239	241	106
ATP9B	84.5025	0.868593	0.234986	0.000218718	0.0029409	OK	44	44	53	94	344	92	134	55
ATPAF1	168.806	0.128505	0.163075	0.430689	0.624408	OK	118	111	173	295	700	140	168	78
ATPAF2	115.007	-0.675115	0.206168	0.00105816	0.00965774	OK	99	102	116	241	373	84	95	33
ATR	327.185	0.612866	0.190377	0.00128539	0.0112478	OK	168	184	244	526	1329	267	431	211
ATRAID	428.933	-0.456741	0.153152	0.0028612	0.0197391	OK	350	362	420	772	1305	339	345	143
ATRIP	82.1985	-0.195481	0.232123	0.399707	0.597556	OK	1	0	1	0	0	0	0	0
ATRIP-TREX1	21.357	-0.207059	0.447031	0.643229	0.793122	OK	3	1	1	1	8	0	3	1
ATRN	819.961	0.995059	0.206657	1.47175e-06	5.98962e-05	OK	490	498	432	928	3102	739	1056	526
ATRNL1	0.556019	-0.0412941	3.06887	0.989264	NaN	Low	0	0	1	0	0	0	0	2
ATRX	371.773	0.808342	0.20724	9.59866e-05	0.00153971	OK	201	200	240	551	1407	338	422	283
ATXN1	163.367	0.589105	0.194593	0.00246688	0.0177509	OK	97	98	105	220	836	158	144	98
ATXN10	772.004	0.138144	0.172177	0.422359	0.616436	OK	402	476	763	1488	3031	712	755	375
ATXN1L	422.895	0.784619	0.165137	2.02079e-06	7.65613e-05	OK	264	212	239	488	1946	470	504	245
ATXN2	286.126	-0.178655	0.231647	0.440565	0.633902	OK	301	284	227	416	1121	242	223	142
ATXN2-AS	1.79643	-0.265908	1.24273	0.83057	NaN	Low	2	3	2	3	7	4	2	0
ATXN2L	871.374	-0.043026	0.217814	0.843408	0.917564	OK	794	697	598	1168	3724	860	898	406
ATXN3	124.297	0.0650462	0.255289	0.798882	0.892814	OK	65	90	121	268	460	90	108	61
ATXN3L	0	NaN	NaN	NaN	NaN	Low	0	0	0	0	0	0	0	0
ATXN7	153.455	0.534124	0.192327	0.00548354	0.0315068	OK	118	82	109	229	590	133	160	96
ATXN7L1	36.6999	0.279494	0.410332	0.495783	0.681876	OK	24	25	24	64	144	31	39	27
ATXN7L2	24.4358	-0.559006	0.38172	0.143074	0.304179	OK	21	17	28	54	80	24	10	11
ATXN7L3	514.157	-0.204464	0.153307	0.182307	0.361007	OK	406	362	476	915	2014	444	437	220
ATXN7L3B	653.807	0.49539	0.136784	0.000292692	0.00371005	OK	330	338	534	1031	2634	666	716	371
ATXN8OS	0	NaN	NaN	NaN	NaN	Low	0	0	0	0	0	0	0	0
AUH	42.4	-0.178065	0.293288	0.543763	0.718075	OK	30	26	49	108	152	33	40	21
AUNIP	56.4274	-0.621585	0.273733	0.0231611	0.0881148	OK	53	51	49	115	112	54	30	21
AUP1	1038.14	-0.293151	0.152159	0.0540278	0.158028	OK	694	795	889	1621	3519	807	826	369
AURKA	206.626	-0.575828	0.272186	0.0343818	0.115836	OK	216	229	150	337	660	170	138	58
AURKAIP1	841.193	-0.797541	0.156739	3.61206e-07	1.86238e-05	OK	641	714	1047	1759	2838	593	535	303
AURKAP1	3.33104	0.715631	0.880066	0.416128	NaN	Low	3	4	2	4	14	3	5	1
AURKB	83.9752	-1.06184	0.933305	0.255236	0.450964	OK	107	128	50	102	370	84	11	4
AURKC	6.73766	0.74969	0.689194	0.276693	0.474296	OK	7	3	7	5	23	5	10	6
AUTS2	206.785	-0.097173	0.230667	0.673558	0.8137	OK	197	179	155	282	819	149	204	124
AVEN	148.867	-0.402374	0.20685	0.051745	0.153573	OK	93	118	151	352	585	109	145	57
AVIL	8.03875	0.552178	0.658839	0.40197	0.599241	OK	11	10	9	20	46	12	20	6
AVL9	377.333	0.64372	0.150172	1.81468e-05	0.00042985	OK	184	207	258	539	1775	373	354	201
AVP	0	NaN	NaN	NaN	NaN	Low	0	0	0	0	0	0	0	0
AVPI1	275.06	-0.243804	0.149343	0.102572	0.243135	OK	203	206	275	467	931	208	273	136
AVPR1A	0	NaN	NaN	NaN	NaN	Low	0	0	0	0	0	0	0	0
AVPR1B	0.130966	0.76185	3.5095	0.828144	NaN	Low	0	0	0	0	0	0	1	0
AVPR2	0	NaN	NaN	NaN	NaN	Low	0	0	0	0	0	0	0	0
AWAT1	0.254049	0.76185	3.5095	0.828144	NaN	Low	0	0	0	0	0	0	0	1
AWAT2	0	NaN	NaN	NaN	NaN	Low	0	0	0	0	0	0	0	0
AXDND1	0.26717	1.70501	3.49192	0.625358	NaN	Low	0	0	0	0	8	0	0	0
AXIN1	362.854	-0.257437	0.16382	0.116075	0.264975	OK	299	292	335	558	1374	305	315	148
AXIN2	0.614668	2.51062	2.12049	0.23642	NaN	Low	0	0	0	0	2	1	1	1
AXL	371.913	0.559395	0.238945	0.0192269	0.0777406	OK	234	270	203	426	1941	472	352	173
AZGP1	0.613197	-2.83944	2.34845	0.226635	NaN	Low	1	0	1	4	0	0	0	0
AZGP1P1	0	NaN	NaN	NaN	NaN	Low	0	0	0	0	3	0	0	0
AZI2	304.76	0.516588	0.190049	0.00656425	0.0359253	OK	123	159	254	553	1357	242	389	203
AZIN1	1027.38	1.1094	0.254406	1.29632e-05	0.000335454	OK	408	364	698	1424	4199	873	1418	778
AZIN1-AS1	0.143232	-1.29675	3.51065	0.711846	NaN	Low	0	1	0	4	0	1	0	0
AZIN2	20.2694	0.710876	0.488191	0.145353	0.307975	OK	12	20	10	22	87	16	28	10
AZU1	0.608388	2.66084	2.78067	0.338615	NaN	Low	2	0	0	0	9	2	2	0
B2M	3428.46	0.37418	0.201178	0.0628929	0.175131	OK	1950	2215	2951	5638	11570	2405	4126	2029
B3GALNT1	57.166	0.468544	0.322356	0.146086	0.308669	OK	27	26	48	113	299	45	52	32
B3GALNT2	270.911	0.38179	0.180241	0.0341564	0.115285	OK	135	168	178	355	926	189	301	145
B3GALT1	0.0667925	0.683931	3.51044	0.845528	NaN	Low	0	0	0	0	2	0	0	0
B3GALT2	0	NaN	NaN	NaN	NaN	Low	0	0	0	0	0	0	0	0
B3GALT4	14.4301	-1.00411	0.470927	0.0329907	0.112807	OK	15	14	11	29	26	12	9	5
B3GALT5	0.0716159	-0.854694	3.51981	0.808142	NaN	Low	0	0	0	1	1	0	0	0
B3GALT5-AS1	0	NaN	NaN	NaN	NaN	Low	0	0	0	0	0	0	0	0
B3GALT6	171.632	-0.828336	0.231911	0.000354556	0.00428435	OK	100	121	238	406	545	98	131	58
B3GAT1	0.0667925	0.683931	3.51044	0.845528	NaN	Low	0	0	0	0	2	0	0	0
B3GAT2	0.22464	-0.465904	3.50722	0.894319	NaN	Low	0	1	0	0	0	0	0	0
B3GAT3	251.939	-0.409345	0.178849	0.0220928	0.0853768	OK	187	197	263	429	963	197	225	92
B3GLCT	61.6341	0.194249	0.224405	0.3867	0.586847	OK	47	40	55	101	249	52	66	26
B3GNT10	35.0855	0.234265	0.3106	0.450709	0.64357	OK	19	20	38	62	143	29	32	19
B3GNT2	361.316	0.556605	0.318273	0.0803202	0.206699	OK	145	185	303	723	1597	216	341	236
B3GNT3	286.74	-0.824176	0.182371	6.20665e-06	0.000190009	OK	197	215	374	726	702	153	224	133
B3GNT4	91.8419	-0.159803	0.222557	0.472736	0.66213	OK	27	29	28	66	117	13	59	33
B3GNT5	898.579	0.446115	0.283275	0.115292	0.26367	OK	403	431	784	1852	4489	685	775	483
B3GNT6	0.588486	-0.391025	3.0328	0.897412	NaN	Low	2	0	0	1	6	0	0	0
B3GNT7	23.9064	-1.14003	0.414899	0.00600093	0.0335929	OK	17	32	31	34	62	9	18	7
B3GNT8	40.9189	-1.42557	0.341838	3.04197e-05	0.000639887	OK	35	38	56	102	133	18	15	9
B3GNT9	52.7414	-0.941618	0.255285	0.000225585	0.00301256	OK	42	35	44	86	117	21	31	16
B3GNTL1	16.6368	-0.483556	0.440721	0.272557	0.469673	OK	16	12	9	29	42	14	11	6
B4GALNT1	6.02948	-0.869782	0.948803	0.359292	0.559863	OK	2	6	9	18	38	7	0	0
B4GALNT2	4.93852	0.869658	0.8799	0.322976	0.522561	OK	4	2	3	6	8	3	15	6
B4GALNT3	107.321	0.170859	0.348325	0.623768	0.778646	OK	91	86	86	182	300	62	184	90
B4GALNT4	436.76	-0.555974	0.203004	0.00616755	0.03426	OK	383	356	577	919	1252	297	512	248
B4GALT1	3025.57	0.142233	0.140792	0.312382	0.511741	OK	2004	2169	2092	4328	12555	2811	2773	1400
B4GALT1-AS1	6.51659	-0.263637	0.734614	0.719687	0.843128	OK	6	4	6	11	16	0	5	8
B4GALT2	651.119	-0.324782	0.177829	0.0677945	0.18401	OK	550	560	593	1068	2209	562	559	308
B4GALT3	225.753	0.115391	0.176708	0.513755	0.695435	OK	147	168	171	364	1012	228	207	121
B4GALT4	498.692	0.0787095	0.157448	0.617141	0.773046	OK	287	320	432	853	1545	310	466	260
B4GALT4-AS1	0.0667925	0.683931	3.51044	0.845528	NaN	Low	0	0	1	1	0	0	0	0
B4GALT5	459.128	-0.0238218	0.192621	0.901575	0.950796	OK	369	354	300	714	1677	318	458	276
B4GALT6	59.0351	0.901208	0.36302	0.0130453	0.0590127	OK	26	28	39	95	242	47	46	54
B4GALT7	318.501	-0.570107	0.143524	7.1213e-05	0.00123008	OK	259	259	346	606	1005	223	285	135
B4GAT1	81.4533	-0.494991	0.246106	0.0442942	0.138098	OK	69	68	82	130	201	56	83	34
B9D1	73.2971	-0.88233	0.268143	0.00100005	0.00933203	OK	45	45	54	77	128	37	32	15
B9D2	21.618	0.0172122	0.398513	0.965549	0.982528	OK	10	11	22	28	87	22	12	4
BAALC	0.699257	1.63707	2.43664	0.501677	NaN	Low	0	0	2	0	0	2	2	0
BAALC-AS1	0.573318	0.823825	2.61851	0.753054	NaN	Low	1	0	0	0	0	0	1	1
BAALC-AS2	0	NaN	NaN	NaN	NaN	Low	0	0	0	0	0	0	0	0
BAAT	2.32468	1.45156	1.39464	0.297964	NaN	Low	1	1	0	3	9	1	1	5
BABAM1	560.018	-0.296253	0.152165	0.0515444	0.153215	OK	427	441	601	978	2111	473	513	231
BABAM2	185.26	-0.0710984	0.185666	0.701766	0.832876	OK	137	136	150	292	667	103	174	97
BACE1	165.501	0.283824	0.292991	0.33269	0.531923	OK	123	114	107	238	490	98	252	106
BACE1-AS	4.71407	-0.257407	0.874397	0.768466	0.874108	OK	3	3	6	4	18	0	6	2
BACE2	647.128	0.149687	0.156779	0.339697	0.539167	OK	413	476	499	897	2293	531	760	381
BACH1	398.09	1.61126	0.253132	1.94889e-10	4.17641e-08	OK	153	181	213	487	1911	324	373	248
BACH1-IT2	0	NaN	NaN	NaN	NaN	Low	0	0	0	0	0	1	0	1
BACH1-IT3	0	NaN	NaN	NaN	NaN	Low	0	0	0	0	0	0	0	0
BACH2	13.0279	1.00826	0.549531	0.066542	0.181725	OK	8	8	7	9	33	23	15	8
BAD	334.118	-1.02797	0.216978	2.16169e-06	7.99128e-05	OK	217	230	336	550	957	194	156	74
BAG1	422.72	-0.535961	0.166627	0.00129746	0.0113168	OK	304	340	494	916	1213	256	409	195
BAG2	93.5607	-0.0624321	0.339723	0.854191	0.923987	OK	30	66	92	243	371	65	89	47
BAG3	2011.17	-0.0285964	0.152781	0.851526	0.922778	OK	1461	1556	1542	2997	8406	1800	1816	982
BAG4	133.947	0.326766	0.267117	0.221213	0.410824	OK	66	77	122	260	607	98	115	79
BAG5	390.736	0.555617	0.173736	0.00138361	0.011875	OK	207	202	316	612	1796	317	416	232
BAG6	1214.41	-0.21909	0.195282	0.261898	0.457979	OK	1024	990	1019	1991	4811	1095	930	501
BAGE	0	NaN	NaN	NaN	NaN	Low	0	0	0	0	0	0	0	0
BAGE2	0	NaN	NaN	NaN	NaN	Low	0	0	0	0	0	0	0	0
BAGE3	0	NaN	NaN	NaN	NaN	Low	0	0	0	0	0	0	0	0
BAGE4	0	NaN	NaN	NaN	NaN	Low	0	0	0	0	0	0	0	0
BAGE5	0	NaN	NaN	NaN	NaN	Low	0	0	0	0	0	0	0	0
BAHCC1	68.3732	-0.419584	0.380232	0.269813	0.466761	OK	97	47	40	82	273	47	56	29
BAHD1	261.94	0.117252	0.194033	0.545651	0.71896	OK	184	192	151	397	1002	240	262	163
BAIAP2	804.547	-0.933777	0.143521	7.70799e-11	2.03298e-08	OK	764	795	856	1707	2443	514	532	289
BAIAP2-DT	75.7756	-0.552907	0.307733	0.0723819	0.192387	OK	81	67	65	94	194	56	64	32
BAIAP2L1	761.984	0.0454443	0.166104	0.7844	0.884227	OK	508	510	567	1024	3089	670	579	285
BAIAP2L2	7.71234	-0.431721	0.623477	0.48866	0.67642	OK	10	5	8	22	43	8	4	6
BAIAP3	1.52385	0.125432	1.38623	0.927902	NaN	Low	0	0	1	4	14	2	3	0
BAK1	688.486	-0.171322	0.186876	0.359265	0.559863	OK	403	407	487	925	2148	480	428	213
BAMBI	69.4187	0.655567	0.24752	0.00808405	0.0417238	OK	45	42	33	88	375	61	81	47
BANCR	0	NaN	NaN	NaN	NaN	Low	0	0	0	0	0	0	0	0
BANF1	895.245	-0.556524	0.185723	0.00273076	0.0190797	OK	595	633	847	1412	2635	603	549	250
BANF2	0	NaN	NaN	NaN	NaN	Low	0	0	0	0	0	0	0	0
BANK1	6.23273	-0.283758	0.861493	0.741869	0.857782	OK	8	2	4	16	3	10	5	2
BANP	88.6501	0.04058	0.218644	0.852759	0.923312	OK	66	69	65	134	359	93	85	41
BAP1	857.313	-0.267348	0.162019	0.098922	0.236692	OK	694	633	834	1521	3326	792	757	349
BARD1	23.4853	-0.230325	0.404222	0.568815	0.736455	OK	25	28	11	39	83	15	17	11
BARHL1	0.153925	0.76185	3.5095	0.828144	NaN	Low	0	0	0	0	0	1	0	0
BARHL2	0	NaN	NaN	NaN	NaN	Low	0	0	0	0	0	0	0	0
BARX1	0.585935	1.37127	2.46068	0.577342	NaN	Low	1	0	0	0	8	0	1	0
BARX1-DT	0	NaN	NaN	NaN	NaN	Low	0	0	0	0	0	0	0	0
BARX2	113.24	-0.616838	0.208885	0.00314699	0.0211016	OK	88	93	153	238	372	91	76	38
BASP1	1167.42	-0.650773	0.106521	1.00043e-09	1.61422e-07	OK	953	977	1214	2157	3626	804	886	448
BASP1-AS1	0.37152	-1.94575	3.36849	0.563512	NaN	Low	1	1	0	0	0	0	0	0
BASP1P1	0	NaN	NaN	NaN	NaN	Low	0	0	0	0	0	0	0	0
BATF	9.63694	-0.33588	0.563278	0.550977	0.723194	OK	4	5	15	18	25	6	12	7
BATF2	10.0641	1.57563	0.698304	0.0240475	0.0902851	OK	1	4	6	9	49	4	33	7
BATF3	0.219752	-0.00408188	3.50732	0.999071	NaN	Low	0	0	0	1	0	1	0	0
BAX	420.955	-0.179248	0.143374	0.211219	0.397758	OK	353	368	524	897	1698	432	415	202
BAZ1A	761.213	0.292639	0.12856	0.0228293	0.0872156	OK	540	556	545	1170	3120	690	693	423
BAZ1B	629.58	-0.089889	0.224811	0.689272	0.824503	OK	568	590	402	870	2251	582	582	329
BAZ2A	1013.56	0.222429	0.216849	0.305018	0.503711	OK	780	731	599	1193	3668	841	1097	597
BAZ2B	299.998	0.636518	0.158477	5.90763e-05	0.00106927	OK	185	163	196	440	1306	261	322	179
BBC3	25.9498	0.15531	0.413332	0.707101	0.83617	OK	18	18	24	39	98	13	27	18
BBIP1	78.1452	-0.218444	0.231492	0.345355	0.544869	OK	56	56	71	133	238	62	48	26
BBOF1	20.4173	0.637393	0.372886	0.0873862	0.218028	OK	8	13	14	31	70	26	25	9
BBOX1	6.71972	-0.156093	1.08265	0.885361	0.941735	OK	5	2	9	14	1	0	10	8
BBOX1-AS1	0	NaN	NaN	NaN	NaN	Low	0	0	0	0	0	0	1	0
BBS1	77.3635	-0.00838754	0.246516	0.972858	0.986598	OK	54	51	81	107	297	42	94	42
BBS10	122.057	0.974996	0.377144	0.00973194	0.0476351	OK	48	43	81	216	414	77	166	104
BBS12	37.0487	0.590432	0.30308	0.0514021	0.152924	OK	18	20	25	63	132	37	48	22
BBS2	245.244	0.199349	0.173076	0.249403	0.444057	OK	194	156	212	392	796	223	293	127
BBS4	90.0047	-0.0358389	0.213449	0.866659	0.930138	OK	74	58	94	147	347	87	95	38
BBS5	54.4102	-0.260404	0.262789	0.321722	0.521193	OK	45	35	54	95	206	27	58	27
BBS7	188.574	0.387695	0.217264	0.0743528	0.195993	OK	131	103	168	369	815	149	182	115
BBS9	68.3053	0.526378	0.333342	0.114315	0.262178	OK	31	53	63	104	284	85	51	24
BBX	678.257	1.13871	0.236028	1.4038e-06	5.79912e-05	OK	356	364	304	784	2619	541	912	550
BCAM	175.74	0.307202	0.362126	0.396254	0.594468	OK	117	135	129	228	434	94	272	158
BCAN	0.418814	-0.517272	2.7445	0.850503	NaN	Low	0	2	1	2	8	2	3	3
BCAP29	405.074	0.0212295	0.215818	0.92164	0.962581	OK	209	250	395	912	2127	309	317	190
BCAP31	2569.21	-0.16092	0.174959	0.357699	0.55837	OK	1736	1765	2623	4761	9750	2555	2147	998
BCAR1	840.119	-0.30712	0.200367	0.125329	0.278677	OK	606	654	808	1457	3617	796	576	298
BCAR3	799.527	0.0774236	0.206998	0.708382	0.836861	OK	592	571	557	1167	3486	729	603	275
BCAR4	0.0667925	0.683931	3.51044	0.845528	NaN	Low	0	0	0	0	2	0	0	0
BCAS1	22.2795	-1.47678	0.510389	0.00381047	0.0242396	OK	20	21	37	50	21	3	14	14
BCAS2	339.094	0.32502	0.313418	0.299728	0.498274	OK	131	151	344	782	1345	268	347	190
BCAS3	82.2419	0.338501	0.235759	0.151062	0.316164	OK	48	65	63	105	321	71	104	52
BCAS4	57.7075	-0.419771	0.258289	0.10412	0.245657	OK	51	43	63	89	214	44	48	21
BCAT1	102.947	0.232725	0.421189	0.580577	0.745283	OK	32	45	100	278	551	98	83	33
BCAT2	254.094	-0.407404	0.181536	0.0248191	0.0924984	OK	191	198	267	490	1057	211	210	91
BCCIP	692.103	-0.0763414	0.198396	0.700391	0.831965	OK	389	426	684	1181	2101	494	548	291
BCDIN3D	54.0533	0.0829707	0.292432	0.77662	0.879886	OK	10	17	28	62	114	23	28	19
BCDIN3D-AS1	6.20391	0.482671	0.746109	0.517685	0.698479	OK	0	2	4	6	10	3	2	3
BCHE	5.04263	0.273778	0.844269	0.745727	0.860262	OK	2	1	7	10	15	1	9	3
BCKDHA	179.681	-0.306202	0.198228	0.12242	0.274523	OK	162	139	161	292	607	139	169	88
BCKDHB	103.574	0.384011	0.254081	0.130694	0.286587	OK	51	61	90	207	368	91	131	45
BCKDK	390.789	-0.358519	0.215745	0.0965579	0.232908	OK	356	319	340	619	1476	370	293	145
BCL10	309.04	0.358826	0.238654	0.132699	0.288975	OK	166	140	262	524	1465	242	212	135
BCL11A	36.7019	-0.405907	0.434139	0.349804	0.550116	OK	42	40	19	56	92	24	29	16
BCL11B	94.8154	-0.0552134	0.271243	0.8387	0.915024	OK	78	70	68	148	313	53	92	67
BCL2	10.0201	0.404253	0.611891	0.50883	0.691841	OK	9	9	7	4	28	11	10	7
BCL2A1	14.7019	0.814058	0.594396	0.170826	0.344744	OK	6	6	8	30	98	24	5	6
BCL2L1	1154.21	-0.178018	0.149398	0.233431	0.426091	OK	571	639	745	1514	2974	629	639	297
BCL2L10	7.51152	-0.423265	0.594206	0.476267	0.665237	OK	6	10	6	11	23	4	6	5
BCL2L11	33.9297	0.122094	0.366366	0.73894	0.85596	OK	29	21	23	46	92	25	37	24
BCL2L12	106.412	-0.624833	0.373424	0.0942778	0.228449	OK	103	115	85	162	441	93	44	19
BCL2L13	518.692	0.00963223	0.125908	0.939019	0.970699	OK	349	346	485	902	1835	436	470	277
BCL2L14	0	NaN	NaN	NaN	NaN	Low	0	0	0	0	0	0	0	0
BCL2L15	5.76037	-1.02105	0.986052	0.300437	0.498547	OK	1	2	14	20	3	1	5	4
BCL2L2	408.96	0.195261	0.136726	0.153258	0.319152	OK	236	201	271	548	1176	324	331	183
BCL2L2-PABPN1	71.6708	0.489253	1.81269	0.787233	0.885592	OK	0	0	0	0	0	0	0	0
BCL3	124.394	-0.237061	0.218309	0.277524	0.475305	OK	95	82	132	232	612	98	110	54
BCL6	147.466	0.339041	0.26643	0.203184	0.388061	OK	103	110	101	208	449	90	199	97
BCL6B	0.336045	0.963126	2.86189	0.736467	NaN	Low	0	0	0	1	4	0	1	0
BCL7A	206.856	-0.202654	0.217264	0.350947	0.55106	OK	168	193	149	303	758	154	195	90
BCL7B	281.193	-0.212561	0.268089	0.42785	0.621277	OK	204	251	225	504	1283	275	189	89
BCL7C	215.654	-1.04946	0.202582	2.21374e-07	1.24944e-05	OK	85	68	74	139	245	64	59	32
BCL9	146.26	0.226793	0.231259	0.326747	0.526164	OK	122	105	85	206	692	129	142	78
BCL9L	1573.9	0.17477	0.225514	0.438347	0.631704	OK	1239	1105	953	1824	7260	1600	1408	818
BCLAF1	1001.32	0.705483	0.214402	0.00100022	0.00933203	OK	510	515	690	1633	3914	803	1157	681
BCLAF3	48.9155	0.0506961	0.268625	0.850309	0.922042	OK	38	32	44	102	198	37	45	26
BCO1	0	NaN	NaN	NaN	NaN	Low	0	0	0	0	0	0	0	0
BCO2	3.30272	0.383616	0.8546	0.653516	NaN	Low	2	3	3	6	27	4	3	2
BCOR	199.039	0.416668	0.265388	0.116408	0.265514	OK	171	136	102	240	671	166	224	136
BCORL1	109.21	0.172755	0.297084	0.560902	0.730697	OK	92	82	58	141	342	114	127	59
BCORP1	0	NaN	NaN	NaN	NaN	Low	0	0	0	0	0	0	0	0
BCR	971.522	-0.0533989	0.113993	0.63947	0.790711	OK	694	601	793	1518	3756	866	874	463
BCRP2	15.8976	-0.40222	0.535059	0.452213	0.645083	OK	0	1	0	1	0	0	0	0
BCRP3	6.05387	0.726515	0.932411	0.435874	0.62953	OK	0	2	0	0	3	0	2	0
BCS1L	286.579	-0.287436	0.157544	0.0680794	0.184527	OK	221	201	346	581	1117	244	318	146
BCYRN1	0	NaN	NaN	NaN	NaN	Low	0	0	0	0	0	0	0	0
BDH1	138.65	-0.842409	0.194939	1.55043e-05	0.000388032	OK	143	125	147	273	398	80	99	52
BDH2	170.994	-0.0744217	0.240404	0.756888	0.866866	OK	114	121	208	373	506	119	155	86
BDKRB1	17.9467	-0.766434	0.489432	0.117356	0.266923	OK	25	14	19	24	58	13	6	8
BDKRB2	123.72	0.103608	0.24894	0.677264	0.816372	OK	88	87	100	188	350	98	142	85
BDNF	16.7396	-0.275285	0.454064	0.544336	0.718215	OK	7	8	17	19	41	6	7	10
BDNF-AS	9.21239	0.719243	0.694063	0.300072	0.498466	OK	6	4	6	7	14	2	8	5
BDP1	304.047	1.25585	0.217586	7.84521e-09	8.40602e-07	OK	137	131	140	390	1433	305	343	240
BEAN1	2.51402	0.912866	1.22747	0.457061	NaN	Low	1	0	4	4	8	3	5	1
BEAN1-AS1	0	NaN	NaN	NaN	NaN	Low	0	0	0	0	0	0	0	0
BECN1	619.061	0.283089	0.138366	0.040762	0.130925	OK	250	224	257	599	1459	373	436	219
BECN2	0	NaN	NaN	NaN	NaN	Low	0	0	0	0	0	0	0	0
BEGAIN	1.75617	-0.493407	1.23559	0.68965	NaN	Low	2	1	2	2	2	2	3	0
BEND2	0	NaN	NaN	NaN	NaN	Low	0	0	0	0	0	0	0	0
BEND3	70.3918	0.394915	0.253022	0.118572	0.268929	OK	43	54	42	91	256	76	76	41
BEND3P3	27.1154	1.69142	0.48687	0.000512647	0.0057302	OK	12	11	10	19	73	25	42	38
BEND4	0.688742	-1.78258	2.10754	0.397658	NaN	Low	0	1	2	1	0	1	1	0
BEND5	0.166981	1.28251	3.50426	0.714376	NaN	Low	0	0	0	0	5	0	0	0
BEND6	3.05582	1.2806	0.982748	0.192547	NaN	Low	1	2	2	2	11	3	5	2
BEND7	22.193	0.242083	0.441607	0.583565	0.74737	OK	24	16	15	32	108	17	30	18
BEST1	4.98856	1.08398	0.73831	0.142053	0.302525	OK	1	3	4	6	33	4	9	5
BEST2	1.0072	2.3253	1.9434	0.231497	NaN	Low	0	0	1	0	2	2	6	0
BEST3	1.25778	1.1585	1.60823	0.471306	NaN	Low	0	2	1	0	11	2	1	0
BEST4	0.835507	1.8776	2.00832	0.349836	NaN	Low	0	1	1	0	7	3	1	0
BET1	198.057	0.26109	0.29638	0.378356	0.57863	OK	98	118	171	437	732	117	213	117
BET1L	493.76	-0.192822	0.200881	0.337115	0.536315	OK	362	417	401	770	1736	449	474	190
BEX1	1.89363	2.78732	1.48826	0.0610869	NaN	Low	0	0	0	2	4	3	3	3
BEX2	10.6869	-0.247031	0.509932	0.628074	0.781673	OK	8	7	11	22	25	5	13	5
BEX3	603.773	-0.0190997	0.218108	0.930219	0.966382	OK	365	390	675	1201	1620	381	764	320
BEX4	103.321	-0.0597652	0.206094	0.771824	0.876796	OK	74	65	116	186	385	72	94	52
BEX5	0.0333963	0.355416	3.51494	0.919459	NaN	Low	0	0	0	0	1	0	0	0
BFAR	530.798	0.370201	0.168496	0.0280143	0.100449	OK	405	345	380	796	2582	575	520	253
BFSP1	25.9646	-0.373923	0.321115	0.244241	0.438394	OK	17	24	27	56	89	21	25	9
BFSP2	0	NaN	NaN	NaN	NaN	Low	0	0	0	0	0	0	0	0
BFSP2-AS1	0	NaN	NaN	NaN	NaN	Low	0	0	0	0	0	0	0	0
BGLAP	0.545263	-2.61604	2.46967	0.289478	NaN	Low	3	0	1	1	0	0	0	0
BGLT3	0	NaN	NaN	NaN	NaN	Low	0	0	0	0	0	0	0	0
BGN	0.0716159	-0.854694	3.51981	0.808142	NaN	Low	0	0	0	1	0	0	0	0
BHLHA15	0.267677	0.582533	3.06946	0.849479	NaN	Low	0	0	0	2	2	1	1	0
BHLHA9	0	NaN	NaN	NaN	NaN	Low	0	0	0	0	0	0	0	0
BHLHB9	37.4955	0.648529	0.332712	0.0512691	0.152661	OK	0	0	0	0	0	0	0	0
BHLHE22	0	NaN	NaN	NaN	NaN	Low	0	0	0	0	0	0	0	0
BHLHE23	0	NaN	NaN	NaN	NaN	Low	0	0	0	0	0	0	0	0
BHLHE40	2786.41	0.415273	0.111536	0.000196687	0.0026988	OK	1754	1810	2080	3904	11670	2632	2478	1336
BHLHE40-AS1	2.60647	-0.176109	1.14215	0.87746	NaN	Low	2	4	0	5	12	0	2	2
BHLHE41	21.2724	0.672743	0.385023	0.0805889	0.207078	OK	11	9	21	27	120	22	26	11
BHMG1	0.201885	0.0622591	3.50548	0.98583	NaN	Low	3	0	0	1	3	0	1	0
BHMT	0	NaN	NaN	NaN	NaN	Low	0	0	0	0	0	0	0	0
BHMT2	0.503742	-2.46383	3.04945	0.419114	NaN	Low	2	0	1	0	0	0	0	0
BICC1	49.3149	1.00766	0.307944	0.00106704	0.00971742	OK	23	15	39	67	237	50	48	42
BICD1	93.6492	0.273086	0.303062	0.367541	0.567278	OK	54	70	73	110	459	75	89	74
BICD2	1447.78	-0.0350853	0.152268	0.817766	0.903571	OK	968	1004	1271	2652	4580	1048	1538	798
BICDL1	53.3635	-0.461167	0.257379	0.0731683	0.193914	OK	48	37	58	90	172	40	53	25
BICDL2	72.0994	-1.42769	0.444141	0.00130675	0.0113647	OK	50	58	113	231	80	14	52	40
BICRA	81.5479	-0.636431	0.306244	0.0376925	0.123643	OK	92	74	65	119	272	42	64	45
BICRAL	71.3366	0.298974	0.234297	0.201939	0.386901	OK	51	56	50	95	274	56	66	45
BID	263.356	-0.297138	0.181255	0.101143	0.240369	OK	167	205	312	530	849	164	246	116
BIK	71.8823	-0.748325	0.321556	0.0199545	0.0798356	OK	47	75	90	149	293	55	41	14
BIN1	92.0896	-0.696951	0.267972	0.00929964	0.0461783	OK	99	85	89	159	268	71	67	33
BIN2	0.352863	1.54844	3.34268	0.643198	NaN	Low	0	0	0	0	1	0	0	1
BIN3	196.29	-0.588528	0.261211	0.0242544	0.0907637	OK	146	177	227	395	750	192	118	55
BIN3-IT1	0.395635	-0.391763	3.36849	0.907413	NaN	Low	0	0	0	2	0	0	0	1
BIRC2	395.356	0.588017	0.28865	0.0416372	0.132434	OK	143	153	338	723	1753	333	435	290
BIRC3	55.9106	1.92276	0.395288	1.14919e-06	4.92861e-05	OK	9	11	23	60	353	47	84	51
BIRC5	120.8	-0.645712	0.764331	0.398219	0.596176	OK	130	138	80	175	571	138	34	8
BIRC6	705.54	0.637822	0.120266	1.13652e-07	7.28383e-06	OK	416	402	464	1004	3008	760	764	442
BIRC6-AS2	0.0716159	-0.854694	3.51981	0.808142	NaN	Low	0	0	1	2	0	0	0	0
BIRC7	0.130966	0.76185	3.5095	0.828144	NaN	Low	0	0	0	0	0	0	1	0
BIRC8	0	NaN	NaN	NaN	NaN	Low	0	0	0	0	0	0	0	0
BISPR	1.45264	0.686325	1.65774	0.678865	NaN	Low	1	2	0	2	5	0	0	3
BIVM	136.76	0.276408	0.307704	0.36903	0.568871	OK	36	52	95	189	320	48	105	64
BIVM-ERCC5	177.749	-0.503624	0.230286	0.0287458	0.102323	OK	0	0	0	0	0	0	0	0
BLACAT1	13.9325	-0.134243	0.525481	0.798363	0.892519	OK	15	12	5	21	38	17	10	7
BLACE	0	NaN	NaN	NaN	NaN	Low	0	0	0	0	0	0	0	0
BLCAP	1283.63	-0.335634	0.139726	0.0163019	0.0691931	OK	981	989	1267	2275	4073	1081	1113	515
BLID	0	NaN	NaN	NaN	NaN	Low	0	0	0	0	0	0	0	0
BLK	0	NaN	NaN	NaN	NaN	Low	0	0	0	0	0	0	1	0
BLM	49.4614	-0.860186	0.369994	0.020079	0.0801467	OK	64	71	35	75	160	29	21	16
BLMH	226.622	-0.307574	0.198506	0.121274	0.272892	OK	205	178	194	364	744	209	215	83
BLNK	43.0063	-0.569197	0.468868	0.224755	0.414986	OK	23	22	48	96	48	15	55	22
BLOC1S1	168.989	-0.57185	0.214753	0.00774866	0.0404849	OK	27	32	30	31	76	13	21	6
BLOC1S1-RDH5	5.25948	-1.12165	1.11289	0.313515	0.512865	OK	0	0	0	0	0	0	0	0
BLOC1S2	521.237	0.117623	0.266557	0.659018	0.803852	OK	227	274	603	1130	2088	399	499	246
BLOC1S3	90.9154	-0.137691	0.316224	0.663255	0.806645	OK	90	71	64	125	439	104	70	28
BLOC1S4	154.035	-0.41385	0.331313	0.21162	0.398076	OK	59	79	215	396	488	103	165	59
BLOC1S5	41.3423	-0.482658	0.67793	0.47649	0.66535	OK	0	0	0	0	0	0	0	0
BLOC1S5-TXNDC5	0.634529	2.74526	3.43511	0.424187	NaN	Low	0	0	0	0	0	0	0	0
BLOC1S6	410.399	0.518991	0.219166	0.017883	0.0738085	OK	183	254	341	706	1644	327	449	235
BLVRA	309.445	-0.493762	0.217036	0.0229047	0.0874306	OK	198	228	406	678	955	268	264	96
BLVRB	481.67	-0.403911	0.177195	0.0226388	0.0867535	OK	353	397	512	832	1339	424	455	219
BLZF1	520.71	0.386397	0.16228	0.0172635	0.0720539	OK	279	301	499	1063	2062	388	493	302
BMF	4.62515	-1.58067	0.816563	0.0528964	0.15582	OK	5	8	3	9	6	2	3	1
BMI1	63.5149	-0.3539	0.381475	0.353556	0.553793	OK	6	3	5	6	15	5	8	4
BMP1	1069.17	-0.284497	0.188906	0.132061	0.288044	OK	940	911	899	1559	3829	926	985	486
BMP10	0.252416	1.55244	3.49859	0.657237	NaN	Low	0	0	0	0	3	1	0	0
BMP15	0	NaN	NaN	NaN	NaN	Low	0	0	0	0	0	0	0	0
BMP2	114.163	0.963757	0.362864	0.00790796	0.0410514	OK	37	49	92	173	846	152	79	47
BMP2K	160.288	0.481764	0.216503	0.0260675	0.0957011	OK	94	107	119	231	872	208	145	80
BMP3	1.01843	1.16603	1.90485	0.540448	NaN	Low	0	1	1	0	0	1	3	1
BMP4	13.4325	-0.101713	0.522605	0.845684	0.919323	OK	8	6	13	28	75	16	5	6
BMP5	0	NaN	NaN	NaN	NaN	Low	0	0	0	0	0	0	0	0
BMP6	9.08485	0.00687808	0.549108	0.990006	0.994763	OK	8	3	5	11	24	10	7	4
BMP7	2.2266	2.23337	1.34651	0.0971887	NaN	Low	0	1	0	2	7	1	4	4
BMP7-AS1	0	NaN	NaN	NaN	NaN	Low	0	0	0	0	0	0	0	0
BMP8A	3.91549	0.476104	0.922344	0.605722	NaN	Low	4	3	4	2	14	5	5	2
BMP8B	3.64743	0.0249758	0.881929	0.977407	NaN	Low	4	0	5	7	16	2	3	3
BMPER	4.65386	-0.246353	0.782645	0.752937	0.864788	OK	2	4	3	15	15	4	4	3
BMPR1A	154.633	0.41892	0.202239	0.0383205	0.125105	OK	79	80	110	202	425	101	138	76
BMPR1B	54.8468	0.365301	0.327622	0.264846	0.46137	OK	22	29	52	113	221	45	50	33
BMPR1B-DT	0	NaN	NaN	NaN	NaN	Low	0	0	2	0	2	0	0	0
BMPR2	623.393	1.00131	0.266646	0.000173194	0.00246663	OK	272	272	387	921	2858	481	625	509
BMS1	764.31	0.249044	0.117962	0.0347535	0.11659	OK	541	552	602	1202	3060	728	718	344
BMS1P1	24.192	0.528832	0.449465	0.239363	0.432964	OK	0	1	3	4	4	0	0	1
BMS1P14	60.9736	0.100234	0.25591	0.695297	0.828353	OK	11	15	19	29	69	13	12	10
BMS1P17	0.314192	-0.0157527	3.5031	0.996412	NaN	Low	0	0	0	0	0	0	0	0
BMS1P18	0	NaN	NaN	NaN	NaN	Low	0	0	0	0	0	0	0	0
BMS1P2	22.455	0.191968	0.456818	0.674318	0.814396	OK	0	0	0	0	0	0	0	0
BMS1P20	92.4855	0.146258	0.217241	0.500787	0.685184	OK	117	164	153	273	642	162	156	83
BMS1P21	0.326712	-0.6463	2.95029	0.826601	NaN	Low	1	0	0	1	0	0	0	0
BMS1P22	0.188304	-0.944556	3.51777	0.788307	NaN	Low	0	0	0	0	0	0	0	0
BMS1P4	13.0004	0.330409	0.500004	0.508732	0.691841	OK	8	6	17	34	45	13	25	6
BMT2	110.743	0.617369	0.352347	0.0797458	0.205779	OK	39	52	109	186	481	63	130	76
BMX	0.929264	1.08257	2.38862	0.650391	NaN	Low	0	0	2	1	0	1	3	1
BNC1	1705.77	0.701792	0.151149	3.43324e-06	0.000118012	OK	1019	858	1082	2428	8620	1891	1621	952
BNC2	2.88438	2.10118	1.07665	0.0509879	NaN	Low	0	1	1	3	27	4	2	2
BNC2-AS1	0.0333963	0.355416	3.51494	0.919459	NaN	Low	0	0	1	0	1	0	0	0
BNIP1	75.7709	-0.523046	0.256418	0.0413683	0.132062	OK	67	55	97	137	268	58	52	32
BNIP2	597.404	0.637485	0.258202	0.0135513	0.0605372	OK	286	280	489	1124	2812	503	550	355
BNIP3	1341.23	0.432112	0.192939	0.0251154	0.0933235	OK	781	743	1029	2005	4010	854	1378	729
BNIP3L	669.834	0.515771	0.248354	0.0378237	0.123838	OK	337	374	578	1101	2455	434	796	441
BNIPL	42.7377	-0.802838	0.391064	0.0400768	0.129087	OK	36	39	55	107	85	9	49	23
BOC	28.6801	-0.558927	0.384187	0.145716	0.30841	OK	29	24	19	38	94	15	32	11
BOD1	191.13	-0.12108	0.193584	0.531667	0.70881	OK	119	101	203	413	747	141	197	94
BOD1L1	503.385	0.325718	0.153606	0.0339661	0.114844	OK	374	391	338	691	2018	507	540	281
BOD1L2	0	NaN	NaN	NaN	NaN	Low	0	0	0	0	0	0	0	0
BOK	383.374	-0.726293	0.16917	1.76053e-05	0.000420656	OK	340	359	360	696	1148	273	291	144
BOK-AS1	0.564634	-1.06172	2.50484	0.671663	NaN	Low	0	0	0	0	4	0	0	0
BOLA1	58.6335	-0.813478	0.265288	0.00216657	0.0161932	OK	43	49	69	122	131	47	56	18
BOLA2	43.3126	-0.0120511	0.415897	0.976884	0.9882	OK	0	0	0	0	0	0	0	0
BOLA2-SMG1P6	209.518	0.0416932	0.355707	0.906692	0.953808	OK	0	0	0	0	0	0	0	0
BOLA2B	401.698	-0.432041	0.19966	0.0304738	0.106592	OK	0	0	0	0	0	0	0	0
BOLA3	248.261	-0.493291	0.209029	0.0182793	0.074937	OK	193	243	277	467	974	204	164	85
BOLA3-AS1	18.9093	0.172817	0.540054	0.748969	0.862478	OK	12	14	15	26	92	17	12	7
BOLL	0.0716159	-0.854694	3.51981	0.808142	NaN	Low	0	0	0	1	0	0	0	0
BOP1	616.776	-0.526266	0.162123	0.00117004	0.0104814	OK	400	429	516	898	1585	424	358	177
BORA	58.6354	-0.0159793	0.23577	0.945965	0.97399	OK	41	36	42	96	205	40	42	30
BORCS5	57.3717	0.216483	0.243043	0.373079	0.572924	OK	33	47	47	104	249	46	54	26
BORCS6	110.672	-0.463178	0.186909	0.0132084	0.0593752	OK	79	93	98	216	324	85	100	49
BORCS7	117.676	0.387714	0.422054	0.358285	0.558967	OK	30	39	93	207	300	47	91	60
BORCS7-ASMT	19.3142	0.873998	1.53922	0.570158	0.737304	OK	0	0	0	0	0	0	0	0
BORCS8	153.447	-0.733141	0.306259	0.0166723	0.070249	OK	83	74	75	126	261	75	37	13
BORCS8-MEF2B	21.6108	-0.110747	0.44144	0.80191	0.894235	OK	0	0	0	0	0	0	0	0
BPESC1	0	NaN	NaN	NaN	NaN	Low	0	0	0	0	0	0	0	0
BPGM	282.599	0.247724	0.268656	0.356483	0.556927	OK	174	150	240	551	1523	300	220	93
BPHL	99.0304	-0.208339	0.190252	0.273485	0.470892	OK	82	72	94	175	341	83	90	54
BPI	0.0667925	0.683931	3.51044	0.845528	NaN	Low	0	0	0	0	2	0	0	0
BPIFA1	4.19043	3.78313	1.30023	0.00361916	NaN	Low	0	0	2	0	10	9	13	2
BPIFA2	0.130966	0.76185	3.5095	0.828144	NaN	Low	0	0	0	0	0	0	1	0
BPIFA3	0	NaN	NaN	NaN	NaN	Low	0	0	0	0	0	0	0	0
BPIFA4P	0	NaN	NaN	NaN	NaN	Low	0	0	0	0	0	0	0	0
BPIFB1	0.451068	2.26953	3.08578	0.462047	NaN	Low	0	0	0	0	9	1	0	0
BPIFB2	0	NaN	NaN	NaN	NaN	Low	0	0	0	0	0	0	0	0
BPIFB3	0	NaN	NaN	NaN	NaN	Low	0	0	0	0	0	0	0	0
BPIFB4	0.189639	1.09435	3.5057	0.754916	NaN	Low	0	0	0	0	1	1	0	0
BPIFB6	0	NaN	NaN	NaN	NaN	Low	0	0	0	0	0	0	0	0
BPIFC	0.739737	2.77264	2.29024	0.226035	NaN	Low	0	0	0	0	3	0	1	2
BPNT1	281.12	0.0964323	0.186774	0.605642	0.764578	OK	181	186	288	554	929	255	236	149
BPTF	486.442	0.491952	0.136288	0.000306599	0.00384508	OK	309	301	320	673	2181	517	531	327
BPY2	0	NaN	NaN	NaN	NaN	Low	0	0	0	0	0	0	0	0
BPY2B	0	NaN	NaN	NaN	NaN	Low	0	0	0	0	0	0	0	0
BPY2C	0	NaN	NaN	NaN	NaN	Low	0	0	0	0	0	0	0	0
BRAF	136.486	0.673856	0.2167	0.00187323	0.0146306	OK	82	78	85	179	597	101	167	96
BRAP	256.142	0.0480055	0.15367	0.754742	0.865854	OK	162	176	245	475	1025	206	255	114
BRAT1	251.545	-0.644142	0.152818	2.49688e-05	0.000554121	OK	201	222	288	501	814	194	194	104
BRCA1	129.212	-0.507023	0.37194	0.172825	0.347805	OK	167	128	66	155	474	104	89	46
BRCA2	31.7109	-0.0921773	0.369086	0.802785	0.894628	OK	37	34	20	44	122	18	37	13
BRCC3	279.175	0.153206	0.151728	0.312618	0.511886	OK	200	175	251	483	972	245	247	156
BRD1	272.447	-0.125241	0.154375	0.417207	0.61224	OK	204	204	265	448	865	223	253	149
BRD2	1880.53	-0.0579311	0.195278	0.766726	0.873175	OK	1646	1520	1386	2670	7382	1669	1820	939
BRD3	236.148	0.000623544	0.186405	0.997331	0.998547	OK	178	196	174	338	856	163	216	133
BRD3OS	116.856	-0.359697	0.197695	0.0688429	0.186009	OK	98	81	122	218	386	108	107	43
BRD4	310.658	0.172061	0.239259	0.472055	0.661619	OK	242	244	210	393	1566	343	281	155
BRD7	411.306	-0.0270905	0.131191	0.836403	0.913972	OK	269	246	355	662	1163	270	338	177
BRD7P3	0	NaN	NaN	NaN	NaN	Low	0	0	0	0	0	0	0	0
BRD8	221.37	-0.332852	0.164549	0.0430928	0.13573	OK	168	148	246	498	719	187	198	105
BRD9	287.981	-0.0230765	0.168195	0.890872	0.944189	OK	217	205	253	456	1070	270	258	158
BRDT	0	NaN	NaN	NaN	NaN	Low	0	0	0	0	1	0	0	0
BRDTP1	0	NaN	NaN	NaN	NaN	Low	0	0	0	0	0	0	0	0
BRE-AS1	0.525351	0.791727	2.66018	0.765992	NaN	Low	0	0	0	0	0	1	1	0
BREA2	4.47158	0.127947	0.854188	0.880932	NaN	Low	5	6	5	5	13	10	6	2
BRF1	192.13	-0.629807	0.15983	8.13156e-05	0.00136171	OK	163	161	188	344	628	136	140	98
BRF2	181.235	-0.139565	0.176735	0.429711	0.623254	OK	107	116	174	315	675	159	130	80
BRI3	739.891	-0.219539	0.211425	0.299093	0.497884	OK	417	467	811	1268	2882	641	610	229
BRI3BP	55.7005	-0.517633	0.27334	0.0582603	0.166077	OK	29	29	28	72	107	34	46	18
BRICD5	11.4731	-0.335868	0.496711	0.498924	0.683944	OK	14	11	9	19	44	11	12	9
BRINP1	14.8068	1.24568	0.466403	0.00756671	0.0398378	OK	5	8	4	18	66	15	24	12
BRINP2	0.545696	0.923869	2.64898	0.727267	NaN	Low	0	0	1	0	0	1	0	1
BRINP3	0	NaN	NaN	NaN	NaN	Low	0	0	0	0	0	0	0	0
BRIP1	43.0355	-0.282224	0.291267	0.332569	0.531897	OK	49	42	34	67	157	38	30	13
BRIX1	361.557	-0.0061931	0.243678	0.979724	0.989974	OK	191	234	419	778	1302	254	329	190
BRK1	1241.05	0.0928882	0.126953	0.464366	0.655089	OK	762	846	1184	2168	4607	1170	1242	561
BRMS1	699.388	-0.541888	0.139097	9.78872e-05	0.00156471	OK	517	562	807	1423	2226	566	590	261
BRMS1L	100.585	0.715604	0.295807	0.0155564	0.066799	OK	43	49	77	176	378	73	133	67
BROX	331.876	0.638512	0.264551	0.0157972	0.067579	OK	116	133	307	704	1510	228	356	244
BRPF1	182.464	-0.0541077	0.161941	0.738289	0.855422	OK	137	136	151	302	727	156	170	98
BRPF3	145.074	-0.00266498	0.244606	0.991307	0.995153	OK	128	121	97	179	607	134	134	71
BRS3	0	NaN	NaN	NaN	NaN	Low	0	0	0	0	0	0	0	0
BRSK1	3.66425	-0.774081	0.849396	0.362121	NaN	Low	4	4	3	7	14	2	4	0
BRSK2	7.7317	0.962831	2.00472	0.631027	0.784208	OK	2	1	4	7	0	0	5	6
BRWD1	322.782	0.5699	0.289186	0.048758	0.147782	OK	109	159	233	542	1371	240	392	287
BRWD1-AS1	0	NaN	NaN	NaN	NaN	Low	0	0	0	0	0	0	0	0
BRWD1-AS2	1.13567	0.364688	1.78543	0.838152	NaN	Low	1	0	2	2	0	1	4	0
BRWD3	195.685	0.766297	0.227496	0.000756073	0.00761347	OK	112	97	147	273	817	153	212	143
BSCL2	235.887	-0.467136	0.188532	0.0132211	0.0594128	OK	5	2	0	7	3	6	6	3
BSDC1	520.865	-0.190714	0.15184	0.209109	0.395327	OK	414	387	492	885	1720	482	466	220
BSG	5293	-0.320329	0.134772	0.0174628	0.0726645	OK	3886	4222	5032	9004	19548	4400	4591	2219
BSN	1.69007	1.09841	1.4474	0.447919	NaN	Low	2	1	1	0	12	1	1	3
BSN-DT	0	NaN	NaN	NaN	NaN	Low	0	0	0	0	0	0	0	0
BSND	0.100189	0.926842	3.50765	0.791599	NaN	Low	0	0	0	0	3	0	0	0
BSPH1	0	NaN	NaN	NaN	NaN	Low	0	0	0	0	0	0	0	0
BSPRY	39.1798	-1.54068	0.402695	0.000130287	0.00196145	OK	32	37	68	80	50	12	34	11
BST1	3.43766	0.329418	0.88911	0.711008	NaN	Low	3	2	4	5	18	3	7	0
BST2	18.8382	1.3961	0.633581	0.0275587	0.0993817	OK	5	4	13	21	31	13	57	14
BSX	0	NaN	NaN	NaN	NaN	Low	0	0	0	0	0	0	0	0
BTAF1	349.05	0.894073	0.222606	5.90961e-05	0.00106927	OK	200	174	237	505	1238	322	477	272
BTBD1	653.617	0.74156	0.256148	0.00379106	0.0241385	OK	315	274	495	1059	2732	469	764	489
BTBD10	567.549	0.269003	0.218814	0.218933	0.408037	OK	286	280	600	1094	2223	521	594	277
BTBD11	152.109	-0.203901	0.246245	0.407649	0.60423	OK	140	130	114	246	666	127	108	58
BTBD16	0.646355	-1.64395	2.4184	0.496652	NaN	Low	0	2	0	4	0	0	1	0
BTBD17	0	NaN	NaN	NaN	NaN	Low	0	0	0	0	0	0	0	0
BTBD18	0.472828	1.18068	2.58317	0.647623	NaN	Low	0	0	1	0	6	0	1	0
BTBD19	9.71182	-0.823042	0.592285	0.164649	0.335438	OK	13	16	18	48	32	15	8	12
BTBD2	502.85	-0.0693942	0.185102	0.707737	0.83667	OK	411	413	420	660	1843	402	513	249
BTBD3	153.478	0.739256	0.247138	0.00277823	0.0193026	OK	90	69	85	260	607	145	162	114
BTBD6	356.486	-0.457449	0.149906	0.00227642	0.0167945	OK	255	215	362	641	1200	270	261	137
BTBD7	431.003	0.595316	0.193235	0.00206453	0.0156697	OK	218	228	283	689	2142	407	444	268
BTBD8	3.7653	1.7221	0.954131	0.071092	NaN	Low	1	0	1	6	16	6	4	4
BTBD9	149.543	0.239905	0.179575	0.181564	0.360064	OK	100	107	100	219	623	136	142	87
BTBD9-AS1	0	NaN	NaN	NaN	NaN	Low	0	0	0	0	0	0	0	0
BTC	7.90746	0.439523	0.645457	0.495904	0.68196	OK	2	5	8	13	26	3	11	6
BTD	74.6907	0.356497	0.217601	0.101358	0.240787	OK	49	53	63	107	238	51	86	30
BTF3	3534.84	-0.366483	0.115813	0.00155389	0.0128439	OK	2830	3080	3650	6964	11993	2584	2544	1300
BTF3L4	347.242	0.0180706	0.270985	0.946833	0.974472	OK	122	150	326	613	1021	174	272	134
BTF3P11	0.0333963	0.355416	3.51494	0.919459	NaN	Low	0	0	0	0	0	0	0	0
BTG1	806.503	0.12363	0.265535	0.64151	0.7919	OK	427	476	795	1659	4088	765	566	275
BTG2	444.769	-0.234038	0.203864	0.250965	0.445795	OK	374	324	390	812	1164	277	498	235
BTG3	226.376	-0.188495	0.164773	0.252635	0.447949	OK	147	152	195	350	696	145	202	106
BTG3-AS1	3.03649	-1.38598	0.949836	0.144518	NaN	Low	4	0	2	5	9	1	2	0
BTG4	0.254049	0.76185	3.5095	0.828144	NaN	Low	0	0	0	0	0	0	0	1
BTK	0.723364	1.37072	2.521	0.586633	NaN	Low	0	0	0	2	0	2	0	1
BTLA	0.707472	1.72969	2.46487	0.482841	NaN	Low	0	0	1	0	0	1	4	0
BTN1A1	0.130966	0.76185	3.5095	0.828144	NaN	Low	0	0	0	0	0	0	1	0
BTN2A1	153.426	0.658156	0.387349	0.0892945	0.22098	OK	86	87	139	223	664	145	138	62
BTN2A2	41.0387	0.868969	0.332861	0.00903828	0.0452739	OK	30	29	31	56	163	50	26	17
BTN2A3P	8.46849	0.600336	0.556078	0.280325	0.478489	OK	5	3	11	15	47	9	12	8
BTN3A1	48.5412	0.2568	0.338538	0.448119	0.640862	OK	36	42	32	49	138	37	58	27
BTN3A2	80.2884	0.251608	0.302302	0.405235	0.60227	OK	56	50	61	111	201	82	99	38
BTN3A3	39.2967	0.102329	0.412411	0.804039	0.895372	OK	25	38	24	49	64	36	50	28
BTNL10	0.153925	0.76185	3.5095	0.828144	NaN	Low	0	0	0	0	0	1	1	0
BTNL2	0	NaN	NaN	NaN	NaN	Low	0	0	3	4	0	0	2	0
BTNL3	0.130966	0.76185	3.5095	0.828144	NaN	Low	0	0	0	0	0	0	1	0
BTNL8	0	NaN	NaN	NaN	NaN	Low	0	0	0	0	0	0	0	0
BTNL9	0.371868	0.752491	3.35632	0.822601	NaN	Low	0	0	1	0	7	0	0	0
BTRC	258.783	0.161991	0.165642	0.328094	0.52744	OK	197	188	196	373	908	196	272	152
BUB1	108.727	-0.480592	0.324978	0.139181	0.298316	OK	127	127	90	148	429	92	53	35
BUB1B	94.6609	-0.891777	0.379656	0.0188286	0.07665	OK	125	106	68	133	302	64	42	13
BUB1B-PAK6	119.385	-0.585082	1.04023	0.573807	0.740038	OK	0	0	0	0	0	0	0	0
BUB3	858.87	-0.163939	0.174583	0.347713	0.547743	OK	463	567	929	1939	3536	724	716	377
BUD13	93.4525	-0.279065	0.247091	0.258728	0.454988	OK	79	78	89	147	382	81	64	36
BUD23	496.149	0.0512026	0.179215	0.775104	0.878992	OK	355	411	445	741	2075	473	427	280
BUD31	537.629	-0.404052	0.143147	0.00476304	0.0284765	OK	226	238	278	498	931	216	247	157
BVES	77.3148	0.391036	0.25514	0.125366	0.278715	OK	42	42	72	135	372	75	63	36
BVES-AS1	0.644832	-0.908099	2.46918	0.713042	NaN	Low	0	0	0	5	4	0	0	1
BYSL	350.947	-0.245858	0.18619	0.186678	0.367054	OK	256	265	337	634	1323	352	288	132
BZW1	5027.43	0.434584	0.276282	0.115725	0.264351	OK	1146	1342	2601	5512	11120	2147	2363	1441
BZW2	613.417	0.107633	0.189143	0.569317	0.736624	OK	343	375	607	1251	1990	488	717	318
C10orf105	0.428815	0.925442	2.65518	0.727433	NaN	Low	0	0	1	0	4	1	0	0
C10orf111	1.23088	0.00947904	1.56371	0.995163	NaN	Low	1	1	0	2	3	0	2	0
C10orf113	0	NaN	NaN	NaN	NaN	Low	0	0	0	0	0	0	0	0
C10orf120	0	NaN	NaN	NaN	NaN	Low	0	0	0	0	0	0	0	0
C10orf126	0	NaN	NaN	NaN	NaN	Low	0	0	0	0	0	0	0	0
C10orf142	0	NaN	NaN	NaN	NaN	Low	0	0	0	0	0	0	0	0
[truncated: 25,915 more rows]

## Sheet: IAV-WT HD vs Mock
GeneName	baseMean	log2FoldChange	lfcSE	pvalue	padj	status	Mock (Rep1)	Mock (Rep2)	Mock (Rep3)	Mock (Rep4)	IAV HD (Rep1)	IAV HD (Rep2)	IAV HD (Rep3)	IAV HD (Rep4)
AGO1	140.735	0.404033	0.24594	0.100423	0.264305	OK	90	82	77	144	280	274	77	310
AGO2	528.685	0.665998	0.190343	0.000467111	0.00766697	OK	296	254	274	605	960	939	312	1443
AGO3	58.7106	0.698632	0.286388	0.0147094	0.0798749	OK	26	24	38	79	120	100	41	157
AGO4	140.2	0.252416	0.251268	0.315105	0.526618	OK	101	84	76	173	330	271	64	248
SEPT1	2.17916	-1.88667	1.25832	0.133782	NaN	Low	2	4	5	4	2	2	1	9
SEPT2	3852.45	0.389815	0.196027	0.0467479	0.166391	OK	2123	2045	2581	5239	9248	8113	1552	6795
SEPT3	0.444182	-0.64366	2.64231	0.807543	NaN	Low	0	1	0	1	0	2	0	0
SEPT4	1.61282	0.485092	1.55143	0.754528	NaN	Low	3	1	1	0	4	1	2	0
SEPT5	147.792	-0.244886	0.272181	0.368271	0.578076	OK	0	0	1	0	0	0	0	1
SEPT6	88.7105	-0.448134	0.258294	0.0827457	0.23592	OK	76	81	77	117	135	119	30	158
SEPT7	1541.84	0.330182	0.310049	0.286905	0.499933	OK	676	772	1283	2569	3855	3493	578	2319
SEPT8	686.621	-0.062401	0.152141	0.681694	0.817522	OK	447	489	468	959	1414	1221	251	1234
SEPT9	3317.99	0.0226799	0.259925	0.930468	0.961562	OK	1942	1882	2332	4094	6016	4845	1632	7821
SEPT10	668.661	0.968034	0.286304	0.000721862	0.0106031	OK	299	247	372	857	1597	1485	319	1190
SEPT11	1274.33	0.622016	0.160873	0.000110404	0.00262132	OK	637	650	720	1570	2961	2709	613	2585
SEPT12	0.0715512	0.018008	3.53381	0.995934	NaN	Low	0	0	0	0	0	4	0	0
SEPT14	0.0615518	0.018008	3.53381	0.995934	NaN	Low	0	0	0	0	0	0	0	0
A1BG	7.37085	-0.341969	0.683582	0.616891	0.773206	OK	3	3	6	23	18	6	5	17
A1BG-AS1	18.9118	-0.458722	0.387752	0.236797	0.446214	OK	3	0	2	6	9	5	1	12
A1CF	0.0715512	0.018008	3.53381	0.995934	NaN	Low	0	0	0	0	0	1	0	0
A2M	0.0694903	0.018008	3.53381	0.995934	NaN	Low	1	0	0	0	2	0	0	1
A2M-AS1	0.504095	1.04932	2.50997	0.675903	NaN	Low	0	0	1	0	2	1	0	0
A2ML1	2275.52	-0.307849	0.41256	0.455552	0.652121	OK	1579	1714	1516	3010	6855	6596	434	1863
A2MP1	0	NaN	NaN	NaN	NaN	Low	0	0	0	0	0	0	0	0
A3GALT2	0.295117	-0.788543	3.52707	0.823093	NaN	Low	1	0	0	0	0	0	0	2
A4GALT	576.191	-0.604709	0.237515	0.010897	0.0652266	OK	394	399	495	952	876	682	227	1076
A4GNT	0.0715512	0.018008	3.53381	0.995934	NaN	Low	0	0	0	0	0	1	0	0
AA06	0	NaN	NaN	NaN	NaN	Low	0	0	0	0	0	0	0	0
AAAS	289.285	-0.512778	0.282198	0.0692037	0.211685	OK	225	224	247	457	432	358	129	617
AACS	686.518	-0.0874556	0.221406	0.692841	0.824144	OK	387	416	524	1026	1248	978	328	1565
AACSP1	0.780716	-1.67653	2.81717	0.551769	NaN	Low	1	3	0	0	0	0	0	2
AADAC	1.16613	0.797692	1.46684	0.586566	NaN	Low	0	0	2	1	3	2	1	2
AADACL2	0	NaN	NaN	NaN	NaN	Low	0	0	0	0	0	0	0	0
AADACL2-AS1	0	NaN	NaN	NaN	NaN	Low	0	0	0	0	0	0	0	0
AADACL3	0	NaN	NaN	NaN	NaN	Low	0	0	0	0	0	0	0	0
AADACL4	0	NaN	NaN	NaN	NaN	Low	0	0	0	0	0	0	0	0
AADACP1	0.43675	0.201807	3.26826	0.950764	NaN	Low	0	0	1	3	0	0	0	4
AADAT	33.6355	0.15338	0.297571	0.606246	0.764875	OK	27	23	25	48	66	56	17	63
AAGAB	724.813	0.222052	0.210992	0.292605	0.505316	OK	370	401	556	1094	1573	1541	301	1158
AAK1	338.392	0.567555	0.174845	0.00117021	0.0146499	OK	201	178	177	417	744	685	154	765
AAMDC	72.1498	-0.340119	0.219194	0.120738	0.296326	OK	55	47	59	117	127	108	28	128
AAMP	1307.91	-0.0610153	0.188685	0.746414	0.860238	OK	708	673	1154	2140	2558	2154	630	2648
AANAT	1.76049	-2.1573	1.40056	0.123484	NaN	Low	5	6	3	4	2	6	2	7
AAR2	353.44	-0.0587194	0.230968	0.799317	0.890782	OK	184	197	277	584	578	537	157	814
AARD	0	NaN	NaN	NaN	NaN	Low	0	0	0	0	0	0	0	0
AARS	800.819	0.0548314	0.313043	0.860957	0.925265	OK	550	555	468	980	1251	1091	466	1870
AARS2	308.01	-0.0889649	0.197787	0.652853	0.797519	OK	197	189	257	435	651	508	129	656
AARSD1	246.935	-0.242095	0.240581	0.314275	0.525647	OK	0	0	0	0	0	0	0	0
AASDH	116.136	0.658294	0.30204	0.0292952	0.124283	OK	56	55	74	161	355	287	42	211
AASDHPPT	508.684	0.40946	0.435092	0.34666	0.557875	OK	146	188	439	816	1221	1236	149	560
AASS	100.249	0.337753	0.240297	0.159854	0.350826	OK	64	80	51	130	214	152	52	198
AATBC	37.884	-1.14801	0.370733	0.00195749	0.0210928	OK	35	30	31	62	45	38	18	33
AATF	632.306	-0.0210501	0.229784	0.927009	0.960281	OK	390	407	452	856	1048	929	316	1423
AATK	8.00856	-1.59186	0.569209	0.00516401	0.0405977	OK	8	7	15	19	9	10	2	7
ABALON	35.4724	0.812133	0.314193	0.00974292	0.0606006	OK	6	1	2	10	12	6	3	10
ABAT	187.056	0.00627748	0.183489	0.972708	0.985772	OK	117	114	144	266	405	357	59	370
ABCA1	356.192	0.790294	0.223137	0.000397477	0.00679114	OK	150	188	170	473	621	590	241	968
ABCA10	10.4721	0.854469	0.591398	0.148506	0.334972	OK	6	4	11	13	34	25	6	18
ABCA11P	45.4418	0.532931	0.354601	0.132864	0.313608	OK	15	13	24	45	74	80	12	51
ABCA12	250.567	0.809707	0.256009	0.00156259	0.017902	OK	96	119	125	302	743	697	114	446
ABCA13	22.6777	0.918701	0.394736	0.0199451	0.0973211	OK	17	10	9	23	47	48	15	53
ABCA17P	0.152942	-0.664592	3.52935	0.850638	NaN	Low	0	0	0	1	0	0	0	1
ABCA2	153.729	-0.196328	0.204494	0.337021	0.54866	OK	103	92	133	229	403	271	62	240
ABCA3	2.57517	0.217233	0.996813	0.827486	NaN	Low	1	2	2	3	9	11	0	3
ABCA4	2.32481	-0.103834	1.05568	0.921648	NaN	Low	1	4	1	3	10	4	0	6
ABCA5	92.197	0.442291	0.48108	0.357902	0.568635	OK	29	36	88	179	260	248	22	127
ABCA6	0.728634	0.968704	2.01983	0.631514	NaN	Low	0	0	1	1	4	3	0	0
ABCA7	221.965	-0.872268	0.223777	9.70193e-05	0.0023522	OK	216	163	251	414	384	268	92	333
ABCA8	0.502703	2.20808	2.4216	0.361859	NaN	Low	0	0	0	0	3	3	0	1
ABCA9	3.21912	0.751984	1.03613	0.467983	NaN	Low	0	0	2	11	10	9	1	7
ABCA9-AS1	0	NaN	NaN	NaN	NaN	Low	0	0	0	0	0	0	0	0
ABCB1	0.32262	1.68038	2.7794	0.545457	NaN	Low	0	0	0	0	1	1	0	3
ABCB10	246.137	0.276635	0.315481	0.38056	0.589382	OK	105	100	191	397	707	673	80	378
ABCB11	7.12012	0.541993	0.611939	0.375781	0.585525	OK	4	2	3	13	13	16	5	18
ABCB4	0.432594	-1.57327	2.69334	0.55913	NaN	Low	1	1	1	0	1	0	0	0
ABCB5	0	NaN	NaN	NaN	NaN	Low	0	0	0	0	0	0	0	0
ABCB6	169.31	-0.440677	0.216843	0.0421289	0.156453	OK	135	120	169	261	319	263	77	340
ABCB7	154.896	0.42076	0.193577	0.0297351	0.125248	OK	86	75	111	236	361	330	63	310
ABCB8	364.254	-0.260776	0.24769	0.292417	0.505316	OK	239	225	338	616	670	514	145	894
ABCB9	73.8521	-0.498769	0.343866	0.146925	0.333549	OK	43	46	76	120	96	79	37	161
ABCC1	892.83	0.148816	0.204496	0.466784	0.661462	OK	520	523	570	1133	1710	1539	460	2055
ABCC10	296.954	-0.398074	0.236557	0.0924168	0.252314	OK	183	214	250	487	534	432	116	677
ABCC11	5.5138	0.301903	0.788618	0.701849	0.830308	OK	2	4	8	12	23	13	3	21
ABCC12	0	NaN	NaN	NaN	NaN	Low	0	0	0	0	0	0	0	0
ABCC13	0	NaN	NaN	NaN	NaN	Low	0	0	0	0	0	0	0	0
ABCC2	17.8467	0.472989	0.449691	0.292887	0.505494	OK	13	4	12	28	38	26	13	40
ABCC3	131.061	0.401939	0.387254	0.299307	0.51202	OK	80	76	75	138	228	178	96	430
ABCC4	147.1	0.944766	0.203301	3.36602e-06	0.000167341	OK	60	55	80	176	365	331	87	343
ABCC5	509.706	-0.0110088	0.188829	0.953509	0.975323	OK	336	326	394	795	1161	977	199	827
ABCC5-AS1	0.0835283	-1.39088	3.52947	0.693525	NaN	Low	0	0	0	1	0	0	0	0
ABCC6	1.45712	-0.327439	1.54779	0.832457	NaN	Low	1	4	5	4	3	3	0	5
ABCC6P1	0.154729	-0.635189	3.52863	0.857145	NaN	Low	0	0	0	1	0	1	0	0
ABCC6P2	0.0615518	0.018008	3.53381	0.995934	NaN	Low	0	0	0	0	0	0	0	0
ABCC8	0	NaN	NaN	NaN	NaN	Low	0	0	0	0	0	0	0	0
ABCC9	28.8477	1.15888	0.592611	0.0505183	0.175104	OK	14	17	16	30	58	48	10	49
ABCD1	75.5491	-0.240479	0.397624	0.545318	0.722075	OK	45	54	45	128	116	68	37	200
ABCD2	0.394824	0.589717	2.72132	0.82844	NaN	Low	0	0	1	0	0	2	0	1
ABCD3	398.096	0.561022	0.245561	0.0223333	0.104361	OK	163	165	282	616	1203	1129	150	638
ABCD4	154.597	-0.0856857	0.188611	0.649615	0.795398	OK	97	123	140	259	322	251	74	335
ABCE1	1443.62	0.560171	0.408332	0.170109	0.364488	OK	437	526	1177	2326	3632	3372	457	1678
ABCF1	901.306	0.0836098	0.267419	0.754543	0.86499	OK	600	569	633	1090	1558	1278	454	2269
ABCF2	1120.83	0.326901	0.136613	0.0167158	0.0867673	OK	671	643	864	1550	2319	2017	444	2170
ABCF3	490.207	-0.0764423	0.203374	0.707013	0.833728	OK	282	300	394	785	957	783	226	1094
ABCG1	175.003	-0.542603	0.234418	0.0206307	0.0992681	OK	123	144	144	274	254	217	72	297
ABCG2	28.2578	0.030862	0.32517	0.924386	0.959338	OK	22	16	26	41	52	51	12	47
ABCG4	2.89761	-0.802848	0.917995	0.38181	NaN	Low	1	3	4	3	6	3	1	5
ABCG5	0	NaN	NaN	NaN	NaN	Low	0	0	0	0	0	0	0	0
ABCG8	0	NaN	NaN	NaN	NaN	Low	0	0	0	0	0	0	0	0
ABHD1	0.441463	1.09648	2.61524	0.675022	NaN	Low	0	0	0	0	1	2	0	4
ABHD10	159.769	0.322242	0.300263	0.283182	0.495955	OK	86	81	125	241	385	318	52	240
ABHD11	116.081	-0.843615	0.362497	0.0199527	0.0973211	OK	84	94	104	203	152	100	31	258
ABHD11-AS1	2.26016	-1.03513	1.17386	0.377873	NaN	Low	2	1	7	2	3	2	1	6
ABHD12	221.272	-0.754074	0.18174	3.33658e-05	0.00107355	OK	152	181	202	367	367	331	69	384
ABHD12B	1.29242	-0.884946	1.56786	0.572461	NaN	Low	4	2	2	5	6	5	1	8
ABHD13	250.213	0.820522	0.459164	0.0739386	0.22063	OK	67	81	199	375	722	607	89	298
ABHD14A	25.834	-1.49	0.458942	0.00116795	0.0146454	OK	13	28	19	30	10	21	5	28
ABHD14A-ACY1	160.276	-0.632089	0.325036	0.0518141	0.178234	OK	0	0	0	0	0	0	0	0
ABHD14B	237.59	-0.429517	0.214762	0.0455038	0.163479	OK	166	156	184	332	426	337	94	410
ABHD15	175.846	-0.333436	0.190378	0.0798695	0.231214	OK	97	96	172	292	314	287	72	299
ABHD16A	252.364	0.0736715	0.214562	0.731329	0.849526	OK	135	152	211	376	503	437	136	547
ABHD16B	36.6639	-0.90582	0.459361	0.0486197	0.170805	OK	19	28	39	71	41	23	13	83
ABHD17A	585.304	-1.18731	0.288671	3.90539e-05	0.00121129	OK	394	386	465	847	470	349	162	637
ABHD17B	122.543	0.731348	0.323204	0.0236477	0.108438	OK	53	56	74	184	315	349	34	192
ABHD17C	354.983	0.222513	0.314493	0.479237	0.671917	OK	136	136	288	611	1004	894	115	548
ABHD18	64.9281	0.755042	0.3442	0.0282632	0.121629	OK	37	27	41	94	180	145	27	104
ABHD2	647.054	0.620274	0.192067	0.00124022	0.0152851	OK	350	359	320	667	1295	1232	357	1592
ABHD3	107.388	0.214385	0.297948	0.471809	0.665735	OK	54	77	78	178	224	211	38	173
ABHD4	227.147	-0.608704	0.269456	0.0238827	0.10912	OK	173	193	168	321	349	262	88	377
ABHD5	291.159	0.131686	0.169522	0.437272	0.63762	OK	141	163	239	503	675	693	95	452
ABHD6	59.033	-0.131671	0.265425	0.619841	0.775562	OK	34	28	62	88	141	94	23	103
ABHD8	141.915	-0.759337	0.406977	0.0620694	0.19855	OK	100	108	127	224	143	102	61	312
ABI1	990.998	0.424569	0.249163	0.0883848	0.245243	OK	515	508	689	1445	2133	2118	397	1693
ABI2	131.577	0.221497	0.193881	0.253273	0.465788	OK	76	77	89	195	261	219	64	244
ABI3	0	NaN	NaN	NaN	NaN	Low	0	0	0	0	0	0	0	0
ABI3BP	6.57356	1.43407	0.832536	0.0849724	0.239876	OK	7	1	1	4	18	19	3	16
ABL1	771.28	0.00832962	0.29278	0.977303	0.98778	OK	528	516	429	898	1423	1049	370	1845
ABL2	688.391	0.818128	0.185863	1.07369e-05	0.000434875	OK	333	353	316	703	1370	1287	432	1797
ABLIM1	1037.41	0.651229	0.290873	0.025164	0.112877	OK	448	431	685	1323	3016	2859	396	1428
ABLIM2	10.3064	-0.536936	0.657034	0.413807	0.619173	OK	6	6	15	17	34	20	2	4
ABLIM3	895.839	0.254761	0.176476	0.148851	0.335343	OK	496	551	557	1121	1933	1715	421	1980
ABO	4.22171	-0.2827	0.869157	0.744986	NaN	Low	3	5	9	3	13	14	3	10
ABR	537.197	0.0501015	0.318246	0.874906	0.933141	OK	392	359	288	583	925	771	295	1229
ABRA	0.214262	-1.48129	3.52742	0.674532	NaN	Low	0	1	0	0	0	0	0	0
ABRACL	525.337	-0.0439581	0.258548	0.864995	0.927425	OK	250	333	522	998	922	894	220	907
ABRAXAS1	47.6924	0.198636	0.34111	0.56035	0.732883	OK	17	19	30	69	86	91	18	66
ABRAXAS2	265.622	0.331769	0.277277	0.231492	0.439829	OK	129	135	212	387	706	537	98	409
ABT1	351.383	-0.308292	0.21105	0.144083	0.329876	OK	193	206	342	637	532	464	163	645
ABTB1	63.9356	-0.106693	0.505445	0.83282	0.911304	OK	39	48	52	102	58	63	50	167
ABTB2	84.1818	0.128111	0.341422	0.707492	0.833998	OK	47	59	56	94	144	133	37	249
ACAA1	895.633	-0.437233	0.197973	0.0272059	0.11857	OK	467	525	880	1653	1602	1303	342	1696
ACAA2	98.7222	0.209415	0.394779	0.595793	0.756208	OK	38	43	91	168	129	110	65	271
ACACA	1335.4	0.236807	0.218972	0.279498	0.492889	OK	905	877	703	1550	3035	2553	627	2595
ACACB	8.92632	-0.433424	0.562852	0.44127	0.640532	OK	5	10	5	11	18	12	4	12
ACAD10	128.461	-0.335217	0.211771	0.113439	0.285381	OK	100	96	104	202	263	213	50	241
ACAD11	135.542	0.0668661	0.241044	0.781472	0.880442	OK	0	0	0	0	0	0	0	0
ACAD8	191.871	0.0322166	0.157401	0.837823	0.913368	OK	117	124	180	336	462	362	84	420
ACAD9	373.063	-0.492012	0.227431	0.0305149	0.127242	OK	249	230	279	517	565	418	137	577
ACADL	3.68579	0.108894	0.800533	0.8918	NaN	Low	4	2	2	4	7	9	1	10
ACADM	208.398	0.281191	0.331944	0.396937	0.604403	OK	96	89	170	387	498	430	76	312
ACADS	40.9107	-0.536689	0.369379	0.146237	0.332591	OK	26	24	36	74	52	41	21	78
ACADSB	97.6311	0.193382	0.34237	0.572187	0.740702	OK	63	56	66	158	213	212	28	134
ACADVL	1860.06	-0.234298	0.197325	0.235082	0.44424	OK	1329	1384	1990	3566	3959	2990	893	4197
ACAN	0.0835283	-1.39088	3.52947	0.693525	NaN	Low	0	0	0	1	0	0	0	0
ACAP1	5.83875	0.0939476	0.732316	0.897921	0.945863	OK	7	7	11	13	14	10	3	29
ACAP2	410.193	1.13797	0.392578	0.00374711	0.0325972	OK	132	145	200	518	1213	1219	151	577
ACAP3	522.835	-0.861222	0.181408	2.06013e-06	0.00011258	OK	423	415	608	1095	1070	752	168	957
ACAT1	272.964	-0.177421	0.206997	0.391378	0.599852	OK	177	150	258	542	453	373	129	498
ACAT2	1048.07	-0.732828	0.225792	0.0011721	0.0146603	OK	523	551	614	1277	815	724	310	1302
ACBD3	743.025	0.869845	0.236521	0.000235373	0.00462815	OK	245	235	375	822	1887	1637	329	1152
ACBD3-AS1	0.9161	1.09939	2.21013	0.618885	NaN	Low	0	0	0	1	0	1	0	0
ACBD4	24.9267	-1.52722	0.390673	9.26031e-05	0.00226158	OK	21	18	32	55	20	29	8	30
ACBD5	277.882	0.780569	0.216327	0.000308238	0.00559993	OK	129	128	177	332	755	750	115	457
ACBD6	383.651	-0.462976	0.178547	0.00951348	0.0595489	OK	221	242	372	673	686	555	159	670
ACBD7	1.88258	0.489749	1.22438	0.689158	NaN	Low	0	2	2	1	6	4	1	1
ACBD7-DCLRE1CP1	0	NaN	NaN	NaN	NaN	Low	0	0	0	0	0	0	0	0
ACCS	25.2995	-0.237784	0.412498	0.564311	0.735833	OK	22	31	27	52	84	46	7	63
ACCSL	0	NaN	NaN	NaN	NaN	Low	0	0	0	0	0	0	0	0
ACD	126.055	-0.677012	0.389127	0.0818903	0.234947	OK	118	128	91	182	168	148	46	306
ACE	0.371999	1.82499	3.32453	0.583042	NaN	Low	1	0	1	0	0	1	0	4
ACE2	26.6317	1.49754	0.497594	0.00261628	0.0253545	OK	9	9	14	19	116	98	9	38
ACER1	0.20553	-0.128701	3.50381	0.970699	NaN	Low	1	0	0	1	2	0	0	0
ACER2	26.7592	0.548254	0.348241	0.115406	0.288014	OK	11	18	12	37	76	57	11	51
ACER3	397.7	0.338956	0.248492	0.172551	0.367663	OK	174	185	303	664	814	770	184	718
ACHE	3.95427	-0.538282	1.06183	0.612198	NaN	Low	3	4	0	8	5	2	1	13
ACIN1	1168.58	-0.378369	0.270193	0.161404	0.352809	OK	815	871	854	1594	2018	1601	546	2352
ACKR1	0	NaN	NaN	NaN	NaN	Low	0	0	0	0	0	0	0	0
ACKR2	6.88054	-0.190718	0.621811	0.759061	0.867586	OK	7	5	3	9	15	11	2	13
ACKR3	368.804	-0.360171	0.240559	0.134334	0.315902	OK	313	328	266	471	482	408	155	770
ACKR4	0.550605	-0.704333	2.24308	0.753519	NaN	Low	1	1	0	0	0	1	0	2
ACLY	3886.5	0.00602829	0.182664	0.973673	0.986351	OK	2556	2336	2781	5573	6985	5858	1935	8299
ACMSD	0	NaN	NaN	NaN	NaN	Low	1	0	0	0	1	0	0	0
ACO1	528.664	0.0808872	0.170111	0.634433	0.784553	OK	293	309	410	814	1007	848	266	1170
ACO2	969.882	-0.195803	0.219557	0.372493	0.582529	OK	399	365	377	735	1268	960	286	1282
ACOD1	0.0835283	-1.39088	3.52947	0.693525	NaN	Low	0	0	0	1	0	0	0	0
ACOT1	26.8879	-0.257162	0.461651	0.577495	0.744563	OK	12	10	30	51	28	37	18	60
ACOT11	107.14	-0.108017	0.322478	0.737657	0.853421	OK	37	37	51	83	110	101	29	172
ACOT12	0	NaN	NaN	NaN	NaN	Low	0	0	0	0	1	0	0	0
ACOT13	339.773	-0.212249	0.198989	0.286137	0.499344	OK	208	223	328	513	659	511	129	474
ACOT2	80.5296	0.21354	0.253928	0.400378	0.607894	OK	32	32	61	96	96	77	30	90
ACOT4	7.97271	-0.0800055	0.624451	0.898053	0.94593	OK	4	6	6	9	10	14	3	24
ACOT6	0	NaN	NaN	NaN	NaN	Low	0	0	0	0	0	0	0	0
ACOT7	1762.15	-0.321559	0.379759	0.397138	0.604442	OK	1160	1211	1399	2587	1887	1540	892	4246
ACOT8	134.873	-0.568322	0.242954	0.0193241	0.0953467	OK	77	76	117	194	218	132	35	221
ACOT9	725.188	0.0994897	0.21118	0.637561	0.787148	OK	418	431	555	1098	1184	1088	403	1767
ACOX1	428.183	0.223069	0.174072	0.200028	0.401601	OK	234	232	299	665	960	821	177	778
ACOX2	0.724836	1.55724	1.80775	0.389004	NaN	Low	0	0	0	1	3	3	1	1
ACOX3	157.274	-0.204186	0.20337	0.315373	0.526872	OK	99	117	127	251	288	258	64	335
ACOXL	1.19194	2.34193	1.74768	0.18024	NaN	Low	1	0	0	0	4	2	0	8
ACOXL-AS1	0	NaN	NaN	NaN	NaN	Low	0	0	0	0	0	0	0	0
ACP1	773.58	0.00306475	0.18666	0.9869	0.992637	OK	454	473	665	1204	1537	1368	290	1244
ACP2	345.537	-0.274522	0.30277	0.364564	0.574509	OK	186	208	276	450	409	389	167	683
ACP4	0	NaN	NaN	NaN	NaN	Low	0	1	1	0	0	1	0	1
ACP5	259.844	-0.381074	0.248802	0.125612	0.303475	OK	148	169	239	446	437	334	115	480
ACP6	114.629	-0.183621	0.289752	0.526266	0.708011	OK	56	71	107	198	176	155	60	237
ACP7	10.9599	-0.351499	0.609993	0.564457	0.735953	OK	6	11	6	17	7	16	8	24
ACPP	8.56523	-0.138621	0.903478	0.878058	0.93517	OK	2	10	7	14	35	19	0	2
ACR	0.123104	0.604051	3.50657	0.863231	NaN	Low	0	0	0	0	0	0	0	0
ACRBP	0.668783	-0.130067	2.13522	0.951427	NaN	Low	1	0	1	1	1	0	0	3
ACRV1	0.522118	-0.0973467	2.66423	0.970853	NaN	Low	0	1	0	5	0	2	1	3
ACSBG1	1.18539	0.144691	1.74508	0.93392	NaN	Low	1	2	0	2	1	4	1	1
ACSBG2	0	NaN	NaN	NaN	NaN	Low	0	0	1	2	4	0	0	0
ACSF2	343.804	-0.381045	0.161252	0.0181259	0.0916345	OK	232	237	321	578	832	656	118	556
ACSF3	139.066	-0.0090573	0.279629	0.974161	0.986554	OK	75	85	97	164	296	202	76	280
ACSL1	602.399	0.159464	0.331596	0.630588	0.781788	OK	262	287	554	1028	1602	1486	191	734
ACSL3	1914.46	0.4999	0.288513	0.0831533	0.236592	OK	847	885	1382	2880	4740	4217	737	3167
ACSL4	1280.97	0.909077	0.300718	0.00250267	0.0246544	OK	507	513	660	1770	3441	3071	570	2200
ACSL5	4.2563	0.468954	0.938634	0.617347	NaN	Low	0	3	1	5	6	6	5	6
ACSL6	0.340093	1.72713	3.35416	0.606608	NaN	Low	0	0	0	0	2	3	0	0
ACSM1	1.1293	1.33269	1.57272	0.396781	NaN	Low	0	0	1	1	4	1	1	5
ACSM2A	0	NaN	NaN	NaN	NaN	Low	0	0	0	0	0	0	0	0
ACSM2B	0	NaN	NaN	NaN	NaN	Low	0	0	0	0	0	0	0	0
ACSM3	6.12765	0.859763	0.831828	0.301332	0.514417	OK	2	3	0	3	6	3	1	4
ACSM4	0.141027	0.731652	3.49927	0.83438	NaN	Low	0	0	1	1	1	2	0	1
ACSM5	0	NaN	NaN	NaN	NaN	Low	0	0	0	0	0	0	0	0
ACSM6	0.0835283	-1.39088	3.52947	0.693525	NaN	Low	0	0	1	1	0	0	0	0
ACSS1	10.0375	-0.385717	0.635082	0.543618	0.721072	OK	6	3	9	21	18	8	7	18
ACSS2	249.452	-0.359681	0.238013	0.130741	0.310903	OK	190	177	223	375	395	331	105	503
ACSS3	0.901787	-0.557378	2.34188	0.811878	NaN	Low	0	3	0	0	0	3	0	1
ACTA1	4.3892	-0.243631	1.1317	0.82955	NaN	Low	4	6	1	2	2	4	2	12
ACTA2	75.4599	-0.0679402	0.254717	0.789679	0.885326	OK	23	28	34	38	80	61	14	61
ACTA2-AS1	0.466162	0.57794	3.15933	0.854852	NaN	Low	0	0	0	0	0	0	0	2
ACTB	72916.5	-0.278892	0.317496	0.37972	0.588842	OK	49776	53360	50463	96295	95316	75958	36731	164966
ACTBL2	11.9561	1.59914	0.734452	0.029456	0.124697	OK	2	7	3	10	45	43	2	14
ACTC1	1.07951	0.824877	1.77771	0.64264	NaN	Low	1	1	0	0	0	2	1	4
ACTG1	43719.2	-0.175256	0.254171	0.490498	0.681287	OK	27377	27539	34498	63605	61444	56660	21063	96645
ACTG1P17	0.675436	1.29819	1.99935	0.516141	NaN	Low	1	0	1	0	6	3	0	1
ACTG1P20	8.07005	0.61173	0.578702	0.290479	0.503421	OK	4	1	5	12	15	18	4	18
ACTG1P4	0.891399	0.178067	1.71854	0.917475	NaN	Low	1	0	1	0	1	1	1	1
ACTG2	1.2107	-0.605875	1.98886	0.760645	NaN	Low	3	0	0	0	0	1	1	2
ACTL10	12.5903	-0.28213	0.603661	0.640239	0.788828	OK	7	2	13	26	20	10	8	27
ACTL6A	483.143	0.0996768	0.193745	0.606921	0.765657	OK	263	303	408	788	925	877	209	834
ACTL6B	0.0694903	0.018008	3.53381	0.995934	NaN	Low	0	0	0	0	0	0	0	1
ACTL7A	0	NaN	NaN	NaN	NaN	Low	0	0	0	1	0	0	0	0
ACTL7B	0.826002	-3.44824	2.25429	0.126107	NaN	Low	2	1	1	0	0	0	0	0
ACTL8	0.457932	0.161509	2.71629	0.952586	NaN	Low	0	0	0	1	1	0	1	0
ACTL9	0	NaN	NaN	NaN	NaN	Low	0	0	0	0	0	0	0	0
ACTN1	8573.66	0.0607024	0.26937	0.821707	0.90574	OK	5828	5661	5222	10406	14516	11528	4533	21528
ACTN1-AS1	0.337365	-0.173045	3.4356	0.959829	NaN	Low	0	1	0	1	2	0	0	0
ACTN2	0.207552	1.16073	3.47873	0.738632	NaN	Low	0	0	0	0	0	1	0	2
ACTN3	0.0835283	-1.39088	3.52947	0.693525	NaN	Low	0	0	0	1	0	0	0	0
ACTN4	8557.09	-0.121752	0.300996	0.685847	0.819864	OK	6103	6014	4857	9018	13455	10678	3996	19258
ACTR10	574.782	0.138139	0.303072	0.648536	0.794572	OK	275	296	540	1071	1234	1184	207	926
ACTR1A	2220.26	-0.159306	0.24269	0.511557	0.696941	OK	1467	1448	1611	3223	3839	2834	1031	4725
ACTR1B	326.11	-0.237752	0.208927	0.255136	0.467466	OK	207	228	260	528	599	543	153	662
ACTR2	5109.62	0.77073	0.328284	0.0188869	0.0938963	OK	1845	2104	3092	7520	12865	12096	2025	8042
ACTR3	3309.96	0.480093	0.249793	0.0546106	0.18446	OK	1521	1610	2367	5154	7199	6381	1487	5934
ACTR3-AS1	0.840415	-1.11778	1.91278	0.558967	NaN	Low	1	0	1	1	0	1	1	0
ACTR3B	59.1495	0.195748	0.29255	0.503424	0.691739	OK	34	27	46	77	123	116	20	71
ACTR3BP2	0	NaN	NaN	NaN	NaN	Low	0	0	0	0	0	0	0	0
ACTR3BP5	0.0835283	-1.39088	3.52947	0.693525	NaN	Low	0	0	0	0	0	0	0	0
ACTR3C	11.4289	-0.3762	0.532273	0.479704	0.672161	OK	8	4	8	15	15	17	0	17
ACTR5	122.355	-0.46338	0.219844	0.0350513	0.139386	OK	73	76	120	218	218	163	47	230
ACTR6	220.513	0.465846	0.538011	0.386562	0.594988	OK	43	63	193	470	579	574	71	240
ACTR8	256.659	0.372462	0.182023	0.0407332	0.15322	OK	130	126	189	405	602	502	119	524
ACTRT1	0.300894	0.018008	3.53381	0.995934	NaN	Low	0	0	0	0	0	0	1	0
ACTRT2	0	NaN	NaN	NaN	NaN	Low	0	0	0	0	0	0	0	0
ACTRT3	56.6711	0.336256	0.285775	0.239338	0.448608	OK	29	22	44	93	128	106	29	144
ACVR1	308.45	0.47819	0.154383	0.00195216	0.0210683	OK	160	156	204	424	654	598	147	674
ACVR1B	267.524	0.29487	0.223452	0.186966	0.386172	OK	156	185	150	274	580	526	132	509
ACVR1C	4.47314	1.48137	0.926639	0.109899	NaN	Low	3	1	2	2	18	12	2	3
ACVR2A	77.9064	0.358206	0.355732	0.313957	0.525335	OK	34	36	72	127	177	157	34	115
ACVR2B	33.1131	0.147758	0.313026	0.636905	0.78648	OK	24	20	16	53	59	61	14	67
ACVR2B-AS1	0.835444	0.352776	1.98331	0.858823	NaN	Low	1	3	0	0	2	3	0	1
ACVRL1	0	NaN	NaN	NaN	NaN	Low	0	0	0	0	0	0	0	0
ACY1	217.397	-0.216754	0.294625	0.461916	0.657688	OK	8	11	10	15	28	6	5	19
ACY3	0.806323	0.790345	2.9169	0.786427	NaN	Low	1	0	0	0	0	0	2	0
ACYP1	43.4087	-0.113234	0.326898	0.729051	0.848444	OK	33	46	37	63	80	80	13	74
ACYP2	58.0896	0.270365	0.391295	0.489598	0.680553	OK	18	38	55	99	148	101	21	92
ADA	200.207	-0.469629	0.265765	0.0772142	0.22643	OK	120	132	191	366	281	246	100	348
ADA2	8.79765	0.678035	0.746092	0.363465	0.573469	OK	9	4	0	8	23	14	3	28
ADAD1	0	NaN	NaN	NaN	NaN	Low	0	0	0	0	0	0	0	0
ADAD2	0.31342	-0.235518	2.87676	0.934751	NaN	Low	0	0	2	0	1	0	0	0
ADAL	50.6251	0.615843	0.33516	0.0661421	0.20654	OK	27	25	29	52	111	94	24	93
ADAM10	1232.85	0.692318	0.268979	0.0100566	0.0619365	OK	510	571	752	1709	3171	2822	552	2063
ADAM11	0.721554	1.82988	1.93701	0.344816	NaN	Low	0	0	0	1	4	2	0	5
ADAM12	36.017	0.787999	0.327827	0.0162298	0.0851431	OK	17	9	19	48	89	91	22	83
ADAM15	3293.6	0.0477001	0.195934	0.807657	0.896955	OK	1890	1914	2452	4644	6727	5246	1593	7398
ADAM17	541.088	0.450176	0.210265	0.0322745	0.132159	OK	253	271	372	768	1300	1122	228	1024
ADAM18	0	NaN	NaN	NaN	NaN	Low	0	0	0	0	0	0	0	0
ADAM19	437.371	0.279783	0.434394	0.519525	0.702857	OK	226	247	259	582	453	392	300	1373
ADAM1A	17.6604	0.329323	0.388603	0.396742	0.604269	OK	11	8	11	29	43	38	7	45
ADAM2	0	NaN	NaN	NaN	NaN	Low	0	0	0	0	0	0	0	0
ADAM20	0.999336	2.06794	1.92917	0.28375	NaN	Low	0	0	0	1	3	0	2	2
ADAM20P1	3.12265	1.79879	0.987592	0.0685483	NaN	Low	1	0	1	3	7	8	3	8
ADAM21	10.8869	0.922432	0.60786	0.129138	0.308262	OK	4	8	7	7	40	27	2	20
ADAM21P1	1.14376	0.990253	1.99009	0.618771	NaN	Low	1	0	0	0	1	5	1	0
ADAM22	0.806791	0.00850392	1.69418	0.995995	NaN	Low	0	0	1	3	3	2	0	3
ADAM23	6.6469	2.86829	0.906834	0.00156166	0.017902	OK	0	2	2	1	35	28	4	10
ADAM28	97.2357	1.09372	0.361065	0.00245251	0.024315	OK	51	53	72	117	227	183	32	167
ADAM29	0	NaN	NaN	NaN	NaN	Low	0	0	0	0	0	0	0	0
ADAM30	0	NaN	NaN	NaN	NaN	Low	0	0	0	0	0	0	0	0
ADAM32	4.7263	0.331228	0.780414	0.671255	NaN	Low	2	2	7	4	14	11	1	12
ADAM33	0	NaN	NaN	NaN	NaN	Low	0	0	0	0	0	0	0	0
ADAM3A	0	NaN	NaN	NaN	NaN	Low	0	0	0	0	0	0	0	0
ADAM3B	0	NaN	NaN	NaN	NaN	Low	0	0	0	0	0	0	0	0
ADAM5	0	NaN	NaN	NaN	NaN	Low	0	0	0	0	0	0	0	0
ADAM6	0	NaN	NaN	NaN	NaN	Low	0	0	0	0	0	0	0	0
ADAM7	0	NaN	NaN	NaN	NaN	Low	0	0	0	0	0	0	0	0
ADAM8	407.711	0.32721	0.445531	0.462689	0.658369	OK	210	227	274	533	499	385	298	1420
ADAM9	4998.03	1.31276	0.31148	2.50234e-05	0.000852963	OK	1633	1784	2393	5313	14827	13538	2179	8831
ADAMDEC1	0	NaN	NaN	NaN	NaN	Low	0	0	0	0	0	0	0	0
ADAMTS1	3552.99	1.05641	0.167348	2.74312e-10	4.44417e-08	OK	1474	1598	1415	3432	8700	7111	2203	10040
ADAMTS10	0.0615518	0.018008	3.53381	0.995934	NaN	Low	0	0	0	0	1	0	0	0
ADAMTS12	0.629617	2.42082	2.2418	0.280206	NaN	Low	0	0	1	0	3	3	0	2
ADAMTS13	16.2962	-0.18358	0.48834	0.706971	0.833728	OK	15	9	13	23	48	35	4	31
ADAMTS14	4.98519	0.356678	0.843625	0.672447	0.811165	OK	3	5	2	3	13	17	3	2
ADAMTS15	67.3649	-0.201182	0.574917	0.72639	0.847107	OK	56	49	37	63	55	38	45	181
ADAMTS16	0	NaN	NaN	NaN	NaN	Low	0	0	0	0	0	0	0	0
ADAMTS17	2.18144	0.821252	1.23789	0.507058	NaN	Low	2	0	1	1	3	4	3	2
ADAMTS18	0.0615518	0.018008	3.53381	0.995934	NaN	Low	0	1	0	0	2	0	0	0
ADAMTS19	6.17261	1.20291	0.766055	0.116353	0.289172	OK	3	0	3	8	29	16	2	10
ADAMTS19-AS1	0.34724	-0.304267	3.41283	0.92896	NaN	Low	0	1	0	0	2	0	0	1
ADAMTS2	0.271042	-0.993221	3.52401	0.778063	NaN	Low	0	0	1	0	0	2	0	0
ADAMTS20	0.0615518	0.018008	3.53381	0.995934	NaN	Low	0	0	0	0	1	0	0	0
ADAMTS3	7.5075	0.436414	0.602514	0.468869	0.663561	OK	4	3	6	10	17	10	6	11
ADAMTS4	0.215622	-0.033305	3.20617	0.991712	NaN	Low	0	0	0	1	1	0	0	1
ADAMTS5	0.262116	1.42997	3.46838	0.680129	NaN	Low	0	0	0	0	2	0	0	2
ADAMTS6	72.3055	1.00446	0.439062	0.0221524	0.103727	OK	29	23	32	98	120	62	68	267
ADAMTS7	41.6847	-0.123386	0.349085	0.723747	0.845641	OK	28	11	34	61	97	53	19	83
ADAMTS7P1	0	NaN	NaN	NaN	NaN	Low	0	0	0	0	0	0	0	0
ADAMTS8	0.0715512	0.018008	3.53381	0.995934	NaN	Low	0	0	0	0	0	1	0	0
ADAMTS9	2.89111	1.95262	1.07702	0.0698343	NaN	Low	1	1	1	1	13	11	1	4
ADAMTS9-AS1	0	NaN	NaN	NaN	NaN	Low	0	0	0	0	0	0	0	0
ADAMTS9-AS2	0	NaN	NaN	NaN	NaN	Low	0	0	0	0	0	0	0	0
ADAMTSL1	0.506534	-0.316949	2.15624	0.883139	NaN	Low	0	0	0	1	2	1	1	1
ADAMTSL2	0	NaN	NaN	NaN	NaN	Low	0	0	0	0	0	0	0	0
ADAMTSL3	9.85999	0.958122	0.77369	0.215575	0.420018	OK	7	3	6	9	34	34	0	12
ADAMTSL4	449.11	-0.21513	0.441484	0.626055	0.779458	OK	284	276	423	689	1665	1368	70	337
ADAMTSL4-AS1	0.0835283	-1.39088	3.52947	0.693525	NaN	Low	0	0	0	1	0	1	0	0
ADAMTSL5	79.0492	-0.657308	0.372762	0.0778424	0.227739	OK	64	59	72	140	122	84	31	200
ADAP1	98.8315	-0.408105	0.223174	0.0674536	0.208696	OK	64	69	94	171	166	164	36	185
ADAP2	14.1821	-0.0633184	0.581459	0.913285	0.954093	OK	5	9	12	30	52	38	2	13
ADAR	2359.53	1.24603	0.207944	2.07117e-09	2.79629e-07	OK	1038	911	793	1791	7120	5993	1308	5982
ADARB1	135.103	-0.114867	0.248362	0.643723	0.791421	OK	100	75	107	174	238	235	56	256
ADARB2	1.17646	0.682394	1.96396	0.728247	NaN	Low	0	1	0	2	0	0	2	3
ADARB2-AS1	0	NaN	NaN	NaN	NaN	Low	0	0	0	0	0	0	0	0
ADAT1	161.675	0.302533	0.216956	0.163184	0.355234	OK	96	106	92	181	386	322	67	320
ADAT2	126.117	0.220796	0.446897	0.62126	0.77639	OK	68	58	107	226	349	323	22	156
ADAT3	27.567	-2.20795	0.395172	2.30609e-08	2.28468e-06	OK	24	25	29	55	23	10	7	19
ADCK1	50.1987	-0.00516589	0.284447	0.98551	0.991848	OK	32	34	30	75	109	110	15	109
ADCK2	180.009	-0.205354	0.242123	0.39636	0.604059	OK	106	110	155	259	322	249	85	370
ADCK5	88.8975	-0.629122	0.374729	0.0931767	0.253685	OK	75	62	103	176	116	95	42	225
ADCY1	17.7182	-0.661353	0.530653	0.212654	0.416566	OK	8	6	16	17	43	43	8	38
ADCY10	0.2057	1.1513	3.4791	0.740705	NaN	Low	0	0	0	0	1	3	0	0
ADCY10P1	24.3753	0.477287	0.455621	0.294845	0.507348	OK	11	13	34	66	78	100	9	53
ADCY2	0.0694903	0.018008	3.53381	0.995934	NaN	Low	0	0	0	0	0	0	0	1
ADCY3	352.575	-0.157452	0.283242	0.578286	0.744997	OK	201	158	142	271	490	397	140	628
ADCY4	12.7474	0.0920169	0.470883	0.845069	0.91684	OK	14	7	11	18	39	34	9	28
ADCY5	2.6854	-0.950112	1.03081	0.356678	NaN	Low	3	5	2	1	5	3	1	7
ADCY6	409.504	0.129284	0.192674	0.502223	0.69099	OK	265	251	264	488	1011	895	159	841
ADCY7	450.369	0.51517	0.176843	0.00357806	0.0315249	OK	217	234	289	578	1053	828	255	1160
ADCY8	0	NaN	NaN	NaN	NaN	Low	0	0	0	0	0	0	0	0
ADCY9	222.542	0.270668	0.222367	0.223524	0.4298	OK	133	137	111	231	548	431	102	492
ADCYAP1	0	NaN	NaN	NaN	NaN	Low	0	0	0	0	0	0	0	0
ADCYAP1R1	0.0835283	-1.39088	3.52947	0.693525	NaN	Low	0	0	0	1	0	0	0	0
ADD1	1628.22	0.0690932	0.225325	0.759119	0.867586	OK	1031	1008	1043	2081	3166	2424	770	3749
ADD2	0.292228	-0.773582	3.52725	0.826404	NaN	Low	1	0	0	0	0	0	0	1
ADD3	423.771	1.17377	0.3815	0.00209291	0.021851	OK	158	136	220	462	1251	1275	160	557
ADD3-AS1	0.0694903	0.018008	3.53381	0.995934	NaN	Low	0	0	0	0	0	0	0	1
ADGB	0	NaN	NaN	NaN	NaN	Low	0	0	0	0	0	0	0	0
ADGRA1	0	NaN	NaN	NaN	NaN	Low	0	0	0	0	0	0	0	0
ADGRA1-AS1	0	NaN	NaN	NaN	NaN	Low	0	0	0	0	0	0	0	0
ADGRA2	2.003	-1.33564	1.20929	0.269384	NaN	Low	0	3	2	1	2	2	0	4
ADGRA3	685.448	-0.11755	0.154232	0.445963	0.644018	OK	439	437	414	920	1462	1236	288	1075
ADGRB1	1.89825	-0.166606	1.21863	0.891255	NaN	Low	4	1	0	1	5	3	1	8
ADGRB2	10.9098	-0.897903	0.602496	0.136144	0.318417	OK	19	10	5	16	17	11	3	20
ADGRB3	0	NaN	NaN	NaN	NaN	Low	0	0	0	0	0	0	0	0
ADGRD1	0.14539	-0.681431	3.52976	0.846918	NaN	Low	0	0	0	1	1	0	0	0
ADGRD1-AS1	0	NaN	NaN	NaN	NaN	Low	0	0	0	0	0	0	0	0
ADGRE1	0	NaN	NaN	NaN	NaN	Low	0	0	0	0	0	0	0	0
ADGRE2	47.4011	0.340294	0.332758	0.306476	0.518729	OK	30	23	25	32	108	92	14	52
ADGRE3	0	NaN	NaN	NaN	NaN	Low	0	0	0	0	0	0	0	1
ADGRE4P	0	NaN	NaN	NaN	NaN	Low	0	0	0	0	0	0	0	0
ADGRE5	522.105	0.156507	0.331394	0.636734	0.78641	OK	279	298	339	707	740	616	307	1302
ADGRF1	563.115	-0.464615	0.198	0.0189484	0.0940318	OK	347	392	577	1280	837	887	182	747
ADGRF2	6.20393	0.31984	0.908976	0.724937	0.846094	OK	2	3	5	11	18	32	0	3
ADGRF3	2.31344	-0.308416	1.10545	0.780249	NaN	Low	4	6	8	10	15	14	1	17
ADGRF4	744.872	0.340972	0.14877	0.0219094	0.103009	OK	430	440	494	1065	1778	1620	344	1458
ADGRF5	0.607415	-2.1441	2.08804	0.304491	NaN	Low	1	0	1	2	0	1	0	0
ADGRG1	1495.04	-0.0313574	0.327129	0.923634	0.959084	OK	952	977	995	1825	2245	1799	777	3792
ADGRG2	3.23846	-0.0611571	1.00618	0.951533	NaN	Low	2	3	4	5	12	13	4	1
ADGRG3	1.28895	2.35541	1.88714	0.21198	NaN	Low	1	1	0	0	2	1	2	9
ADGRG4	0	NaN	NaN	NaN	NaN	Low	0	0	0	0	0	0	0	0
ADGRG5	0	NaN	NaN	NaN	NaN	Low	1	0	0	0	0	0	0	0
ADGRG6	352.84	0.770336	0.229982	0.00080944	0.0113975	OK	177	170	178	420	865	845	181	635
ADGRG7	0	NaN	NaN	NaN	NaN	Low	0	0	0	0	0	0	0	0
ADGRL1	65.675	0.0851211	0.403823	0.833053	0.911414	OK	41	42	39	80	225	173	15	66
ADGRL2	575.405	0.58583	0.334704	0.0800673	0.231584	OK	300	304	328	720	1745	1678	191	725
ADGRL3	4.61202	1.21575	0.924398	0.18845	NaN	Low	1	3	2	4	15	15	2	2
ADGRL3-AS1	0	NaN	NaN	NaN	NaN	Low	0	0	0	0	0	0	0	0
ADGRL4	4.16059	-0.707575	1.08478	0.514222	NaN	Low	0	1	6	16	7	3	3	1
ADGRV1	0.557002	0.754177	2.49355	0.762308	NaN	Low	0	1	0	2	3	0	0	4
ADH1A	0	NaN	NaN	NaN	NaN	Low	0	0	0	0	0	2	0	0
ADH1B	0	NaN	NaN	NaN	NaN	Low	0	0	0	0	0	0	0	0
ADH1C	0.524613	-0.724893	3.14964	0.817974	NaN	Low	1	1	0	0	0	0	1	0
ADH4	1.34399	-0.595007	1.51613	0.694724	NaN	Low	0	1	3	1	3	0	1	3
ADH5	1668.61	0.0534178	0.192304	0.781183	0.880333	OK	836	968	1457	2818	2718	2548	824	3147
ADH6	1.00681	0.51086	1.49016	0.731732	NaN	Low	5	1	5	12	13	9	4	10
ADH7	28.1626	3.17598	1.2853	0.0134737	0.0750032	OK	2	2	2	19	143	158	2	4
ADHFE1	3.05768	0.5514	0.976671	0.572366	NaN	Low	1	3	4	2	3	8	3	7
ADI1	528.903	-0.183523	0.266266	0.490669	0.681287	OK	279	318	513	928	1164	959	149	735
ADIG	0	NaN	NaN	NaN	NaN	Low	0	0	0	0	0	0	0	0
ADIPOQ	0.601788	1.81209	3.45658	0.600109	NaN	Low	0	0	0	0	0	0	2	0
ADIPOQ-AS1	0	NaN	NaN	NaN	NaN	Low	0	0	1	0	0	0	0	0
ADIPOR1	1758.08	-0.0283459	0.166717	0.864991	0.927425	OK	1163	1181	1217	2475	4055	3171	646	2810
ADIPOR2	1030.22	0.410119	0.135559	0.00248313	0.0245169	OK	528	604	600	1344	2352	2070	498	2092
ADIRF	801.865	-1.88177	0.344983	4.90646e-08	4.56533e-06	OK	432	562	1395	2641	511	533	154	933
ADK	919.744	-0.00676165	0.28014	0.980744	0.989216	OK	456	566	929	1721	1738	1551	334	1407
ADM	516.555	0.187948	0.266744	0.48106	0.67324	OK	213	259	409	818	1672	1204	162	759
ADM2	9.18612	1.24639	0.845609	0.140492	0.324617	OK	4	2	4	7	5	9	7	50
ADM5	21.8292	-1.07486	0.705035	0.12737	0.306057	OK	31	25	6	22	22	10	13	37
ADNP	805.025	0.631783	0.192842	0.00105228	0.0136707	OK	409	374	457	1004	1993	1758	380	1472
ADNP-AS1	1.71369	0.725808	1.2683	0.56714	NaN	Low	2	2	0	7	11	9	1	6
ADNP2	256.626	0.600745	0.16531	0.000279016	0.00519234	OK	107	128	149	333	550	486	139	613
ADO	234.731	-0.132326	0.268418	0.622023	0.77658	OK	113	112	196	457	564	471	76	343
ADORA1	0.0715512	0.018008	3.53381	0.995934	NaN	Low	0	0	0	0	0	1	0	0
ADORA2A	0	NaN	NaN	NaN	NaN	Low	0	0	0	0	0	0	0	0
ADORA2A-AS1	0.141345	0.733405	3.49926	0.833989	NaN	Low	0	0	0	0	0	2	0	1
ADORA2B	221.483	-0.390995	0.258784	0.130816	0.311026	OK	110	110	235	430	370	329	97	440
ADORA3	0	NaN	NaN	NaN	NaN	Low	0	0	0	0	0	0	0	0
ADPGK	551.609	-0.305211	0.137855	0.0268293	0.11744	OK	333	354	409	803	1034	854	191	939
ADPGK-AS1	0.494447	0.830667	2.51302	0.740988	NaN	Low	0	0	0	0	1	1	0	0
ADPRH	32.8144	0.143133	0.332501	0.666852	0.806806	OK	17	19	16	58	85	58	15	53
ADPRHL1	3.99874	0.236578	0.836799	0.777393	NaN	Low	2	2	3	10	14	7	0	17
ADPRHL2	514.329	-0.130235	0.232206	0.574892	0.742946	OK	265	301	435	788	910	748	232	1151
ADPRM	52.6551	0.455964	0.339092	0.178734	0.375885	OK	17	22	37	84	129	97	28	82
ADRA1A	0	NaN	NaN	NaN	NaN	Low	0	0	0	0	0	0	0	0
ADRA1B	12.1396	-0.837415	0.77574	0.280363	0.493641	OK	10	13	5	21	4	6	7	28
ADRA1D	0.776763	-0.228586	2.42773	0.924985	NaN	Low	0	0	2	0	0	0	1	2
ADRA2A	0.300894	0.018008	3.53381	0.995934	NaN	Low	0	0	0	0	0	0	1	0
ADRA2B	0.418532	1.98487	2.55165	0.436641	NaN	Low	0	0	0	0	2	1	0	3
ADRA2C	4.05649	-0.137946	0.894104	0.877386	NaN	Low	1	2	6	5	16	11	0	4
ADRB1	0.635193	0.454826	1.8688	0.807712	NaN	Low	0	0	1	1	4	1	0	1
ADRB2	341.866	0.122522	0.170386	0.47209	0.66576	OK	196	228	216	456	783	635	128	678
ADRB3	0	NaN	NaN	NaN	NaN	Low	0	0	0	0	0	0	0	0
ADRM1	1108.96	-0.614811	0.338169	0.0690547	0.211558	OK	803	845	1068	1946	1364	1060	520	2511
ADSL	406.729	-0.265647	0.275027	0.334097	0.546029	OK	284	278	389	617	527	477	202	938
ADSS	592.57	0.394477	0.30789	0.200114	0.401716	OK	248	256	431	956	1580	1514	225	840
ADSSL1	32.9546	-0.379538	0.410589	0.355292	0.566418	OK	26	27	35	52	94	74	5	57
ADTRP	49.1308	0.113947	0.28148	0.685616	0.819864	OK	25	29	45	96	111	101	23	90
AEBP1	8.33476	-1.40293	0.635922	0.027375	0.11899	OK	9	8	10	9	6	12	2	8
AEBP2	208.35	0.763243	0.438657	0.0818668	0.234947	OK	86	76	127	315	635	507	59	305
AEN	305.298	0.187251	0.28584	0.512411	0.697687	OK	175	149	205	447	464	450	180	771
AES	2852.73	-0.477182	0.245443	0.0518754	0.178282	OK	1922	2047	2517	4518	4222	3354	1169	5594
AFAP1	521.056	0.585008	0.168317	0.000509634	0.00817968	OK	278	246	242	548	930	774	256	1145
AFAP1-AS1	4.89367	1.01971	0.847061	0.228658	NaN	Low	2	2	2	1	9	3	4	10
AFAP1L1	280.566	0.0411621	0.270374	0.878997	0.935701	OK	204	183	175	330	550	409	126	603
AFAP1L2	566.107	-0.25049	0.187179	0.18082	0.378437	OK	366	372	426	859	983	805	254	1187
AFDN	1043.68	0.626761	0.143836	1.31579e-05	0.00051049	OK	560	511	597	1301	2663	2308	503	2346
AFDN-DT	1.97138	0.972319	1.11015	0.381116	NaN	Low	2	1	1	1	5	5	1	9
AFF1	706.156	1.06537	0.175768	1.35093e-09	1.87916e-07	OK	287	312	318	710	1882	1665	358	1574
AFF1-AS1	9.57301	0.891042	0.655129	0.173798	0.369005	OK	12	5	4	16	36	42	4	23
AFF2	0.143102	0.745518	3.49851	0.831252	NaN	Low	0	0	0	0	0	2	0	0
AFF3	1.08906	3.1447	2.55774	0.218891	NaN	Low	0	0	0	0	0	0	2	7
AFF4	1496.49	1.0983	0.2133	2.61744e-07	1.92753e-05	OK	553	581	694	1636	4009	3820	808	3023
AFG1L	44.932	0.654594	0.431559	0.129314	0.308574	OK	20	15	32	68	125	106	15	56
AFG3L1P	101.531	-0.137637	0.272384	0.613345	0.770876	OK	77	59	74	134	168	142	58	192
AFG3L2	705.377	0.147773	0.134297	0.271182	0.484239	OK	246	195	335	632	1171	1045	235	966
AFM	0	NaN	NaN	NaN	NaN	Low	0	0	0	0	0	0	0	0
AFMID	128.29	-0.32011	0.215181	0.136849	0.319306	OK	93	98	155	253	283	230	55	271
AFP	1.92088	-1.15881	1.22292	0.343344	NaN	Low	2	1	2	5	9	0	0	5
AFTPH	332.571	0.747269	0.319763	0.0194421	0.0957016	OK	116	141	222	471	934	848	149	523
AGA	115.938	0.296136	0.272457	0.277077	0.490503	OK	55	67	91	195	277	203	43	219
AGAP1	252.999	0.334241	0.212703	0.11609	0.288826	OK	139	167	142	268	567	473	135	529
AGAP1-IT1	1.12341	-0.366594	1.53026	0.810669	NaN	Low	0	1	0	4	1	2	1	1
AGAP11	9.19781	-0.00756444	0.540111	0.988826	0.993805	OK	4	8	5	15	18	11	5	15
AGAP12P	0.29069	-0.54443	3.49352	0.876159	NaN	Low	0	0	0	1	1	1	0	0
AGAP2	2.54693	-0.898195	1.01777	0.377501	NaN	Low	2	2	0	3	2	2	1	3
AGAP2-AS1	115.13	-0.301306	0.418859	0.471925	0.665735	OK	6	2	8	9	11	8	5	21
AGAP3	898.794	-0.279025	0.308118	0.365159	0.57496	OK	635	696	727	1385	1270	1024	380	2071
AGAP4	68.5093	-0.271021	0.245811	0.270219	0.483085	OK	21	24	15	38	53	34	6	45
AGAP5	21.7458	-0.128914	0.440168	0.769618	0.874384	OK	4	8	14	22	28	20	1	18
AGAP6	108.258	-0.323984	0.215527	0.132783	0.313608	OK	51	30	65	123	151	121	25	98
AGAP7P	5.94084	-0.524753	0.945179	0.578766	0.745295	OK	0	0	2	5	0	0	0	0
AGAP9	55.906	-0.069167	0.25828	0.788854	0.884923	OK	0	3	0	2	1	3	2	1
AGBL1	0.0715512	0.018008	3.53381	0.995934	NaN	Low	0	2	0	1	4	2	0	3
AGBL1-AS1	2.3242	1.29798	1.10137	0.23859	NaN	Low	0	2	2	6	14	14	3	7
AGBL2	6.70392	-0.162075	0.727541	0.823713	0.906739	OK	5	7	9	8	14	16	0	27
AGBL3	1.8482	0.0914201	1.10309	0.93395	NaN	Low	1	0	2	6	4	4	1	4
AGBL4	0	NaN	NaN	NaN	NaN	Low	0	0	0	0	0	0	0	0
AGBL4-IT1	0	NaN	NaN	NaN	NaN	Low	0	0	0	0	0	0	0	0
AGBL5	143.401	-0.112037	0.251436	0.655895	0.799887	OK	114	80	95	203	274	239	57	296
AGBL5-AS1	0	NaN	NaN	NaN	NaN	Low	0	0	0	0	0	0	0	0
AGER	38.9794	-0.148296	0.313173	0.635837	0.785725	OK	25	32	40	67	94	74	21	95
AGFG1	858.193	0.494147	0.222844	0.0265916	0.116771	OK	414	421	549	1188	2073	1838	389	1477
AGFG2	84.4855	-0.768863	0.31751	0.015455	0.0825566	OK	68	66	69	126	105	86	32	150
AGGF1	331.354	0.188271	0.29403	0.521971	0.705265	OK	189	179	255	493	765	793	114	444
AGK	284.606	0.242777	0.163578	0.137764	0.320899	OK	185	189	218	430	639	511	103	494
AGL	334.528	0.933673	0.419408	0.026003	0.115234	OK	113	111	221	471	963	910	108	467
AGMAT	19.4006	-0.397463	0.399765	0.320105	0.53186	OK	10	10	20	39	29	35	7	37
AGMO	3.87419	-0.788778	0.807374	0.328585	NaN	Low	2	3	6	11	9	5	0	5
AGPAT1	673.237	0.0123528	0.336069	0.970679	0.984767	OK	380	413	328	630	957	677	318	1412
AGPAT2	562.183	-0.593285	0.291753	0.0420007	0.156153	OK	357	406	490	893	766	568	235	1148
AGPAT3	629.52	-0.0400921	0.180082	0.823821	0.906739	OK	435	412	404	821	1374	1119	264	1144
AGPAT4	86.7186	-0.143591	0.253327	0.570835	0.740205	OK	65	65	67	117	159	115	36	199
AGPAT4-IT1	2.82201	1.2687	1.0441	0.224322	NaN	Low	1	1	0	4	4	7	2	11
AGPAT5	443.697	0.450143	0.324903	0.165909	0.359122	OK	156	196	335	678	1202	1120	170	634
AGPS	647.88	0.599457	0.337705	0.0758831	0.223814	OK	272	306	448	996	1665	1525	212	1041
AGR2	234.906	-0.215661	0.228635	0.345551	0.556885	OK	115	148	231	485	364	362	101	457
AGR3	0.0615518	0.018008	3.53381	0.995934	NaN	Low	0	0	0	0	1	0	0	0
AGRN	5668.18	0.0358273	0.261026	0.890829	0.942285	OK	3691	3508	3540	6865	10886	8844	2825	14537
AGRP	0	NaN	NaN	NaN	NaN	Low	0	1	0	0	0	0	0	0
AGT	0.164251	-1.48129	3.52742	0.674532	NaN	Low	0	0	1	0	0	0	0	0
AGTPBP1	119.77	0.315551	0.274096	0.249632	0.461187	OK	55	56	101	190	271	246	47	210
AGTR1	0	NaN	NaN	NaN	NaN	Low	0	0	0	0	0	0	0	0
AGTR2	0.0694903	0.018008	3.53381	0.995934	NaN	Low	0	0	0	0	0	0	0	1
AGTRAP	550.976	-0.423985	0.307918	0.168531	0.362307	OK	339	375	542	784	736	668	235	1252
AGXT	0.347452	1.74975	3.45831	0.612888	NaN	Low	0	0	0	0	0	0	0	6
AGXT2	0	NaN	NaN	NaN	NaN	Low	0	0	0	0	0	0	0	0
AHCTF1	946.355	0.405521	0.270483	0.133809	0.315151	OK	442	511	515	1102	1840	1617	255	1090
AHCTF1P1	14.3134	2.18275	0.526977	3.44264e-05	0.00110252	OK	2	3	4	3	15	16	5	13
AHCY	3156.32	-0.00658694	0.257154	0.979565	0.989066	OK	1750	1776	2526	4654	4978	4383	1626	7542
AHCYL1	904.388	0.330636	0.159143	0.0377456	0.145993	OK	558	504	549	1154	2108	1845	400	1748
AHCYL2	222.485	0.733567	0.207043	0.000395513	0.00678806	OK	113	98	124	240	628	513	103	436
AHDC1	415.387	-0.683161	0.23085	0.00308308	0.0284436	OK	357	312	320	537	772	588	140	617
AHI1	51.8724	1.42028	0.455632	0.00182598	0.0200843	OK	22	26	28	50	137	120	16	90
AHNAK	24087.7	0.922086	0.169479	5.30692e-08	4.808e-06	OK	11162	10801	10259	21445	59024	55515	13082	56463
AHNAK2	9568.22	0.485485	0.202048	0.0162693	0.0852061	OK	5033	4916	4895	10119	20376	17873	4861	20646
AHR	512.956	0.807218	0.298407	0.00682852	0.0486223	OK	222	248	262	642	1459	1275	198	828
AHRR	2.33456	2.15579	1.367	0.114791	NaN	Low	0	1	0	2	3	4	2	17
AHSA1	1796.1	-0.180994	0.121666	0.136848	0.319306	OK	1069	1171	1580	2899	3585	2828	765	3166
AHSA2P	253.015	-0.424128	0.173828	0.0146901	0.0798646	OK	109	108	195	326	510	426	58	336
AHSG	0.926263	-0.201526	1.73713	0.907644	NaN	Low	1	1	0	1	3	3	0	0
AHSP	0	NaN	NaN	NaN	NaN	Low	0	0	0	0	0	0	0	0
AICDA	0.0615518	0.018008	3.53381	0.995934	NaN	Low	0	0	0	0	1	0	0	0
AIDA	749.683	0.436392	0.229468	0.0572038	0.189318	OK	99	124	200	374	640	590	136	555
AIF1	0	NaN	NaN	NaN	NaN	Low	0	0	0	0	0	0	0	0
AIF1L	21.9497	-1.51048	0.382922	7.99285e-05	0.00205354	OK	17	21	25	48	25	29	4	13
AIFM1	475.718	-0.087185	0.161674	0.589705	0.75165	OK	298	297	370	708	883	751	208	938
AIFM2	67.3338	0.0687528	0.526055	0.896016	0.944652	OK	39	41	36	104	61	46	49	191
AIFM3	11.0934	-0.696674	0.529846	0.188557	0.388076	OK	13	8	16	23	26	15	5	25
AIG1	272.67	-0.302809	0.250257	0.226282	0.433338	OK	187	194	242	508	610	529	88	418
AIM2	6.70916	1.25686	0.739172	0.0890619	0.246378	OK	1	4	4	3	29	18	4	9
AIMP1	595.329	0.345218	0.314499	0.272347	0.48506	OK	278	287	440	867	1205	1189	201	749
AIMP2	445.033	-0.458821	0.212616	0.0309292	0.128252	OK	162	195	211	366	351	291	102	446
AIP	132.216	-0.268823	0.266512	0.313131	0.524846	OK	74	94	106	208	205	189	67	268
AIPL1	0.22019	-1.48129	3.52742	0.674532	NaN	Low	1	0	0	0	0	0	0	0
AIRE	0	NaN	NaN	NaN	NaN	Low	0	0	0	0	0	0	0	0
AIRN	0	NaN	NaN	NaN	NaN	Low	0	0	0	0	0	0	0	0
AJAP1	19.6546	0.170939	0.428081	0.689662	0.821862	OK	8	8	12	36	40	34	10	50
AJM1	7.05737	0.458384	0.639161	0.473272	0.666473	OK	1	7	5	8	36	21	3	13
AJUBA	1656.35	-0.0430925	0.139205	0.756894	0.866288	OK	1062	1111	1214	2450	2936	2731	695	3114
AK1	325.674	-0.753325	0.266281	0.00466848	0.0380177	OK	268	268	267	467	452	394	124	545
AK2	1642.33	-0.220875	0.117987	0.0612032	0.197283	OK	929	952	1205	2197	2996	2801	530	2283
AK3	625.867	0.499564	0.442927	0.259375	0.472354	OK	244	272	468	1005	1663	1511	165	741
AK4	1423.31	0.467121	0.207898	0.024648	0.111509	OK	426	517	650	1388	2098	2004	394	1707
AK5	0.0835283	-1.39088	3.52947	0.693525	NaN	Low	0	0	0	1	0	0	0	0
AK6	201.207	0.252478	0.408811	0.536845	0.716018	OK	50	38	137	274	326	318	50	137
AK7	0.940255	0.713598	1.66569	0.668353	NaN	Low	0	1	1	2	4	3	0	1
AK8	1.25928	-0.604699	1.56353	0.69894	NaN	Low	1	0	4	2	2	3	0	3
AK9	19.9388	-0.329123	0.702025	0.639198	0.788181	OK	11	8	18	25	47	35	2	21
AKAIN1	0	NaN	NaN	NaN	NaN	Low	0	0	0	0	0	0	0	0
AKAP1	412.428	0.179371	0.179302	0.317125	0.528706	OK	240	258	280	498	800	763	199	823
AKAP10	266.259	0.430037	0.222442	0.053205	0.181337	OK	121	145	202	364	609	577	113	491
AKAP11	485.596	1.22863	0.376424	0.00109867	0.0140742	OK	169	160	247	547	1506	1460	200	670
AKAP12	262.563	1.73736	0.837547	0.0380478	0.146808	OK	86	89	70	170	119	123	313	1391
AKAP13	478.184	0.288273	0.184657	0.118494	0.292906	OK	296	258	249	504	1102	1016	251	1075
AKAP14	0	NaN	NaN	NaN	NaN	Low	0	0	0	3	0	0	0	0
AKAP17A	584.889	-0.286314	0.224547	0.202283	0.404132	OK	345	307	484	907	947	767	233	1255
AKAP2	1815.68	0.889795	0.16963	1.55847e-07	1.22951e-05	OK	1	1	2	1	10	8	0	12
AKAP3	17.124	0.771885	0.46161	0.0944934	0.255444	OK	15	8	8	12	44	43	9	39
AKAP4	0	NaN	NaN	NaN	NaN	Low	0	0	0	0	0	0	0	0
AKAP5	1.65212	1.29221	1.43336	0.367308	NaN	Low	0	1	2	0	6	4	1	1
AKAP6	35.7268	0.836733	0.417756	0.0451853	0.162679	OK	14	23	16	44	98	101	13	55
AKAP7	11.9633	0.166717	0.539546	0.757325	0.866476	OK	5	12	10	14	31	16	8	13
AKAP8	376.538	0.0218693	0.186416	0.906611	0.950086	OK	235	198	309	549	721	598	185	804
AKAP8L	614.6	-0.334747	0.17809	0.0601559	0.195471	OK	366	425	562	937	1316	918	239	1230
AKAP9	391.727	0.755432	0.252139	0.00273464	0.0262247	OK	213	221	200	430	1079	909	165	746
AKIP1	180.623	-0.221946	0.181617	0.221688	0.427572	OK	117	101	162	269	362	303	64	327
AKIRIN1	1128	0.137218	0.207881	0.509203	0.695244	OK	525	567	919	1797	2553	2238	456	1902
AKIRIN2	372.769	-0.348797	0.144594	0.0158541	0.0837787	OK	224	223	331	626	684	606	136	656
AKNA	44.2719	-0.801441	0.315197	0.011001	0.0656673	OK	35	37	35	60	81	66	11	60
AKNAD1	5.22838	-1.37617	0.802016	0.0861826	0.241678	OK	3	5	13	13	11	4	1	5
AKR1A1	386.589	-0.338615	0.278227	0.223587	0.4298	OK	263	255	362	667	579	482	172	920
AKR1B1	533.919	-0.49503	0.324893	0.127591	0.306482	OK	358	389	497	828	584	534	241	1166
AKR1B10	140.123	-0.0795131	0.46654	0.864671	0.927366	OK	67	55	165	269	470	350	22	139
AKR1B15	1.43212	1.33245	1.36592	0.329317	NaN	Low	1	1	1	4	3	3	1	7
AKR1C1	631.732	-0.0188334	0.214856	0.93015	0.961424	OK	292	285	459	759	828	702	250	957
AKR1C2	475.973	0.217015	0.329401	0.510013	0.695876	OK	202	260	459	732	720	664	169	657
AKR1C3	441.993	-0.183397	0.17934	0.306488	0.518729	OK	196	245	415	647	725	683	147	551
AKR1C4	0.0715512	0.018008	3.53381	0.995934	NaN	Low	0	0	0	1	1	0	0	0
AKR1C6P	0	NaN	NaN	NaN	NaN	Low	0	0	0	0	0	0	0	0
AKR1C8P	0	NaN	NaN	NaN	NaN	Low	0	0	0	0	0	0	0	0
AKR1D1	0.193688	1.0903	3.48173	0.754167	NaN	Low	0	0	0	0	2	1	0	0
AKR1E2	4.14135	-0.0491243	0.822745	0.952388	NaN	Low	1	1	5	10	4	10	2	13
AKR7A2	301.688	-0.699167	0.218211	0.00135492	0.0163098	OK	206	212	295	520	451	341	109	538
AKR7A2P1	1.27988	-1.69787	1.54969	0.273246	NaN	Low	0	0	4	4	2	2	0	1
AKR7A3	1.68836	-0.306226	1.34829	0.82033	NaN	Low	3	2	0	1	5	4	0	1
AKR7L	0.955428	-1.11485	1.65347	0.500152	NaN	Low	3	2	0	3	2	2	0	0
AKT1	1503.81	-0.147395	0.293785	0.61587	0.7727	OK	960	1007	1088	2106	2307	1907	700	3591
AKT1S1	696.57	-0.670268	0.244939	0.00621034	0.0456852	OK	546	498	545	1004	1037	832	273	1199
AKT2	969.308	-0.0229676	0.224347	0.918459	0.956462	OK	608	597	675	1308	1761	1471	485	2007
AKT3	146.466	1.10183	0.226236	1.11458e-06	6.50376e-05	OK	83	65	67	156	326	248	71	248
AKTIP	219.427	0.0710261	0.385035	0.853647	0.921494	OK	95	93	196	351	320	368	57	234
ALAD	178.83	-0.716653	0.185685	0.000113611	0.00268359	OK	145	133	174	287	271	249	69	234
ALAS1	503.47	-0.0207503	0.175857	0.906071	0.950086	OK	312	268	382	779	936	789	231	1044
ALAS2	0	NaN	NaN	NaN	NaN	Low	0	2	0	0	0	1	1	0
ALB	1.19339	3.1466	1.83691	0.086715	NaN	Low	0	0	0	0	1	2	3	2
ALCAM	2227.83	1.12495	0.134904	7.49641e-17	3.3301e-14	OK	871	936	1247	2660	6092	5485	998	3859
ALDH16A1	238.392	-0.82738	0.217739	0.000144776	0.00321565	OK	197	147	228	418	408	365	62	403
ALDH18A1	863.095	-0.0796131	0.112793	0.480291	0.672642	OK	533	504	689	1320	1813	1505	375	1522
ALDH1A1	14.3887	0.912297	0.860593	0.289108	0.502247	OK	10	8	4	13	55	59	0	9
ALDH1A2	3.68793	0.153853	0.814604	0.850196	NaN	Low	2	1	3	7	12	10	1	5
ALDH1A3	9334.88	0.0230928	0.232278	0.920806	0.957381	OK	1523	1698	3404	7645	8275	7751	1614	7070
ALDH1B1	358.884	-0.00677694	0.183774	0.970583	0.984767	OK	199	187	286	576	623	554	161	764
ALDH1L1	7.95159	-0.699774	0.636534	0.271615	0.484477	OK	5	2	13	10	13	17	3	7
ALDH1L1-AS1	0	NaN	NaN	NaN	NaN	Low	0	0	0	0	0	0	0	0
ALDH1L1-AS2	0.291054	-0.767356	3.52733	0.827783	NaN	Low	1	0	0	0	0	0	0	1
ALDH1L2	58.3971	0.563823	0.342923	0.100141	0.263832	OK	41	35	28	58	97	71	46	145
ALDH2	595.828	-0.551215	0.190973	0.0038975	0.0334761	OK	391	402	577	1054	885	763	224	1113
ALDH3A1	477.77	-1.30722	0.377936	0.000542507	0.00854161	OK	188	215	938	1347	575	503	126	567
ALDH3A2	796.214	0.0934872	0.204142	0.646987	0.793734	OK	440	473	635	1202	1882	1621	297	1214
ALDH3B1	25.1195	-0.752099	0.422245	0.074881	0.221999	OK	15	18	31	52	43	23	7	59
ALDH3B2	102.307	-0.963823	0.357226	0.00697418	0.0491764	OK	82	93	92	167	224	200	23	63
ALDH4A1	424.831	-0.148679	0.20665	0.471849	0.665735	OK	277	204	368	728	823	664	185	858
ALDH5A1	35.0355	0.29836	0.511818	0.559932	0.732641	OK	16	23	14	58	123	107	9	27
ALDH6A1	53.6892	0.0529545	0.259333	0.838201	0.913707	OK	18	34	39	80	100	83	16	89
ALDH7A1	932.795	-0.247443	0.216439	0.252936	0.465354	OK	580	628	856	1617	1944	1659	309	1160
ALDH8A1	2.63232	1.37621	1.00903	0.172602	NaN	Low	1	1	1	2	5	8	2	10
ALDH9A1	618.179	0.182197	0.175993	0.300552	0.513489	OK	305	293	508	991	1256	1161	285	1285
ALDOA	18485	-0.251897	0.319626	0.430638	0.633243	OK	12639	12369	14324	24490	26096	20149	8919	44341
ALDOB	0.0835283	-1.39088	3.52947	0.693525	NaN	Low	0	0	0	1	0	0	0	0
ALDOC	264.077	-0.6692	0.34492	0.0523603	0.179367	OK	233	246	187	304	362	297	95	511
ALG1	266.741	-0.108124	0.232771	0.642283	0.790286	OK	118	95	133	266	284	270	83	391
ALG10	43.0792	1.00554	0.482772	0.0372645	0.144672	OK	13	14	22	64	142	111	15	47
ALG10B	86.8035	1.63217	0.555762	0.00331598	0.0300423	OK	21	26	21	87	315	290	23	71
ALG11	96.6655	1.26352	0.273906	3.9698e-06	0.000192493	OK	20	17	25	60	139	137	21	79
ALG12	267.632	-0.224672	0.245243	0.359605	0.569668	OK	189	182	185	415	465	397	122	548
ALG13	210.422	0.133114	0.318631	0.676115	0.813041	OK	108	125	182	372	521	484	53	344
ALG14	93.2922	0.0645503	0.252375	0.798127	0.890145	OK	49	48	88	148	214	166	37	158
ALG1L	2.62782	-1.90168	1.25072	0.128394	NaN	Low	3	0	1	1	1	2	0	4
ALG1L2	0.212163	1.18332	3.47773	0.733664	NaN	Low	0	1	0	1	2	0	0	2
ALG1L9P	0.490611	0.0323594	2.22823	0.988413	NaN	Low	1	1	0	2	2	3	0	1
ALG2	517.244	0.237348	0.231892	0.306059	0.518729	OK	232	238	397	868	1212	1038	219	877
ALG3	535.99	-0.438014	0.285956	0.125583	0.303457	OK	414	377	440	730	785	635	250	1018
ALG5	345.142	0.216269	0.274023	0.429974	0.632739	OK	151	158	321	611	856	725	136	560
ALG6	104.868	0.356967	0.496737	0.472372	0.665761	OK	39	47	85	207	309	255	18	134
ALG8	239.742	-0.0676063	0.238431	0.776758	0.878273	OK	142	162	182	448	541	463	85	362
ALG9	258.316	0.259908	0.166241	0.117948	0.291765	OK	153	151	181	345	558	499	105	500
ALK	0.164251	-1.48129	3.52742	0.674532	NaN	Low	1	2	1	1	2	0	0	2
ALKAL1	0.431172	0.428757	2.6577	0.871836	NaN	Low	0	0	0	3	2	2	0	0
ALKAL2	0	NaN	NaN	NaN	NaN	Low	0	0	0	0	0	1	0	0
ALKBH1	114.373	0.0164601	0.192091	0.931714	0.962249	OK	76	62	90	176	201	205	48	226
ALKBH2	104.339	-0.520638	0.23616	0.0274821	0.119274	OK	67	68	110	179	162	129	40	196
ALKBH3	193.386	0.0793484	0.219012	0.717126	0.841087	OK	128	126	129	258	428	308	107	391
ALKBH3-AS1	0	NaN	NaN	NaN	NaN	Low	0	0	0	2	2	2	1	4
ALKBH4	83.6881	-0.605319	0.246167	0.0139332	0.0768726	OK	44	58	68	124	119	92	27	137
ALKBH5	689.662	-0.150677	0.200986	0.453443	0.65032	OK	408	408	471	1048	1227	1033	319	1478
ALKBH6	127.079	-1.24366	0.24738	4.97353e-07	3.24599e-05	OK	111	121	172	305	200	161	48	236
ALKBH7	124.425	-1.31203	0.322181	4.65442e-05	0.00139037	OK	80	96	166	248	131	87	40	194
ALKBH8	114.47	0.515223	0.275201	0.061183	0.197283	OK	57	49	78	162	267	220	68	176
ALLC	0.0615518	0.018008	3.53381	0.995934	NaN	Low	0	0	0	0	1	0	0	0
ALMS1	91.8454	0.23372	0.251476	0.352686	0.563826	OK	70	60	51	104	200	181	37	187
ALMS1-IT1	1.50102	-0.137222	1.45	0.924604	NaN	Low	2	0	3	0	5	4	0	3
ALMS1P1	0.133132	0.676582	3.50236	0.846819	NaN	Low	0	0	0	0	1	1	0	0
ALOX12	9.68396	0.0169638	0.70734	0.980867	0.989216	OK	11	10	3	12	21	13	9	25
ALOX12-AS1	1.45959	3.56358	1.64904	0.0306949	NaN	Low	0	0	0	0	9	0	0	1
ALOX12B	1.69683	0.3469	1.23213	0.778292	NaN	Low	2	0	1	3	11	6	0	5
ALOX12P2	19.1194	-0.178557	0.576359	0.756712	0.866152	OK	6	14	25	39	34	20	17	54
ALOX15	0.524643	-1.11067	2.17301	0.609268	NaN	Low	1	0	0	1	1	0	0	1
ALOX15B	373.521	-0.739621	0.228118	0.00118579	0.0147644	OK	285	266	407	659	835	681	93	430
ALOX15P1	0.73929	1.3043	1.84101	0.478653	NaN	Low	1	2	2	1	7	7	2	2
ALOX5	1.40257	1.05741	1.40036	0.45019	NaN	Low	0	1	2	3	6	6	0	4
ALOX5AP	2.65174	0.560348	1.09593	0.609141	NaN	Low	1	2	3	0	6	3	1	9
ALOXE3	54.3	0.498412	0.597576	0.404249	0.611638	OK	27	41	30	51	51	42	47	227
ALPG	0	NaN	NaN	NaN	NaN	Low	0	0	0	0	0	0	0	0
ALPI	0	NaN	NaN	NaN	NaN	Low	0	0	0	0	0	0	0	0
ALPK1	72.8008	0.170917	0.252841	0.49905	0.688249	OK	39	47	61	96	187	133	31	114
ALPK2	0.0615518	0.018008	3.53381	0.995934	NaN	Low	0	0	0	0	2	0	0	0
ALPK3	4.8418	0.697571	0.801221	0.383954	NaN	Low	2	3	3	4	17	12	4	3
ALPL	1.96429	1.86782	1.5559	0.229954	NaN	Low	0	2	0	0	5	2	3	2
ALPP	0.0835283	-1.39088	3.52947	0.693525	NaN	Low	0	0	0	1	0	0	0	0
ALS2	415.394	0.597707	0.130229	4.43989e-06	0.000210834	OK	213	211	241	493	959	817	224	949
ALS2CL	1725.04	-0.416176	0.223175	0.0622093	0.198767	OK	1231	1201	1719	3200	3033	2510	746	3805
ALS2CR12	1.36033	0.301975	1.67437	0.856877	NaN	Low	0	2	1	2	2	3	2	0
ALX1	3.7454	-0.396957	0.918269	0.665531	NaN	Low	2	4	3	9	11	10	0	2
ALX3	9.40898	-0.279284	0.540986	0.60568	0.764301	OK	14	12	9	19	30	32	11	30
ALX4	0.89126	0.196522	2.08479	0.924899	NaN	Low	1	0	1	0	0	0	1	3
ALYREF	589.725	-0.303127	0.295491	0.304966	0.518059	OK	268	291	479	880	778	634	267	1302
AMACR	164.71	-0.219318	0.20403	0.282408	0.495276	OK	7	9	12	20	25	24	6	13
AMBN	0	NaN	NaN	NaN	NaN	Low	0	0	0	0	0	0	0	0
AMBP	0	NaN	NaN	NaN	NaN	Low	0	0	0	0	1	0	0	0
AMBRA1	287.066	0.198022	0.302957	0.51335	0.697971	OK	189	152	189	312	496	402	165	701
AMD1	842.822	0.776751	0.364289	0.0329871	0.134041	OK	277	268	598	1233	2169	2143	318	1369
AMDHD1	2.00058	0.0053834	1.04166	0.995876	NaN	Low	1	3	2	4	4	5	0	5
AMDHD2	46.9546	-0.626753	0.43079	0.145699	0.331639	OK	27	34	71	71	76	45	24	108
AMELX	0	NaN	NaN	NaN	NaN	Low	0	0	0	0	0	0	0	0
AMELY	0	NaN	NaN	NaN	NaN	Low	0	0	0	0	0	0	0	0
AMER1	36.7221	0.542545	0.376545	0.149627	0.336154	OK	23	19	14	40	60	61	26	86
AMER2	0	NaN	NaN	NaN	NaN	Low	0	0	0	0	0	0	0	0
AMER3	0.141078	0.731932	3.49926	0.834318	NaN	Low	0	0	0	0	0	1	0	1
AMFR	702.088	0.139006	0.127366	0.275104	0.487951	OK	416	473	487	1021	1260	1067	324	1477
AMH	4.0954	-0.0263408	0.83084	0.974708	NaN	Low	3	5	4	7	7	5	3	16
AMHR2	0	NaN	NaN	NaN	NaN	Low	0	0	0	0	0	0	0	2
AMIGO1	9.19313	0.149337	0.555398	0.78802	0.884419	OK	8	3	8	9	27	18	4	12
AMIGO2	1009.27	0.416426	0.258317	0.106946	0.275732	OK	407	402	699	1453	1733	1649	630	2594
AMIGO3	32.1345	-0.646217	0.35205	0.0664196	0.206919	OK	24	24	34	42	53	41	12	54
AMMECR1	327.48	0.643049	0.303019	0.0338257	0.136322	OK	142	152	183	485	752	750	155	486
AMMECR1L	524.125	0.535133	0.157044	0.000655496	0.00988701	OK	260	247	345	683	1302	1157	223	1113
AMN	7.92813	-2.16347	0.781205	0.00561602	0.042918	OK	8	5	28	30	18	11	0	16
AMN1	54.3771	0.221893	0.420993	0.598144	0.757917	OK	21	21	45	117	148	97	23	75
AMOT	2.05614	-0.572724	1.19828	0.632683	NaN	Low	1	1	5	2	1	4	1	5
AMOTL1	1915.51	0.762088	0.177578	1.77423e-05	0.000644668	OK	927	915	930	2075	4166	3590	1176	4920
AMOTL2	952.368	0.0288033	0.183975	0.875591	0.933553	OK	606	642	568	1270	2007	1599	367	2047
AMPD1	0.130838	0.66078	3.50319	0.850389	NaN	Low	1	0	0	0	1	0	0	2
AMPD2	372.164	0.0278461	0.281012	0.921065	0.957571	OK	230	223	259	493	722	517	197	928
AMPD3	245.487	0.361811	0.184694	0.0501158	0.174191	OK	135	105	180	353	490	451	134	568
AMPH	0.0715512	0.018008	3.53381	0.995934	NaN	Low	0	0	0	0	0	1	0	0
AMT	18.8476	-0.4715	0.408973	0.248957	0.460351	OK	17	15	19	29	28	34	5	38
AMTN	10.044	-0.8351	0.540788	0.122533	0.298701	OK	8	10	10	22	6	14	6	13
AMY1A	9.40424	-0.344898	1.0338	0.738666	0.85416	OK	0	0	0	0	0	0	0	0
AMY1B	1.90811	4.0506	2.80433	NaN	NaN	Low	0	0	0	0	0	0	0	0
AMY1C	0	NaN	NaN	NaN	NaN	Low	0	0	0	0	0	0	0	0
AMY2A	0.143102	0.745518	3.49851	0.831252	NaN	Low	0	0	0	0	0	0	0	0
AMY2B	28.7649	0.691477	0.53504	0.196224	0.396857	OK	14	10	20	32	63	61	8	18
AMZ1	0.754689	0.745939	2.08029	0.719913	NaN	Low	0	0	0	3	0	3	2	1
AMZ2	487.5	-0.0534009	0.156874	0.733551	0.850958	OK	300	327	393	737	885	860	198	823
AMZ2P1	9.72086	-0.172445	0.765722	0.821819	0.905744	OK	1	9	11	21	23	26	6	7
ANAPC1	667.072	0.606528	0.208524	0.00362967	0.0318168	OK	319	278	255	589	1343	1206	213	929
ANAPC10	110.371	0.584988	0.36143	0.105547	0.273365	OK	46	42	64	158	264	207	37	132
ANAPC11	536.922	-0.162116	0.28352	0.567459	0.737716	OK	301	333	499	821	667	650	257	1336
ANAPC13	334.685	-0.187028	0.340629	0.582959	0.747619	OK	138	162	343	610	575	586	103	406
ANAPC15	315.835	-0.347927	0.241254	0.149257	0.336005	OK	50	40	72	106	56	101	42	148
ANAPC16	524.151	-0.0446581	0.263806	0.865574	0.927684	OK	249	274	452	864	1035	940	174	643
ANAPC1P1	0.0715512	0.018008	3.53381	0.995934	NaN	Low	0	0	0	0	0	1	0	0
ANAPC2	269	-0.245752	0.284545	0.387771	0.596048	OK	171	170	267	469	455	360	134	661
ANAPC4	206.245	0.148583	0.31197	0.63388	0.78408	OK	105	84	232	353	502	422	90	314
ANAPC5	1173.08	0.0268712	0.11527	0.815672	0.902363	OK	711	652	912	1840	2511	2009	493	2306
ANAPC7	431.752	-0.042686	0.138172	0.757372	0.866476	OK	254	248	382	690	852	762	170	830
ANG	18.1197	0.134577	0.574836	0.814897	0.901798	OK	2	7	5	9	7	14	6	18
ANGEL1	192.497	0.451712	0.213385	0.0342695	0.137587	OK	123	91	106	214	494	443	90	382
ANGEL2	138.13	0.612603	0.365132	0.0933946	0.253926	OK	64	64	88	206	376	339	49	186
ANGPT1	0.211698	-0.622848	3.52915	0.859912	NaN	Low	0	0	1	0	1	0	0	0
ANGPT2	0.958354	-0.264615	1.87905	0.888009	NaN	Low	0	1	0	4	0	2	0	6
ANGPT4	0.287692	1.52858	3.46506	0.659112	NaN	Low	1	0	0	0	0	1	2	4
ANGPTL1	0.431181	0.502836	2.65897	0.850007	NaN	Low	0	0	0	2	2	2	0	1
ANGPTL2	2.30526	-0.16555	1.00991	0.869789	NaN	Low	1	1	3	4	8	5	0	3
ANGPTL3	0	NaN	NaN	NaN	NaN	Low	0	0	1	1	0	0	0	0
ANGPTL4	3563.93	-0.0436186	0.47922	0.927477	0.960322	OK	1574	1548	3349	6216	3276	2592	2194	11002
ANGPTL5	0.0694903	0.018008	3.53381	0.995934	NaN	Low	0	0	0	0	0	0	0	1
ANGPTL6	0.511813	0.900246	2.55509	0.724588	NaN	Low	0	0	0	0	4	0	0	4
ANGPTL7	0.300742	-2.04322	3.49064	0.558318	NaN	Low	1	0	0	1	0	0	0	0
ANGPTL8	0.138981	0.717822	3.50003	0.837502	NaN	Low	0	2	3	0	0	1	1	5
ANHX	0	NaN	NaN	NaN	NaN	Low	0	0	0	0	0	0	0	0
ANK1	3.7655	-0.16123	0.900119	0.857843	NaN	Low	1	4	3	6	3	3	3	11
ANK2	9.47784	0.417014	0.641162	0.515432	0.699656	OK	6	5	9	6	16	24	1	25
ANK3	193.888	0.807956	0.266219	0.00240588	0.0241306	OK	104	104	105	213	532	491	82	355
ANKAR	5.48228	0.634396	0.795086	0.424931	0.628622	OK	2	3	7	10	22	22	1	9
ANKDD1A	8.04178	0.502251	0.56879	0.377227	0.586671	OK	8	6	8	21	22	17	6	50
ANKDD1B	9.30845	-0.466738	0.534692	0.382712	0.591507	OK	8	6	9	27	17	24	4	12
ANKEF1	241.92	0.455542	0.23532	0.0528875	0.180721	OK	121	130	163	371	633	591	110	387
ANKFN1	1.5204	-0.890532	1.33183	0.503717	NaN	Low	2	2	1	3	4	3	0	0
ANKFY1	695.902	0.751712	0.177162	2.20464e-05	0.000770562	OK	359	344	324	743	1906	1632	342	1477
ANKH	220.922	0.337188	0.164207	0.0400307	0.151613	OK	100	92	143	265	452	395	79	414
ANKHD1	257.548	0.0899584	0.299507	0.763907	0.870918	OK	2	15	33	55	32	53	7	16
ANKHD1-EIF4EBP3	537.839	0.347015	0.350577	0.322252	0.534348	OK	0	0	0	0	0	0	0	0
ANKIB1	686.155	0.848807	0.220301	0.000116709	0.00271739	OK	310	306	373	779	1871	1637	338	1270
ANKK1	5.55952	0.413882	0.703477	0.556306	0.730353	OK	2	2	4	7	11	10	5	11
ANKLE1	10.8533	0.0463739	0.652859	0.943372	0.969419	OK	13	3	8	14	19	16	12	23
ANKLE2	1190.16	0.0642683	0.15776	0.683728	0.818824	OK	669	696	891	1862	2344	2009	605	2715
ANKMY1	39.9396	-0.0729787	0.276213	0.791617	0.886418	OK	29	31	38	58	85	61	12	66
ANKMY2	62.6894	0.318962	0.253351	0.20804	0.410623	OK	30	30	50	99	139	125	26	127
ANKRA2	111.943	0.655318	0.291563	0.0246018	0.111408	OK	59	63	73	157	275	261	50	186
ANKRD1	4.03583	1.47764	0.989125	0.135206	NaN	Low	0	1	1	7	10	3	3	23
ANKRD10	147.105	-0.184877	0.215348	0.390614	0.599014	OK	93	114	124	235	297	248	67	313
ANKRD11	1246.22	-0.0609679	0.24915	0.806686	0.896239	OK	706	662	564	1241	1995	1604	561	2501
ANKRD12	215.601	0.9635	0.352377	0.00625163	0.0458664	OK	80	87	133	263	638	514	84	329
ANKRD13A	449.824	0.276348	0.148393	0.0625647	0.199347	OK	264	258	296	597	1137	1023	190	892
ANKRD13B	91.2168	-0.837688	0.333816	0.0120925	0.069793	OK	85	77	89	136	153	99	26	195
ANKRD13C	257.725	0.637675	0.30781	0.0382982	0.147361	OK	125	110	171	383	654	613	95	455
ANKRD13D	249.049	-1.01813	0.240525	2.30636e-05	0.000798011	OK	223	201	282	523	385	264	91	462
ANKRD16	45.9988	-0.672337	0.298912	0.0244947	0.111033	OK	31	29	32	77	76	57	21	67
ANKRD17	1229.44	0.807656	0.244321	0.000947319	0.0128149	OK	665	591	636	1323	3312	2959	569	2119
ANKRD18A	32.9669	0.581656	0.329977	0.0779481	0.227903	OK	10	22	21	39	75	51	19	65
ANKRD18B	37.9899	-0.0121723	0.33089	0.970655	0.984767	OK	36	31	24	52	70	68	14	58
ANKRD18CP	0.133327	0.677722	3.50235	0.846564	NaN	Low	0	0	0	1	0	2	0	1
ANKRD18DP	0	NaN	NaN	NaN	NaN	Low	0	0	0	0	0	0	0	0
ANKRD19P	7.20253	0.131508	0.635962	0.836177	0.912422	OK	6	3	10	18	17	9	5	21
ANKRD2	9.14045	-0.740451	0.641441	0.248354	0.459628	OK	11	3	13	10	12	10	2	21
ANKRD20A1	0.492754	-2.7775	3.48658	0.425669	NaN	Low	0	0	0	0	0	0	0	0
ANKRD20A11P	0	NaN	NaN	NaN	NaN	Low	0	0	0	0	0	0	0	0
ANKRD20A12P	0.916917	1.69559	2.21499	0.44397	NaN	Low	0	0	0	1	3	4	0	0
ANKRD20A19P	0	NaN	NaN	NaN	NaN	Low	0	0	0	0	0	0	0	0
ANKRD20A2	0.889805	-3.66454	2.13731	0.0864271	NaN	Low	0	0	0	0	0	0	0	0
ANKRD20A3	0.492414	2.16495	3.44805	0.530084	NaN	Low	0	0	0	1	0	0	0	0
ANKRD20A4	0	NaN	NaN	NaN	NaN	Low	0	0	0	0	0	0	0	0
ANKRD20A4-ANKRD20A20P	2.84536	3.16052	1.4826	0.033028	NaN	Low	0	0	0	1	0	0	3	1
ANKRD20A5P	1.76662	0.807706	1.16172	0.486888	NaN	Low	1	1	1	3	8	7	0	4
ANKRD20A8P	0.214262	-1.48129	3.52742	0.674532	NaN	Low	0	1	0	0	0	0	0	0
ANKRD20A9P	0	NaN	NaN	NaN	NaN	Low	0	0	0	0	0	0	0	0
ANKRD22	133.647	-0.343565	0.518695	0.507738	0.694138	OK	56	71	131	284	277	294	19	80
ANKRD23	12.4491	-0.942715	0.464028	0.0421949	0.156453	OK	11	7	20	25	26	19	2	18
ANKRD24	3.43193	1.65414	0.972416	0.0889306	NaN	Low	2	0	2	3	13	8	3	7
ANKRD26	85.9962	0.554679	0.383967	0.14857	0.334972	OK	40	47	50	134	241	198	35	100
ANKRD26P1	1.79111	3.85222	1.562	0.013655	NaN	Low	0	0	0	0	3	2	3	10
ANKRD26P3	0	NaN	NaN	NaN	NaN	Low	0	0	0	0	0	0	0	0
ANKRD27	408.729	0.0643471	0.155615	0.679239	0.815408	OK	246	238	295	619	761	691	181	889
ANKRD28	275.122	0.704133	0.24997	0.00484949	0.0389628	OK	144	147	171	387	633	575	116	473
ANKRD29	121.462	0.0176361	0.391169	0.964039	0.980998	OK	62	57	125	271	305	254	44	167
ANKRD30A	0	NaN	NaN	NaN	NaN	Low	0	0	0	0	0	0	0	0
ANKRD30B	0	NaN	NaN	NaN	NaN	Low	0	0	0	0	0	0	0	0
ANKRD30BL	0	NaN	NaN	NaN	NaN	Low	0	0	0	0	0	0	0	0
ANKRD30BP2	0	NaN	NaN	NaN	NaN	Low	0	0	0	0	0	0	0	0
ANKRD30BP3	0	NaN	NaN	NaN	NaN	Low	0	0	0	0	1	2	0	0
ANKRD31	2.3274	0.294107	1.14981	0.798115	NaN	Low	0	1	3	4	6	9	1	1
ANKRD33	0.138981	0.717822	3.50003	0.837502	NaN	Low	0	0	0	0	0	0	0	4
ANKRD33B	15.7168	0.645548	0.519531	0.214031	0.418515	OK	14	7	4	10	32	31	10	38
ANKRD34A	15.8982	0.0422056	0.474493	0.929123	0.961087	OK	11	6	17	18	54	24	8	26
ANKRD34B	0.0615518	0.018008	3.53381	0.995934	NaN	Low	0	0	0	0	1	0	0	0
ANKRD34C	0	NaN	NaN	NaN	NaN	Low	0	0	0	0	0	0	0	0
ANKRD34C-AS1	0	NaN	NaN	NaN	NaN	Low	0	0	0	0	0	0	0	0
ANKRD35	18.5064	-0.533367	0.656839	0.41678	0.62203	OK	8	9	26	41	55	63	0	13
ANKRD36	29.1093	0.39345	0.342783	0.251047	0.463279	OK	17	9	11	24	41	37	9	49
ANKRD36B	29.5932	0.867797	0.372036	0.019671	0.0965394	OK	7	6	7	14	35	27	8	24
ANKRD36BP1	45.1246	1.17648	0.481446	0.01454	0.0793619	OK	12	8	28	83	133	128	22	83
ANKRD36BP2	0.917475	0.832641	1.75476	0.635141	NaN	Low	1	1	0	2	3	6	0	1
ANKRD36C	16.1289	0.597335	0.426921	0.161762	0.353252	OK	5	9	11	11	27	29	7	32
ANKRD37	47.4711	-0.383963	0.392741	0.328248	0.540125	OK	8	11	24	48	30	23	14	49
ANKRD39	84.7016	-1.09783	0.415162	0.00818492	0.0541116	OK	80	91	62	116	79	56	33	135
ANKRD40	327.628	0.0668815	0.158359	0.672776	0.811281	OK	192	182	203	454	673	580	163	643
ANKRD40CL	0	NaN	NaN	NaN	NaN	Low	0	0	0	0	0	0	0	0
ANKRD42	162.347	0.430986	0.229347	0.0602188	0.195629	OK	83	82	127	230	453	369	59	267
ANKRD44	12.4237	0.733248	0.558594	0.189295	0.389129	OK	7	5	8	9	39	24	7	16
ANKRD44-IT1	0	NaN	NaN	NaN	NaN	Low	0	0	0	0	0	0	0	0
ANKRD45	1.07955	0.20831	1.4204	0.883404	NaN	Low	0	1	1	2	4	2	0	2
ANKRD46	114.715	0.0716189	0.478382	0.880993	0.936629	OK	29	44	124	205	327	241	33	138
ANKRD49	83.8875	0.279823	0.44916	0.53329	0.712828	OK	37	44	69	152	222	210	15	119
ANKRD50	370.798	1.18497	0.320476	0.000217705	0.00437029	OK	114	114	184	453	1043	1000	163	726
ANKRD52	931.909	0.627556	0.297897	0.0351507	0.139659	OK	532	498	375	825	2082	1703	561	2390
ANKRD53	1.62562	-0.222636	1.52553	0.883969	NaN	Low	1	1	4	2	1	0	1	7
ANKRD54	263.119	-0.615603	0.227193	0.00673651	0.0482873	OK	168	201	233	399	377	344	96	465
ANKRD55	0	NaN	NaN	NaN	NaN	Low	0	0	0	0	0	0	0	0
ANKRD6	129.03	0.374449	0.233157	0.108276	0.277459	OK	74	73	82	134	272	235	43	248
ANKRD60	0	NaN	NaN	NaN	NaN	Low	0	0	0	0	0	0	0	0
ANKRD61	1.04861	-0.552584	1.61208	0.731766	NaN	Low	2	1	0	6	2	5	0	4
ANKRD62	0	NaN	NaN	NaN	NaN	Low	0	0	0	0	0	0	0	0
ANKRD62P1-PARP4P3	0.395069	0.513202	2.69721	0.849096	NaN	Low	3	2	0	2	3	4	1	2
ANKRD63	0	NaN	NaN	NaN	NaN	Low	0	0	0	0	0	0	0	0
ANKRD65	143.214	-0.541214	0.243396	0.0261759	0.115535	OK	96	104	156	239	364	295	40	172
ANKRD66	0	NaN	NaN	NaN	NaN	Low	0	0	0	0	0	0	0	0
ANKRD7	0.793251	-0.0921333	1.78197	0.958765	NaN	Low	1	0	1	1	3	0	0	2
ANKRD9	199.168	-1.45925	0.215243	1.20561e-11	2.47797e-09	OK	162	144	244	405	253	208	42	252
ANKS1A	413.451	0.555381	0.202025	0.00597641	0.0446933	OK	222	209	204	455	975	847	221	1042
ANKS1B	0.22019	-1.48129	3.52742	0.674532	NaN	Low	0	0	0	0	0	0	0	0
ANKS3	103.217	-0.394407	0.301456	0.190758	0.391086	OK	79	62	101	174	161	135	53	209
ANKS4B	0.372482	0.983805	3.3838	0.77125	NaN	Low	0	0	0	0	0	0	1	1
ANKS6	231.336	-0.00945591	0.181617	0.958477	0.97808	OK	157	131	181	352	547	416	108	527
ANKUB1	15.8868	0.60255	0.504112	0.231982	0.440395	OK	8	6	15	28	44	35	2	57
ANKZF1	431.988	-0.080718	0.166779	0.6284	0.780667	OK	318	279	372	684	1131	923	183	882
ANLN	543.083	-0.394996	0.303372	0.19291	0.393682	OK	534	557	273	643	679	582	236	928
ANO1	120.626	0.274707	0.284736	0.334655	0.546683	OK	66	77	82	183	203	212	61	317
ANO10	427.175	-0.162714	0.13134	0.21539	0.419954	OK	250	263	346	653	863	744	162	798
ANO2	0.511737	0.113224	1.93848	0.953423	NaN	Low	0	0	1	2	2	1	0	1
ANO3	0.356107	0.863994	2.75529	0.753843	NaN	Low	0	0	0	1	2	2	0	0
ANO4	102.219	0.603054	0.212842	0.00460638	0.0377137	OK	59	50	66	135	273	227	53	231
ANO5	0.0615518	0.018008	3.53381	0.995934	NaN	Low	0	0	0	0	1	0	0	2
ANO6	1074.53	1.12802	0.20963	7.40685e-08	6.45568e-06	OK	461	449	458	1024	2947	2737	557	2161
ANO7	9.91823	0.17222	0.538774	0.749233	0.862118	OK	14	8	13	17	41	30	6	25
ANO8	103.401	-0.746423	0.246931	0.00250447	0.0246544	OK	79	77	97	217	259	175	27	135
ANO9	378.921	-0.757216	0.211093	0.000334339	0.00595114	OK	412	398	544	894	802	587	138	837
ANOS1	28.6345	1.45857	0.449215	0.00116659	0.0146454	OK	13	7	11	28	88	82	10	55
ANP32A	1091.64	-0.0248533	0.155059	0.872659	0.93223	OK	737	708	828	1550	2249	1862	417	1751
ANP32A-IT1	0.699449	1.83081	1.90845	0.337397	NaN	Low	0	0	0	1	2	3	0	4
ANP32AP1	0.356845	0.319545	2.76007	0.907832	NaN	Low	0	0	1	2	2	0	0	1
ANP32B	1230.48	-0.446228	0.179048	0.0126948	0.0720609	OK	928	972	969	1649	2079	1785	490	1998
ANP32C	1.26806	-1.42419	1.8702	0.446345	NaN	Low	1	0	3	1	0	3	1	3
ANP32D	0.0615518	0.018008	3.53381	0.995934	NaN	Low	0	0	0	0	1	0	0	0
ANP32E	395.988	0.177744	0.326311	0.585954	0.749008	OK	217	249	263	671	834	862	124	522
ANPEP	41.6241	-1.95585	0.631892	0.00196662	0.0211415	OK	29	25	75	123	14	10	9	74
ANTXR1	247.129	0.351316	0.213611	0.10004	0.263666	OK	147	131	140	258	605	538	123	479
ANTXR2	738.665	0.833977	0.36236	0.0213625	0.101345	OK	344	337	395	973	956	856	522	2274
ANTXRL	0.164251	-1.48129	3.52742	0.674532	NaN	Low	0	0	1	0	0	0	0	0
ANTXRLP1	0	NaN	NaN	NaN	NaN	Low	0	0	0	0	0	0	0	0
ANXA1	29109.5	-0.178959	0.240169	0.456189	0.652626	OK	14932	18655	28179	54950	54928	54871	9901	42718
ANXA10	14.5691	-0.133617	0.679138	0.844027	0.916286	OK	1	8	14	52	34	32	2	36
ANXA11	2174.88	-0.451014	0.254518	0.0763895	0.22473	OK	1672	1796	1604	3118	3499	2905	908	4337
ANXA13	0.42501	0.409777	2.65999	0.877569	NaN	Low	0	1	0	0	0	1	0	2
ANXA2	64499.1	-0.111899	0.156158	0.473634	0.666777	OK	40512	43334	50497	89315	107888	90203	26092	114879
ANXA2P1	2.65259	2.35348	1.18472	0.0469742	NaN	Low	0	1	0	2	5	4	3	6
ANXA2P2	647.501	0.809704	0.35208	0.0214612	0.101561	OK	46	54	314	519	572	473	192	754
ANXA2P3	0.877143	1.30658	1.79912	0.467695	NaN	Low	0	0	1	2	1	0	1	3
ANXA2R	0.642686	1.51524	2.00386	0.449553	NaN	Low	0	0	1	0	1	3	0	3
ANXA3	3668.86	-0.157202	0.134992	0.24421	0.4545	OK	2245	2509	3058	6486	6877	5809	1605	6224
ANXA4	1157.91	0.159402	0.265975	0.548965	0.724882	OK	619	700	1011	1946	2483	2280	427	1895
ANXA5	4845.2	0.0680533	0.184656	0.71247	0.837581	OK	2722	2812	4082	8105	7847	6854	2514	11094
ANXA6	469.907	-0.173567	0.357247	0.627077	0.780192	OK	237	248	444	927	607	485	260	1208
ANXA7	1436.07	0.0988606	0.167608	0.555302	0.729716	OK	789	843	1244	2220	2501	2477	672	2772
ANXA8	6150.99	-0.184106	0.159298	0.247791	0.459152	OK	281	277	225	366	618	446	106	509
ANXA8L1	3114.94	-0.193564	0.218068	0.37474	0.584442	OK	408	477	338	563	1003	842	315	970
ANXA9	46.8354	-1.57678	0.454771	0.000525913	0.00835335	OK	48	46	98	197	135	118	11	67
AOAH	0.0835283	-1.39088	3.52947	0.693525	NaN	Low	0	0	0	1	0	0	1	0
AOAH-IT1	0	NaN	NaN	NaN	NaN	Low	0	0	0	0	0	0	0	0
AOC1	7.14385	-4.37344	1.01565	1.66193e-05	0.000615227	OK	2	4	13	36	1	2	1	0
AOC2	32.4386	1.12277	0.345313	0.00114813	0.0144668	OK	17	14	12	33	94	75	23	110
AOC3	20.9007	0.283703	0.666442	0.670328	0.809745	OK	21	10	4	12	48	27	11	50
AOC4P	0.300834	-0.838527	3.52646	0.81205	NaN	Low	0	1	0	0	0	1	0	0
AOX1	258.449	0.372638	0.215865	0.0843016	0.238577	OK	107	116	214	410	539	495	135	608
AOX3P-AOX2P	2.46482	0.0953864	1.19397	0.936325	NaN	Low	2	2	2	2	0	3	2	21
AP1AR	205.505	0.815231	0.456336	0.074023	0.220739	OK	58	79	149	314	639	518	69	232
AP1B1	1311.68	-0.0618359	0.277745	0.823819	0.906739	OK	851	848	804	1762	2172	1805	635	3068
AP1B1P1	0.0615518	0.018008	3.53381	0.995934	NaN	Low	0	0	0	0	1	0	0	0
AP1G1	1034.1	0.759691	0.16148	2.54436e-06	0.000133226	OK	472	485	547	1249	2535	2277	555	2106
AP1G2	729.14	-0.356589	0.26994	0.186504	0.385638	OK	311	280	388	659	723	495	184	928
AP1M1	586.354	-0.246102	0.295737	0.405316	0.612555	OK	389	379	449	837	927	660	280	1344
AP1M2	986.591	-0.169948	0.253832	0.503158	0.691538	OK	643	660	776	1430	1646	1386	451	2258
AP1S1	1174.93	-0.216215	0.173784	0.213441	0.417692	OK	633	677	1098	1971	2151	1794	495	2247
AP1S2	29.0528	0.0756646	0.424197	0.858431	0.924273	OK	12	13	26	48	85	55	8	42
AP1S3	653.188	0.54552	0.411247	0.184673	0.383068	OK	307	346	446	939	1768	1631	184	669
AP2A1	1189.26	-0.13412	0.291758	0.645734	0.792661	OK	779	709	767	1513	1957	1436	568	2787
AP2A2	788.307	0.193959	0.234322	0.407814	0.614838	OK	447	414	537	1041	1584	1209	385	2059
AP2B1	2968.5	0.440978	0.24189	0.0682953	0.210213	OK	1803	1750	1525	3339	5300	4611	1801	7585
AP2M1	4299.39	-0.199351	0.251746	0.428434	0.631252	OK	2797	2900	3372	6014	6759	5688	1988	9446
AP2S1	1416.53	-0.277342	0.273757	0.311014	0.522759	OK	817	917	1267	2122	1880	1863	699	2927
AP3B1	780.732	0.341727	0.224327	0.127673	0.306517	OK	392	402	563	1203	1830	1697	329	1257
AP3B2	4.79117	2.01921	0.8814	0.0219688	NaN	Low	2	4	2	1	12	9	4	18
AP3D1	1797.28	0.166776	0.261242	0.523216	0.706047	OK	1060	1003	1187	2241	3377	2571	1051	4437
AP3M1	681.24	0.469935	0.238156	0.0484695	0.170578	OK	335	340	466	917	1730	1558	268	1089
AP3M2	158.938	0.34009	0.206233	0.0991354	0.262386	OK	92	88	104	215	361	351	68	280
AP3S1	743.696	-0.0234118	0.355179	0.947445	0.971574	OK	285	343	721	1437	1553	1468	235	879
AP3S2	537.823	-0.0569159	0.153162	0.710186	0.835823	OK	2	2	5	5	8	4	0	3
AP4B1	159.086	0.110089	0.227604	0.628606	0.780717	OK	39	61	63	161	143	135	59	188
AP4B1-AS1	4.53586	0.907319	0.955862	0.342511	NaN	Low	0	2	2	2	4	4	0	3
AP4E1	283.237	0.93116	0.324803	0.00414588	0.0350694	OK	120	130	141	322	823	766	120	410
AP4M1	137.837	-0.477904	0.302201	0.113785	0.28582	OK	75	78	118	205	169	137	40	294
AP4S1	47.6917	-0.330098	0.368301	0.370106	0.579965	OK	31	25	49	64	60	62	27	81
AP5B1	231.865	-0.230291	0.217766	0.290275	0.503321	OK	144	170	166	322	414	360	100	463
AP5M1	261.868	0.384449	0.366332	0.293968	0.506692	OK	124	91	216	466	659	601	93	356
AP5S1	84.8671	-0.050552	0.36455	0.889711	0.941678	OK	45	40	74	136	126	100	41	230
AP5Z1	553.6	-0.217069	0.346734	0.531289	0.71178	OK	322	331	510	1004	804	621	330	1512
APAF1	270.821	0.35727	0.206479	0.0835768	0.237453	OK	104	92	159	333	497	490	92	530
APBA1	27.2513	-0.257985	0.379623	0.496769	0.686006	OK	18	23	21	31	78	43	8	35
APBA2	215.331	-0.249692	0.254446	0.326437	0.538185	OK	147	125	187	347	395	278	98	476
APBA3	100.525	-0.367107	0.298187	0.218274	0.423062	OK	64	60	100	176	185	132	36	262
APBB1	17.7242	-0.133321	0.646003	0.836495	0.912602	OK	8	15	9	18	19	16	10	59
APBB1IP	0	NaN	NaN	NaN	NaN	Low	0	0	0	0	0	0	0	0
APBB2	428.64	0.421111	0.188013	0.0251045	0.112669	OK	290	201	257	526	734	825	211	1006
APBB3	29.7064	-0.211222	0.347281	0.543044	0.720588	OK	19	35	28	50	82	63	10	67
APC	349.973	0.583138	0.214911	0.00665984	0.0480171	OK	200	181	189	417	854	747	151	672
APC2	23.2911	-0.613164	0.371545	0.0988804	0.261963	OK	33	32	55	99	130	91	20	137
APCDD1	2.15183	4.24364	1.53069	0.0055648	NaN	Low	0	0	0	0	16	11	1	2
APCDD1L	22.8308	0.135133	0.54231	0.803221	0.893615	OK	16	22	8	16	34	27	15	63
APCDD1L-DT	1.39539	0.81687	1.50608	0.587555	NaN	Low	1	0	2	0	7	5	0	3
APCS	0	NaN	NaN	NaN	NaN	Low	0	0	0	0	0	0	0	0
APEH	925.592	-0.148596	0.246025	0.545851	0.722642	OK	588	505	785	1421	1537	1387	490	2089
APELA	0	NaN	NaN	NaN	NaN	Low	0	0	0	0	0	0	0	0
APEX1	997.772	-0.350188	0.1953	0.0729611	0.218899	OK	676	665	907	1642	1557	1370	459	1868
APEX2	332.349	-0.475233	0.286248	0.0968708	0.259182	OK	216	261	273	466	487	373	141	661
APH1A	1350.25	-0.212379	0.241886	0.379937	0.588842	OK	792	879	1074	2041	2036	1885	606	3031
APH1B	72.9955	0.0284256	0.274441	0.917506	0.956108	OK	37	37	60	135	156	127	30	112
API5	1493.67	0.775832	0.323413	0.016445	0.0857168	OK	567	612	930	1967	4265	3774	544	2249
APIP	113.75	-0.107141	0.315912	0.734499	0.851484	OK	45	61	98	159	152	171	34	124
APLF	24.3435	0.729293	0.426617	0.087362	0.243535	OK	10	9	16	39	58	57	11	41
APLN	19.3603	-1.27795	0.762792	0.0938635	0.25457	OK	28	24	8	9	36	38	1	8
APLNR	0.0694903	0.018008	3.53381	0.995934	NaN	Low	0	0	0	0	0	0	0	1
APLP1	4.88201	-1.17025	0.751752	0.119544	NaN	Low	4	5	7	5	8	6	0	8
APLP2	8297	0.345556	0.163935	0.0350412	0.139386	OK	4975	4951	5110	9936	16369	14397	4337	19176
APMAP	1077.69	0.192393	0.163745	0.240014	0.449179	OK	572	550	814	1522	2204	1868	490	2432
APOA1	0.976317	-2.87868	1.95876	0.141659	NaN	Low	0	3	0	1	0	0	0	0
APOA1-AS	0	NaN	NaN	NaN	NaN	Low	0	0	0	0	1	0	1	0
APOA2	0.164251	-1.48129	3.52742	0.674532	NaN	Low	0	0	1	0	0	0	0	0
APOA4	0	NaN	NaN	NaN	NaN	Low	0	0	0	0	0	0	0	0
APOA5	0	NaN	NaN	NaN	NaN	Low	0	0	1	0	0	0	0	0
APOB	0.22931	-0.696378	3.52821	0.843535	NaN	Low	0	0	1	0	0	1	0	0
APOBEC1	0	NaN	NaN	NaN	NaN	Low	0	0	0	0	0	0	0	0
APOBEC2	0.85241	-1.28764	2.34471	0.58289	NaN	Low	3	0	0	2	4	2	0	0
APOBEC3A	18.3636	1.30836	0.763897	0.0867607	0.242842	OK	1	6	2	2	28	23	1	10
APOBEC3A_B	1.38345	0.0313251	2.55395	0.990214	NaN	Low	0	0	0	0	0	0	0	0
APOBEC3B	23.3968	-0.445299	0.369814	0.228545	0.436093	OK	14	11	6	12	22	15	2	34
APOBEC3B-AS1	0.291741	-0.759952	3.52742	0.829423	NaN	Low	1	0	0	0	0	0	0	0
APOBEC3C	225.058	-0.104156	0.289305	0.718831	0.841968	OK	151	178	126	287	386	326	120	407
APOBEC3D	1.69768	-0.0889158	1.19399	0.940637	NaN	Low	2	0	1	3	4	4	1	5
APOBEC3F	23.6281	-0.0908211	0.439215	0.836181	0.912422	OK	14	15	27	25	46	30	9	52
APOBEC3G	11.3906	0.586498	0.675995	0.38561	0.59442	OK	3	7	6	7	13	9	8	18
APOBEC3H	0.510615	0.128612	1.94065	0.947161	NaN	Low	0	0	1	1	2	1	0	1
APOBEC4	0	NaN	NaN	NaN	NaN	Low	0	0	0	0	0	0	0	0
APOBR	1.85217	0.683093	1.23926	0.581489	NaN	Low	2	0	1	1	2	4	1	6
APOC1	10.0233	-0.777061	0.503016	0.122394	0.29858	OK	7	11	9	18	15	11	4	20
APOC1P1	0	NaN	NaN	NaN	NaN	Low	0	0	0	0	0	0	0	0
APOC2	0	NaN	NaN	NaN	NaN	Low	0	0	0	0	0	0	0	0
APOC3	0	NaN	NaN	NaN	NaN	Low	0	0	0	0	0	0	0	0
APOC4	0	NaN	NaN	NaN	NaN	Low	0	0	0	0	0	0	0	0
APOC4-APOC2	0	NaN	NaN	NaN	NaN	Low	0	0	0	0	0	0	0	0
APOD	16.4687	0.74606	0.406492	0.0664521	0.206919	OK	6	6	11	20	35	40	9	38
APOE	306.358	-0.582526	0.376002	0.121319	0.296894	OK	104	122	417	682	685	490	80	469
APOF	0.0615518	0.018008	3.53381	0.995934	NaN	Low	0	0	0	0	1	0	0	0
APOH	0.133246	0.67725	3.50235	0.846669	NaN	Low	0	0	0	0	1	1	0	0
APOL1	151.338	2.22988	0.45462	9.34599e-07	5.50016e-05	OK	48	39	25	54	778	692	51	264
APOL2	282.015	0.507804	0.188692	0.00711995	0.0498976	OK	155	151	163	296	786	653	130	610
APOL3	2.81463	2.19751	1.13383	0.0526064	NaN	Low	0	0	1	3	14	11	2	4
APOL4	5.08021	-0.0824661	1.1152	0.941052	0.967829	OK	7	6	0	0	12	6	3	8
APOL5	0	NaN	NaN	NaN	NaN	Low	0	0	0	0	0	0	0	0
APOL6	160.802	2.03317	0.434962	2.94868e-06	0.000151516	OK	31	52	42	109	634	566	52	252
APOLD1	15.0425	0.582428	0.428862	0.174439	0.370024	OK	10	5	10	15	38	35	6	32
APOM	3.77137	-0.124802	0.876696	0.886799	NaN	Low	2	2	5	8	11	7	0	8
APOO	111.197	-0.712392	0.261573	0.00645958	0.0470163	OK	77	75	145	199	189	176	31	139
APOOL	156.691	0.591956	0.310302	0.0564332	0.188043	OK	55	48	98	209	410	415	55	190
APOOP5	0.0715512	0.018008	3.53381	0.995934	NaN	Low	0	0	0	0	0	0	0	0
APOPT1	220.631	-0.454873	0.17521	0.00942716	0.0592251	OK	149	134	218	453	399	355	82	353
APP	13129.3	0.466092	0.125844	0.00021246	0.00429002	OK	6630	6869	8551	16279	31428	27780	5981	26005
APPBP2	258.218	0.602063	0.308471	0.0509657	0.176388	OK	115	94	189	373	694	587	106	424
APPL1	387.315	0.897217	0.337261	0.00780699	0.0525465	OK	132	137	195	438	986	899	123	496
APPL2	102.899	0.249335	0.246731	0.312229	0.523908	OK	72	69	64	144	244	211	45	193
APRT	986.689	-0.801421	0.243614	0.00100288	0.013254	OK	614	596	1161	2052	1443	1173	345	1770
APTR	54.2062	-0.142109	0.309448	0.646067	0.792887	OK	26	25	32	74	70	96	22	95
APTX	406.217	-0.0227358	0.14024	0.871211	0.931117	OK	243	228	351	672	837	697	169	791
AQP1	0.977892	0.00466747	1.7192	0.997834	NaN	Low	1	1	0	0	1	1	1	1
AQP10	5.0271	-0.377741	0.76783	0.622748	0.77687	OK	7	1	3	8	5	9	2	12
AQP11	1.27651	0.280276	1.38411	0.839529	NaN	Low	0	0	2	3	4	5	1	3
AQP12A	0	NaN	NaN	NaN	NaN	Low	0	0	0	0	0	0	0	0
AQP12B	0	NaN	NaN	NaN	NaN	Low	0	0	0	0	0	0	0	0
AQP2	0	NaN	NaN	NaN	NaN	Low	0	0	0	0	0	0	0	0
AQP3	1179.4	0.00300894	0.144135	0.983345	0.99061	OK	661	696	931	1549	2736	2571	439	2002
AQP4	0	NaN	NaN	NaN	NaN	Low	0	0	0	0	0	0	0	0
AQP4-AS1	0	NaN	NaN	NaN	NaN	Low	0	0	0	0	0	0	0	0
AQP5	20.8885	0.12992	1.39641	0.925873	0.960177	OK	1	3	28	54	89	94	0	9
AQP6	1.34435	0.766335	1.64099	0.640502	NaN	Low	1	1	0	1	7	6	0	0
AQP7	0.365606	0.406647	2.7522	0.882537	NaN	Low	0	0	2	0	5	2	0	0
AQP7P1	1.91082	1.07379	1.22134	0.379298	NaN	Low	1	0	0	3	0	0	0	2
AQP7P3	2.18406	0.340167	1.25603	0.786524	NaN	Low	2	1	0	1	0	2	0	1
AQP8	0	NaN	NaN	NaN	NaN	Low	0	0	0	0	0	0	0	0
AQP9	1.37104	0.46811	1.32937	0.724741	NaN	Low	0	1	2	1	3	4	0	6
AQR	437.214	0.432055	0.216288	0.0457605	0.163935	OK	225	253	297	588	1047	961	184	759
AR	0.0694903	0.018008	3.53381	0.995934	NaN	Low	0	0	0	0	0	0	0	1
ARAF	320.669	0.256211	0.306678	0.40347	0.61104	OK	192	188	196	380	659	464	186	854
ARAP1	715.709	-0.26105	0.214852	0.224358	0.43098	OK	453	445	556	1008	1243	1002	290	1440
ARAP1-AS2	3.1943	0.554932	1.01475	0.584471	NaN	Low	2	1	1	2	1	3	0	4
ARAP2	262.449	0.94799	0.361209	0.00867786	0.0559994	OK	98	122	142	312	823	735	100	355
ARAP3	251.322	-0.333625	0.35687	0.349858	0.560481	OK	175	196	171	372	386	235	114	631
ARC	1.99271	3.15869	1.57535	0.044956	NaN	Low	0	0	0	1	3	1	4	10
ARCN1	1947.25	0.554263	0.124801	8.94646e-06	0.000371089	OK	961	937	1215	2495	4389	3844	945	4186
AREG	3049.93	0.203638	0.20535	0.321362	0.53319	OK	129	120	290	568	583	552	148	703
AREL1	504.12	0.387354	0.129862	0.00285614	0.0269952	OK	271	262	319	677	1178	1051	226	1035
ARF1	5133.39	-0.138478	0.207795	0.505146	0.692658	OK	3123	3222	3924	7253	8896	7211	2297	10794
ARF3	2075.53	-0.0123058	0.207647	0.952743	0.974849	OK	1248	1290	1486	2925	3256	3369	985	4391
ARF4	2734.71	0.226222	0.278859	0.417227	0.622158	OK	1066	1267	2314	5034	5879	5256	1173	4632
ARF4-AS1	1.29009	0.785404	1.35453	0.562026	NaN	Low	0	1	2	7	5	6	1	5
ARF5	1436.83	-0.810387	0.257821	0.00167101	0.0188619	OK	1002	1059	1490	2402	1920	1473	503	2549
ARF6	1282.97	0.121116	0.244853	0.62085	0.776379	OK	538	657	1034	2233	2836	2663	504	2115
ARFGAP1	823.691	-0.198269	0.305455	0.516278	0.700252	OK	484	530	715	1312	1231	967	431	1954
ARFGAP2	632.458	-0.0120188	0.228736	0.958095	0.97798	OK	383	349	467	857	1167	1009	310	1429
ARFGAP3	437.833	0.396552	0.209028	0.0578116	0.190688	OK	200	205	341	685	927	872	201	938
ARFGEF1	758.68	0.764292	0.2093	0.000260552	0.0049219	OK	339	343	428	928	2081	1902	364	1439
ARFGEF2	510.291	0.878127	0.22994	0.000134028	0.00302079	OK	218	234	279	596	1280	1315	229	1038
ARFGEF3	147.647	0.952802	0.296344	0.00130358	0.01586	OK	86	75	46	130	392	381	67	308
ARFIP1	374.387	0.367619	0.364195	0.312782	0.524395	OK	159	166	276	657	879	914	124	505
ARFIP2	585.331	-0.313982	0.215256	0.144663	0.330538	OK	371	385	551	1048	985	808	275	1205
ARFRP1	417.19	-0.426795	0.227034	0.0601249	0.195463	OK	247	285	383	668	725	555	166	873
ARG1	0.1543	-0.728659	3.53092	0.836506	NaN	Low	0	0	2	1	0	0	0	1
ARG2	147.016	-0.109077	0.330956	0.741716	0.85639	OK	90	84	108	210	151	143	74	332
ARGFX	0	NaN	NaN	NaN	NaN	Low	0	0	0	0	0	0	0	0
ARGFXP2	0.0835283	-1.39088	3.52947	0.693525	NaN	Low	0	0	0	1	0	0	0	0
ARGLU1	421.548	0.010414	0.155751	0.946691	0.971017	OK	269	288	368	747	973	877	221	770
ARHGAP1	830.904	-0.123993	0.301146	0.680533	0.816486	OK	616	561	502	1021	1363	1122	389	1885
ARHGAP10	175.042	0.219575	0.207496	0.289959	0.50309	OK	117	117	120	197	385	304	81	374
ARHGAP11A	180.275	0.235662	0.257107	0.359358	0.569538	OK	144	112	96	226	333	306	69	279
ARHGAP11B	18.5862	-0.116982	0.552042	0.83218	0.910966	OK	11	5	9	14	23	16	7	28
ARHGAP12	234.126	0.548837	0.279325	0.049429	0.172675	OK	102	92	187	335	564	485	112	418
ARHGAP15	0.208442	-0.021824	3.50002	0.995025	NaN	Low	0	0	0	1	2	0	0	0
ARHGAP17	339.254	-0.165889	0.242372	0.493698	0.683701	OK	283	263	218	460	642	527	153	687
ARHGAP18	178.114	0.559271	0.223314	0.0122653	0.0703479	OK	91	73	116	258	402	339	89	357
ARHGAP19	107.007	0.491891	0.268772	0.0672281	0.208147	OK	46	60	46	87	153	114	54	167
ARHGAP19-SLIT1	1.93188	4.06367	2.80939	0.148048	NaN	Low	0	0	0	0	0	0	0	0
ARHGAP20	1.11545	2.27231	1.6586	0.170681	NaN	Low	0	0	1	0	3	5	1	1
ARHGAP21	1425.76	0.536217	0.156588	0.000616201	0.00946009	OK	795	737	725	1455	3038	2650	641	2655
ARHGAP22	120.877	-0.243968	0.347062	0.482086	0.6743	OK	84	78	102	183	165	151	56	255
ARHGAP22-IT1	0	NaN	NaN	NaN	NaN	Low	0	0	0	0	0	0	0	0
ARHGAP23	1032.68	-0.656131	0.240077	0.00627593	0.0459741	OK	887	873	679	1291	1873	1496	333	1522
ARHGAP24	44.0253	0.0641699	0.371004	0.862681	0.926314	OK	27	36	38	52	110	92	8	74
ARHGAP25	104.878	-0.177764	0.30743	0.563113	0.735035	OK	65	58	97	193	151	131	50	258
ARHGAP26	114.837	0.21256	0.192753	0.270133	0.483085	OK	71	65	73	163	207	194	57	274
ARHGAP26-AS1	0	NaN	NaN	NaN	NaN	Low	0	0	0	0	0	0	0	0
ARHGAP26-IT1	0	NaN	NaN	NaN	NaN	Low	0	0	0	0	0	0	0	0
ARHGAP27	563.347	-0.397584	0.173421	0.0218716	0.102867	OK	349	375	565	1087	1118	880	224	1066
[truncated: 26,821 more rows]

## Sheet: IAV-dNS1 LD vs Mock
GeneName	baseMean	log2FoldChange	lfcSE	pvalue	padj	status	Mock (Rep1)	Mock (Rep2)	Mock (Rep3)	Mock (Rep4)	dNS1 LD (Rep1)	dNS1 LD (Rep2)	dNS1 LD (Rep3)	dNS1 LD (Rep4)
[truncated: 27,914 more rows]

[truncated: 2 more sheets: IAV-dNS1 HD vs Mock, IAV-NS1-T vs Mock]
