# Supplementary material for: Modulation of Influenza A virus NS1 expression reveals prioritization of host response antagonism at single-cell resolution
Source: Front Microbiol. 2023 Oct 9;14:1267078. doi: 10.3389/fmicb.2023.1267078 (PMC10590924; doi:10.3389/fmicb.2023.1267078)
Supplement: Supplementary file 2 [file Table_2.XLSX]

## Sheet: Legend
GSEA dNS1 Levels
	Field	Description
	Gene_name	Gene Name
	IAV HD (RepX)	TPM values for each gene in Cells infected with IAV HD virus (Rep: biological replicate index)
	NS1-T (RepX)	TPM values for each gene in Cells infected with IAV HD virus (Rep: biological replicate index)
	dNS1 HD (RepX)	TPM values for each gene in Cells infected with IAV HD virus (Rep: biological replicate index)
	Any NS1 Rank SCORE	GSEA rank metric score for copmparison No NS1 vs any NS1 expression (Signal2Noise)
	WT NS1 Rank SCORE	GSEA rank metric score for copmparison WT NS1expression vs reduced or no NS1 (Signal2Noise)
	Δ GSEA Score	Difference between GSEA Rank metric scores (Any Ns1 - WT NS1)
	L2FC (NS1-T vs dNS1)	Fold expresion change IAV-NS1-T vs IAV-dNS1 (logarithmic scale to base 2)
	L2FC (IAV vs dNS1)	Fold expresion change IAV-WT vs IAV-dNS1 (logarithmic scale to base 2)
	padj (NS1-T vs dNS1)	Benjamini-Hochberg adjusted p-values for IAV-NS1-T vs IAV-dNS1 (Multiple comparisons adjustement)
	padj (IAV vs dNS1)	Benjamini-Hochberg adjusted p-values for IAV-WT vs IAV-dNS1 (Multiple comparisons adjustement)
	Pattern	Pattern Label (genes responsive to any NS1 or only WT NS1)
	Weight	Level of membership to a Pattern (for Enrichr analysis)
Enrichr Results (GO-BP)
	Field	Description
	category	Gene Ontology category (BP: Biological Process)
	ID	Gene Ontology ID
	term	Gene Ontology term
	adj_pval	Benjamini-Hochberg adjusted p-values (Multiple comparisons adjustement)
	genes	Genes in set
	Overlap	Number of input genes present in set / Total number of genes in set

## Sheet: GSEA_dNS1_Levels
Gene_name	IAV HD (Rep1)	IAV HD (Rep2)	IAV HD (Rep3)	IAV HD (Rep4)	NS1-T (Rep1)	NS1-T (Rep2)	NS1-T (Rep3)	NS1-T (Rep4)	dNS1 HD (Rep1)	dNS1 HD (Rep2)	dNS1 HD (Rep3)	dNS1 HD (Rep4)	Any NS1 Rank SCORE	WT NS1 Rank SCORE	Δ GSEA Score	L2FC (NS1-T vs dNS1)	L2FC (IAV vs dNS1)	padj (NS1-T vs dNS1)	padj (IAV vs dNS1)	Pattern	Weight
ASB11	0	0	0	0	0	0	0	0.001297	0.01789	0.017364	0.015125	0.015703	-4.34756	-0.0403544	-4.3072	-4.70551	-6.47565	0.000554199	4.38e-07	Any NS1	1
NPR1	0	0.02389	0	0	0	0.046386	0	0	3.67054	3.59435	2.79746	3.64982	-4.86416	-0.921961	-3.9422	-8.48178	-9.02839	1.56e-14	1.63e-20	Any NS1	1
CCL20	2.2606	1.81246	6.96142	6.87982	4.77018	2.81007	6.61236	5.52717	389.373	422.166	422.002	433.351	-4.81977	-0.924117	-3.89566	-6.52822	-6.70052	4.26e-174	3.61e-41	Any NS1	1
CCL4	0	0	0	0	3.82032	3.571	1.11322	0.323435	227.246	250.28	199.006	199.458	-4.7947	-0.943653	-3.85104	-7.04824	-12.2457	6.85e-47	1.09e-29	Any NS1	1
IFNB1	2.02692	1.86178	1.63414	2.18251	75.6423	72.8484	27.2738	18.1123	3508.28	3731.95	4152.16	4455.96	-4.77707	-0.949134	-3.82794	-6.47177	-11.2071	1.38e-46	2.27e-287	Any NS1	1
CH25H	0.515639	0.395787	0.310447	0.267713	6.70817	6.45814	3.18085	1.84989	297.053	263.491	191.748	210.075	-4.65635	-0.938487	-3.71786	-5.89928	-9.58342	4.1e-46	3.17e-93	Any NS1	1
CD70	0.240825	0.131706	0.538474	0.376749	0.540631	0.197637	0.653507	0.088755	12.9822	12.5219	16.2962	15.4274	-4.54202	-0.908406	-3.63361	-6.00626	-5.97587	4.36e-16	8.08e-21	Any NS1	1
RYR2	0.169442	0.166845	0.068334	0.095891	0.123521	0.115237	0.099421	0.182256	3.70794	3.29793	2.79589	2.53217	-4.49435	-0.889064	-3.60529	-4.62948	-4.80239	1.74e-30	1.15e-44	Any NS1	1
SLC6A12	0.15697	0.11726	0.455593	0.432301	0.662583	0.414007	0.436226	0.519352	10.8707	12.1789	13.8524	13.7415	-4.52026	-0.933758	-3.5865	-4.79112	-5.87329	1.55e-25	2.96e-35	Any NS1	1
GBP4	1.03599	1.28694	0.210124	0.318858	8.20834	9.09183	2.61422	2.73631	154.81	165.955	211.105	229.6	-4.50197	-0.953785	-3.54818	-5.17746	-8.31785	2.67e-30	8.93e-87	Any NS1	1
SOD2	61.9547	65.2133	130.944	128.452	124.59	113.59	90.8522	86.2454	2059.09	2060.21	1972.31	1986.37	-4.44382	-0.908074	-3.53575	-4.40904	-4.57092	2.73e-129	1.88e-35	Any NS1	1
CXCL3	4.47989	3.03133	7.27211	7.03576	5.52458	9.18746	9.55677	10.0585	541.006	506.367	351.855	367.643	-4.4153	-0.908055	-3.50725	-5.80978	-6.56983	1.37e-96	1.21e-66	Any NS1	1
IL10RA	0	0	0	0	0.526788	0.659056	0.461475	0.207149	11.8084	11.5429	14.9848	14.9307	-4.44984	-0.959253	-3.49058	-5.15599	-10.4997	4.09e-29	6.56e-22	Any NS1	1
GFPT2	0.052281	0	0	0.099944	0	0	0.731985	0.170203	12.5434	12.3069	9.6965	8.8609	-4.42857	-0.938628	-3.48994	-5.63064	-7.97277	4.09e-17	7.8e-20	Any NS1	1
BIRC3	0.956586	1.1966	0.56697	0.459718	0.938462	0.874165	2.01724	1.52571	23.861	27.603	30.9255	32.8831	-4.42404	-0.935904	-3.48814	-4.55313	-5.44607	9.84e-61	4.46e-90	Any NS1	1
ANKRD33B	0.139833	0.151153	0.17741	0.150951	0.145527	0.236716	0.116141	0.127018	2.82763	2.52681	2.23735	2.73617	-4.38093	-0.906682	-3.47425	-4.23977	-4.3436	6.75e-45	2.51e-67	Any NS1	1
KCNK5	0.263065	0.144902	0	0.239008	0.720556	0.542396	0.718441	0.385405	14.623	11.9916	14.4138	13.3707	-4.43051	-0.97419	-3.45632	-4.73842	-6.3694	3.73e-38	3.81e-54	Any NS1	1
PELI1	8.35547	9.06778	4.19126	2.9171	9.02456	10.2127	11.7722	10.3279	173.771	189.761	255.397	263.708	-4.37116	-0.916383	-3.45478	-4.53603	-5.44911	8.13e-141	1.15e-61	Any NS1	1
ICAM1	9.04342	6.95252	29.5887	29.7248	13.4785	13.9995	16.6867	14.3286	357.188	381.87	369.136	392.954	-4.28822	-0.856711	-3.43151	-4.80687	-4.47211	0	1.01e-16	Any NS1	1
CNKSR3	1.63107	1.49583	1.05118	0.782132	1.54558	1.94174	1.36779	1.39821	20.1142	18.2248	23.197	24.8403	-4.32041	-0.916731	-3.40368	-3.94433	-4.37504	8.97e-77	7.14e-80	Any NS1	1
GCH1	4.66404	5.27287	3.10107	2.75301	10.9577	8.32197	9.04488	8.00637	164.388	160.007	120.327	131.829	-4.32594	-0.97193	-3.35401	-4.12513	-5.45341	9.59e-86	7.28e-117	Any NS1	1
HEY2	0.034946	0.079839	0.131368	0.028632	0.12532	0	0	0.055025	1.83475	1.4996	1.76478	1.47389	-4.17379	-0.851127	-3.32266	-5.29611	-5.19756	3.89e-06	5.07e-11	Any NS1	1
NKX3-1	5.27773	5.48895	3.79811	5.35363	11.9602	12.2518	9.42952	8.16814	133.005	157.853	148.639	147.403	-4.26581	-0.992604	-3.27321	-3.94988	-5.08642	3.11e-89	1.22e-171	Any NS1	1
ZNF697	1.92675	1.98715	2.38662	3.2609	2.27513	1.94992	1.87551	2.50511	24.3273	24.8876	22.0834	25.6324	-4.13556	-0.866767	-3.26879	-3.61212	-3.54744	1.02e-97	1.25e-34	Any NS1	1
LOC101059915	0	0.132799	0	0.128365	0	0	0	0.10281	1.17456	1.83155	1.73843	1.55623	-4.04229	-0.794013	-3.24828	-5.00507	-4.54598	0.000154718	2.07e-06	Any NS1	1
IL1A	96.2402	101.727	145.179	136.97	155.222	126.486	154.795	123.762	1211.74	1392.6	1503.46	1562.18	-4.15965	-0.921387	-3.23826	-3.4621	-3.76392	5.18e-122	8.26e-47	Any NS1	1
NRG2	0.012439	0.018361	0	0.011999	0.07543	0.017551	0.011029	0.00684	0.866909	0.737459	0.582327	0.57893	-4.15287	-0.931655	-3.22121	-5.13575	-5.99247	1.02e-13	4.76e-25	Any NS1	1
SDC4	237.854	252.065	290.854	292.18	384.701	404.898	306.094	302.251	3383.92	3608.24	3284.93	3341.8	-4.16829	-0.95214	-3.21615	-3.40852	-3.88514	3.62e-87	7.08e-80	Any NS1	1
SERPINB11	0.099304	0.134072	0	0	0	0	0	0	0.980771	1.18178	1.09827	1.4008	-3.94675	-0.746416	-3.20034	-4.79429	-4.31046	0.00140644	0.000908343	Any NS1	1
TNFAIP3	18.6366	17.751	24.5383	25.5212	72.106	69.5971	69.6946	62.9252	1782.99	1812.36	1193.19	1258.46	-4.11033	-0.953932	-3.1564	-4.59713	-6.34596	6.05e-97	3.29e-101	Any NS1	1
SGPP2	8.80594	9.65249	5.99759	6.84182	6.7354	4.3676	8.75438	7.84868	72.2585	71.228	72.0961	69.5553	-3.99711	-0.865873	-3.13123	-3.48494	-3.42183	1.4e-62	1.97e-110	Any NS1	1
STX11	0.588524	0.737048	0.322888	0.38063	1.48438	1.2211	1.36757	0.809536	15.5409	16.4329	11.7335	12.1007	-4.04502	-0.986587	-3.05843	-3.66783	-5.01756	2.33e-38	3.67e-70	Any NS1	1
RAET1L	97.5293	111.108	21.8057	30.6397	122.139	84.629	116.57	117.337	1224.82	1287.52	1088.28	1077.61	-3.95088	-0.932817	-3.01807	-3.53936	-4.47116	6.23e-86	1.33e-23	Any NS1	1
HIVEP2	8.49942	9.0683	6.58254	6.12006	9.37731	10.1538	8.89231	8.09971	77.0872	75.4413	53.165	57.1533	-3.87266	-0.909676	-2.96298	-2.98101	-3.37784	1.47e-42	1.12e-54	Any NS1	1
CHGA	0.027655	0.060493	0	0	0.125683	0	0	0	0.772382	0.710539	0.77454	1.06993	-3.7997	-0.868916	-2.93078	-5.216	-5.26492	4.73e-05	1.24e-07	Any NS1	1
CFAP54	0.022845	0.08161	0.152018	0.055711	0.069277	0.063656	0.030681	0.119632	0.837576	1.43093	1.21229	1.13334	-3.73678	-0.814259	-2.92253	-4.03363	-4.39662	1.08e-12	3.74e-17	Any NS1	1
C1orf68	0.202693	0.232723	2.45122	0.545628	4.58438	1.4284	1.11322	0.323435	27.6199	36.3831	30.1215	26.8024	-3.81987	-0.917784	-2.90209	-4.40005	-6.07027	1.9e-13	1.17e-20	Any NS1	1
ETV3	17.9232	20.5982	14.1938	13.0457	22.807	21.6498	19.0481	20.8048	124.577	128.966	152.461	160.7	-3.83075	-0.941621	-2.88913	-2.87215	-3.35497	3.14e-96	2.99e-103	Any NS1	1
DUSP2	0.326579	0.238873	0.172853	0.329291	0.373655	0.232435	0.396395	0.290891	2.78643	2.28224	2.11875	2.50663	-3.7946	-0.910711	-2.88389	-3.03335	-3.33529	1.52e-16	1.86e-24	Any NS1	1
OTUD1	0.71124	0.637712	0.133726	0.158201	0.635622	0.644541	0.546344	0.597741	18.9763	15.8008	11.1782	12.417	-3.76254	-0.884371	-2.87817	-4.73025	-5.46512	2.66e-77	1.16e-28	Any NS1	1
WARS	131.369	130.808	152.953	155.701	237.439	237.722	150.637	134.901	1565.82	1671.94	1216.87	1216.97	-3.8089	-0.93978	-2.86912	-3.02462	-3.53884	9.32e-26	7.13e-48	Any NS1	1
HDAC9	3.68783	3.88393	14.6624	9.49326	9.34115	8.26695	7.38381	3.2872	91.5034	93.6207	61.9836	68.9049	-3.61144	-0.778205	-2.83323	-3.62693	-3.50572	7.25e-23	4.11e-11	Any NS1	1
REV3L	2.63014	2.95197	1.52522	1.14623	1.64216	1.55003	2.32153	2.07018	20.6154	20.5114	14.0328	14.514	-3.62635	-0.799377	-2.82698	-3.33447	-3.36357	1.4e-40	2e-26	Any NS1	1
CFAP57	0.078139	0.090562	0.317432	0.04524	0.143327	0	0.329684	0.062531	1.95465	2.41871	2.26056	1.90221	-3.63096	-0.82746	-2.8035	-4.18168	-4.75223	4.46e-07	1.9e-11	Any NS1	1
PMAIP1	11.482	11.7249	4.51199	3.25839	28.717	25.2077	26.4633	22.6427	425.477	458.118	670.051	676.202	-3.74332	-0.940024	-2.8033	-4.55138	-6.46186	5.4e-115	5.96e-64	Any NS1	1
KCNH7	0	0	0	0	0	0	0.09398	0	0.421386	0.334362	0.268517	0.392533	-3.29069	-0.490759	-2.79993	-3.7664	-5.57178	0.018784	0.000140253	Any NS1	1
FUT2	15.1109	14.2437	6.57013	4.56305	9.60816	10.464	9.71705	9.99157	77.482	74.6797	87.3924	82.9838	-3.59661	-0.812131	-2.78448	-3.15282	-3.27374	2.55e-103	3.92e-22	Any NS1	1
WTAP	60.868	63.8412	37.6387	43.7777	56.5576	41.1538	58.1741	52.5644	345.441	367.852	280.038	287.548	-3.60709	-0.846983	-2.76011	-2.75318	-2.89552	2.09e-44	1.95e-44	Any NS1	1
CYP21A2	0.227686	0.577407	0.576062	0.210385	0.686381	0.428563	0.411717	0.511387	7.06316	5.32524	4.80382	4.32182	-3.60866	-0.87029	-2.73837	-3.54451	-4.10901	8.43e-11	1.79e-16	Any NS1	1
PHLDB2	53.1825	55.182	25.2201	21.5639	32.2936	31.2044	41.4874	37.1739	211.71	226.964	299.257	308.84	-3.47795	-0.767815	-2.71014	-3.00174	-3.03439	1.99e-69	3.03e-23	Any NS1	1
RAB24	16.9491	16.8411	13.0696	17.907	23.3979	19.017	17.5627	17.8569	112.657	115.052	102.881	114.004	-3.61792	-0.936941	-2.68098	-2.65203	-3.00181	4.92e-56	2.59e-62	Any NS1	1
GATA6	0.624752	0.526371	0.527545	0.672247	1.15163	1.1914	0.504826	0.620217	7.48765	6.39814	5.4157	6.39919	-3.63984	-0.971322	-2.66852	-3.02746	-3.67404	7.81e-19	8.21e-57	Any NS1	1
ADCY4	0.806128	0.597037	0.885787	0.533044	0.526061	0.982297	0.603955	1.29187	6.6655	5.54893	4.98066	6.98757	-3.5647	-0.907929	-2.65677	-2.89572	-3.41695	7.16e-15	2.43e-28	Any NS1	1
SLC1A3	5.80925	5.92099	1.67696	1.10638	2.8886	1.91741	5.11166	4.66758	32.6398	34.8992	30.6657	34.9866	-3.44043	-0.801027	-2.6394	-3.30907	-3.50503	2.41e-30	1.65e-13	Any NS1	1
NFKB1	16.843	17.1781	16.0666	15.4976	15.9866	12.3063	17.0306	15.617	111.226	115.821	78.072	79.2399	-3.43245	-0.80961	-2.62284	-2.79388	-2.79589	4.47e-33	3.73e-34	Any NS1	1
ACTL10	0.289049	0.157384	0.507017	0.395879	0.265891	0.374444	0.038345	0.072126	2.77336	2.83248	1.97236	3.37194	-3.34061	-0.717873	-2.62274	-4.24442	-3.33583	4.69e-13	2.76e-14	Any NS1	1
ZNF670	1.10266	1.38851	0.982061	0.714278	0.321623	0.530241	0.867357	1.0952	6.56538	6.04963	6.1423	5.28885	-3.3225	-0.734247	-2.58826	-3.16042	-2.79158	5.07e-20	3.08e-27	Any NS1	1
BMP2	2.17157	1.80158	2.65452	2.19983	4.91705	4.54278	3.64718	3.83127	87.7675	87.1001	53.18	58.5476	-3.50288	-0.929878	-2.573	-4.21754	-5.26164	7.3e-56	1.03e-70	Any NS1	1
LGALSL	7.24212	8.06288	3.08631	2.64245	6.85433	6.77432	6.56317	7.01928	33.9172	36.98	46.2495	47.8715	-3.43332	-0.863212	-2.57011	-2.72226	-3.25813	3e-78	2.44e-21	Any NS1	1
ZC3H12C	1.30466	1.44661	0.878813	0.865443	1.52774	1.7267	2.03266	1.31706	8.57988	8.70355	9.38226	11.3891	-3.53512	-0.971549	-2.56357	-2.65543	-3.33108	9.57e-44	3.55e-73	Any NS1	1
NFKBID	2.74146	1.74568	3.74512	2.99718	2.69001	3.59565	2.40181	3.41189	15.4176	13.094	17.9702	18.14	-3.39607	-0.845026	-2.55104	-2.54766	-2.80934	7.25e-23	2.49e-18	Any NS1	1
HSD11B2	0.371667	0.240967	0.232307	0.233337	0.501597	0.233446	0.261153	0.2345	2.20242	2.26907	1.77017	1.7034	-3.42655	-0.886884	-2.53967	-2.88812	-3.09747	1.9e-13	7.78e-22	Any NS1	1
MALSU1	31.0735	35.001	43.6758	43.3006	36.2722	31.7473	32.1652	38.3725	151.942	148.211	203.271	217.235	-3.31725	-0.778459	-2.53879	-2.50026	-2.4545	4.13e-37	5.51e-20	Any NS1	1
SEMA3D	0.023259	0.033668	0	0.006433	0.074688	0.054608	0.039468	0.051318	1.17148	1.41864	2.04412	2.07951	-3.42713	-0.91223	-2.5149	-5.07361	-6.85943	5.58e-46	5.69e-50	Any NS1	1
C20orf96	2.30032	2.35503	1.51136	3.39857	3.6826	1.72892	3.54755	3.57035	20.3124	15.6633	18.8505	19.2899	-3.43146	-0.92427	-2.50719	-2.66137	-3.10301	5.92e-15	3.49e-20	Any NS1	1
LOC100129291	0	0.146802	0	0.493411	0.303464	0.285965	0.455298	0.385223	3.95037	3.72746	5.80088	5.87825	-3.38945	-0.88789	-2.50156	-4.03965	-4.8863	1.24e-08	2.67e-11	Any NS1	1
LDHAL6B	0.356483	0.168921	0	0.10156	0.220876	0	0.382078	0.214132	2.40166	1.5364	2.39522	2.59111	-3.32712	-0.827944	-2.49917	-3.52852	-3.88638	0.000105228	9.46e-08	Any NS1	1
LIF	3.16883	2.91767	6.5495	6.82678	5.85084	5.20621	4.10369	4.03444	28.9879	23.8963	28.7289	30.0368	-3.25977	-0.78659	-2.47318	-2.70236	-2.72201	3.49e-37	2.74e-11	Any NS1	1
SLC28A3	0.766937	0.753985	0.150922	0.42729	1.25025	0.575811	1.75198	1.43552	12.9665	14.2837	20.452	21.5227	-3.38525	-0.938129	-2.44713	-3.8966	-5.20026	1.17e-33	3.34e-56	Any NS1	1
MFSD14A	30.6859	34.8604	15.3064	15.1645	28.0332	27.5921	34.8517	31.8256	141.771	144.777	164.318	176.35	-3.29805	-0.88627	-2.41178	-2.48294	-2.98229	5.12e-87	6.54e-29	Any NS1	1
CLTRN	7.04219	5.53497	1.65776	1.41075	10.8412	9.61937	8.29145	8.96434	48.2806	51.0065	72.3626	63.8843	-3.40676	-0.999198	-2.40757	-2.76987	-4.20016	1.98e-40	1.81e-20	Any NS1	1
PIGA	10.3455	10.7037	4.29831	3.84615	4.8119	4.29566	8.25755	6.78812	36.3734	38.4269	40.2695	40.6697	-3.04685	-0.709584	-2.33727	-2.81497	-2.70147	9.69e-38	7.72e-17	Any NS1	1
LINC02542	0.728947	1.19685	0.746769	0.528852	0.820639	1.12898	0.961978	0.679875	4.17064	3.57731	4.74944	4.78865	-3.17441	-0.839901	-2.33451	-2.4384	-2.7243	3.62e-10	1.85e-14	Any NS1	1
FAM107B	12.0176	12.023	8.10307	9.26715	9.80696	12.3131	18.9605	17.1227	72.793	82.1367	70.6262	73.1329	-3.32271	-0.99307	-2.32964	-2.48975	-3.08982	5.52e-27	5.08e-84	Any NS1	1
ZNF442	1.56957	1.5718	0.974057	1.40678	0.881584	0.611516	1.55404	1.38423	5.79187	10.3215	9.89113	9.68618	-3.10335	-0.775071	-2.32828	-3.08711	-2.88411	7.93e-13	1.97e-17	Any NS1	1
CHEK2	20.4996	17.2369	11.4814	8.35363	12.2875	12.0272	16.8403	14.5432	69.8222	76.7302	60.4053	63.6436	-3.07066	-0.762258	-2.30841	-2.40511	-2.50318	2.45e-31	7.15e-20	Any NS1	1
ZBTB10	1.48809	1.67834	0.669306	0.591308	0.520201	0.392247	0.847	0.797639	5.4575	5.63482	5.13646	4.97722	-2.90449	-0.608957	-2.29553	-3.19763	-2.54738	7.51e-35	5.93e-15	Any NS1	1
GCA	2.07521	1.93222	0.607192	0.643182	0.862232	0.859048	1.65	1.64768	9.5983	10.3095	15.1279	15.4156	-3.07121	-0.780072	-2.29114	-3.44586	-3.54863	5.55e-31	9.75e-19	Any NS1	1
CPEB2	1.03234	1.14299	0.445967	0.379502	1.02648	1.19026	1.57417	1.27966	6.63897	6.74095	6.48273	6.71073	-3.24689	-0.979741	-2.26715	-2.5164	-3.43664	2.03e-57	1.47e-25	Any NS1	1
STIM2	5.18187	5.45589	2.8572	2.76045	4.41436	4.00845	4.69804	3.9777	17.4717	19.0112	18.7481	19.4432	-3.07283	-0.807717	-2.26512	-2.25845	-2.46375	2.13e-68	3.38e-28	Any NS1	1
EFNB2	50.819	52.9801	52.9527	46.7833	68.2827	67.4764	74.5946	66.0356	309.779	323.668	248.287	240.99	-3.23905	-0.979425	-2.25962	-2.15563	-2.70516	1.23e-32	1e-41	Any NS1	1
SCG3	0	0	0	0	0.114525	0	0.098808	0	0.70874	1.05788	1.45906	1.20117	-2.97929	-0.724538	-2.25475	-4.7214	-7.12858	0.00013041	7.31e-09	Any NS1	1
SLCO4A1	1.16003	1.32969	0.252652	0.310751	1.14699	0.961092	0.841908	1.00135	6.52744	5.56425	4.00342	5.23478	-3.04958	-0.803589	-2.24599	-2.56557	-3.00437	1.06e-12	2.69e-10	Any NS1	1
TNIP3	0.125877	0.151498	0.459511	0.588379	0.207766	0.964358	0.695641	0.487114	38.3486	55.2432	79.8868	78.0548	-3.10231	-0.873123	-2.22918	-6.88036	-7.79141	3e-44	1.56e-49	Any NS1	1
SLC44A4	4.82775	5.7009	5.20623	4.89956	15.1548	10.605	6.07993	6.91244	109.43	116.121	72.852	73.0003	-3.18608	-0.95907	-2.22701	-3.41147	-4.42726	8.36e-20	6.54e-54	Any NS1	1
CYLD	9.74635	10.3963	4.66133	5.28857	7.84636	7.58183	11.0022	10.2069	37.3551	38.3327	51.6528	57.4586	-3.06621	-0.8456	-2.22061	-2.45568	-2.88293	7.66e-33	5.48e-26	Any NS1	1
ZNF844	2.42026	1.76819	0.748309	1.46339	1.15153	1.09779	4.10905	4.11567	13.4907	20.4071	16.5837	17.9846	-3.1549	-0.944819	-2.21008	-2.81029	-3.58845	7.24e-10	5.47e-34	Any NS1	1
KDM6A	3.04889	3.02543	2.15508	1.6702	2.06386	2.12046	2.40629	1.76483	14.1526	14.2225	9.26197	9.65308	-2.93107	-0.724581	-2.20649	-2.63771	-2.52923	6.44e-26	4.32e-21	Any NS1	1
VEGFA	14.9645	13.0101	15.0316	15.0659	19.2992	17.6166	13.6944	14.5404	72.1061	74.4444	54.6119	56.7362	-3.07169	-0.874506	-2.19719	-2.11443	-2.38338	1.49e-20	9.5e-26	Any NS1	1
SGK3	0.019043	0.538484	0	0.523414	0.686403	0.195673	0	0.029028	2.51104	2.58566	2.37062	2.79589	-2.89366	-0.715983	-2.17767	-3.6573	-3.41174	0.000274903	0.000495737	Any NS1	1
CYP21A1P	0.193053	0	0.501213	0.118766	0	0	0.123271	0	6.26924	6.66958	4.20772	3.48669	-2.92522	-0.762287	-2.16294	-7.16206	-5.44046	1.47e-09	1.6e-15	Any NS1	1
STK19	21.9868	18.8191	20.7108	24.0119	18.8179	19.5219	20.5086	23.6027	100.239	99.9401	67.8623	71.5607	-2.93085	-0.77378	-2.15707	-2.17114	-2.22444	1.02e-18	4.23e-16	Any NS1	1
ADAMTS9	0.201214	0.185328	0.056786	0.048466	0.209685	0.097024	0.384221	0.169192	0.975618	1.35123	1.53584	1.35452	-3.07826	-0.92397	-2.15429	-2.75163	-3.61817	1.62e-08	3.58e-14	Any NS1	1
SPOP	24.5292	22.8561	17.9554	14.2979	15.2855	15.7184	21.13	19.3852	62.9211	68.3849	77.2292	73.4284	-2.88616	-0.732478	-2.15368	-2.10025	-2.08101	3.54e-42	1.24e-34	Any NS1	1
LOC105373553	0.405385	0.465445	0.817072	0.181876	0	0.7142	0.556609	0.323435	2.20959	3.21028	2.4589	3.37845	-2.84613	-0.702183	-2.14395	-2.96441	-3.12564	0.0271351	0.00136187	Any NS1	1
HLA-DOB	11.4971	12.2375	5.33928	12.681	11.817	15.1397	17.1682	13.4856	56.7045	56.2496	68.5298	59.6938	-3.09011	-0.951145	-2.13897	-2.19616	-2.6992	2.53e-25	4.93e-26	Any NS1	1
AFAP1	9.41617	8.84128	8.91377	8.32525	11.8317	10.4072	7.20384	8.10587	39.6	39.9509	32.0336	33.0394	-2.98381	-0.846835	-2.13698	-2.07336	-2.2676	1.08e-17	2.71e-36	Any NS1	1
IL6	0.706906	1.25776	2.11141	1.24724	4.8741	5.00286	3.50374	2.9489	109.96	121.566	202.825	200.818	-3.02631	-0.895028	-2.13128	-5.40474	-7.16302	3.55e-71	1.51e-78	Any NS1	1
ARHGAP20	0.055097	0.108798	0.06201	0.013042	0.228052	0.15765	0.393416	0.19737	8.22853	7.848	14.0686	14.0726	-3.02125	-0.893993	-2.12726	-5.65377	-7.94223	5.38e-39	1.07e-43	Any NS1	1
TNFAIP2	1.07519	0.957557	1.94746	2.20745	4.35651	3.64386	1.75871	1.97665	160.068	154.236	86.1687	92.9476	-2.99928	-0.880943	-2.11833	-5.52863	-6.51786	5.27e-44	4.4e-53	Any NS1	1
GBP5	2.45475	2.43368	0.654723	0.581902	9.83156	8.99241	8.41332	6.22504	112.695	115.127	189.626	191.233	-3.06417	-0.946443	-2.11773	-4.30008	-6.91988	5.49e-61	2.71e-54	Any NS1	1
ABCG1	12.9719	12.8227	16.8271	14.8863	19.2659	18.2501	9.7218	10.0315	55.469	58.0409	64.803	63.004	-2.93748	-0.823624	-2.11386	-2.2081	-2.30907	1.72e-13	1.65e-26	Any NS1	1
INTS6	10.7107	10.7397	4.91637	3.40235	5.37603	5.60699	8.039	7.20612	35.1469	39.4899	28.5466	26.2475	-2.76719	-0.659543	-2.10765	-2.44057	-2.42267	3.4e-25	8.24e-11	Any NS1	1
IFNL2	1.96749	1.50108	1.63414	1.58846	90.6152	76.8075	24.0458	17.6608	5169.27	5084.91	2766.25	3021.7	-2.99472	-0.890425	-2.1043	-6.38659	-11.4805	2.25e-31	9.85e-155	Any NS1	1
ST7-AS1	0.042385	0.013354	0	0.017631	0.054018	0.075801	0.01592	0.02968	0.521157	0.303712	0.354677	0.482441	-3.00449	-0.926075	-2.07842	-3.56099	-4.50667	1.56e-07	3.11e-13	Any NS1	1
LRRC75A	0.03161	0.017483	0.033382	0.022771	0	0.033347	0	0	0.273187	0.163079	0.176165	0.180662	-2.74817	-0.670537	-2.07763	-4.76595	-3.21516	0.00049403	1.95e-05	Any NS1	1
BCO1	0.197305	0.076204	0	0	0.238541	0.222485	0.183421	0.104638	1.03887	1.868	1.90617	1.8236	-2.99512	-0.922754	-2.07237	-3.41005	-4.6189	0.000986025	2.23e-06	Any NS1	1
REXO5	1.50914	2.40214	1.42197	1.29864	1.25301	1.41668	2.0139	1.5959	5.99776	6.01899	6.76947	6.05312	-2.80578	-0.742727	-2.06305	-2.09388	-2.15021	2.19e-09	1.16e-11	Any NS1	1
ZNF280C	0.953051	0.952096	0.495914	0.382807	0.28225	0.601952	0.985373	0.79646	3.03282	3.98664	2.72004	3.46577	-2.79178	-0.729001	-2.06278	-2.42494	-2.51696	1.11e-11	1.08e-14	Any NS1	1
ZNF575	0.059023	0.23566	0.26049	0.160884	0.090252	0.169615	0.104558	0.098341	0.842669	0.517455	0.787792	0.689558	-2.61349	-0.553127	-2.06037	-2.80246	-2.35161	0.000307609	0.000227845	Any NS1	1
TIPARP	73.2316	76.177	56.6212	47.1091	55.6703	57.5607	74.5946	66.4061	212.703	240.209	234.536	243.877	-2.85921	-0.809296	-2.04992	-2.00082	-2.13539	1.72e-52	4.36e-48	Any NS1	1
C2CD4A	0.056623	0.086955	0.023773	0.010894	0.170366	0.149719	0.109931	0.098463	24.2961	22.6482	12.2921	13.5498	-2.91757	-0.868891	-2.04868	-7.28186	-8.9466	5.4e-89	5.89e-68	Any NS1	1
AVIL	0.865736	0.947448	0.186555	0.892308	1.53562	0.476523	1.05357	1.35686	5.0105	6.50705	4.6324	5.56267	-2.96778	-0.925102	-2.04267	-2.39141	-2.99184	3.25e-09	8.07e-16	Any NS1	1
LINC00158	0	0	0.473606	0	0	0	0	0	1.37839	0.862307	1.46065	1.07285	-2.55362	-0.531519	-2.02211	-5.15485	-4.82247	0.000293542	0.000806981	Any NS1	1
BCL10	8.0728	7.84605	5.17134	4.15782	5.33565	4.92284	7.45278	6.92146	19.1557	21.699	26.3901	25.3544	-2.75606	-0.73663	-2.01943	-2.0333	-2.13712	3.15e-27	6.92e-23	Any NS1	1
PLPP3	1.16095	1.26397	1.02465	0.818441	0.921358	0.519457	1.59347	1.79626	4.27109	5.1659	6.69516	5.92842	-2.88517	-0.867402	-2.01777	-2.30449	-2.63131	1.92e-09	1.81e-32	Any NS1	1
ING1	6.53652	5.52358	3.45523	3.68475	5.2674	6.36265	7.84701	7.41775	40.2209	42.5821	26.4296	28.4197	-2.93245	-0.91479	-2.01766	-2.48903	-3.10645	2.14e-20	3.65e-28	Any NS1	1
RANBP3L	0	0	0	0	0	0	0	0	1.75656	1.82073	2.81638	2.97192	-2.78092	-0.770093	-2.01083	-7.95197	-9.01447	6.15e-12	2.05e-15	Any NS1	1
PNP	207.826	206.733	293.958	272.05	291.354	270.073	247.016	240.906	1054.51	1073.82	783.347	749.585	-2.82953	-0.825755	-2.00378	-1.93557	-2.11807	8.27e-19	1.22e-12	Any NS1	1
PIK3AP1	0.04751	0.027544	0	0.075339	0.243443	0.525248	0.192638	0.184376	4.9802	5.19319	8.34924	9.13116	-2.92744	-0.927359	-2.00009	-4.79848	-7.40258	2.48e-23	3.23e-29	Any NS1	1
TRAF1	2.4683	2.18156	5.89513	6.83667	2.02655	2.53633	2.21342	2.98334	48.2675	54.2462	30.186	31.5099	-2.70542	-0.711295	-1.99413	-4.19375	-3.43379	1.02e-36	1.8e-11	Any NS1	1
TNIP1	140.567	119.869	202.533	224.702	266.545	238.669	136.481	133.661	899.396	908.892	680.58	654.36	-2.81793	-0.832879	-1.98505	-2.14463	-2.39571	1.54e-10	5.41e-12	Any NS1	1
LOC440896	0.369454	0.295784	0.505161	1.19374	0	0.452228	0.10305	0.120079	2.42017	2.38479	2.05079	3.07457	-2.41551	-0.435833	-1.97968	-4.29937	-2.19622	2.61e-07	0.00101405	Any NS1	1
LRIG3	2.94644	2.94388	1.42724	1.17991	2.20299	2.10073	1.7324	2.03653	13.208	14.2175	22.768	22.6668	-2.75693	-0.778927	-1.978	-3.28896	-3.37266	3.05e-44	7.28e-25	Any NS1	1
IFRD1	25.3068	28.1832	15.4728	11.9035	10.5169	10.407	26.8435	25.2743	96.9838	104.087	73.5161	69.4549	-2.6636	-0.691931	-1.97167	-2.3822	-2.37356	1.82e-09	2.1e-15	Any NS1	1
SAV1	7.19644	6.51798	4.96059	4.01849	5.74157	5.5307	5.26306	4.93855	28.1274	26.381	17.6937	18.7996	-2.70363	-0.738211	-1.96542	-2.21863	-2.27252	3.2e-19	9.5e-18	Any NS1	1
IGFBP3	2.0901	2.21402	1.77053	1.79217	2.31782	2.1581	1.94965	2.45777	8.16646	8.84277	6.42463	6.68365	-2.82424	-0.872101	-1.95213	-1.88311	-2.17274	3.26e-15	2.15e-22	Any NS1	1
ZNF79	7.49747	6.92486	7.30794	7.79196	9.62606	8.43575	8.29595	9.15377	23.5946	26.7017	36.4712	31.3966	-2.842	-0.9012	-1.9408	-1.86874	-2.24118	4.59e-16	5.88e-21	Any NS1	1
ADGRE2	3.0372	3.15209	1.76344	1.5007	1.58744	1.14612	2.95642	2.39461	8.8611	8.83044	9.86339	8.20208	-2.61604	-0.675348	-1.94069	-2.24945	-2.17132	4.71e-14	6.35e-17	Any NS1	1
LOC105379152	0.047154	0.051963	0	0	0	0	0	0	0.450969	0.288579	0.272415	0.510362	-2.60676	-0.671869	-1.93489	-4.03416	-3.81053	0.0281529	0.010675	Any NS1	1
NFIL3	21.5527	24.2045	14.0759	13.4968	17.7898	15.2223	25.6794	22.533	128.918	131.688	82.584	84.157	-2.74256	-0.822452	-1.92011	-2.53196	-2.81022	3.02e-18	1.08e-22	Any NS1	1
DRAM1	3.81775	3.9149	4.29301	4.21596	2.54536	2.47341	3.27111	3.43553	8.33198	8.94721	11.4504	11.5859	-2.42342	-0.509195	-1.91422	-1.89612	-1.54118	6.54e-22	9.41e-13	Any NS1	1
CD83	1.67305	1.64783	5.94439	6.16227	11.9749	10.7178	11.4123	10.6683	945.064	969.668	524.687	499.951	-2.78004	-0.869759	-1.91028	-6.18084	-7.77132	8.24e-86	1.89e-44	Any NS1	1
LINC02539	0	0	0.817072	0	0	0	0	0.323435	3.86679	5.35046	3.38099	2.70276	-2.59637	-0.687567	-1.9088	-4.60122	-5.66282	0.00120544	3.9e-05	Any NS1	1
PNRC1	16.1712	16.1991	5.15518	5.35932	17.3352	13.7179	16.9115	15.5168	191.912	185.928	107.363	116.531	-2.75699	-0.862678	-1.89431	-3.3842	-4.12262	2.23e-34	2.35e-22	Any NS1	1
CXCL8	32.5349	21.9212	87.4752	92.7583	137.556	107.155	123.91	102.34	3075.17	3189.26	1753.46	1726.36	-2.77426	-0.880643	-1.89362	-4.51116	-5.54766	1.16e-51	7.63e-24	Any NS1	1
IKZF1	0.202693	0	0	0	0	0	0.059807	0.034538	0.406646	0.454913	0.43796	0.29818	-2.40857	-0.521609	-1.88696	-3.92783	-4.35347	0.00354363	0.00194783	Any NS1	1
NR4A3	0.050845	0.057761	0	0.030119	0.416479	0.234852	0.315417	0.275452	9.94245	9.69474	5.12183	5.89538	-2.80843	-0.922086	-1.88635	-4.7792	-7.84415	2.33e-38	8e-59	Any NS1	1
HS3ST3B1	1.77873	1.71002	2.12966	1.41712	1.2444	1.40411	2.40872	2.62496	8.82713	9.04583	5.93143	6.43665	-2.71442	-0.833608	-1.88082	-2.08542	-2.36662	3.86e-10	5.47e-18	Any NS1	1
PRICKLE1	2.56377	2.65686	4.09102	2.90205	4.29594	1.69824	2.75315	2.18	11.4991	11.671	9.38913	10.8219	-2.60118	-0.724184	-1.877	-2.14245	-2.09683	3.23e-11	4.67e-14	Any NS1	1
FNDC3A	15.2796	18.122	8.94167	6.81067	7.68225	8.14743	11.5637	11.2671	40.2218	41.2476	40.3147	41.7186	-2.4617	-0.58902	-1.87268	-2.20844	-2.01521	1.06e-37	8.12e-13	Any NS1	1
MAK	0.199736	0.136695	0.095681	0.057164	0.087542	0.40087	0.536001	0.256418	3.56462	3.48109	2.37502	2.06037	-2.83464	-0.969898	-1.86475	-3.30253	-4.82953	1.12e-09	2.3e-18	Any NS1	1
ARNTL2	13.1657	15.5937	10.1256	9.20431	14.1566	12.8211	11.8987	10.2777	34.1733	36.2031	43.9703	42.4309	-2.63282	-0.776285	-1.85654	-1.79502	-1.95777	7.3e-26	3.37e-30	Any NS1	1
SNHG5	41.9574	59.3442	53.1097	48.9246	23.686	41.4236	56.2175	49.1621	165.167	140.717	152.145	145.499	-2.51551	-0.663889	-1.85162	-1.94118	-1.81119	2.81e-13	3.56e-17	Any NS1	1
RIPOR2	0.064462	0.126433	0	0.038003	0	0	0	0.097624	1.55242	1.36285	2.86553	2.40323	-2.63922	-0.795256	-1.84397	-5.65794	-5.12241	6.8e-08	5.13e-14	Any NS1	1
KCNQ1OT1	0.026488	0.021579	0.010369	0.018958	0.012785	0.011753	0.029663	0.01068	0.090205	0.096796	0.061744	0.112066	-2.53029	-0.690449	-1.83984	-2.63705	-2.39307	1.49e-07	3.93e-10	Any NS1	1
GRIP2	0.089155	0.050979	0.28757	0.03	0.25439	0.059718	0.203454	0.074379	1.26537	1.28492	2.0237	2.209	-2.63947	-0.801095	-1.83837	-3.76124	-4.70592	6.05e-11	2.67e-15	Any NS1	1
GRK3	1.73414	1.87819	1.45834	1.30644	2.34414	2.30385	1.62866	1.55761	5.71647	5.85803	6.95068	6.94197	-2.77842	-0.940188	-1.83823	-1.83208	-2.24838	1.77e-16	1.8e-46	Any NS1	1
KCNV1	0	0	0	0	0	0	0	0.008526	0.093435	0.14579	0.087466	0.042892	-2.02268	-0.184878	-1.83781	-4.79797	-7.07894	0.000325309	5.72e-08	Any NS1	1
ELOVL7	3.91284	4.43089	1.54156	1.60628	1.38156	1.0129	3.41392	2.30036	17.5326	20.9263	32.1011	33.1991	-2.55875	-0.725358	-1.83339	-3.79813	-3.44496	2.15e-22	1.87e-20	Any NS1	1
CPEB4	2.16287	2.37822	0.869753	0.909186	1.51575	1.68102	2.35003	1.8061	6.68187	6.98874	6.71912	7.09003	-2.62455	-0.79135	-1.8332	-2.03118	-2.40862	2.79e-34	1.11e-13	Any NS1	1
VANGL2	7.4607	8.08299	4.61323	5.25999	7.83498	7.91374	5.67714	6.88539	24.0302	24.432	19.3905	20.2828	-2.66079	-0.830523	-1.83027	-1.77235	-2.03824	3.12e-16	2.32e-21	Any NS1	1
EFNA1	81.7759	73.7648	109.725	125.185	137.398	126.844	93.1992	89.1071	583.492	640.56	391.903	402.018	-2.66771	-0.84098	-1.82673	-2.31018	-2.5826	5.07e-15	1.23e-13	Any NS1	1
CLUHP3	6.92253	6.40402	4.45219	6.73974	6.70786	4.71815	6.28607	5.07225	20.4266	16.2714	17.7526	17.9584	-2.53786	-0.722888	-1.81497	-1.81022	-1.75445	1.8e-10	6.34e-12	Any NS1	1
ENPP1	0.201853	0.059343	0.129723	0.100582	0.241526	0.185411	0.168244	0.228443	2.3265	3.08287	1.68118	1.61099	-2.68544	-0.886389	-1.79905	-3.52231	-4.41264	1.24e-14	1.02e-20	Any NS1	1
CTSS	0.563908	0.783201	0.388037	0.302406	0.726332	0.701104	0.743518	0.525532	1.93625	2.04296	2.76143	2.97193	-2.65068	-0.860127	-1.79055	-1.9935	-2.51975	2.05e-14	7.52e-16	Any NS1	1
ARID5B	6.11969	5.89015	2.89818	2.87419	3.85819	3.42344	5.41318	5.55136	16.7331	16.8975	15.3427	15.4237	-2.52247	-0.732463	-1.79001	-1.9407	-2.12449	8.48e-21	1.01e-15	Any NS1	1
PAK3	0.178289	0.113222	0.109095	0.159999	0.305361	0.186341	0.218885	0.033709	0.922021	1.00384	0.609526	0.831035	-2.69922	-0.912753	-1.78647	-2.3841	-2.75847	0.000127375	1.5e-11	Any NS1	1
NFKBIA	37.4903	37.089	56.9087	47.2078	123.875	130.558	65.7489	69.9654	1778.12	1735.25	950.77	1026.1	-2.70224	-0.919377	-1.78286	-3.94713	-5.16829	3.69e-26	1.7e-50	Any NS1	1
NINJ1	13.4037	9.3405	31.8982	44.3337	23.8918	26.5671	17.9929	20.9826	428.253	446.471	227.438	259.835	-2.55784	-0.776562	-1.78128	-4.07265	-3.95262	9.97e-37	6.2e-12	Any NS1	1
RNF227	3.51893	3.7457	0.602244	0.87812	0.954801	0.808983	3.00246	2.74237	12.0234	11.2455	8.46723	8.11132	-2.37758	-0.597552	-1.78003	-2.5825	-2.50601	6.81e-08	7.31e-06	Any NS1	1
NEDD9	4.54652	4.64274	10.1039	10.6544	20.1164	17.1421	11.5086	10.1661	129.391	136.077	81.8693	80.8094	-2.72453	-0.945237	-1.77929	-2.99507	-4.03323	4.61e-18	1.3e-19	Any NS1	1
IL17C	0	0	0	0.071189	0.932504	0.293339	0	0	56.3369	55.7639	26.1115	32.1327	-2.64007	-0.86143	-1.77864	-7.72302	-10.5693	5.46e-19	2.1e-20	Any NS1	1
HLA-V	3.89426	3.30054	4.8648	3.45689	1.94658	2.95391	4.15372	7.76495	19.7319	14.182	22.2156	15.9608	-2.60715	-0.830561	-1.77659	-2.13227	-2.51051	2.21e-06	3.98e-16	Any NS1	1
CDKN2AIP	6.82334	6.78729	3.06976	2.75218	4.43253	4.31649	5.7331	5.78282	21.2976	23.3639	15.0962	15.8629	-2.47863	-0.703671	-1.77496	-2.03174	-2.24915	8.55e-16	8.88e-11	Any NS1	1
BOC	3.01397	2.02892	1.66896	2.83335	2.63157	4.36071	2.47888	3.27917	11.3257	10.1412	10.3399	12.3401	-2.72435	-0.959338	-1.76501	-1.93337	-2.39155	2.47e-15	5.74e-20	Any NS1	1
RGS1	0	0	0	0	0	0	0	0	0.88459	0.884319	0.99941	1.00768	-2.42798	-0.66799	-1.75999	-4.78236	-5.84512	0.00137867	2.48e-05	Any NS1	1
CXCL1	189.848	176.347	79.9513	62.1824	273.11	261.656	329.839	316.774	2597.66	2589.55	1590.36	1566.55	-2.72463	-0.969761	-1.75487	-2.96169	-4.3441	1.2e-29	2.82e-30	Any NS1	1
TNF	1.46365	0.109487	1.26409	3.53775	43.828	39.2548	19.9007	12.828	1217.02	1279.73	643.298	689.553	-2.65307	-0.902401	-1.75067	-5.1852	-9.38036	2.43e-29	1.76e-43	Any NS1	1
ARHGAP26	3.07811	3.33318	2.98503	3.05849	3.33742	3.50254	2.45762	2.10483	9.72681	9.40532	7.66108	7.80329	-2.43609	-0.688142	-1.74795	-1.74024	-1.71161	1.5e-10	3.56e-16	Any NS1	1
DUSP5	3.86176	3.91535	8.74851	7.55731	10.6396	9.99637	8.53921	7.83863	80.5511	69.2252	44.2464	47.5038	-2.64287	-0.896069	-1.74681	-2.84259	-3.52336	1.63e-23	3.2e-16	Any NS1	1
GTF2B	6.56533	7.2419	3.56062	2.53372	4.67451	4.98328	6.94679	5.52046	20.3709	20.9266	15.9092	16.9188	-2.47445	-0.746642	-1.7278	-1.87766	-2.18766	4.85e-19	2.23e-11	Any NS1	1
ZBTB43	10.7468	11.0024	7.44109	5.58054	11.448	11.6708	11.6336	12.1748	39.3182	38.8383	31.9092	33.2531	-2.68429	-0.957758	-1.72653	-1.73949	-2.31304	2.54e-26	9.4e-24	Any NS1	1
FEM1C	6.95467	8.06548	3.23115	2.6062	4.13925	4.03736	6.7883	6.52364	15.8689	17.1806	22.1849	22.7783	-2.39988	-0.678089	-1.72179	-1.98284	-2.1867	1.81e-16	4.85e-10	Any NS1	1
RAPGEF2	13.2816	13.273	8.74809	7.94576	12.6858	13.9686	13.3175	11.2776	37.5695	37.0023	36.2057	38.8077	-2.59955	-0.890647	-1.70891	-1.67639	-2.04749	1.81e-33	1.01e-32	Any NS1	1
ASAP1	21.706	22.4194	15.0644	12.4462	15.0052	17.0059	19.2711	16.1611	42.1723	45.6713	52.2201	54.4138	-2.36598	-0.663856	-1.70213	-1.65318	-1.69967	4.48e-32	3.47e-19	Any NS1	1
IL27	0	0	0	0	0	0	0	0	2.85771	5.91395	3.0107	4.32515	-2.48566	-0.79125	-1.69441	-6.39496	-7.45658	4.87e-07	1.07e-09	Any NS1	1
PTGER2	0.108117	0.204292	0.137532	0.06044	0.1321	1.10416	0.096733	0.286824	8.64935	8.06854	15.1894	15.9756	-2.58071	-0.887226	-1.69348	-5.07955	-6.89241	8.75e-18	9.3e-34	Any NS1	1
SYNPO2L	0.049751	0.045959	0.10901	0.025065	0.179947	0.100516	0.067985	0.139154	0.652458	0.956808	0.542942	0.652114	-2.65216	-0.961091	-1.69107	-2.61286	-4.16748	0.00162685	3.99e-07	Any NS1	1
RIPK1	29.3678	26.514	26.6302	23.5641	36.1291	34.7833	36.5737	31.642	137.471	146.754	96.0367	94.0122	-2.61725	-0.936009	-1.68124	-1.90501	-2.41072	4.83e-15	6.7e-23	Any NS1	1
PRDM8	0.202174	0.122217	0.193049	0.497927	0.867516	0.906617	0.137697	0.311374	2.92787	3.31643	2.2028	2.33971	-2.66452	-0.989273	-1.67525	-2.42718	-3.56802	5.25e-05	1.92e-12	Any NS1	1
CDC42EP3	35.8795	34.5211	17.1863	16.4239	29.2105	26.8083	39.2798	36.59	100.716	106.244	105.85	108.491	-2.53957	-0.870462	-1.66911	-1.80422	-2.29656	9.32e-32	3.29e-19	Any NS1	1
FRMD4B	13.4498	13.7773	9.34596	7.63082	10.913	10.642	11.5579	10.8813	31.9372	36.7638	25.7672	28.8935	-2.3666	-0.700543	-1.66606	-1.61895	-1.74882	8.24e-19	2.65e-14	Any NS1	1
SMOX	4.9776	4.87525	14.9687	14.2061	15.3535	18.0595	9.13922	10.289	112.34	114.382	68.7308	65.8629	-2.49731	-0.833106	-1.6642	-2.9171	-3.40414	3.92e-16	1.07e-10	Any NS1	1
AP1S2	1.80662	1.19681	0.508786	0.721783	1.39747	1.08894	1.30063	1.00847	4.15064	4.8575	3.3621	3.56236	-2.38119	-0.718756	-1.66244	-1.87564	-2.14714	1.58e-09	1.34e-08	Any NS1	1
ELF1	14.5584	14.5412	6.17437	5.18853	9.13348	9.77134	11.6935	10.4484	28.8543	31.759	37.8406	36.7263	-2.31486	-0.660524	-1.65434	-1.84394	-2.02974	3.8e-42	1.92e-09	Any NS1	1
TEP1	7.9284	7.96589	7.37165	8.1088	7.62235	8.28448	7.61773	7.74693	24.5729	24.2759	20.0237	20.9892	-2.41526	-0.764644	-1.65062	-1.65267	-1.75226	8.28e-23	3.95e-20	Any NS1	1
IKBKE	7.33886	6.88817	10.3358	12.6853	12.7071	13.6958	6.38274	7.85973	29.6469	25.7225	38.4857	37.749	-2.42285	-0.775526	-1.64732	-1.82834	-2.02163	2.4e-08	5.28e-09	Any NS1	1
TNFRSF9	0.166878	0.147683	1.10602	0.797605	0.134322	0.062145	0.17004	0.317889	6.89084	7.65077	4.58065	3.5161	-2.28799	-0.642882	-1.64511	-5.05386	-3.57538	5.83e-19	5.39e-07	Any NS1	1
PRR5L	7.65525	7.63075	6.15025	6.6899	11.9073	10.9593	5.86622	6.87726	27.8584	31.8626	29.3414	26.0454	-2.60171	-0.957974	-1.64374	-1.82474	-2.26706	1.59e-09	2.12e-39	Any NS1	1
FGF2	0.146819	0.118945	0.129244	0.091112	0.243005	0.262007	0.155534	0.11813	1.66873	1.52733	0.911457	1.01642	-2.58302	-0.939681	-1.64334	-2.87468	-3.67369	5.16e-14	1.1e-32	Any NS1	1
DUSP16	13.7515	13.2646	9.38825	8.06207	14.531	13.8189	12.525	11.8491	41.9649	42.3359	30.4146	30.936	-2.49827	-0.855035	-1.64324	-1.59916	-1.97693	2.97e-12	1.79e-16	Any NS1	1
IDO2	0	0.080471	0	0	0	0.229455	0	0	0.538812	0.882406	0.52931	0.693945	-2.51209	-0.872036	-1.64006	-3.67418	-4.6982	0.0262366	0.00190382	Any NS1	1
LACTB	9.01935	8.39498	4.90435	4.47967	6.81327	5.32181	6.94949	7.41914	18.6151	19.7204	18.2695	21.7073	-2.32364	-0.683963	-1.63968	-1.68292	-1.81031	5.38e-27	2.96e-15	Any NS1	1
NR2F1-AS1	0.373336	0.628774	0	0.274704	0.240859	0	0.194378	0.1993	2.00906	2.54597	4.38634	3.27622	-2.28551	-0.660374	-1.62514	-4.32482	-3.34523	4.52e-10	3.15e-11	Any NS1	1
TFPI2	11.55	12.1446	12.4315	9.51156	15.435	13.3817	7.97662	6.99632	41.9341	47.3427	30.5539	30.5724	-2.34807	-0.723041	-1.62503	-1.90629	-1.96783	2.45e-07	2.3e-15	Any NS1	1
SIRT1	3.87785	3.86633	1.60213	1.49085	1.81383	1.97801	3.08295	2.91855	32.1632	36.2851	19.2478	18.337	-2.37863	-0.7585	-1.62013	-3.57821	-3.59029	7.2e-26	1.67e-19	Any NS1	1
NFKBIZ	25.4143	27.4669	9.55594	9.33686	17.3072	18.7627	28.9425	30.8029	297.822	288.769	167.978	156.464	-2.44992	-0.832203	-1.61772	-3.39726	-3.97754	5.2e-24	1.19e-21	Any NS1	1
EPHA4	3.9603	3.75433	0.7853	1.06217	2.47279	3.28096	3.66626	3.76368	15.5912	14.791	10.2565	10.3617	-2.41012	-0.7936	-1.61652	-2.07724	-2.71663	1.01e-13	4.75e-08	Any NS1	1
UBD	0.394098	0	0	0.168076	0.697155	0.652074	0	0	3.54814	2.99009	3.62454	5.71181	-2.48988	-0.876802	-1.61308	-4.09343	-4.70298	0.00227377	1.41e-05	Any NS1	1
RPS6KC1	9.76777	9.99909	8.04742	6.53721	7.01705	7.23757	7.83285	6.28977	21.4412	22.3459	17.9969	17.4309	-2.16363	-0.558073	-1.60556	-1.61433	-1.46258	7.71e-16	4.7e-13	Any NS1	1
SPRY2	7.48546	7.73834	5.99339	6.62377	11.9502	9.3417	9.19399	8.19758	190.076	212.649	106.084	102.531	-2.46325	-0.859068	-1.60419	-4.12445	-4.71169	1.5e-34	3.5e-48	Any NS1	1
BRCA2	0.653409	0.810404	0.255578	0.18761	0.576005	0.623776	0.621736	0.388704	2.05956	2.18415	1.64893	1.65202	-2.31554	-0.712726	-1.60281	-1.91959	-2.27573	7.85e-11	5.19e-07	Any NS1	1
B2M	607.467	679.976	276.854	245.463	572.056	519.594	773.404	659.682	1637.82	1856.59	2234.63	2281.7	-2.4775	-0.875751	-1.60175	-1.7902	-2.43191	4.9e-24	6.18e-14	Any NS1	1
ARSJ	4.17082	3.89839	2.07582	2.18291	2.47944	3.00711	2.80274	2.6409	6.70993	6.66756	9.6969	9.38842	-2.15661	-0.559772	-1.59684	-1.69328	-1.65944	5.45e-19	2.94e-10	Any NS1	1
GRAMD2B	30.5508	33.0956	14.9847	13.437	24.059	24.1537	33.0539	34.277	71.2491	79.4885	105.848	109.688	-2.40237	-0.805762	-1.59661	-1.78602	-2.26614	4.62e-17	1.79e-13	Any NS1	1
TOB1	32.2037	31.3311	11.5578	10.7093	19.5934	19.5702	22.4075	21.8167	71.8766	80.4618	65.4118	58.0815	-2.20687	-0.610705	-1.59617	-1.85842	-1.9901	3.21e-26	2.84e-07	Any NS1	1
NMRAL2P	4.92545	4.2534	4.5476	2.57122	0.952657	0.887711	3.7997	3.44481	9.13539	11.072	10.5744	11.4092	-2.00791	-0.414924	-1.59299	-2.26856	-1.67349	1.26e-06	1.78e-08	Any NS1	1
CD40	7.04275	8.74235	14.1808	12.5435	22.146	16.8161	8.84662	11.357	53.146	58.4959	89.8408	86.6832	-2.48585	-0.897421	-1.58843	-2.41872	-2.98631	1.51e-11	9.69e-17	Any NS1	1
CXCR4	0	0	0	0.115866	0.249984	0.230935	0.414536	0.116883	8.49352	7.0647	3.43183	5.09527	-2.48378	-0.896512	-1.58727	-4.8051	-7.20034	1.84e-08	2.21e-11	Any NS1	1
REL	2.31129	2.12551	1.06508	1.06969	1.53584	1.80538	2.08215	1.55739	5.6128	5.90921	4.14386	4.73698	-2.28312	-0.699019	-1.5841	-1.68047	-1.90592	1.09e-12	2.39e-10	Any NS1	1
SIX4	1.70248	1.95356	0.815365	0.523058	1.3802	0.908551	1.68776	2.07381	8.04057	7.66778	4.68472	5.65587	-2.35617	-0.772591	-1.58358	-2.23608	-2.68178	2.72e-11	1.19e-10	Any NS1	1
SOWAHB	2.71516	2.87551	1.01746	0.650647	2.47771	2.04693	2.45611	2.51361	8.14141	6.93261	7.01085	8.73415	-2.37742	-0.795184	-1.58223	-1.82007	-2.37767	1.78e-23	6.03e-08	Any NS1	1
RNF2	7.8619	7.80375	4.79155	3.45043	4.60186	3.74611	4.4821	5.44592	14.3696	17.6433	24.7857	25.2802	-2.15401	-0.573623	-1.58038	-2.28304	-2.04554	4.06e-21	1.19e-11	Any NS1	1
SWT1	3.30174	3.34947	1.06353	1.25821	2.25545	1.5831	3.03219	2.58301	7.04074	7.83393	8.32453	8.55898	-2.25253	-0.677664	-1.57487	-1.86958	-2.08917	1.08e-15	9.7e-09	Any NS1	1
WEE1	8.49893	10.1913	5.24736	4.84565	6.35746	7.96352	8.67448	8.27696	19.4258	20.9915	24.857	22.4955	-2.31528	-0.745333	-1.56995	-1.61421	-1.865	2.73e-21	1.66e-14	Any NS1	1
C3orf58	5.70116	7.02783	1.76	1.26058	2.13472	1.72624	6.20658	4.45696	13.4246	15.6874	16.5018	16.1761	-2.15286	-0.596654	-1.55621	-2.2303	-2.28685	7.2e-08	6.34e-06	Any NS1	1
CD163	0.011071	0.013065	0.034137	0.0426	0	0	0	0.047611	0.496523	0.588335	1.16634	0.977572	-2.33704	-0.785875	-1.55116	-5.46108	-5.18402	4.99e-07	1.44e-13	Any NS1	1
CORO6	2.75561	2.23836	3.70139	4.30626	5.84984	6.65364	2.36126	3.43951	17.0979	19.236	12.8143	14.2269	-2.49442	-0.9436	-1.55082	-1.93707	-2.50477	1.54e-06	2.15e-12	Any NS1	1
LOC100270746	1.31792	0.634269	1.61775	2.18251	0	1.4284	1.04032	0.929584	3.2538	4.15953	4.6918	3.85247	-1.95327	-0.406628	-1.54665	-2.32654	-1.71323	0.0130476	0.0228983	Any NS1	1
ZNF460	1.18658	1.2938	1.25989	1.03589	0.4436	2.15915	1.3875	0.789125	3.47554	5.36018	4.09274	4.33617	-2.29347	-0.760735	-1.53274	-2.03696	-2.11722	4.94e-05	5.46e-12	Any NS1	1
IL1RN	609.098	659.163	408.551	419.757	637.573	667.298	610.238	650.399	1614.56	1703.91	1752.35	1775.79	-2.46009	-0.928085	-1.53201	-1.54138	-1.96455	1.45e-66	7.65e-38	Any NS1	1
APOBR	0.046324	0.100874	0.104127	0.146594	0.21105	0.099572	0	0.196316	0.536415	0.784983	0.696274	1.02048	-2.36692	-0.838357	-1.52856	-2.68543	-3.21228	0.00188877	2.86e-06	Any NS1	1
TEC	1.3194	1.38933	0.376721	0.585414	0.800019	0.951292	0.678288	1.08641	2.62562	3.64863	2.26845	3.10889	-2.10987	-0.584446	-1.52543	-1.82363	-1.87591	1.32e-05	1.6e-05	Any NS1	1
SERTAD2	14.2794	14.2809	8.27463	7.10382	10.4144	9.43707	12.9218	14.5807	38.0027	43.5333	27.514	29.8155	-2.2449	-0.719776	-1.52512	-1.68688	-1.93817	6.86e-11	2.24e-11	Any NS1	1
CHRNA7	0	0	0	0	0	0.125334	0	0.165045	7.11976	5.10109	2.9011	3.39619	-2.32335	-0.800162	-1.52319	-5.88768	-9.28536	3.4e-10	2.71e-15	Any NS1	1
ERRFI1	125.571	128.263	76.5622	67.7437	90.3112	84.5671	141.284	133.579	335.742	372.281	295.49	287.728	-2.31545	-0.793937	-1.52151	-1.65922	-1.97182	3.72e-12	2.39e-17	Any NS1	1
SLC25A37	14.673	12.2405	13.2159	15.4045	19.3234	17.9891	11.7973	11.1698	43.8504	45.9735	32.5631	37.3371	-2.32489	-0.804464	-1.52042	-1.53432	-1.75374	2.51e-07	2.35e-13	Any NS1	1
ZNF799	3.51597	5.03349	1.21234	1.82432	1.58683	1.75957	5.45043	3.73429	10.2097	10.4724	12.73	15.7273	-2.20267	-0.684225	-1.51845	-2.09782	-2.34067	5.22e-07	2.7e-09	Any NS1	1
SLC8A2	0.17685	0.051482	0.210251	0.146694	0.266998	0.100572	0.158501	0.277206	1.24822	1.23495	1.77463	2.40882	-2.3609	-0.843221	-1.51768	-3.14382	-3.86314	6.56e-11	1.79e-15	Any NS1	1
ALPL	0.238256	0.104512	0.643731	0.099954	0.85057	0.200135	0.242919	0.480921	2.54946	2.01744	1.56798	2.69527	-2.34269	-0.825553	-1.51714	-2.48976	-3.72759	0.000192277	4.56e-08	Any NS1	1
C1QTNF1	4.49578	3.66441	7.92239	7.76048	2.57934	5.0385	3.64233	7.61597	15.4547	17.1859	16.8561	16.1976	-2.04615	-0.533919	-1.51223	-1.89261	-1.6817	2.94e-08	2.5e-05	Any NS1	1
EDN1	32.9889	34.3729	12.6974	11.2213	59.9636	58.4707	59.6046	48.7043	325.129	344.62	575.879	624.896	-2.44515	-0.940415	-1.50474	-3.15618	-4.63916	1.29e-35	6.43e-33	Any NS1	1
NUDT6	8.09117	7.08825	5.2727	2.60249	4.96585	5.23939	4.72273	2.57272	19.3409	21.4875	15.0479	12.5186	-2.01227	-0.50985	-1.50242	-2.09964	-1.84528	3.85e-07	1.54e-05	Any NS1	1
TNFRSF10B	154.639	139.915	153.815	160.186	131.35	132.543	149.777	143.85	357.188	367.083	368.093	382.464	-2.16679	-0.664582	-1.5022	-1.52971	-1.50237	6.92e-72	1.02e-18	Any NS1	1
KYNU	139.989	140.557	78.4057	67.4777	82.3158	68.9498	127.584	113.69	228.801	274.932	323.719	330.504	-2.09296	-0.59126	-1.5017	-1.68659	-1.7097	3.32e-12	2.58e-11	Any NS1	1
KLF9	4.62908	4.83808	1.40284	1.31897	2.1068	1.9461	3.14933	2.99642	8.49857	7.96099	9.69517	10.7947	-2.00524	-0.504596	-1.50065	-1.9724	-1.89812	4.56e-21	2.06e-05	Any NS1	1
SLC7A2	0.298591	0.333136	0.233788	0.307705	0.109333	0.150211	0.169411	0.22935	0.577595	0.575924	0.595837	0.566321	-1.77804	-0.277496	-1.50055	-1.87891	-1.18241	1.9e-05	0.000678691	Any NS1	1
SYNE3	0.114389	0.04712	0.219351	0.304658	0.32747	0.498314	0.115159	0.186253	1.10151	1.14779	1.59413	1.83926	-2.37599	-0.877243	-1.49875	-2.53863	-3.26158	1.57e-07	3.72e-08	Any NS1	1
OSER1	28.8342	31.6258	24.7741	25.4497	15.9269	20.6286	25.3403	24.2418	42.3477	51.0051	60.0207	67.2176	-1.91504	-0.426068	-1.48897	-1.47666	-1.23276	5.26e-11	1.88e-10	Any NS1	1
CCL4L1	0	0	0	0	3.82032	0	0	0	478.218	513.488	228.693	228.684	-2.3152	-0.831774	-1.48342	-8.82782	-12.987	4.45e-09	6.07e-30	Any NS1	1
PTGER3	0.005729	0.013518	0.035731	0	0	0	0.029344	0.008291	0.315868	0.760932	0.53144	0.370141	-2.26071	-0.77795	-1.48276	-5.5654	-5.89891	8.23e-08	2.54e-12	Any NS1	1
TENT2	6.39708	6.66065	2.06048	1.75453	2.46676	2.46968	5.30619	4.35959	10.7897	14.7976	19.0877	18.099	-2.04399	-0.56665	-1.47734	-2.22991	-2.19569	5.94e-12	1.22e-06	Any NS1	1
HIST1H2BD	60.0884	53.2935	49.9169	55.6745	37.4391	25.7112	69.2145	67.9877	200.306	186.196	136.539	126.213	-2.14412	-0.66761	-1.47651	-1.8304	-1.80637	3.15e-06	6.12e-12	Any NS1	1
IFNL1	1.38764	2.12642	2.48331	3.18254	92.5287	95.3999	15.4339	15.9051	6820.38	6280.5	2979.96	3177.5	-2.32457	-0.848215	-1.47636	-6.58482	-11.2924	1.56e-23	1.35e-128	Any NS1	1
LINC01127	0.202693	1.16361	1.63414	0.909379	0.764063	1.4284	0.556609	0.323435	3.86679	3.21028	6.04516	4.83138	-2.07163	-0.59681	-1.47482	-2.86096	-2.64394	0.0046456	0.000838083	Any NS1	1
HIP1R	12.9786	12.5823	16.3741	19.0337	26.4084	29.6405	12.0461	13.9296	213.662	206.34	108.467	122.258	-2.34571	-0.874158	-1.47155	-3.12022	-3.63751	1.44e-13	4.45e-24	Any NS1	1
COL8A1	20.1592	20.1932	19.0198	19.4114	23.7592	18.215	19.468	20.1311	46.8106	50.8592	72.6438	74.6872	-2.23168	-0.760166	-1.47151	-1.70826	-1.86557	2.47e-15	1.99e-18	Any NS1	1
TYW1B	0.606187	1.0587	0.723688	0.360613	0.794937	1.92611	1.92787	1.02707	13.3805	16.316	9.629	7.61592	-2.39485	-0.92419	-1.47066	-3.2443	-4.36043	3.32e-12	2.2e-21	Any NS1	1
SATB2	1.97454	2.46557	0.904495	0.78731	1.09761	1.10862	1.9669	1.99307	5.62585	5.07716	8.85873	8.30254	-2.1524	-0.681924	-1.47048	-2.28734	-2.44823	8.4e-13	2e-10	Any NS1	1
SOX11	0	0	0.015763	0	0	0	0	0	0.051529	0.048835	0.025236	0.066765	-2.02876	-0.559479	-1.46928	-4.53443	-4.94911	0.00610957	0.00151223	Any NS1	1
DAPP1	61.5991	62.0642	29.8692	26.268	46.559	41.942	64.5345	58.8203	139.37	148.323	160.104	156.503	-2.25126	-0.784087	-1.46718	-1.64058	-2.03075	1.51e-22	3.51e-13	Any NS1	1
NR2F1	0.015359	0.016938	0	0.010408	0.049501	0.055104	0.029002	0.035876	1.2959	1.13535	0.59834	0.616806	-2.35052	-0.883407	-1.46711	-4.62373	-6.4478	9.48e-21	6.62e-33	Any NS1	1
SPAG9	31.8089	32.8152	26.495	21.3257	18.376	19.6448	25.7318	23.7207	63.6791	67.4847	46.3523	49.1441	-1.90241	-0.436217	-1.46619	-1.51072	-1.27149	3.17e-11	3.08e-08	Any NS1	1
IL15	0.76318	1.11301	1.03791	1.04269	3.34713	3.14071	1.97312	1.54579	17.731	21.4596	36.4252	37.1902	-2.39298	-0.930059	-1.46292	-3.62287	-5.06395	2.04e-21	4.83e-45	Any NS1	1
CDKN2B	20.9042	21.8291	10.3831	9.00408	19.8925	16.9618	22.738	22.1537	61.6043	67.4609	47.2845	50.4892	-2.30899	-0.847335	-1.46166	-1.60672	-2.15772	1.25e-14	5.6e-12	Any NS1	1
TMEM191B	0.311127	0.141692	0	0	0	0	0	0	0.330184	0.675828	0.517498	0.612028	-1.8028	-0.341784	-1.46102	-4.9767	-2.41826	0.000730336	0.0335571	Any NS1	1
SGMS2	14.1691	15.7977	4.88272	4.10329	5.15745	6.09206	8.71536	7.62386	22.5479	24.3643	28.7215	30.1877	-1.87218	-0.411346	-1.46084	-2.06376	-1.74358	3.94e-25	8.02e-05	Any NS1	1
HLA-H	3.60632	4.00432	5.61954	6.57171	5.73855	5.26604	7.76935	7.5104	13.5546	17.0314	21.8948	18.7596	-2.38045	-0.920589	-1.45986	-1.54305	-2.07002	6.76e-09	7.75e-09	Any NS1	1
SYS1	22.7006	24.4536	28.6602	31.9841	27.3318	23.3475	23.8437	20.9376	74.6508	67.0276	53.4599	47.7729	-2.03157	-0.573787	-1.45778	-1.485	-1.39355	3.41e-09	9.31e-06	Any NS1	1
KIAA1217	33.2414	31.092	27.0593	29.6567	29.1718	39.289	34.8701	32.0445	87.6338	93.993	87.4756	81.3226	-2.3213	-0.867243	-1.45406	-1.50172	-1.77247	1.03e-20	3.05e-34	Any NS1	1
USP12	5.72644	6.25081	3.45494	2.92128	3.01231	3.06828	4.5285	4.24967	10.6639	10.3593	15.8958	16.6533	-1.99768	-0.544229	-1.45345	-1.96836	-1.80777	4.95e-16	1.45e-10	Any NS1	1
TMC8	0.575358	0.457617	0.230258	0.292654	0.761852	1.21051	0.454273	0.739128	8.30888	7.68947	4.34602	4.57935	-2.3763	-0.926902	-1.4494	-3.13633	-4.21497	7.64e-14	8.49e-28	Any NS1	1
ATF3	9.96235	7.90911	18.1714	18.0192	121.593	118.58	57.6476	53.4365	2990.11	3137.36	1459	1515.05	-2.319	-0.885806	-1.43319	-4.82896	-7.6107	5.46e-29	3.75e-64	Any NS1	1
GAREM1	3.33617	4.07169	1.58213	1.73824	4.04119	3.81289	3.48902	3.03958	11.4718	10.2449	8.41793	9.74206	-2.29836	-0.865684	-1.43267	-1.60661	-2.16161	2.58e-13	2.92e-12	Any NS1	1
ZFP36L2	12.4729	11.9895	7.31173	5.98779	21.8338	21.2469	11.8124	12.0338	121.959	102.558	63.8324	73.1298	-2.37767	-0.948408	-1.42926	-2.56277	-3.54426	1.37e-12	7.86e-30	Any NS1	1
IGFBP6	13.4102	10.8385	35.5781	48.4324	58.5869	58.4303	16.5246	18.3871	542.608	515.047	256.213	304.388	-2.24616	-0.821457	-1.4247	-3.54272	-4.06964	3.84e-11	3.02e-12	Any NS1	1
FOXI3	0	0	0	0	0	0	0.00562	0	0.038939	0.021026	0.01867	0.00913	-1.47171	-0.0546001	-1.41711	-3.60511	-5.31282	0.046923	0.00125043	Any NS1	1
ARID4A	0.57302	0.663404	0.269648	0.273644	0.323089	0.339381	0.548417	0.492508	1.36167	1.4763	0.964655	1.05641	-1.96985	-0.568623	-1.40123	-1.63981	-1.72785	1.44e-08	7.48e-07	Any NS1	1
PPP1R15A	55.7998	48.9164	141.575	154.271	190.753	190.875	85.6167	93.3876	4204.25	3936.15	1887.78	1978	-2.22269	-0.822881	-1.39981	-4.55368	-5.08567	1.33e-25	1.44e-21	Any NS1	1
XXYLT1-AS2	0	0	0	0.181876	0	0	0	0	2.76199	2.14018	1.22945	1.12615	-2.12496	-0.726197	-1.39876	-4.23347	-4.56179	0.017234	0.00426891	Any NS1	1
ZNF200	3.48962	4.0997	2.96261	2.23053	2.16921	2.03949	2.80892	3.38598	6.31011	5.94889	8.10861	7.01692	-1.87821	-0.480215	-1.398	-1.50367	-1.36326	7.24e-10	3.36e-09	Any NS1	1
GABARAPL1	43.558	42.2372	48.6581	42.1801	25.7235	34.4219	38.6262	42.136	83.9995	85.8303	89.7013	86.0416	-1.85194	-0.454779	-1.39716	-1.41149	-1.2085	7.76e-15	1.09e-11	Any NS1	1
TXNIP	510.202	552.524	244.02	228.151	538.073	501.026	675.808	624.076	1584.24	1800.84	1594.31	1688.41	-2.37829	-0.981618	-1.39667	-1.64175	-2.40576	1e-31	4.67e-17	Any NS1	1
SNPH	3.55846	3.07982	3.45421	4.03246	3.66701	4.37327	1.95953	2.99806	7.28841	6.65619	8.28097	10.0909	-1.99425	-0.601095	-1.39315	-1.45618	-1.42224	5.35e-06	3.52e-08	Any NS1	1
PTGS2	26.6559	24.3266	11.9552	10.9267	31.533	27.1681	31.6394	27.3155	99.5734	107.18	175.954	177.852	-2.29323	-0.900747	-1.39248	-2.36619	-3.19705	6.15e-24	1.51e-22	Any NS1	1
EPC1	14.3747	13.6545	15.118	10.7343	11.4564	13.1299	15.847	15.3372	38.9522	39.3495	29.9624	28.168	-2.1334	-0.742526	-1.39088	-1.42234	-1.59588	9.47e-10	2.21e-11	Any NS1	1
CCL22	0.346047	0.655915	0	0	1.37512	1.07514	0.484115	0.847013	8.91681	9.09403	5.00278	5.17382	-2.34087	-0.958826	-1.38204	-3.07544	-4.96681	5.2e-09	2.13e-12	Any NS1	1
SAR1A	86.6737	101.703	68.7475	55.9966	57.4306	52.3591	67.1116	65.1568	140.618	160.214	157.004	162.936	-1.79294	-0.414882	-1.37805	-1.48488	-1.24553	4.02e-33	3.81e-12	Any NS1	1
FNIP2	5.35957	6.09032	3.3273	2.57453	4.24082	3.44106	5.25502	4.24913	12.1177	13.1088	19.753	21.8896	-2.05809	-0.683226	-1.37487	-2.08046	-2.20909	5.62e-16	1.04e-12	Any NS1	1
ANTXR2	12.7788	13.7949	30.3038	28.36	40.0477	36.616	18.1807	18.5866	91.2632	95.8507	77.9481	84.0606	-2.23847	-0.866915	-1.37156	-1.74235	-2.21661	1.21e-06	1.53e-07	Any NS1	1
BAMBI	2.45905	2.9694	3.19081	3.72388	15.7248	14.963	13.1804	13.8353	216.557	197.785	106.05	110.389	-2.33501	-0.964809	-1.3702	-3.59171	-5.90817	1.29e-29	1.05e-59	Any NS1	1
CYP20A1	0.623085	0.795604	0.772233	0.583966	0.520214	0.518998	0.767065	0.49611	2.27237	1.82624	1.45446	1.29678	-1.92049	-0.552616	-1.36787	-1.70871	-1.556	1.2e-07	3.64e-07	Any NS1	1
MAST4	14.421	15.156	9.87097	10.1077	22.3631	22.9925	13.6917	12.1385	123.963	110.477	64.439	71.4518	-2.26793	-0.906188	-1.36174	-2.511	-3.17044	8.26e-12	3.07e-27	Any NS1	1
ERVFRD-1	0	0	0	0	0	0	0	0	0.786291	1.5431	0.996666	0.947183	-2.01941	-0.659199	-1.36021	-5.52903	-6.59035	5.2e-05	3.45e-07	Any NS1	1
ARID4B	8.54888	9.81424	3.83423	3.72673	5.32293	5.39837	7.19642	6.74244	14.2609	15.0365	19.1055	19.3022	-1.90971	-0.550437	-1.35928	-1.58028	-1.66619	5.86e-20	5.93e-07	Any NS1	1
SLC31A2	100.048	110.273	86.7356	83.0111	82.5931	75.497	107.159	108.119	248.039	255.488	196.822	198.869	-2.04752	-0.68866	-1.35886	-1.40114	-1.49175	7.67e-11	5.59e-15	Any NS1	1
BCL2A1	3.64269	2.32722	6.64331	7.94761	7.33993	6.79839	13.9152	15.334	126.137	157.6	71.6155	80.182	-2.24813	-0.891939	-1.35619	-3.445	-4.62495	3.56e-16	8.62e-20	Any NS1	1
GK	0.451973	0.412772	0.363088	0.305273	0.278214	0.168524	0.397103	0.219821	0.766753	0.679278	0.750474	0.819406	-1.71897	-0.363989	-1.35498	-1.65583	-1.23714	1.04e-05	1.31e-05	Any NS1	1
RCAN1	45.9047	52.0572	30.2675	24.6725	40.7397	39.6673	62.4526	51.1437	158.357	180.479	301.272	294.7	-2.18624	-0.8327	-1.35354	-2.38673	-2.86861	5.03e-18	2.74e-22	Any NS1	1
TMX4	5.45137	5.59738	3.65577	3.14494	4.2313	4.5957	4.55385	4.35424	11.525	11.1787	8.96735	9.95036	-2.00536	-0.652769	-1.35259	-1.35887	-1.48416	4.73e-14	3.58e-11	Any NS1	1
ZNF878	0.641387	0.75837	0.327369	0.208583	0.592308	0.274671	1.26448	1.40995	4.02735	2.89436	2.77195	4.2727	-2.30877	-0.95687	-1.3519	-2.01598	-3.11001	0.0023476	1.28e-07	Any NS1	1
RSRC2	63.6498	67.0008	38.2112	31.9111	51.8028	46.0912	62.8052	54.9955	201.604	219.599	135.568	130.82	-2.06784	-0.716299	-1.35154	-1.81197	-2.05983	1.4e-11	5.68e-11	Any NS1	1
NFKBIE	1.47978	1.37086	3.19031	4.58172	5.59669	6.20869	3.24676	3.87977	62.7261	59.9594	30.0066	32.2373	-2.20844	-0.860876	-1.34756	-3.43113	-4.30519	4.45e-19	5.04e-16	Any NS1	1
IFNL3	1.06896	0.774409	0	2.04906	61.4334	64.6042	9.03475	11.6361	4303.81	4285.89	1776.53	2035.02	-2.18392	-0.837227	-1.34669	-6.54341	-11.6736	1.31e-22	1.82e-94	Any NS1	1
SELE	0.023185	0	0.227686	0.01588	0	0.129024	0.060956	0.034139	1.60092	2.04822	4.03851	3.96822	-2.11186	-0.767563	-1.3443	-5.85093	-6.54443	1e-10	1.38e-13	Any NS1	1
SNHG15	58.7808	60.7406	78.4389	82.3898	55.7766	54.2792	65.1232	69.2151	150.805	151.418	144.145	138.879	-1.9046	-0.560512	-1.34409	-1.37417	-1.28061	1.72e-16	3.8e-06	Any NS1	1
RMI1	1.2747	1.57135	0.489532	0.360355	0.851777	0.543353	1.18804	0.894545	3.19643	2.84324	5.15541	4.86241	-1.96279	-0.620869	-1.34192	-2.33019	-2.40672	2.52e-13	2.4e-07	Any NS1	1
TGIF1	80.0181	77.1467	86.4637	74.1307	114.048	107.944	93.927	90.9045	266.106	268.131	232.167	232.888	-2.33919	-0.998581	-1.34061	-1.4257	-1.89122	5.97e-16	4.44e-25	Any NS1	1
PON3	0.295242	0	0.535796	0.685057	0.967556	0.449447	0.817521	0	2.91026	1.80637	3.26656	2.38822	-2.13832	-0.799105	-1.33921	-2.55133	-3.01363	0.0226948	0.00134054	Any NS1	1
CDKL5	1.64604	3.30445	0.606272	2.14465	1.00765	1.1418	1.57414	2.56111	4.51368	5.24793	5.59881	7.5595	-1.82042	-0.486627	-1.33379	-2.00615	-1.82483	4.67e-09	0.00015678	Any NS1	1
SRD5A3-AS1	0.202693	0	0	0.363752	0	0	0	0.323435	25.9627	27.8224	10.7577	12.6129	-2.12965	-0.797654	-1.332	-6.95905	-6.88386	2.1e-08	3.02e-12	Any NS1	1
CFB	17.4566	15.4656	7.8443	8.50277	36.9271	31.894	28.66	32.4836	538.844	574.3	1217.63	1237.39	-2.17855	-0.849337	-1.32921	-4.88712	-6.42441	1.87e-53	1.95e-71	Any NS1	1
ZNF773	7.87803	6.27291	4.8317	4.5527	1.39165	3.82072	6.70306	5.95398	22.2773	21.4782	14.0252	13.4962	-1.88528	-0.556183	-1.3291	-2.12329	-1.84734	1.09e-05	1.02e-08	Any NS1	1
FAM83D	5.97422	7.32058	6.79848	7.52762	11.216	12.3146	10.3005	10.0564	53.6013	52.3901	31.0312	32.8019	-2.30819	-0.989369	-1.31882	-2.08944	-2.85607	6.11e-13	1.27e-20	Any NS1	1
EIF5	51.6423	52.7548	44.2598	37.1831	31.2907	30.4205	51.4876	46.4126	90.8108	101.137	93.6417	95.3125	-1.84689	-0.530142	-1.31674	-1.38784	-1.2854	3.17e-10	2.18e-23	Any NS1	1
PAOX	0.989907	0.708288	1.76257	1.5107	2.67776	1.56121	0.771609	1.30386	5.61955	5.56951	3.75433	4.43201	-2.13622	-0.820883	-1.31534	-1.77543	-2.2151	7.93e-05	2.53e-07	Any NS1	1
IRAK2	4.60059	4.5567	8.43663	7.52441	13.7439	13.9357	11.5612	11.2178	98.112	90.6495	48.7276	56.8159	-2.27509	-0.960938	-1.31415	-2.68439	-3.77725	4.04e-17	7.81e-21	Any NS1	1
GCNA	0.902146	1.32548	0.918493	0.557565	1.33544	0.933404	1.31452	0.896863	3.42468	2.88441	2.62082	2.28045	-2.12284	-0.808948	-1.31389	-1.46379	-1.87114	0.00236281	1.51e-05	Any NS1	1
HSCB	15.5938	17.3138	9.20141	12.5121	18.038	20.1021	18.2189	18.7129	56.2578	45.4807	42.0418	38.3963	-2.29926	-0.98617	-1.31309	-1.4016	-1.95723	3.9e-08	8.21e-14	Any NS1	1
SEMA3A	14.8691	17.6344	8.99613	6.65388	15.5967	14.161	14.684	13.0477	48.0428	53.317	87.9004	95.8327	-2.09497	-0.782241	-1.31273	-2.42206	-2.8324	6.27e-21	6.9e-17	Any NS1	1
CREB5	0.913235	0.98032	0.758529	0.649007	0.873821	0.678054	0.989675	0.890251	16.7998	16.6797	7.4772	7.94107	-2.11348	-0.801052	-1.31243	-3.97784	-4.15881	3.75e-25	5.24e-29	Any NS1	1
SRSF3	84.2586	96.9144	71.0922	62.2178	50.4366	44.3417	83.7021	77.9093	231.852	241.25	151.644	153.811	-1.85251	-0.542949	-1.30956	-1.74725	-1.57025	5.62e-08	3.36e-09	Any NS1	1
SLC19A2	4.75128	4.95242	2.91355	2.21732	2.90956	2.82087	4.83385	4.40239	12.7155	15.4509	24.0923	26.8542	-2.03791	-0.730305	-1.3076	-2.51722	-2.67485	1.4e-15	2.35e-16	Any NS1	1
IL6ST	18.7444	21.2947	10.8097	8.55511	12.3784	8.95199	19.1885	16.4043	42.1632	45.2141	74.6798	73.0558	-1.969	-0.661985	-1.30701	-2.16796	-2.2534	2.73e-12	2.55e-12	Any NS1	1
LOC102723649	0.202693	0.465445	0	0.363752	0	0	0.556609	0	3.86679	6.9556	11.3724	6.30645	-2.06003	-0.755548	-1.30448	-5.52152	-4.77916	2.65e-05	8.22e-08	Any NS1	1
MTHFD2	51.7903	57.74	39.9265	36.371	44.075	41.4386	57.5463	56.4928	144.172	158.916	108.723	97.835	-2.05883	-0.755248	-1.30358	-1.49096	-1.71917	9.51e-09	1.31e-11	Any NS1	1
AASS	2.48079	2.14063	1.83606	1.45298	1.98611	1.91144	1.96412	1.53781	4.73489	4.64392	3.91219	3.85248	-1.91313	-0.611626	-1.3015	-1.34827	-1.37437	5.23e-09	1.04e-09	Any NS1	1
SDCBP	156.929	182.224	117.834	95.5472	119.822	115.257	187.954	166.763	289.794	335.743	453.661	459.893	-2.0142	-0.713466	-1.30073	-1.50736	-1.73242	6.3e-10	1.12e-13	Any NS1	1
RNF149	23.5303	22.405	13.395	11.1536	13.7559	13.974	21.1984	19.9852	38.5231	40.2417	56.4921	62.3603	-1.9177	-0.620472	-1.29723	-1.64138	-1.75183	1.17e-11	1.3e-10	Any NS1	1
QKI	1.31771	1.40413	1.08068	0.875857	0.99613	0.887707	1.07953	0.971009	1.99768	2.00682	2.54565	2.47747	-1.77038	-0.475236	-1.29514	-1.32377	-1.20028	3.08e-21	7.59e-13	Any NS1	1
ZNF860	1.41292	1.52556	0.602178	0.859061	0.877552	0.803618	0.711517	0.990194	2.29011	2.41912	2.15351	2.31703	-1.67871	-0.38453	-1.29418	-1.54373	-1.27523	1.13e-05	0.000187886	Any NS1	1
TNFSF9	7.61282	6.42172	11.6878	9.72247	23.5679	21.9708	11.3915	11.8656	219.468	217.58	100.195	121.329	-2.19252	-0.898563	-1.29396	-3.39673	-4.44571	2.87e-16	2.41e-29	Any NS1	1
KLF5	38.0751	42.6735	13.5888	12.3297	21.2274	20.3355	26.5755	24.4046	63.9704	69.7443	67.9869	69.7974	-1.76478	-0.470934	-1.29384	-1.6813	-1.65229	1.37e-42	6.8e-05	Any NS1	1
C6orf141	5.09732	4.69439	4.26052	6.74351	5.00586	6.30742	2.85558	5.0188	11.913	9.90652	12.3948	12.8141	-1.90586	-0.614026	-1.29184	-1.43766	-1.38867	1.83e-06	1.44e-06	Any NS1	1
MAP4K4	65.8769	65.5883	98.7561	94.3009	77.8886	80.4919	56.1156	50.3649	170.571	173.472	151.248	143.898	-1.74815	-0.457008	-1.29114	-1.39564	-1.18552	2.03e-08	0.000159446	Any NS1	1
IDO1	1.8413	1.31343	0.297975	0.575268	5.94929	8.5463	3.75288	2.49004	127.21	158.969	315.085	332.251	-2.12906	-0.839914	-1.28915	-5.61674	-8.01964	8.31e-34	2.08e-64	Any NS1	1
FAM241A	2.3487	2.64096	0.741351	0.600902	0.94539	0.702728	1.57089	1.51993	3.21192	3.52366	4.58958	4.77794	-1.66782	-0.380517	-1.28731	-1.8821	-1.64682	7.22e-10	0.00103134	Any NS1	1
CA13	1.11286	1.27809	1.04011	0.981534	1.21582	1.15694	0.932502	1.0714	2.69457	2.87923	2.13223	2.46711	-1.98332	-0.696514	-1.28681	-1.34312	-1.44446	2.34e-06	1.26e-08	Any NS1	1
NR3C1	14.8701	15.2524	8.62649	7.73298	12.5671	12.7569	11.8066	10.3642	25.7761	25.9732	29.1517	29.7478	-1.93031	-0.648125	-1.28219	-1.3476	-1.51955	5.73e-22	1.07e-11	Any NS1	1
IL1B	147.161	140.034	355.509	341.235	352.879	332.933	240.701	221.798	671.231	701.571	819.164	813.147	-2.00721	-0.728386	-1.27883	-1.50584	-1.77923	4.17e-11	0.000125057	Any NS1	1
RYBP	13.6891	15.5803	7.51559	7.11344	9.74184	8.53456	22.613	19.8372	39.4283	47.272	46.9167	49.8435	-2.17897	-0.905245	-1.27372	-1.72939	-2.3335	1.49e-06	1.56e-20	Any NS1	1
ARHGEF38	0.027443	0	0	0	0.079319	0	0.0356	0.039635	3.9488	7.23508	3.05365	2.92792	-2.08932	-0.816915	-1.2724	-6.74275	-8.25268	4.51e-16	1.95e-15	Any NS1	1
TXNDC16	1.04348	0.889838	0.39009	0.381733	0.411468	0.752818	0.880065	0.771842	2.31015	3.3596	1.83322	2.25944	-1.92525	-0.653777	-1.27147	-1.90788	-2.10816	7.45e-07	3.34e-07	Any NS1	1
ETS1	15.4421	16.333	21.3938	18.4078	19.7325	18.9501	18.5684	16.1673	44.7595	46.0837	40.1079	40.1882	-2.02436	-0.75308	-1.27128	-1.34948	-1.47695	1.5e-17	1.64e-09	Any NS1	1
EFCAB5	0.177411	0.463034	0.086354	0.15538	0	0	0.48376	0.161725	0.801848	0.995345	0.735521	0.627497	-1.73425	-0.465946	-1.2683	-2.33381	-2.05025	0.0204029	0.00294921	Any NS1	1
CSAG3	0	0.232722	0	0	0.764063	0	0	0.323434	4.41918	6.42056	2.4589	3.82891	-2.1452	-0.878038	-1.26716	-4.10773	-5.82237	0.00255805	1.3e-05	Any NS1	1
LINC00472	0.053848	0.054729	0.022227	0.017423	0.010821	0.019801	0.018302	0.023269	0.102442	0.055733	0.099323	0.110245	-1.55169	-0.285687	-1.266	-2.43611	-1.58103	1.77e-05	0.00345708	Any NS1	1
PPP1R15B	18.3234	18.6479	11.0044	10.8673	8.8169	10.2202	11.3511	10.9427	34.1563	38.1273	23.0188	25.234	-1.60931	-0.345911	-1.2634	-1.67977	-1.3075	2.79e-11	8.02e-06	Any NS1	1
SMARCA5	30.4293	31.7299	15.4332	13.5557	25.8301	24.9526	33.2239	29.0298	60.1548	66.9849	93.239	99.3043	-2.04429	-0.781162	-1.26313	-1.61947	-2.08322	3.29e-15	8.73e-12	Any NS1	1
SLC12A7	5.36476	5.19856	12.3251	14.7432	8.57437	7.55484	7.16176	7.96905	53.8615	49.1248	29.2086	27.5332	-1.86128	-0.598227	-1.26305	-2.49299	-2.2703	2.47e-15	2.18e-05	Any NS1	1
ABI3BP	0.202619	0.257895	0.098034	0.08769	0.204179	0.062251	0.090897	0.116344	0.396327	0.289593	0.442468	0.398289	-1.63851	-0.376589	-1.26192	-1.84056	-1.50463	0.0036883	0.00544647	Any NS1	1
SLC5A1	1.02731	1.31021	0.450508	0.406581	0.832868	0.696096	1.26783	1.46673	4.42979	4.42157	8.0222	8.55067	-2.05433	-0.800744	-1.25358	-2.66843	-3.23602	8.04e-12	2.04e-14	Any NS1	1
BTG2	64.8509	69.6455	38.2164	33.6841	53.546	53.7536	60.9301	64.2799	370.467	366.567	191.571	199.916	-2.01543	-0.766085	-1.24935	-2.42179	-2.73798	1e-14	8.33e-15	Any NS1	1
XBP1	73.605	76.5872	86.0258	79.3778	123.502	116.385	80.0286	74.2009	1067.91	1129.65	517.11	541.435	-2.07425	-0.828844	-1.24541	-3.18384	-3.60836	6.14e-17	2.29e-24	Any NS1	1
STK17B	3.8075	4.14799	1.81271	1.68902	2.49956	2.3481	2.73817	2.51229	6.77462	7.09685	5.4818	5.92709	-1.69672	-0.460471	-1.23625	-1.45383	-1.42831	2.7e-16	1.3e-05	Any NS1	1
RASL11A	2.8462	3.27065	3.31541	4.3787	5.37856	10.0335	11.1634	11.6641	131.496	141.279	61.1833	73.4365	-2.1579	-0.921661	-1.23624	-3.54386	-5.12396	2.47e-17	3.95e-32	Any NS1	1
MDM2	17.4126	19.7533	6.69627	5.91057	6.48259	5.74765	12.1081	10.4385	22.7402	24.8084	31.7139	36.0702	-1.56853	-0.335635	-1.23289	-1.85522	-1.50463	4.06e-10	0.000370056	Any NS1	1
GPBP1	21.8584	25.2733	11.6034	9.50386	21.1827	18.8117	25.2257	23.8402	47.4487	51.0491	59.6067	61.1452	-2.0666	-0.835288	-1.23132	-1.42416	-1.96256	1.78e-22	4.47e-11	Any NS1	1
PAXIP1-AS1	1.13014	1.11431	0.902164	0.697843	0.987129	0.249914	0.671302	0.915606	1.84507	1.95368	2.2425	1.66671	-1.61985	-0.390549	-1.2293	-1.54316	-1.259	0.000700148	0.000147247	Any NS1	1
MAN1A1	1.70998	1.64021	0.570191	0.492171	1.01549	1.1082	1.96905	1.61387	3.11024	3.30667	4.47922	4.60765	-1.96703	-0.738462	-1.22857	-1.55855	-2.09562	3.15e-08	5.83e-07	Any NS1	1
RAPH1	5.76217	5.49133	8.45872	5.33151	6.4041	7.39347	4.55429	4.4422	23.3228	24.177	13.5874	14.7165	-1.86465	-0.638333	-1.22632	-1.87145	-1.84089	6.41e-08	1.36e-07	Any NS1	1
BAZ1A	32.0912	33.0785	20.9851	18.1598	31.7081	27.5669	32.7329	29.1306	69.7769	76.4325	59.4643	61.8093	-2.03037	-0.807152	-1.22322	-1.27396	-1.62809	7.64e-14	1.69e-13	Any NS1	1
IFNL4	0	0.051833	0	0	0.110073	0.100798	0	0.117882	7.7982	6.80429	15.0781	19.2063	-2.03082	-0.808729	-1.22209	-7.29338	-9.71092	3.83e-19	5.18e-21	Any NS1	1
RASEF	2.47827	2.83232	1.39928	1.01699	3.75515	2.91662	2.85126	2.58983	9.65656	9.63105	6.36271	6.97946	-2.17284	-0.951411	-1.22143	-1.56414	-2.36372	9.27e-09	6.34e-12	Any NS1	1
DNAJB4	3.86304	4.20187	1.09405	0.766887	2.12123	1.8199	6.04171	5.5836	14.8585	18.4802	29.2745	30.5117	-2.04733	-0.825964	-1.22137	-2.70814	-3.53742	4.8e-09	8.94e-12	Any NS1	1
ING3	7.36979	7.23601	5.78338	5.17591	3.46749	3.18906	6.572	6.67538	10.9699	12.8947	13.4593	12.3316	-1.63941	-0.418586	-1.22083	-1.42744	-1.20785	7.66e-06	2.61e-09	Any NS1	1
CYP3A5	0.188731	0.89234	1.06521	0.189427	0.272347	0.76216	1.88258	0.773717	5.91849	6.14935	3.1614	4.13283	-2.0382	-0.820587	-1.21761	-2.45615	-3.64838	9.37e-05	1.04e-07	Any NS1	1
SLIT2	0.225797	0.202813	0.194712	0.180625	0.421945	0.474856	0.3616	0.347709	16.1683	15.7012	6.70794	6.86031	-2.04727	-0.829883	-1.21738	-4.975	-6.08602	9.45e-32	2.58e-47	Any NS1	1
ZNF597	2.53511	2.37653	1.32488	1.15602	1.12998	0.690245	1.2142	1.35428	4.04161	4.41586	2.62066	3.1837	-1.43802	-0.22544	-1.21258	-1.81734	-1.21582	1.09e-07	0.000797059	Any NS1	1
BTG1	28.6217	32.0876	26.7393	24.3389	37.9255	32.7742	28.5507	28.4288	129.094	128.775	75.44	78.4921	-2.0273	-0.815108	-1.21219	-1.82498	-2.13595	8.22e-10	2.12e-14	Any NS1	1
UBTD2	11.3776	12.4454	6.23036	5.63777	9.52137	8.77717	9.92672	8.53918	18.2404	20.6631	22.3614	22.2987	-1.81949	-0.619158	-1.20033	-1.31613	-1.49671	3.05e-19	1.55e-08	Any NS1	1
MED13	12.8217	13.685	7.10781	5.25184	7.40697	7.18915	11.0266	8.74485	17.4099	19.3049	23.287	24.6277	-1.65451	-0.455195	-1.19932	-1.42485	-1.39971	6.12e-13	5.98e-06	Any NS1	1
CFLAR	84.4843	96.931	65.2736	67.3759	94.1142	101.917	93.046	103.553	211.641	215.5	231.317	241.947	-2.18168	-0.986259	-1.19542	-1.3217	-1.76637	9.83e-44	3.06e-42	Any NS1	1
SLC39A8	27.4708	30.2735	8.87598	7.90297	8.99524	7.39018	19.7298	18.6706	47.8855	59.7545	94.5958	97.6282	-1.72195	-0.527551	-1.19439	-2.57831	-2.30287	1.15e-10	1.12e-06	Any NS1	1
CREB1	12.7395	11.3269	8.25801	8.30295	11.5632	12.5645	12.5431	11.966	29.8264	26.5759	25.9071	27.6049	-2.11206	-0.919032	-1.19303	-1.30302	-1.68357	4.06e-21	3.4e-25	Any NS1	1
LINC01537	0.064665	0.748804	0	0.329739	0.46048	0.428376	0.179027	0.102277	1.34061	0.822719	1.08173	1.36225	-1.70749	-0.518102	-1.18938	-2.28218	-2.10067	0.0269529	0.0345068	Any NS1	1
DICER1	13.3435	14.9668	6.15032	5.70851	6.48255	6.17195	8.87229	7.17991	16.604	18.3998	21.3556	22.5679	-1.47719	-0.289469	-1.18772	-1.58426	-1.25685	2e-20	0.000217732	Any NS1	1
KIAA1109	7.44029	7.96211	4.81191	3.97032	4.24167	5.12353	6.58773	4.99575	12.1852	11.8049	11.3502	12.9795	-1.64627	-0.458775	-1.18749	-1.33453	-1.26606	2.01e-14	1.21e-08	Any NS1	1
TNXB	0.070956	0.244858	0.041702	0.278468	0.118849	0.588729	0.138002	0.587284	3.25163	3.5006	1.82459	1.81737	-2.08549	-0.899475	-1.18601	-3.09239	-4.23413	1.35e-06	7.88e-12	Any NS1	1
KCNC3	0.58039	0.444105	0.143504	0.308599	0	0.134711	0.087503	0.40664	1.19011	0.562159	1.10967	1.11424	-1.48325	-0.300858	-1.18239	-2.65621	-1.61148	0.000840079	0.00205809	Any NS1	1
MAP3K8	1.34956	2.16359	0.875489	0.420581	2.37861	2.51499	3.0603	2.7532	26.9136	26.4756	57.7028	63.47	-2.01878	-0.839297	-1.17948	-4.13771	-5.45525	1.61e-33	3.33e-30	Any NS1	1
EPC2	6.23104	6.18276	3.22761	3.0628	4.07694	4.33393	5.32733	4.70356	9.6554	11.7718	10.8805	9.25976	-1.74715	-0.568486	-1.17867	-1.29787	-1.41957	3.36e-11	2.96e-07	Any NS1	1
TMPRSS2	1.21432	1.97893	2.4276	2.44653	1.62765	1.33517	2.00119	1.58833	3.25928	3.5638	3.31289	4.92905	-1.54951	-0.372756	-1.17676	-1.3372	-1.15612	0.00171498	0.0163257	Any NS1	1
PRRG4	12.2016	14.9614	2.66705	1.51839	7.03066	5.73729	8.54095	8.59918	27.1857	30.0831	51.2717	54.3729	-1.77982	-0.607297	-1.17252	-2.56137	-2.70099	6.19e-20	4.77e-05	Any NS1	1
KALRN	6.90181	6.56045	1.43663	0.98879	5.09571	2.62888	4.65741	5.32902	12.3427	12.6603	12.8486	12.7291	-1.76556	-0.595714	-1.16985	-1.62704	-1.98504	8.43e-11	0.00118374	Any NS1	1
KDM7A	3.54092	3.82076	1.3114	1.177	2.72956	3.65196	3.85963	3.42466	9.18366	11.2699	17.4613	18.4831	-1.96648	-0.800186	-1.1663	-2.16118	-2.80151	1.12e-15	1.64e-11	Any NS1	1
MCTP1	1.9939	1.579	1.23853	1.35727	0.935149	0.444403	1.6149	1.02107	2.53103	2.36753	2.53004	3.28296	-1.38537	-0.226585	-1.15878	-1.54702	-1.03455	8.59e-05	2.77e-05	Any NS1	1
MSC	0.210275	0.060319	0.864772	0.402633	0.253109	0	0.148332	0.23234	1.62618	2.02322	0.909723	1.17246	-1.52445	-0.371468	-1.15298	-3.21717	-2.26261	3.83e-05	0.00758777	Any NS1	1
C6orf62	87.5912	101.348	37.3681	33.348	59.7023	51.7209	79.7515	72.5457	128.315	142.027	178.829	201.011	-1.68969	-0.540252	-1.14944	-1.42414	-1.61103	2e-11	2.22e-05	Any NS1	1
USP53	9.0873	9.44065	3.06347	2.10589	3.94061	3.57356	7.17496	6.25834	11.5314	13.4501	16.8595	16.6554	-1.57658	-0.430878	-1.1457	-1.60847	-1.60979	1.2e-08	0.00106907	Any NS1	1
FNBP4	20.196	18.5667	17.1666	13.5851	17.1044	16.2955	14.2457	13.5327	35.4452	38.8092	26.2268	27.0608	-1.61222	-0.467206	-1.14501	-1.19215	-1.13107	1.66e-06	2.73e-06	Any NS1	1
PPP4R4	7.87669	4.85717	4.05422	1.80751	6.57577	1.6864	3.61982	4.34676	11.179	11.946	12.1629	10.6115	-1.6086	-0.464211	-1.14439	-1.66421	-1.59597	7.96e-05	0.000154462	Any NS1	1
SLC9B1	0.70528	0.530269	0.368302	0.08344	0	0.417566	0.285325	0.389729	2.27694	3.07263	1.43353	1.44506	-1.69013	-0.548847	-1.14128	-2.89617	-2.66692	0.00352425	0.0013488	Any NS1	1
ST8SIA4	0.016477	0.005025	0	0.009951	0.030712	0.010732	0	0	0.113231	0.170253	0.071589	0.090157	-1.91188	-0.772431	-1.13945	-3.76576	-3.7881	0.00282386	2.68e-05	Any NS1	1
LNX2	12.5837	12.5233	6.0768	5.0651	5.83167	5.25758	6.97077	6.77865	13.8949	13.7253	18.5232	19.1286	-1.36322	-0.224531	-1.13868	-1.51613	-1.12579	1.37e-16	0.000886437	Any NS1	1
ZNF440	6.92357	7.25791	4.01664	4.71931	2.41414	2.88569	5.68227	5.12043	10.037	10.4194	9.29133	11.1473	-1.41002	-0.272612	-1.13741	-1.46389	-1.07474	4.75e-06	7.4e-07	Any NS1	1
CXCL2	10.0413	8.61942	7.13969	5.34302	7.43629	9.91976	11.0322	12.4449	991.006	963.897	391.898	369.255	-1.92968	-0.792821	-1.13685	-6.20395	-6.73028	4.64e-50	2.19e-59	Any NS1	1
MORC3	19.3621	20.5529	8.60809	7.24672	10.6474	9.72963	16.074	13.783	26.4309	30.1051	43.587	43.508	-1.62321	-0.492297	-1.13091	-1.6375	-1.64668	9.92e-11	9.86e-06	Any NS1	1
KDM2A	48.4561	44.81	48.6446	45.1656	62.1822	61.9711	50.9695	49.5985	138.874	142.986	99.2318	101.692	-2.01025	-0.879752	-1.1305	-1.2348	-1.60668	4.92e-07	1.21e-11	Any NS1	1
CCL4L2	0	0	0	0.363752	0	2.8568	0	0	4.49043	8.31414	6.55384	5.04854	-2.10073	-0.972539	-1.12819	-3.59405	-5.86515	0.00378797	1.53e-07	Any NS1	1
TIMP3	17.04	17.0108	27.0033	27.6041	41.0313	38.8511	20.6008	21.2942	111.416	107.149	70.9113	71.5984	-2.04144	-0.914784	-1.12666	-1.69568	-2.23383	7.19e-06	6.98e-10	Any NS1	1
CXCL10	38.6224	37.9263	7.82943	6.00765	333.008	282.785	202.818	141.651	3129.74	3690.19	7933.23	8152.64	-1.98729	-0.861164	-1.12613	-4.67287	-8.2953	1.43e-30	4.79e-47	Any NS1	1
AHR	7.37002	7.56624	3.1931	2.79666	3.41865	3.4795	6.00928	5.05563	12.287	12.5027	9.63029	10.7506	-1.53649	-0.414242	-1.12224	-1.46532	-1.40521	9.27e-09	9.83e-05	Any NS1	1
CPEB3	0.398607	0.285133	0.088761	0.095224	0.469144	0.407189	0.303607	0.31388	0.87924	0.95279	1.31267	1.48207	-2.01445	-0.893336	-1.12112	-1.77214	-2.68857	2.65e-09	7.71e-09	Any NS1	1
STX19	3.08142	2.21547	0.980673	0.27139	0.597806	1.36611	3.5333	3.92487	9.2685	6.19646	12.3595	9.9544	-1.89227	-0.771393	-1.12088	-2.08347	-2.82506	0.000240295	8.25e-06	Any NS1	1
HIST3H2BB	0.998485	0.573208	4.02499	0.89594	0.940965	0	0	1.99159	4.08176	5.27139	3.0282	4.43804	-1.34946	-0.231053	-1.1184	-2.3871	-1.966	0.0494127	0.036833	Any NS1	1
IL7	0.065285	0.067815	0.142646	0.058824	0.046453	0.147409	0.102712	0.102892	2.2561	1.82362	0.969565	0.820562	-1.89685	-0.77939	-1.11746	-4.00357	-4.51461	2.52e-12	3.57e-17	Any NS1	1
ARSI	0.382541	0.506315	1.03529	1.57297	2.53599	2.1711	0.510453	0.870745	5.52399	5.79557	3.73462	4.28361	-2.02203	-0.908431	-1.1136	-1.82135	-2.64879	0.0018725	2.3e-06	Any NS1	1
RAB9A	55.0105	57.4389	31.5473	24.2103	30.6299	30.5138	49.5501	48.1782	71.7416	82.4384	106.618	102.987	-1.60599	-0.495941	-1.11005	-1.31912	-1.38461	1.4e-07	2.84e-06	Any NS1	1
THAP2	1.11895	1.40919	0.277738	0.346851	0.349107	0.576094	1.47757	1.32085	2.62116	3.06601	2.54965	2.74341	-1.76072	-0.652647	-1.10807	-1.6913	-2.09911	0.000383922	1.97e-05	Any NS1	1
HOMER1	5.4677	6.22788	2.1696	1.96109	2.77906	3.30903	3.5755	2.90249	8.62175	8.98676	7.52603	7.25347	-1.44483	-0.337738	-1.10709	-1.49631	-1.328	2.6e-13	0.00145531	Any NS1	1
TAF4B	2.51175	2.56978	1.02056	1.27444	2.56399	1.95923	2.03271	1.74109	49.5963	52.1438	20.3371	21.1381	-1.87793	-0.771789	-1.10614	-4.25919	-4.5657	2.5e-24	1.12e-24	Any NS1	1
RNF24	6.2608	6.97588	7.59848	6.88529	7.48441	7.74118	5.36518	6.32061	12.9742	12.3538	15.6894	15.2836	-1.73321	-0.628483	-1.10472	-1.19505	-1.26078	6.03e-09	1.18e-09	Any NS1	1
POU5F1	4.24901	2.66014	7.34385	3.61992	4.87096	5.3879	4.43877	3.78373	12.1712	10.0749	8.75031	10.4837	-1.67653	-0.574913	-1.10162	-1.32323	-1.50591	8.15e-05	0.000531256	Any NS1	1
HIST1H1E	0.81077	0.232723	1.63414	0.727503	3.05625	0	1.11322	0.64687	11.048	12.3061	5.83989	6.53168	-1.88868	-0.795742	-1.09293	-3.1311	-3.87272	0.00024855	6.49e-08	Any NS1	1
PRSS23	165.89	161.053	61.2513	57.5734	88.0821	81.0314	124.14	116.961	218.538	228.271	262.955	282.45	-1.53965	-0.451301	-1.08834	-1.40115	-1.44843	3.32e-14	0.000125981	Any NS1	1
ACTN2	0	0.025055	0	0.035596	0.076933	0.213773	0.11736	0	24.0375	25.038	8.9967	9.4047	-1.88012	-0.791939	-1.08818	-7.72163	-9.97207	7.45e-22	1.66e-25	Any NS1	1
MAIP1	14.7495	15.102	13.8677	12.7321	11.74	10.6775	10.7641	14.0584	21.1011	20.6394	29.9444	32.632	-1.50619	-0.420208	-1.08599	-1.26068	-1.12925	3.96e-07	9.1e-07	Any NS1	1
C19orf12	7.24866	8.94066	6.94071	7.19393	6.40928	6.96756	6.56674	7.19563	14.9392	14.1135	13.5692	13.2111	-1.60241	-0.517797	-1.08461	-1.16084	-1.1165	5.71e-11	6.15e-09	Any NS1	1
ZNF222	4.72586	5.45312	2.83303	2.56189	2.56384	1.48594	3.27915	4.7096	6.2816	7.45647	7.96389	10.609	-1.44793	-0.366056	-1.08187	-1.5033	-1.30811	0.00130139	0.000534359	Any NS1	1
HLA-A	518.203	471.523	580.515	624.527	638.926	669.012	582.654	694.449	1619.07	1522.61	1099.31	1179.17	-1.93997	-0.861239	-1.07873	-1.20232	-1.52757	3.53e-08	4.2e-08	Any NS1	1
MCTP2	6.18954	7.58388	2.411	4.0708	2.7215	4.42357	6.49344	5.72026	11.1108	10.2783	11.6897	13.2157	-1.59066	-0.512874	-1.07779	-1.38933	-1.45784	2.58e-06	9.05e-06	Any NS1	1
LOC101928336	0	0	0	0	0	0	0	0.045367	1.2101	1.06658	0.243532	0.548539	-1.63359	-0.555868	-1.07772	-5.09977	-6.86129	0.000583133	8.43e-07	Any NS1	1
FMNL1	0.237976	0.214116	0.115356	0.10036	0.198041	0.20733	0.143702	0.31205	0.452435	0.443089	0.507277	0.656521	-1.87615	-0.7992	-1.07695	-1.35929	-1.86524	0.00176499	8.65e-07	Any NS1	1
C4A	0.340404	1.05038	0	0	0.622313	0.520615	1.14304	0.942345	6.87792	6.36515	3.43676	3.36814	-1.91269	-0.83676	-1.07593	-2.73258	-4.18304	1.23e-08	0.0073228	Any NS1	1
N4BP1	22.0657	20.3264	14.3071	13.852	24.0568	22.9026	20.3956	21.67	53.1397	53.4518	38.7865	40.5609	-1.99737	-0.921564	-1.0758	-1.19433	-1.66251	2.11e-08	7.99e-14	Any NS1	1
PTEN	4.30847	4.26958	2.21743	1.76994	2.04775	1.67896	2.58974	2.50245	4.21092	4.79332	5.99174	6.57995	-1.27739	-0.205301	-1.07209	-1.41146	-1.05536	1.01e-10	0.00160948	Any NS1	1
TRAF3IP2	102.043	92.2229	88.8546	86.4282	96.9544	109.388	82.6941	87.917	224.845	224.714	161.043	158.286	-1.732	-0.661546	-1.07045	-1.1608	-1.30255	3.57e-06	1.91e-08	Any NS1	1
OGFRL1	3.5438	3.83216	1.16637	0.858398	1.01294	1.16775	2.12565	2.27887	4.59628	4.42081	5.19212	5.25048	-1.3409	-0.270493	-1.07041	-1.69178	-1.35918	2.45e-08	0.00700085	Any NS1	1
ART3	0.096508	0.228983	0.335181	0.141529	0	0.562777	0	0.292907	1.16481	0.927307	2.01065	1.81097	-1.80255	-0.732756	-1.0698	-2.85179	-3.37648	0.0223751	0.00042696	Any NS1	1
RAB2B	10.8662	12.7184	5.57641	6.79169	11.17	9.72639	12.3981	11.6805	24.0561	23.2672	25.0277	25.6611	-1.91398	-0.844507	-1.06947	-1.2484	-1.69583	2.79e-16	2.68e-12	Any NS1	1
CCDC80	21.3562	20.6909	10.4527	10.9313	18.6024	18.1923	25.6544	23.1735	62.1283	61.7299	42.1215	41.1469	-1.93	-0.860774	-1.06922	-1.41353	-1.99161	6.15e-08	8.22e-11	Any NS1	1
NEDD1	11.3881	11.6815	4.93213	3.17705	6.24036	5.71735	9.72743	8.36234	35.037	42.2274	84.7623	89.0717	-1.76631	-0.697753	-1.06855	-3.17622	-3.29184	2.06e-19	6.09e-13	Any NS1	1
CCL5	12.4722	14.1729	19.225	20.2264	248.803	248.698	81.8722	59.3719	7194.63	7270.18	2973	2810.03	-1.90612	-0.837806	-1.06831	-5.11788	-8.49773	1.27e-18	2.18e-82	Any NS1	1
SLC52A3	2.79077	2.31861	2.43523	2.77976	3.24646	4.68237	1.87611	1.72535	8.72048	6.81062	7.05046	5.61641	-1.84373	-0.778981	-1.06475	-1.46656	-1.6714	0.00197393	1.2e-07	Any NS1	1
WDR47	23.2169	26.8354	13.2722	12.4511	14.1928	13.1367	21.6709	18.9341	42.0145	43.5398	30.8438	32.5704	-1.49012	-0.427621	-1.0625	-1.26918	-1.25519	1.38e-06	3.76e-05	Any NS1	1
LINC02158	0.202693	0	0	0.363752	1.52813	2.8568	0.556609	0.323435	45.849	48.1542	17.827	20.9464	-1.9086	-0.847232	-1.06137	-4.98236	-7.67536	1.45e-10	3.12e-15	Any NS1	1
USP43	1.83644	1.70839	2.52685	2.41109	3.688	4.1733	1.97051	1.88065	16.0162	16.3378	8.31131	9.52353	-1.9484	-0.889861	-1.05854	-2.23511	-2.79177	1.68e-07	2.31e-14	Any NS1	1
SQOR	296.477	294.393	349.689	361.612	381.183	396.864	344.37	316.372	714.29	723.59	788.889	804.266	-1.88634	-0.829074	-1.05727	-1.19838	-1.43403	7.88e-18	1.71e-11	Any NS1	1
HIST2H2AA4	86.2904	89.2497	76.762	91.2625	63.0935	154.974	109.734	115.556	301.708	280.051	222.074	236.953	-2.01351	-0.956356	-1.05716	-1.36107	-1.83027	2.97e-05	2.36e-17	Any NS1	1
IL36G	23.984	32.7749	25.0008	20.7489	24.6994	21.7815	41.2752	44.668	260.586	272.071	652.824	647.968	-1.85733	-0.800509	-1.05682	-3.90116	-4.38967	3.05e-22	9.51e-34	Any NS1	1
NPTX1	0.00891	0.009881	0.037357	0.13544	0.038508	0.035896	0.023803	0.014592	2.17625	2.23261	0.768039	0.89799	-1.77304	-0.717591	-1.05545	-6.05699	-5.08314	1.88e-10	6.77e-09	Any NS1	1
ZFAND5	34.3777	37.7967	22.9307	19.5426	21.214	17.6479	32.4898	27.5305	52.8384	55.5025	52.3816	53.542	-1.47556	-0.422064	-1.05349	-1.24943	-1.16947	2.58e-08	2.24e-08	Any NS1	1
MCL1	274.029	309.798	155.643	133.982	182.585	161.419	242.396	215.59	412.797	456.543	419.487	441.51	-1.50168	-0.459728	-1.04195	-1.24048	-1.26559	4.19e-14	2.61e-06	Any NS1	1
NOD2	0.988407	1.67533	0.128889	0.204776	2.70439	2.30215	3.12204	2.90549	12.7495	11.6306	22.4921	25.6737	-1.99779	-0.956038	-1.04176	-2.8304	-4.82492	2.64e-17	5.3e-16	Any NS1	1
HIST2H2BA	1.17681	0.698168	0.832567	0.571384	1.65441	0	0.556609	0.64687	5.52398	3.21028	3.91092	2.51387	-1.70326	-0.662258	-1.041	-2.6289	-2.45651	0.0187591	0.00208781	Any NS1	1
PVR	53.0423	48.4224	61.3963	62.0302	52.6607	47.612	45.6684	49.6178	102.338	104.662	90.071	90.7174	-1.48461	-0.445377	-1.03923	-1.11677	-1.0064	1.15e-13	5.3e-05	Any NS1	1
ITPKC	19.1387	16.9987	22.0003	22.7927	27.4871	28.5315	17.2931	21.0894	159.274	147.413	71.0111	78.0543	-1.83194	-0.795555	-1.03638	-2.40991	-2.72556	2.64e-10	4.68e-13	Any NS1	1
MRGPRX3	3.06596	3.09656	14.9728	11.7728	4.90384	2.92233	3.97771	3.9545	24.9704	22.9196	50.616	55.8578	-1.49856	-0.470335	-1.02823	-3.4165	-2.40029	9.29e-16	0.000588063	Any NS1	1
ALDH6A1	3.07888	3.02068	1.91669	2.24435	1.92461	2.21097	2.71277	3.10731	3.64036	5.44212	6.4248	6.52987	-1.61137	-0.58653	-1.02484	-1.25728	-1.33908	7.23e-05	1.47e-06	Any NS1	1
GABPB1	14.1255	15.0143	19.3734	14.0828	19.4314	17.1829	14.5606	15.5384	43.89	43.598	30.2786	28.2148	-1.74582	-0.721971	-1.02385	-1.26148	-1.46787	1.19e-05	1.58e-06	Any NS1	1
LFNG	1.18866	2.05284	2.51062	1.04914	0.746156	0.703249	2.32161	2.57084	14.1903	9.02175	6.46685	6.69598	-1.69755	-0.674526	-1.02302	-2.55958	-2.75535	3.95e-06	2.37e-09	Any NS1	1
PRRT2	0.239689	0.262405	0.192813	0.215244	0.15305	0.720326	0.116984	0.172479	0.778842	1.42054	1.11938	1.12364	-1.87383	-0.856495	-1.01734	-2.18388	-2.51635	0.0102773	2.21e-05	Any NS1	1
LINC01138	6.73934	4.19401	5.40287	5.65165	5.90715	4.07067	5.9996	4.20704	10.6247	9.49865	11.2326	8.10723	-1.51752	-0.500566	-1.01696	-1.12289	-1.0751	0.0066869	0.00482013	Any NS1	1
ZCCHC8	8.14855	7.95309	7.35139	5.79705	6.825	4.76739	5.97232	7.1722	22.573	25.254	13.7935	12.8004	-1.56231	-0.54711	-1.01521	-1.72682	-1.60722	4.51e-07	8.91e-07	Any NS1	1
BRIP1	0.94932	0.852144	0.768718	0.42258	0.518928	0.849623	0.615869	0.589681	1.35822	1.84745	2.50689	3.15345	-1.57131	-0.559716	-1.01159	-1.90955	-1.84046	1.08e-07	3.99e-07	Any NS1	1
FBXO33	3.66629	3.88394	2.18818	1.73406	2.62997	2.38874	2.62142	2.8414	6.02793	5.98603	4.19832	4.87265	-1.42315	-0.413712	-1.00944	-1.1325	-1.15211	1.04e-06	0.000298371	Any NS1	1
ZNF583	4.54696	4.50281	2.75314	2.55189	2.62709	1.66623	3.43998	3.67314	6.53472	6.256	11.6728	10.324	-1.47112	-0.462235	-1.00889	-1.71836	-1.53008	8.01e-06	5.01e-06	Any NS1	1
MAP2K3	78.6862	74.1812	112.347	128.877	75.43	73.3272	78.9038	96.3472	256.473	248.249	154.783	149.964	-1.4307	-0.423646	-1.00705	-1.46019	-1.24847	5.22e-07	0.00301409	Any NS1	1
KDM7A-DT	3.55402	4.3392	3.04919	2.51229	6.69223	6.07169	3.62079	5.78937	45.604	49.5796	22.2841	22.4689	-1.88557	-0.879017	-1.00655	-2.80028	-3.64691	1.81e-11	5.49e-21	Any NS1	1
ZBTB32	0.051592	0.107148	0	0	1.85388	0.218481	0	0.261558	7.61737	9.7774	4.0038	5.08727	-1.95744	-0.952572	-1.00487	-3.78755	-7.51036	1.42e-05	1.04e-12	Any NS1	1
SLC41A2	0.354375	0.405871	0.24006	0.189593	0.135306	0.211494	0.244875	0.145417	0.380357	0.564818	0.802959	0.836117	-1.30727	-0.30497	-1.0023	-1.96085	-1.39158	1.09e-05	0.000611919	Any NS1	1
USP25	5.32697	5.65435	2.2716	2.17178	3.53777	3.59915	4.67454	4.73316	7.091	7.8114	10.7931	10.7357	-1.57022	-0.568186	-1.00204	-1.2607	-1.52109	1.67e-09	2.04e-05	Any NS1	1
BHLHE40	133.618	129.267	125.959	122.42	156.429	158.159	139.926	138.222	368.952	389.716	253.471	260.66	-1.82463	-0.823772	-1.00086	-1.23638	-1.55943	5.53e-07	1.84e-10	Any NS1	1
JAK2	11.0289	10.4246	3.29709	2.69258	5.56613	5.64662	8.37797	6.64833	22.367	26.0774	50.4447	53.4906	-1.63493	-0.634146	-1.00078	-2.65171	-2.76635	1.61e-15	3.74e-08	Any NS1	1
SRFBP1	1.23967	1.34824	0.60283	0.503067	0.512279	0.610001	0.771519	0.819125	1.49089	1.4314	2.29708	2.40132	-1.31404	-0.313318	-1.00073	-1.60745	-1.31983	6.19e-09	0.000560377	Any NS1	1
GBP1P1	0.817558	0.78423	1.02171	0.770628	1.86102	0.863711	0.744582	1.69645	6.88737	13.583	25.1813	22.0125	-1.81433	-0.814497	-0.999838	-3.81611	-4.61905	1.6e-09	4.81e-16	Any NS1	1
ZNRF2	0.489542	0.46423	0.218775	0.200973	0.674212	0.4718	0.406492	0.381817	1.3343	1.00785	1.02683	1.13181	-1.88265	-0.883537	-0.999114	-1.35578	-1.98157	1.12e-06	2.19e-10	Any NS1	1
CACHD1	3.52274	3.61859	1.79781	2.14809	0.847406	0.517642	4.06397	3.34518	30.3294	30.3885	14.106	11.975	-1.68788	-0.689163	-0.998717	-3.49132	-3.24473	3.56e-07	9.14e-15	Any NS1	1
LINC00673	13.4649	12.9961	14.3211	14.7723	18.0609	17.2499	16.7888	14.7243	138.954	151.747	65.2741	63.8317	-1.79298	-0.794483	-0.998494	-2.79591	-3.16153	2.83e-13	3.91e-16	Any NS1	1
KITLG	7.76288	8.12844	1.34055	1.07988	1.99552	2.02099	7.61239	6.96596	12.9293	12.9064	14.3191	13.7884	-1.49389	-0.496395	-0.997497	-1.67715	-1.89438	0.0014721	0.00455042	Any NS1	1
GATA6-AS1	0.290889	0.111574	0.802214	0.177208	0.365103	0.342465	0	0	2.08274	1.77694	3.35582	5.09572	-1.59126	-0.59434	-0.996924	-4.68327	-3.84379	0.000297027	4.79e-06	Any NS1	1
SRSF7	44.9275	51.8501	47.5928	40.3845	35.7949	35.0833	58.0806	59.6489	85.1345	101.669	95.3948	92.3967	-1.66876	-0.672442	-0.996322	-1.12236	-1.26024	5.7e-06	8.63e-16	Any NS1	1
CCL3	0	0	0	0	0	0.7142	0	0	46.4014	51.8995	16.9049	17.7932	-1.76825	-0.77274	-0.995507	-7.74977	-9.53627	4.9e-10	5.85e-15	Any NS1	1
ZNF669	9.08319	9.96563	7.33246	5.21237	7.15084	5.35048	14.976	11.3464	24.7742	22.7898	23.8146	23.494	-1.85699	-0.870695	-0.986294	-1.40414	-1.85243	5.7e-05	2.86e-15	Any NS1	1
HIST1H2BJ	5.92283	3.27423	3.53711	5.31455	2.48073	3.09178	7.24269	3.15034	43.6418	41.1129	16.2995	20.963	-1.68595	-0.699706	-0.986241	-3.06212	-2.96157	2.51e-07	4.87e-09	Any NS1	1
RORB	0	0.034081	0	0.059739	0	0.320419	0.151999	0.063643	2.47739	3.12094	6.22099	8.01665	-1.79232	-0.80736	-0.984959	-5.57213	-7.63117	1.87e-14	9.04e-18	Any NS1	1
CADM1	0.095348	0.084667	0.079566	0.167081	0.217057	0.134666	0.126571	0.177749	1.73389	2.44473	0.846807	1.05807	-1.79503	-0.811009	-0.984019	-3.33502	-3.95221	2.28e-06	1.16e-09	Any NS1	1
BANK1	0.185505	0.330829	0.175122	0.085271	0.05507	0.101763	0.136048	0.188679	1.51117	1.1206	0.550032	0.663338	-1.52413	-0.543873	-0.980256	-3.0349	-2.60134	3.62e-05	3.17e-05	Any NS1	1
SERPINI1	4.95943	4.72686	2.78677	2.6836	2.15007	3.62057	7.69731	6.10285	9.56992	13.9556	12.1131	13.5747	-1.8242	-0.84423	-0.979969	-1.45326	-1.94484	0.000709584	2.38e-12	Any NS1	1
GRB10	18.7225	19.8441	30.8953	31.8371	30.7521	26.2409	18.947	18.5377	155.13	163.415	74.0551	73.1267	-1.65218	-0.673052	-0.979126	-2.44086	-2.4161	1.45e-09	6.18e-08	Any NS1	1
TAF1D	89.18	90.9548	41.8239	33.2597	43.1326	34.2742	65.8814	66.9326	130.667	146.391	100.229	99.4015	-1.28922	-0.311906	-0.97731	-1.32033	-1.19772	3.17e-05	0.0020898	Any NS1	1
SEPT4	0.457852	0.130437	0.917135	0	2.54311	1.34797	0.457502	0.564296	9.43797	7.30367	4.51792	5.3417	-1.93815	-0.961782	-0.976364	-2.76926	-4.80881	4.85e-05	5.93e-10	Any NS1	1
HRH2	0	0	0	0	0	0	0	0	0.365629	0.879629	0.843834	0.614758	-1.54383	-0.569529	-0.974303	-4.5015	-5.56448	0.00627946	0.000205063	Any NS1	1
RP2	3.49742	3.59379	1.64544	1.38866	2.46859	2.3043	2.85629	2.94548	6.22233	5.82607	11.3433	10.7428	-1.60243	-0.628733	-0.973696	-1.80688	-2.02751	2.33e-11	5.57e-08	Any NS1	1
EGR3	0.350397	0.519504	0.447808	0.51196	1.40265	1.30283	1.23754	1.67477	62.3667	60.0267	21.4702	23.1203	-1.77346	-0.805953	-0.967508	-5.03955	-6.76135	2.95e-29	5.33e-46	Any NS1	1
GLCCI1	0.34154	0.390643	0.076414	0.074477	0.253999	0.234793	0.461934	0.441074	1.09173	0.992426	0.680911	0.783915	-1.77373	-0.806275	-0.967456	-1.45204	-2.302	4.73e-05	3.83e-05	Any NS1	1
CLIC2	0.620158	0.815036	0.182137	0.056456	1.25997	0.307043	1.37589	1.57292	4.6548	4.93226	9.35424	10.1896	-1.87284	-0.907637	-0.965206	-2.79421	-4.40707	1.09e-08	4.13e-12	Any NS1	1
ARL5B	3.83751	4.12309	1.26368	0.957818	2.00134	1.90995	2.93804	2.78204	6.72601	7.87985	15.0426	14.6956	-1.55347	-0.588821	-0.964652	-2.3185	-2.41901	6.85e-13	1.74e-06	Any NS1	1
POLH	12.1638	13.0093	8.12263	6.53684	8.60141	7.23463	10.1131	11.0159	24.2659	25.541	15.8139	16.2467	-1.44871	-0.485134	-0.963581	-1.28259	-1.31452	1.26e-05	3.22e-05	Any NS1	1
DSEL	0.920888	1.26548	0.66742	0.531175	0.754526	0.596992	0.533359	0.827429	1.22687	1.40539	1.55045	1.48203	-1.23498	-0.272413	-0.962571	-1.1752	-1.00682	1.48e-05	0.00187797	Any NS1	1
CBR3-AS1	1.51502	1.57547	2.4214	0.400261	1.89541	0.258694	1.72865	2.61929	4.45659	3.96909	4.11639	4.29527	-1.57175	-0.609649	-0.962101	-1.53832	-1.99115	0.0197853	0.000620112	Any NS1	1
GANC	37.5616	37.1101	22.7141	22.3427	27.4507	30.7108	34.1971	28.1769	52.158	48.3701	63.1759	62.2793	-1.52913	-0.567558	-0.961576	-1.03436	-1.1724	1.21e-10	1.27e-08	Any NS1	1
IL4I1	0.134953	0.036627	0.148894	0.069333	0.158114	0.282372	0	0.113671	0.464011	0.927353	1.42284	1.04466	-1.75677	-0.795644	-0.961126	-3.09296	-3.74885	0.00330847	7.12e-06	Any NS1	1
SKIV2L	26.0442	22.2155	26.3197	28.9878	25.5229	26.5304	21.5621	22.288	68.5964	65.7503	41.6658	42.2441	-1.51215	-0.553135	-0.959016	-1.32202	-1.30641	5.88e-06	5.41e-05	Any NS1	1
SOAT2	0	0.07223	0	0	0	0.269824	0	0.109493	4.81479	2.84621	1.68281	1.79483	-1.76317	-0.807097	-0.956073	-5.01535	-6.83488	8.22e-05	8.76e-08	Any NS1	1
ZEB2	0.010345	0	0.015565	0.073097	0.014735	0.026914	0	0.007347	0.131388	0.234103	0.414463	0.505023	-1.56726	-0.612148	-0.955108	-4.802	-4.60732	3.62e-06	1.3e-05	Any NS1	1
THUMPD2	7.36946	7.5987	4.21235	4.42903	3.7056	3.72132	6.17929	5.93081	8.7419	10.4205	10.5968	10.0692	-1.27514	-0.320555	-0.954582	-1.1384	-1.0026	2.03e-05	5.92e-05	Any NS1	1
ZXDA	0.492289	0.416521	0.395593	0.224503	0.290394	0.431572	0.319677	0.247899	0.703131	0.630466	0.655815	0.579774	-1.29412	-0.339645	-0.954474	-1.15181	-1.02575	0.003397	0.00490904	Any NS1	1
CA3	0.39956	0.158352	0	0.058084	0	0	0.114096	0.06407	0.423639	0.421373	1.03049	0.807751	-1.3134	-0.35963	-0.953766	-3.7588	-2.27771	0.00909856	0.0254269	Any NS1	1
ETV6	5.85013	5.78559	6.44271	4.72243	7.9062	7.40863	5.76073	5.03099	12.2865	13.6067	13.5767	12.7875	-1.81223	-0.858583	-0.953651	-1.13254	-1.45203	9.58e-07	7.59e-17	Any NS1	1
ATF7IP2	3.08582	3.0123	1.32614	1.19124	0.767502	0.707282	2.4681	1.70974	4.77921	5.10875	3.15295	3.30116	-1.1741	-0.220472	-0.953632	-1.63955	-1.18369	0.00158423	0.00924214	Any NS1	1
EIF4A2	254.601	289.126	98.1383	84.7665	88.1854	79.7806	206.649	186.463	335.783	369.357	362.143	341.546	-1.23707	-0.284669	-0.952402	-1.46739	-1.25814	7.79e-05	0.00304144	Any NS1	1
FAM133DP	14.0834	12.7267	4.24624	4.8301	5.72173	5.18472	8.23835	8.74496	13.7675	14.2427	19.6697	18.0842	-1.20731	-0.256031	-0.951281	-1.35607	-1.15958	1.44e-07	0.00931627	Any NS1	1
LIN54	1.29192	1.35374	0.658106	0.451269	0.712611	0.635943	0.76153	0.728269	1.65692	1.83833	1.44968	1.29907	-1.16138	-0.210417	-0.950968	-1.25964	-1.02105	5.58e-07	0.0161384	Any NS1	1
MAML3	2.91274	2.78912	1.26307	1.1821	1.58833	1.91208	1.7619	1.84906	3.50004	3.47723	3.80709	4.05003	-1.30487	-0.354389	-0.950482	-1.18833	-1.12208	1.5e-07	0.00137833	Any NS1	1
IL13RA2	2.32306	2.39083	2.47405	2.74059	2.56234	1.47203	3.43407	2.5407	4.96273	3.97641	6.08835	4.2263	-1.54542	-0.5952	-0.950224	-1.07036	-1.1817	0.0449413	0.00727529	Any NS1	1
SMG1P2	22.9282	19.3902	17.088	12.903	8.81624	10.9557	22.5258	17.2691	31.9761	34.3086	30.4539	29.928	-1.31581	-0.367963	-0.947844	-1.22132	-1.06636	0.000375462	3.24e-07	Any NS1	1
PLXNA2	11.4931	10.8164	18.7896	20.5867	18.7465	22.4657	12.4247	11.9494	48.2127	46.5191	29.6778	31.3208	-1.58969	-0.643218	-0.946469	-1.37795	-1.53774	0.000152256	0.000243926	Any NS1	1
TNFAIP8	21.1977	20.8062	8.74711	6.99188	19.8236	17.6971	18.3151	17.0556	47.394	55.0305	102.518	107.194	-1.68483	-0.739547	-0.945281	-2.2097	-2.71203	6.23e-13	1.19e-10	Any NS1	1
PARP8	2.99975	2.8327	1.866	1.22145	2.23485	2.24899	2.36959	1.86212	4.40441	4.94981	8.69163	8.81464	-1.53845	-0.596302	-0.942151	-1.73997	-1.85451	2.61e-09	1.34e-07	Any NS1	1
LRRC32	0	0	0.126341	0.058561	0	0	0.232216	0.284276	1.047	1.1537	0.569518	0.602458	-1.81835	-0.878664	-0.93969	-2.57013	-4.97948	0.00924141	4.72e-06	Any NS1	1
EREG	8.18313	8.12987	3.06451	3.05792	5.27254	5.38779	7.38207	7.30191	30.2384	36.2612	82.7787	85.7528	-1.66575	-0.727825	-0.93793	-3.32278	-3.66264	3.87e-19	4.92e-16	Any NS1	1
UBE2D1	3.90078	4.38311	0.714564	0.530233	1.44701	1.39461	2.54743	2.48554	4.49965	4.29693	6.41765	6.27757	-1.25517	-0.318141	-0.937034	-1.57142	-1.50279	5.49e-08	0.0409095	Any NS1	1
ZNF264	2.07658	2.66582	1.33067	1.4122	1.45633	1.59277	1.97154	1.72789	2.90402	2.51446	3.70446	3.68605	-1.31045	-0.373476	-0.93697	-1.0508	-1.02872	7.69e-07	0.000158217	Any NS1	1
LOC730101	0.194217	0.303436	0	0.170603	0.669019	0.529703	0.854416	1.7072	4.96279	5.8108	11.6177	12.1325	-1.87281	-0.936397	-0.936412	-3.26359	-5.73603	3.19e-11	4.64e-29	Any NS1	1
THAP9-AS1	21.3833	19.576	5.08027	6.588	8.69402	7.27309	17.886	14.1624	22.7529	28.8532	29.9595	33.5596	-1.32571	-0.391493	-0.934212	-1.3888	-1.42657	3.76e-05	0.00323836	Any NS1	1
KDM3A	31.9353	31.6012	23.3629	20.5917	17.3656	18.5526	32.11	27.1481	45.2255	49.4926	45.0697	46.9362	-1.37524	-0.442314	-0.932927	-1.10269	-1.0512	1.03e-05	4.28e-11	Any NS1	1
ZFAS1	391.663	349.247	297.384	275.54	259.389	268.924	395.79	392.782	710.086	702.271	533.323	533.087	-1.53317	-0.605239	-0.92793	-1.04922	-1.17058	5.08e-05	1.56e-08	Any NS1	1
DENND4A	5.28701	4.95589	1.67707	1.79836	2.01871	1.94905	3.36435	2.58316	4.97986	6.8638	5.45153	6.27863	-1.12047	-0.193349	-0.927116	-1.37879	-1.07872	1.89e-08	0.0162734	Any NS1	1
ACVR1C	0.037683	0.029665	0.012892	0.004101	0.006168	0.011435	0.042059	0.014822	0.055831	0.043591	0.071266	0.049593	-1.33025	-0.40635	-0.9239	-1.69566	-1.68102	0.0374572	0.0387658	Any NS1	1
TBC1D12	1.53135	1.57459	0.745371	0.733674	0.929701	0.775036	1.38976	1.24476	2.13415	1.88655	2.31082	2.52777	-1.36849	-0.447157	-0.921329	-1.14351	-1.21085	4.6e-06	5.52e-05	Any NS1	1
CASP3	48.134	56.6491	29.6673	26.9135	26.2647	21.3712	48.369	45.8353	69.2061	71.5361	80.334	79.177	-1.31567	-0.396388	-0.919284	-1.21363	-1.16348	0.000127375	1.48e-06	Any NS1	1
RFFL	11.5032	11.6418	10.942	10.7015	11.4286	12.0315	9.14116	8.51607	16.9424	18.5315	21.0122	19.9467	-1.40217	-0.483913	-0.91826	-1.0266	-1.01177	1.38e-06	9.02e-10	Any NS1	1
SEC24A	18.0791	20.082	18.9541	16.6059	18.2179	16.0881	18.0963	17.2798	32.1256	36.5709	30.5078	32.2912	-1.47133	-0.553142	-0.918185	-1.04312	-1.07537	1.91e-12	2.23e-10	Any NS1	1
RET	0.915738	0.774573	0.5959	0.486887	0.666651	0.850831	0.713786	0.621213	1.41567	0.984966	1.24937	1.63535	-1.48934	-0.57139	-0.917949	-1.05027	-1.18204	0.0103218	0.00141385	Any NS1	1
RAB33B	0.135966	0.178289	0.110062	0.055152	0.089837	0.067213	0.113519	0.111332	0.217312	0.171815	0.209204	0.200517	-1.16845	-0.251057	-0.917393	-1.17345	-1.01618	4.32e-06	0.009414	Any NS1	1
NRIP1	8.06277	9.72965	9.22342	6.46877	7.01264	6.83525	7.96125	7.13694	13.3451	15.1555	26.3067	26.5236	-1.45288	-0.537588	-0.915292	-1.60497	-1.50936	3.66e-09	5.41e-07	Any NS1	1
BAALC	0	0	0.236572	0.01615	0.079905	0	0	0.032028	2.78329	2.49107	0.882773	0.919049	-1.57888	-0.664241	-0.91464	-6.07352	-5.93198	7.57e-07	1.88e-07	Any NS1	1
ADAMTS15	0.785167	0.579122	2.8016	2.64229	8.54801	9.54134	0.617516	0.64486	37.6183	38.6085	20.093	20.6201	-1.86144	-0.946857	-0.914585	-2.71429	-4.28723	0.00510942	1.5e-12	Any NS1	1
KLF3	18.0119	19.0935	8.39125	7.72714	13.0839	12.7741	14.613	14.6036	26.9242	29.7491	50.7895	52.0176	-1.51196	-0.598855	-0.913109	-1.64915	-1.85534	2.71e-10	4.7e-07	Any NS1	1
FA2H	0.722683	0.79445	0.363067	0.582152	2.57296	2.67252	0.90829	1.54396	20.5168	15.303	7.91655	10.1428	-1.86914	-0.957229	-0.911913	-2.96471	-4.66075	7.99e-10	6.04e-30	Any NS1	1
ARHGEF3	25.6905	29.1531	20.6301	17.0748	21.0512	18.1287	26.8558	24.8996	34.042	40.9723	56.8926	58.837	-1.48186	-0.572906	-0.908951	-1.18952	-1.29219	1.21e-06	1.17e-07	Any NS1	1
SNCAIP	0.110809	0	0	0.012983	0	0	0	0	0.411531	1.1403	0.557861	0.359639	-1.51452	-0.605633	-0.908885	-5.35525	-4.47964	0.000297878	5.96e-05	Any NS1	1
OLR1	0.506506	0.603004	0.501716	0.560356	0.309208	0.284631	0.910004	0.289999	5.4219	6.39137	15.7076	18.0653	-1.64313	-0.735139	-0.907991	-4.80923	-4.60564	1.01e-13	3.56e-19	Any NS1	1
MXRA5	5.78118	5.031	1.72538	1.32167	1.74208	3.12486	4.163	3.207	10.3991	10.3534	20.9217	24.6153	-1.48747	-0.579569	-0.907903	-2.54909	-2.5466	7.14e-11	7.16e-07	Any NS1	1
RORA	1.08735	1.23091	0.223674	0.226956	0.271991	0.379441	0.642703	0.722797	1.66125	1.66376	3.50212	3.49178	-1.36314	-0.457352	-0.905783	-2.46326	-2.19977	6.82e-09	0.000410324	Any NS1	1
POU5F1B	0.520594	1.4665	0.368339	0.62934	1.06976	0.34024	0.945805	1.10449	1.78313	2.95307	4.34789	4.24346	-1.56465	-0.660167	-0.904485	-2.05774	-2.37638	0.00319701	0.000194518	Any NS1	1
LITAF	143.629	149.277	119.373	117.07	123.839	135.225	135.829	136.879	221.922	248.847	264.269	275.863	-1.55807	-0.654649	-0.903419	-1.05138	-1.17542	2.63e-23	3.68e-24	Any NS1	1
SULT1C2	0.049644	0.058374	0	0	0	0.151335	0	0	0.370218	0.244492	0.616292	0.739756	-1.64551	-0.744096	-0.901414	-3.82062	-4.13116	0.0230243	0.00353701	Any NS1	1
ELF4	17.736	15.1377	35.7237	31.9352	42.7725	38.8936	16.183	18.2625	80.739	86.8606	55.2281	57.8939	-1.57495	-0.676406	-0.898545	-1.40017	-1.67823	0.00277811	0.000214805	Any NS1	1
INO80D	1.89588	2.22383	1.11938	0.89482	0.974532	0.763975	1.41982	1.30888	2.55001	2.29334	3.87125	4.6839	-1.23838	-0.342014	-0.896365	-1.7029	-1.39278	1.75e-07	0.000147744	Any NS1	1
CHD4	100.851	97.4735	107.692	100.088	94.7845	102.996	85.1574	77.8647	307.765	292.545	163.458	169.922	-1.42513	-0.53647	-0.88866	-1.50918	-1.44237	3.86e-06	1.5e-05	Any NS1	1
G0S2	109.274	92.8241	494.743	521.242	337.897	361.835	102.56	115.913	1516.06	1455.39	698.055	747.255	-1.33907	-0.457206	-0.881869	-2.39349	-2.01135	2.74e-05	0.0091266	Any NS1	1
TEX30	5.83974	6.62935	3.80489	2.86964	2.7718	2.98079	5.76693	5.75662	7.39995	9.41187	14.2082	12.9613	-1.35851	-0.477975	-0.880534	-1.4613	-1.46698	0.000168785	2.35e-05	Any NS1	1
CHN2	0.113673	0.584909	0.304418	0.086759	0	0	0.366899	0.08461	0.542606	0.541152	1.18182	1.0825	-1.17104	-0.292828	-0.878209	-3.03575	-2.00202	0.00834095	0.0319864	Any NS1	1
CADPS2	0.239934	0.224172	0.252191	0.139481	0.272213	0.139027	0.0999	0.156219	0.996379	0.698218	0.473578	0.423587	-1.40687	-0.532092	-0.874773	-2.09692	-1.88122	0.000442003	0.000110987	Any NS1	1
LINC01003	0.347545	0.295013	0.146337	0.140609	0.198107	0.331551	0.234999	0.333298	1.58859	1.25107	0.631234	0.819671	-1.58786	-0.71355	-0.874314	-2.05859	-2.42502	6.65e-05	5.71e-07	Any NS1	1
SMCHD1	7.15607	7.3798	2.68791	2.30218	3.70394	3.64627	6.29892	4.6109	7.9895	8.15171	11.2804	12.0038	-1.26045	-0.387896	-0.872556	-1.2346	-1.30514	2.1e-06	0.00247988	Any NS1	1
ARL6IP1	100.222	117.421	82.1717	59.1611	69.3955	75.6706	117.389	107.133	169.325	189.272	177.328	173.208	-1.48841	-0.61615	-0.872256	-1.07257	-1.24517	1.3e-06	1.46e-09	Any NS1	1
LYPD6	0.210276	0.271649	0.30624	0.179102	0.273305	0.26365	0	0.078527	0.389371	0.581824	0.98853	0.70116	-1.30351	-0.431439	-0.872075	-2.31786	-1.79382	0.00728391	0.000964188	Any NS1	1
ZSCAN12	5.51123	3.51021	2.1362	2.964	4.33624	2.1109	3.48526	4.51176	6.28844	7.13292	8.63509	6.93749	-1.39668	-0.526403	-0.870273	-1.13331	-1.27651	0.000421409	4.11e-05	Any NS1	1
ERN1	5.663	5.61009	4.55367	5.43438	7.9557	7.2916	11.1699	10.3021	45.7173	48.0304	24.1978	24.603	-1.83998	-0.970304	-0.86968	-2.10032	-2.99394	1.61e-09	8.62e-20	Any NS1	1
GORAB	3.1252	2.61431	0.997308	1.29939	1.62484	0.782666	1.51672	1.25502	2.75093	3.45747	4.32124	6.03488	-1.11851	-0.251253	-0.86726	-1.83416	-1.31594	4.33e-07	0.00254555	Any NS1	1
KANSL1L	1.63232	1.9277	1.07648	0.50237	0.814309	0.78776	2.03581	1.64771	3.49085	3.56123	2.33465	2.53358	-1.37932	-0.512303	-0.867016	-1.29114	-1.50974	0.00368463	0.00102011	Any NS1	1
RNF103	24.1413	25.829	12.7892	11.4156	13.4155	9.84645	21.897	21.3642	37.4471	45.6458	27.9983	30.5787	-1.25141	-0.384782	-0.866623	-1.23257	-1.21651	0.000802501	0.00043664	Any NS1	1
HDX	1.5201	1.96073	0.651516	0.547481	1.79525	2.15047	1.94236	1.76192	3.30671	4.58144	6.28534	6.07594	-1.75672	-0.89031	-0.866411	-1.53021	-2.38959	2.12e-08	1.44e-08	Any NS1	1
DSTNP2	4.35581	1.51274	1.19833	3.21114	1.62649	4.02618	3.62574	4.26936	30.2787	30.7728	13.8121	11.7362	-1.6082	-0.744212	-0.863991	-2.78953	-3.24638	1e-06	1.59e-08	Any NS1	1
ZNF674	0.974725	0.845715	0.253244	0.3654	0.658955	0.416707	0.598424	0.655559	1.50642	1.41662	1.1992	0.889448	-1.26724	-0.404229	-0.86301	-1.18315	-1.29014	0.00893248	0.014853	Any NS1	1
C3	22.6371	18.7726	18.9919	21.821	15.0029	14.2034	22.3316	21.9114	26.2968	30.0184	41.3449	44.0408	-1.27823	-0.416927	-0.861305	-1.06717	-1.00967	9.02e-05	5.97e-05	Any NS1	1
ZNF124	1.66428	1.46974	0.464272	0.410482	2.08982	0.502185	1.01919	2.02419	3.5226	11.8267	12.8262	16.4579	-1.61389	-0.754561	-0.859333	-3.14185	-3.77115	1.05e-07	1.72e-11	Any NS1	1
ARAP2	10.134	10.8394	3.8841	2.96319	5.34227	5.19885	8.83715	7.3433	15.4946	17.5489	31.8251	35.0847	-1.41685	-0.558486	-0.858365	-2.01925	-2.13162	3.01e-09	6.03e-06	Any NS1	1
SHISA2	0.023421	0.026651	0	0.133397	0.589964	0.545668	0.865949	0.657939	7.81139	10.1521	4.24128	3.68097	-1.7954	-0.938022	-0.857377	-3.4141	-7.00917	3.49e-12	5.98e-21	Any NS1	1
ZNF44	6.47597	6.98163	4.24358	4.44563	1.92053	3.84449	6.55154	5.64003	8.81418	7.62501	13.5965	11.3382	-1.21678	-0.360092	-0.856687	-1.31637	-1.14607	0.00277811	0.000102863	Any NS1	1
HMGN5	0.247051	0.138755	0.085221	0.048015	0.212189	0.161645	0.185491	0.195406	0.446172	0.399749	0.444774	0.309899	-1.64626	-0.791878	-0.854384	-1.20078	-1.91022	0.00084548	0.000262912	Any NS1	1
CASP1P2	0.825664	0.841998	0.199036	0.167161	0.181076	0	0.954021	0.885143	1.40497	2.1022	3.32925	3.62524	-1.46038	-0.607264	-0.853112	-2.39015	-2.60788	0.0031572	7.21e-05	Any NS1	1
KLF4	13.2141	12.3715	9.21975	9.29796	40.7566	37.0602	19.708	22.7094	481.486	443.309	168.435	193.373	-1.71182	-0.861018	-0.850798	-3.55902	-5.14017	1.76e-14	5.31e-38	Any NS1	1
PCDH7	5.82163	5.32887	4.78521	4.24072	5.13746	6.26276	5.6834	5.12464	10.2166	9.22734	14.8733	16.8137	-1.59112	-0.740984	-0.850134	-1.32432	-1.58185	8.73e-08	1.88e-11	Any NS1	1
NOS2	0	0.038004	0	0.035206	0	0.274338	0	0	1.00761	0.672189	1.71969	2.34011	-1.6571	-0.811392	-0.845707	-4.98612	-6.13415	0.000125421	8.69e-08	Any NS1	1
ARL6IP6	0.80907	0.840774	0.409403	0.249261	0.573546	0.665613	0.532498	0.498372	1.11301	0.957265	1.16469	1.21762	-1.28537	-0.439932	-0.845435	-1.1062	-1.2372	3.03e-08	0.00204214	Any NS1	1
WAC	36.8674	39.9551	19.6543	16.8955	22.7646	21.9273	29.8982	26.6535	47.2648	47.821	47.9891	49.113	-1.19003	-0.345189	-0.844844	-1.05276	-1.04169	4.16e-14	0.000367619	Any NS1	1
B4GALT5	13.1099	12.8171	12.0896	10.8651	24.8967	23.9481	16.4904	16.8902	121.009	121.48	59.0727	58.0513	-1.76853	-0.924238	-0.844288	-2.26722	-3.13601	2.93e-09	3.41e-20	Any NS1	1
FAM129A	2.33706	2.38427	4.05785	4.14992	6.93812	5.45066	2.41109	1.65514	16.2811	15.4637	9.5634	9.55012	-1.64804	-0.80418	-0.843857	-1.75827	-2.18904	0.00212199	9.74e-08	Any NS1	1
ARHGAP25	9.02974	8.96755	13.7967	14.9602	19.3232	16.956	14.0603	10.9468	49.8765	54.7781	30.6538	30.2744	-1.69305	-0.851796	-0.841253	-1.57402	-2.04279	2.02e-05	4.27e-07	Any NS1	1
TSLP	1.65124	1.20149	0.857493	0.417904	1.34446	1.24752	1.0454	1.13514	58.9317	71.6081	217.815	220.736	-1.57832	-0.73763	-0.840694	-6.99972	-7.37161	4.21e-49	2.71e-45	Any NS1	1
LDLRAD4	0	0.030566	0.04506	0.085982	0	0	0.139422	0.078892	0.278064	0.182106	0.345784	0.18299	-1.53267	-0.693409	-0.839257	-2.15886	-2.76209	0.0466357	0.00628897	Any NS1	1
ACOD1	0	0	0	0	0.586343	0	0	0.128423	5.07837	7.88995	2.33045	2.76441	-1.60483	-0.766193	-0.838639	-4.95839	-7.99381	2.16e-05	2.72e-10	Any NS1	1
ANKK1	0.529632	0.423574	1.08572	0.504467	0	0.602529	0.130997	0.322025	1.04545	1.12465	2.11592	2.78159	-1.13281	-0.294339	-0.838474	-2.91407	-1.91236	0.00123133	0.0031426	Any NS1	1
DHRS2	0.45859	0.170075	1.349	1.01849	3.30925	1.22337	1.05146	0.127195	10.3858	9.10521	4.63025	5.64732	-1.69181	-0.853503	-0.838306	-2.6154	-3.6806	0.0019457	3.01e-08	Any NS1	1
SLCO5A1	0.143783	0.074693	0.170871	0.115632	0.086122	0.241713	0.055362	0.067015	2.84022	2.51059	0.937133	0.910842	-1.55068	-0.712506	-0.838171	-4.2604	-4.17343	1.05e-06	3.97e-10	Any NS1	1
C15orf48	27.1162	32.5402	7.53145	7.28344	29.1863	29.9902	29.3741	29.5395	57.0639	60.8918	92.7597	100.45	-1.65833	-0.820896	-0.837429	-1.51457	-2.36655	1.6e-11	2.74e-06	Any NS1	1
EZH2	9.59406	7.76549	8.56397	6.50874	8.94262	10.2572	7.4173	7.23733	74.1757	75.0704	30.3102	27.9517	-1.56005	-0.722739	-0.837308	-2.76232	-2.94613	7.29e-10	7.48e-12	Any NS1	1
LOC283387	0.047426	0	0	0	0	0	0	0	1.03004	0.626176	2.89583	1.74346	-1.54968	-0.712592	-0.837084	-6.17953	-6.51839	9.78e-06	9.1e-07	Any NS1	1
PCBP1	76.7757	76.8437	87.6128	90.7405	122.586	121.818	61.9743	70.9833	263.258	252.191	163.329	165.604	-1.59838	-0.762824	-0.835558	-1.29034	-1.57662	0.00109323	1.53e-07	Any NS1	1
KCNJ15	29.69	31.5529	33.1812	27.0618	31.2387	34.0074	35.8198	29.2947	71.7995	83.993	168.325	167.966	-1.56108	-0.725784	-0.835293	-2.02646	-2.23603	5.38e-10	1.58e-11	Any NS1	1
DISP3	0.087997	0.076763	0	0.03713	0.319577	0.301421	0.28658	0.357786	4.26545	3.65851	1.46344	1.88929	-1.75743	-0.922356	-0.835075	-3.2739	-5.83014	1.1e-08	2.04e-17	Any NS1	1
ARL4A	8.80941	9.51067	7.08196	5.60745	4.19352	3.39398	10.6141	9.13806	22.3004	20.384	12.7404	13.5696	-1.33476	-0.500777	-0.833986	-1.48062	-1.41965	0.00248122	4.17e-06	Any NS1	1
UNC13A	0.011268	0.025078	0	0.045568	0.048125	0	0	0.018637	0.137353	0.065198	0.227769	0.132542	-1.41209	-0.579951	-0.832141	-3.3126	-2.79056	0.0347768	0.0132085	Any NS1	1
TMEM47	1.06732	0.963371	0.216496	0.311687	0.451073	0.667637	1.3315	1.33334	3.07721	4.37775	8.26409	9.26239	-1.59063	-0.759645	-0.830987	-2.82791	-3.55187	4.61e-09	1.2e-11	Any NS1	1
LOC729603	0.913664	0.710003	1.18671	0.557547	0.536812	1.1693	0.850539	0.642553	2.61899	2.0623	1.40733	1.53943	-1.3433	-0.516898	-0.826407	-1.38158	-1.50217	0.0359833	0.00578593	Any NS1	1
FAM72D	0.776874	0	0	0.347269	0	0	0	0.142734	2.14272	2.32512	0.397548	1.33719	-1.20109	-0.375478	-0.825608	-4.86246	-2.56751	0.000725	0.0403498	Any NS1	1
NR4A1	0.222482	0.202455	0.166111	0.585105	1.17026	2.70381	0.905178	1.03554	30.8935	29.4394	10.6049	11.6315	-1.6668	-0.843589	-0.823212	-4.01493	-6.28089	1.46e-12	2.88e-24	Any NS1	1
CD55	26.9742	31.1774	15.3171	16.6588	29.8618	32.7307	33.0118	31.0024	94.4517	97.7919	58.6421	57.053	-1.70512	-0.88238	-0.822742	-1.41824	-2.04686	1.09e-06	3.41e-10	Any NS1	1
PDP1	18.4809	18.7038	17.216	13.0647	11.123	10.4188	17.583	15.6671	31.5556	34.0676	73.6931	78.4797	-1.37919	-0.55965	-0.819543	-2.1042	-1.91946	2.2e-08	5.88e-08	Any NS1	1
LOC105369332	1.03654	0.476711	1.6848	1.02838	0	2.15983	0.558996	0.710717	8.32194	7.0961	3.82063	3.0153	-1.42135	-0.602949	-0.818403	-2.86435	-2.70653	0.00699099	0.000600501	Any NS1	1
NEDD4L	18.146	18.0967	19.0131	20.8989	11.2297	11.4073	17.1368	15.7368	61.2732	62.8514	28.5533	27.5435	-1.2353	-0.417891	-0.81741	-1.84869	-1.48314	4.39e-06	0.00037967	Any NS1	1
ACSL5	0.302944	0.212099	0.833241	0.173049	0.602844	0	0.478244	0.269393	0.762338	1.07587	1.48195	0.933701	-1.2297	-0.412298	-0.8174	-1.81046	-2.02093	0.0365979	0.00727687	Any NS1	1
MLLT3	3.3043	4.60192	1.03347	1.48403	2.07081	1.72732	3.21672	2.15395	3.98835	4.80323	7.14833	7.14881	-1.18793	-0.371709	-0.816226	-1.45697	-1.4308	2.11e-06	0.00376242	Any NS1	1
NOCT	6.71486	6.25967	7.28718	9.77068	20.5475	22.436	12.6525	12.6468	208.008	185.932	79.8323	79.2109	-1.688	-0.872701	-0.815301	-3.15877	-4.43223	1.59e-12	1.18e-24	Any NS1	1
CXCL9	2.66696	3.82264	0.466194	0.826401	13.529	14.5977	12.3429	8.88997	157.42	189.081	530.942	552.784	-1.59805	-0.785321	-0.812725	-4.95511	-7.79206	1.74e-29	4.35e-39	Any NS1	1
IL12A	0.376886	0.245641	0.067023	0.055294	0.445292	0.35219	0.486094	0.395091	3.93783	5.31135	13.5975	15.0879	-1.57301	-0.761477	-0.811534	-4.61233	-5.89986	4.61e-18	9.94e-21	Any NS1	1
BICRAL	3.33286	3.03638	1.56416	1.59282	2.91317	2.14424	2.00197	2.56456	4.44121	4.4923	4.56867	4.28178	-1.31647	-0.506601	-0.809868	-1.0098	-1.15212	1.37e-05	7.04e-05	Any NS1	1
AP3B2	0.259229	0.229534	0.472864	0.454345	0.238896	0	0.428615	0.389036	1.20585	2.13173	0.713301	1.20095	-1.33471	-0.529347	-0.805367	-2.27202	-2.116	0.00393046	0.0012261	Any NS1	1
ZNF136	3.343	4.74271	1.53263	2.03041	0.827506	0.835794	3.08893	2.54623	3.62777	4.73532	7.02636	8.0695	-1.03259	-0.227913	-0.804675	-1.80074	-1.265	0.0011844	0.00410661	Any NS1	1
FLT3	0	0	0	0.053738	0	0	0	0	0.087592	0.348361	0.629709	0.323933	-1.41407	-0.610203	-0.803866	-4.42957	-4.22269	0.0161409	0.00705959	Any NS1	1
BMF	0.217935	0.409642	0.159268	0.216459	0.592371	0.671953	0.486902	0.298041	2.51729	3.92333	1.72581	1.74428	-1.71626	-0.91294	-0.803322	-2.46489	-3.47701	7.96e-05	1.13e-09	Any NS1	1
GAN	2.61369	2.34905	1.34746	1.29356	0.987819	1.31148	2.46301	2.59731	3.91264	3.34161	3.76042	3.82415	-1.28206	-0.479447	-0.802614	-1.12254	-1.21593	0.00351157	9.73e-06	Any NS1	1
SRGAP2D	4.29411	3.22836	1.19678	1.43569	1.31488	1.7328	1.62523	1.94479	3.17009	4.18058	7.42222	6.57559	-1.0505	-0.248698	-0.8018	-1.80107	-1.34796	2.07e-07	0.00706348	Any NS1	1
ZSWIM6	0.912039	0.917171	0.827793	0.779053	0.818093	0.917266	0.839683	0.802009	3.57	3.40708	1.72952	1.67681	-1.44931	-0.648719	-0.800587	-1.76163	-1.85044	1.21e-06	2.25e-07	Any NS1	1
BBC3	1.25382	1.26974	1.75907	1.46583	12.1915	14.4831	2.4822	3.43955	322.13	316.615	97.9463	110.738	-1.59726	-0.796695	-0.800568	-4.8396	-7.48618	6.39e-13	3.19e-51	Any NS1	1
LOC646626	0.22138	0.690102	0.768792	0.844308	0	0.378836	0.209766	1.12367	7.40411	5.86078	2.38179	2.61217	-1.41298	-0.613827	-0.799154	-3.4414	-3.13626	0.000318467	1.32e-05	Any NS1	1
SCLT1	8.14308	8.2194	3.9253	3.95663	7.287	8.03473	7.48688	7.78385	12.2026	12.9177	15.5021	16.4548	-1.58432	-0.785435	-0.798883	-1.02964	-1.4949	2.77e-08	1.52e-07	Any NS1	1
ACSL3	52.3025	54.9758	25.3228	22.5165	23.4423	23.8133	48.1798	44.3317	66.1455	71.5467	121.779	130.671	-1.27094	-0.472476	-0.798465	-1.60314	-1.60226	1.64e-05	1.57e-05	Any NS1	1
FZD7	0.830919	1.03261	0.714455	0.873271	1.18961	1.1065	1.39362	1.09888	5.75368	5.44564	2.68648	2.76328	-1.6638	-0.865953	-0.797847	-1.92891	-2.49813	7.62e-06	7.66e-10	Any NS1	1
SNHG1	124.798	129.142	144.138	119.851	101.944	107.031	141.126	109.827	585.037	602.881	267.895	251.072	-1.39792	-0.600342	-0.797581	-2.03924	-1.9691	3.43e-07	1.09e-06	Any NS1	1
B3GNT2	13.8786	14.4522	4.81023	3.74153	9.92834	9.35984	10.7353	9.81942	24.7856	28.3087	61.6096	62.557	-1.42535	-0.628542	-0.796812	-2.26189	-2.55431	3.87e-11	4.37e-07	Any NS1	1
TRPA1	0.063783	0.050578	0.070767	0.038896	0	0	0.05691	0	0.302995	0.705396	1.64184	1.67969	-1.45801	-0.663918	-0.794093	-6.0826	-4.55899	8.58e-06	2.22e-08	Any NS1	1
PLEKHG6	5.17196	5.22575	1.5461	1.37707	4.80244	4.16162	4.03572	4.50289	8.53715	8.63645	9.03142	9.18904	-1.51091	-0.718269	-0.792642	-1.15035	-1.67298	9.91e-07	0.00033516	Any NS1	1
CALCRL	0.12129	0.212001	0.008507	0.043639	0.089515	0.104377	0.303616	0.275851	0.354515	0.486543	0.563233	0.557401	-1.68054	-0.888084	-0.792458	-1.46008	-2.62527	0.00342425	3.59e-05	Any NS1	1
TOB2	13.4729	13.6853	7.83185	7.85596	12.6409	11.6994	12.737	12.257	61.1916	60.264	27.7234	27.0975	-1.50701	-0.715526	-0.791482	-1.98218	-2.32662	1.28e-07	3.22e-09	Any NS1	1
GBP2	0.738656	0.551268	0.931235	0.587885	0.42456	0.547902	1.24369	1.47591	4.00931	5.0945	11.8796	12.6776	-1.56116	-0.769688	-0.79147	-3.27242	-3.85009	2.88e-09	9.92e-17	Any NS1	1
LOC101929709	1.05922	0.552194	1.1481	0.589307	0.355415	0.33276	0.266547	1.23554	10.9807	10.6932	3.96134	3.23813	-1.42321	-0.632013	-0.791192	-3.69617	-3.44046	2.19e-05	2.16e-07	Any NS1	1
BCL2L11	1.49886	1.33699	0.95856	0.725767	3.17944	6.06857	5.02928	4.02854	46.4034	39.5299	18.8731	19.3854	-1.75384	-0.967238	-0.786601	-2.9185	-5.06148	4.09e-12	8.49e-35	Any NS1	1
CA8	0.06006	0	0	0.028725	0	0.058927	0.023702	0.029959	1.54846	0.913324	0.35963	0.554069	-1.49534	-0.709618	-0.785717	-5.1027	-5.29198	1.06e-05	6.73e-08	Any NS1	1
SLC9A8	4.41088	5.11758	6.80106	5.15602	6.21823	4.78733	5.38201	5.35671	21.9843	22.1478	10.2916	11.3166	-1.45214	-0.666515	-0.785623	-1.73561	-1.8552	5.35e-06	5.54e-06	Any NS1	1
CXCL5	0.459185	0.551094	0.435906	0.409762	0.070633	0.128774	0.46894	0.337262	0.716399	0.862981	1.92364	2.00819	-1.19539	-0.411381	-0.78401	-2.56753	-1.8041	6.02e-05	9.48e-06	Any NS1	1
LRRC49	2.80067	2.59443	2.09668	1.77013	3.47312	2.00301	2.33467	2.6034	14.7184	16.5028	6.54299	6.91073	-1.52285	-0.739371	-0.783483	-2.24214	-2.53639	1.89e-06	3.29e-09	Any NS1	1
PANX1	39.7415	37.0816	31.3716	32.3913	40.9669	46.3988	43.5722	42.7443	74.5391	73.7375	83.9476	93.7103	-1.74717	-0.963758	-0.78341	-1.03359	-1.4522	2.1e-16	5.42e-30	Any NS1	1
TCIM	0.093033	0.111723	0	0	0	0.05829	0.058525	0.065045	0.167184	0.167302	0.374309	0.426396	-1.30685	-0.524248	-0.782601	-2.65496	-2.6226	0.0468564	0.0324378	Any NS1	1
ZFP36	37.375	28.9946	21.3915	23.7915	69.2494	70.4427	32.8466	36.6409	923.585	856	288.154	335.631	-1.58156	-0.799445	-0.782119	-3.66236	-4.70943	4.86e-13	6.27e-27	Any NS1	1
CCNE2	1.16013	1.21647	0.128042	0.368874	1.08401	0.817836	0.548891	0.63942	3.12478	3.76824	2.12366	1.50206	-1.34068	-0.55992	-0.780763	-1.91345	-2.15873	0.000108018	0.000711736	Any NS1	1
C6orf222	0.04032	0	0	0	0	0.150693	0.111821	0	0.678707	0.981462	0.237175	0.693659	-1.66028	-0.879539	-0.780741	-3.6087	-5.43023	0.0175662	0.000163978	Any NS1	1
EIF2AK3	12.0254	13.5488	8.70631	7.91052	9.53148	7.29489	14.9892	11.7961	22.0372	25.7924	47.8271	52.5474	-1.45052	-0.670325	-0.780196	-1.88132	-2.05578	5.18e-07	7.15e-10	Any NS1	1
PARP15	0.139031	0.324567	0.198726	0.013804	0.120215	0.203422	0.054549	0.212342	0.583948	0.395694	1.24806	1.13267	-1.32968	-0.549921	-0.779756	-2.58573	-2.67441	0.000581057	0.00164315	Any NS1	1
LRAT	0.246188	0.436768	0.304502	0.263591	0.806123	0.810593	0.739201	0.615443	12.004	12.485	4.23973	4.35066	-1.60024	-0.820706	-0.779535	-3.62889	-4.99957	6.55e-14	7.21e-24	Any NS1	1
FAM53C	32.6804	30.7759	27.2338	28.8686	40.779	41.6124	34.6885	37.9871	230.268	229.424	102.434	95.7298	-1.57907	-0.802021	-0.777052	-2.2291	-2.71768	1.32e-08	1.22e-12	Any NS1	1
HMGB2	5.99207	7.37172	6.06253	6.25718	9.30191	8.74694	5.46147	5.18575	36.148	36.4654	15.5792	17.4648	-1.51205	-0.736332	-0.775719	-2.01942	-2.29095	6.89e-06	3.41e-09	Any NS1	1
RASGEF1B	1.38458	1.0248	0.311609	0.263028	1.90674	0.880717	1.52346	2.17993	15.516	17.2043	6.07362	7.03064	-1.60137	-0.826057	-0.775314	-2.94911	-4.21226	1.68e-08	1.22e-12	Any NS1	1
CLEC17A	0	0	0	0	0.650835	0	0.246225	0	2.71258	3.0657	1.9374	0.753357	-1.59361	-0.818512	-0.775096	-3.64176	-6.86878	0.00692532	4.31e-07	Any NS1	1
PNPLA8	12.8434	13.8875	5.66144	4.4794	6.46595	5.97216	10.0854	9.43572	13.4362	14.4594	17.0352	17.2303	-1.04906	-0.274901	-0.774164	-1.08558	-1.04292	2.85e-06	0.00956032	Any NS1	1
NFKB2	13.6483	11.9092	19.6615	22.4583	32.0221	29.2253	15.379	17.6241	140.013	131.077	59.136	66.4107	-1.59337	-0.819295	-0.774073	-2.21	-2.7646	7.96e-07	5.2e-10	Any NS1	1
CSRNP1	13.1305	12.4792	30.9434	35.0939	76.9359	76.9546	31.7463	30.9633	404.754	399.633	180.819	188.223	-1.68833	-0.915124	-0.773201	-2.57072	-3.86747	3.26e-07	2.79e-13	Any NS1	1
DNAJC25	1.55449	1.81833	0.530156	0.602298	0.748986	0.645578	1.4824	1.53658	1.87013	2.09091	2.51673	3.12416	-1.18909	-0.417951	-0.771143	-1.24564	-1.37578	0.00148329	0.00198813	Any NS1	1
TCF7L2	4.56745	4.44151	3.30492	3.13288	4.23717	4.40971	3.44571	3.54694	9.30826	8.06774	6.10868	5.64518	-1.36533	-0.594377	-0.770953	-1.02795	-1.16302	0.00142317	6.42e-05	Any NS1	1
BUB1	5.75157	7.35989	8.34344	7.86872	9.83253	10.5671	4.3499	3.68875	24.142	24.009	13.805	13.6414	-1.38308	-0.613502	-0.769577	-1.5431	-1.5986	0.00344053	1.51e-05	Any NS1	1
CHD2	36.9977	36.8613	33.1764	31.5685	36.6058	38.8729	40.7186	35.0685	120.982	116.857	62.385	70.1346	-1.48852	-0.719762	-0.768759	-1.43176	-1.67118	5.83e-06	7.42e-08	Any NS1	1
SPRY4	11.3695	13.9177	19.5662	19.8447	25.23	27.4789	21.7059	23.0865	93.2417	99.6029	52.3295	49.9614	-1.68678	-0.919787	-0.766992	-1.73694	-2.40593	2.61e-07	3.29e-09	Any NS1	1
PREX1	0.01516	0.050261	0	0.075896	0	0	0.041108	0.050262	0.37878	0.579807	0.175225	0.179127	-1.34772	-0.580958	-0.766761	-3.62706	-3.16945	0.00929584	0.00179301	Any NS1	1
RASSF5	4.11919	3.98945	2.34125	2.24362	6.99008	6.9687	6.93497	9.23958	55.8	58.9287	24.9477	25.4053	-1.69705	-0.931	-0.766047	-2.59848	-3.97945	2.52e-11	1.31e-23	Any NS1	1
LOC100130331	0.090417	0.104403	0	0.152429	0.160852	0	0.247365	0.213467	6.11789	5.17992	1.91444	1.59658	-1.50807	-0.742973	-0.765092	-4.61496	-5.39063	1.1e-06	1.55e-10	Any NS1	1
CCL3L1	0	0	0	0	0	0	0	0	19.2921	21.3185	2.3735	33.1089	-1.47906	-0.714148	-0.764907	-7.65782	-8.7198	6.67e-08	1.39e-10	Any NS1	1
HOXB9	0.051477	0.056917	0.22198	0.05069	0	0	0	0.084942	1.80564	1.84515	0.603639	0.426097	-1.33358	-0.571589	-0.76199	-5.21906	-4.24439	0.000197097	4.68e-06	Any NS1	1
HIST1H2BF	1.11985	1.28576	1.12855	4.01936	2.11067	0	1.53759	0.446733	18.3115	13.3023	5.51894	5.91074	-1.25814	-0.497733	-0.760402	-3.62001	-2.59904	0.00066995	0.00221596	Any NS1	1
DXO	5.3871	4.38951	5.32177	7.78558	13.716	8.71713	4.60917	6.37196	27.7366	21.2416	19.6397	15.4938	-1.71036	-0.951247	-0.759114	-1.48032	-2.07637	0.00158423	4.13e-08	Any NS1	1
PAX5	0.04687	0	0	0.013668	0	0	0.040495	0	0.258316	0.039731	0.299262	0.179302	-1.35297	-0.594125	-0.758842	-4.07427	-3.64586	0.0164614	0.00624758	Any NS1	1
ZNF823	7.04998	7.98302	5.12118	3.84576	3.28849	3.94263	7.78341	7.79025	8.37835	10.5298	11.5567	14.2761	-1.19664	-0.439045	-0.757597	-1.08605	-1.16469	0.00838525	0.000164612	Any NS1	1
P3H2	24.2299	24.0634	18.0797	11.5724	10.4611	11.4347	22.0126	22.7676	26.9405	27.5893	45.1145	43.1607	-1.11397	-0.356703	-0.757263	-1.22048	-1.13363	0.00139835	0.000255189	Any NS1	1
KCNQ4	0.009281	0.023573	0	0.01562	0.100986	0.026683	0.025019	0.051431	1.86181	1.50054	0.564892	0.528783	-1.53907	-0.782736	-0.756333	-4.64144	-6.57373	3.38e-12	1.58e-21	Any NS1	1
CIP2A	0.425922	0.485713	0.434783	0.304937	0.479619	0.384647	0.276257	0.222339	0.966435	1.23264	0.614136	0.600622	-1.1846	-0.428898	-0.755702	-1.46477	-1.30739	0.001563	0.00053243	Any NS1	1
STARD13	6.2974	5.78183	6.6395	5.89579	3.98815	5.3342	4.96342	4.55027	20.3018	21.1631	9.13388	8.77754	-1.19206	-0.438776	-0.753284	-1.79964	-1.51813	2.05e-05	0.000439783	Any NS1	1
GBP7	0	0.014988	0	0	0.145158	0	0.06429	0	0.248971	0.356302	0.715422	0.544453	-1.69571	-0.944643	-0.751067	-3.35184	-6.50675	0.00120905	3.09e-07	Any NS1	1
MIR155HG	0.182144	0.10951	0	0.168235	0.252625	0.115157	0.23165	0.386857	6.16564	7.42542	26.1008	23.149	-1.48016	-0.729301	-0.750856	-6.03394	-7.03803	9.67e-17	1.32e-22	Any NS1	1
NAMPT	23.6687	26.9906	7.37887	6.73068	9.88018	8.6723	23.1475	20.3028	30.9273	36.7858	65.599	68.5216	-1.24456	-0.497877	-0.746683	-1.82578	-1.93655	3.47e-05	0.00018226	Any NS1	1
RTL5	0.085296	0.051195	0	0.030472	0	0.032427	0.062193	0.025439	0.251846	0.152429	0.103174	0.102113	-1.16698	-0.420672	-0.746311	-2.34994	-1.88448	0.0411116	0.0366139	Any NS1	1
TTC39B	3.2573	3.24164	2.39509	1.60264	3.885	3.97443	4.56055	3.40515	7.31887	8.40601	12.3596	14.9404	-1.67203	-0.926022	-0.746004	-1.57098	-2.29963	2.24e-07	7.41e-13	Any NS1	1
MYO10	20.7954	21.043	42.4771	40.1236	47.1589	47.1839	21.7622	19.2095	76.1545	79.095	55.7523	57.0316	-1.31779	-0.571968	-0.745823	-1.10769	-1.29892	0.0179029	0.00367773	Any NS1	1
GEM	0.687814	0.369919	1.13866	0.656107	1.15145	1.60636	1.27502	0.923109	43.4743	45.9511	13.4051	12.5217	-1.48532	-0.740398	-0.744926	-4.69722	-5.60981	1.54e-18	1.32e-22	Any NS1	1
NFATC1	1.15745	1.08759	2.50235	2.36653	1.71116	1.98307	1.13749	1.00151	28.0874	28.8182	7.90055	9.13677	-1.39031	-0.651023	-0.739291	-3.83327	-3.59974	4.78e-12	1.43e-09	Any NS1	1
MATN1-AS1	0.27032	0.465142	0.172036	0.159713	0.692506	0.325967	0.312548	0.387567	4.29458	2.60781	1.69868	1.54357	-1.52446	-0.788184	-0.736277	-2.71959	-3.42874	0.000107607	4.61e-08	Any NS1	1
ANGPTL2	0.291392	0.204069	0	0.105126	0	0.553805	0	0.059775	1.47996	1.4173	4.26227	4.83063	-1.42449	-0.69234	-0.732145	-4.60371	-4.38772	9.32e-06	4.85e-10	Any NS1	1
NEURL3	0.557812	0.195212	0.820788	1.9595	3.50879	4.90248	1.4042	1.74789	74.6918	81.5444	22.7588	26.1248	-1.5087	-0.777168	-0.731535	-4.31084	-6.02877	5.35e-13	1.07e-16	Any NS1	1
GOLGA2P10	5.66005	5.75716	5.68791	5.95345	7.77103	7.64584	3.35112	5.40313	25.3533	21.4929	11.4353	12.0983	-1.4083	-0.677772	-0.730531	-1.68374	-1.85197	0.000271489	4.92e-07	Any NS1	1
LOC100507144	0.318264	0.560698	0	0.510237	0	0	0	0.247901	2.40545	2.77303	9.44844	10.5136	-1.34164	-0.613176	-0.72846	-5.72128	-4.18992	4.97e-05	2e-06	Any NS1	1
KU-MEL-3	0	0.188723	0.695734	0.463479	0	0	0	0	2.67182	0.866941	3.68525	0.891812	-1.12099	-0.393542	-0.72745	-4.74354	-3.08724	0.00673116	0.0211666	Any NS1	1
SMIM13	3.97834	5.10789	2.65933	1.77656	3.07564	2.21123	4.07251	3.14839	4.51585	5.3187	7.59385	8.10017	-1.10775	-0.381533	-0.726222	-1.15192	-1.18728	0.00012352	0.00150593	Any NS1	1
UBE2D3	133.494	155.954	94.3987	78.777	89.67	83.8834	127.09	120.438	144.761	164.436	248.508	248.594	-1.10372	-0.378751	-0.724968	-1.05811	-1.05707	8e-05	0.000227146	Any NS1	1
PIK3R3	13.7827	15.5831	4.80479	5.58754	9.15365	8.65486	17.5338	14.1973	26.876	27.6366	22.6128	21.0236	-1.38473	-0.660097	-0.724637	-1.12047	-1.59763	0.000388417	7.03e-05	Any NS1	1
CXCL11	18.957	16.9884	2.15219	2.0591	84.198	81.9314	70.8286	53.9867	754.715	867.826	2777.99	2791.96	-1.49421	-0.773856	-0.720354	-4.72206	-7.80261	6.3e-25	6.05e-28	Any NS1	1
PGLYRP4	15.0181	13.6928	4.70609	5.0181	5.05347	6.62434	11.7422	15.2496	16.8441	15.5323	23.9559	22.6204	-1.13398	-0.414786	-0.719194	-1.12864	-1.30243	0.0103233	0.00322369	Any NS1	1
RND1	2.12774	1.47441	6.37555	4.89476	83.5186	84.4077	47.2896	39.9852	1209.91	1231.63	427.967	413.565	-1.58148	-0.863813	-0.717669	-3.82854	-8.04707	2.73e-14	4.12e-41	Any NS1	1
RNF223	0.862943	0.725618	0.343888	0.437083	0.633609	0.67948	0.674089	0.58584	10.4741	8.27905	2.35929	3.69186	-1.40375	-0.686268	-0.717478	-3.41689	-3.63398	4.89e-09	8.51e-11	Any NS1	1
CYP2U1	1.40089	1.52141	0.695197	0.498607	0.555527	0.434271	1.03659	1.10565	1.74574	1.31576	2.70303	3.22177	-1.03807	-0.323675	-0.714397	-1.62114	-1.39806	0.000620234	0.00363838	Any NS1	1
ISL1	3.02799	3.61516	2.35849	1.64408	4.34949	3.19159	4.05921	5.76367	23.4943	27.5784	10.2693	12.8781	-1.57342	-0.859932	-0.713487	-2.23205	-3.08237	2.39e-07	2.13e-13	Any NS1	1
IFNGR2	5.40435	5.30243	5.0364	5.3067	8.45594	8.85455	6.10033	6.56648	21.5018	20.7202	12.1322	13.7347	-1.69739	-0.985987	-0.711402	-1.31759	-1.936	4.74e-05	7.87e-12	Any NS1	1
GPD2	29.8889	31.2166	16.3395	12.4288	17.7076	17.6891	23.5456	19.2273	33.4881	33.6016	67.8141	68.1436	-1.12137	-0.412798	-0.708573	-1.49074	-1.44294	2.29e-06	0.000296684	Any NS1	1
LOC105369486	0	0	0	0	0	0.508715	0	0	0.382213	2.23759	1.49548	1.54907	-1.42746	-0.721922	-0.705541	-3.69568	-5.5023	0.0358275	0.000581811	Any NS1	1
SLC2A12	2.1769	2.39919	0.436166	0.472469	2.23741	1.58504	2.78964	2.36848	3.92388	4.05846	6.11198	6.20337	-1.51775	-0.813356	-0.704395	-1.30078	-2.19292	2.35e-06	0.00012045	Any NS1	1
PRR15	0.741922	0.759694	0.519833	1.17141	11.0289	11.831	3.53841	2.75289	85.2816	75.9822	31.267	37.0003	-1.67211	-0.967776	-0.704331	-3.12397	-6.33972	3.85e-07	3.47e-38	Any NS1	1
TFCP2L1	17.1589	18.9011	12.9424	12.9963	11.4952	11.9652	15.7487	14.1816	47.375	48.2299	22.1665	22.6702	-1.17901	-0.478666	-0.700343	-1.54125	-1.44834	7.62e-05	0.000194724	Any NS1	1
SOX13	1.63311	1.5247	2.2452	2.53831	3.99727	3.41036	1.92195	2.60723	17.509	17.6221	7.5739	7.78322	-1.54306	-0.845771	-0.697288	-2.22217	-2.89044	7.8e-07	6.81e-11	Any NS1	1
PLEKHA4	0.875208	0.559928	0.557161	1.05133	12.9792	14.7674	2.33839	2.07476	280.467	245.155	76.7799	84.4522	-1.49224	-0.795048	-0.697187	-4.55137	-8.04003	1.95e-09	2.31e-51	Any NS1	1
PLAUR	83.5979	71.2558	139.274	161.203	574.606	539.576	185.554	191.3	2942.75	2915.46	1312.29	1321.51	-1.66414	-0.970519	-0.693621	-2.63925	-4.42478	1.85e-06	2.45e-21	Any NS1	1
FGD6	12.8985	13.2672	8.79162	6.11334	9.29296	8.91772	15.0188	11.5873	16.8079	16.5174	24.3876	26.6591	-1.2716	-0.589115	-0.682487	-1.03502	-1.30075	0.000163666	5.91e-06	Any NS1	1
NEFM	0.303225	0.170533	0.802655	0.289751	1.98471	0.861295	2.8381	2.32358	129.561	136.49	35.6649	32.1149	-1.40952	-0.732954	-0.676563	-5.54041	-8.19227	6.36e-20	4.35e-34	Any NS1	1
LOC101927811	2.63982	1.79678	0	0.913885	1.74308	0.533379	1.52413	1.5365	3.6189	5.86641	14.7176	13.984	-1.27194	-0.596374	-0.675569	-2.95631	-2.97943	0.000148924	3.61e-05	Any NS1	1
DEPDC7	10.3822	14.6437	4.50335	5.01421	4.32432	5.56548	13.1528	10.8431	33.4261	39.9338	116.558	126.919	-1.31952	-0.644505	-0.675012	-3.33238	-3.45442	1.31e-09	7.88e-11	Any NS1	1
CD38	0.100129	0.094771	0.068158	0.100502	0.187232	0.114962	0.316787	0.210797	2.29561	2.65716	8.56774	10.0806	-1.40692	-0.734332	-0.672583	-4.92986	-6.1844	1.22e-13	4.51e-21	Any NS1	1
DUSP10	14.8387	14.5446	18.6747	17.419	22.9596	19.0354	16.8425	14.9513	60.4111	73.8046	34.249	32.8868	-1.39469	-0.722749	-0.671937	-1.58702	-1.85442	5.27e-05	1.89e-06	Any NS1	1
CCNL1	16.8452	18.2554	20.7148	16.0256	27.1553	30.0139	24.3426	19.6231	141.259	158.17	59.7645	62.9648	-1.48412	-0.814942	-0.669181	-2.20468	-2.80627	2.91e-07	9.38e-12	Any NS1	1
PLK2	224.94	236.286	103.373	91.6966	133.704	128.018	196.864	189.691	509.267	550.795	271.687	272.866	-1.15816	-0.489873	-0.668291	-1.45558	-1.59491	9.55e-05	0.000286558	Any NS1	1
PCDH10	0	0	0.037391	0.046238	1.4815	0.929316	0.127062	0.475862	31.0999	30.9884	8.33769	8.85278	-1.43826	-0.772329	-0.665934	-4.93317	-10.1382	9.47e-11	2.99e-31	Any NS1	1
LOC100130476	6.02357	5.73442	2.15449	2.53032	2.87937	2.42097	6.42562	5.95565	8.51122	7.83996	16.0525	13.829	-1.22973	-0.563898	-0.665831	-1.48467	-1.73313	0.00194879	5.45e-05	Any NS1	1
RELB	1.08822	0.739093	2.11242	2.64198	5.65525	5.74226	2.34604	1.92853	26.6508	22.8749	10.4965	12.7955	-1.59132	-0.926428	-0.664894	-2.35659	-3.66395	1.28e-05	2.37e-11	Any NS1	1
FOXA1	1.72281	1.67385	1.85925	1.34834	3.48854	2.90938	1.65783	1.96455	17.9516	19.0775	6.74664	7.71859	-1.48436	-0.820853	-0.663512	-2.50117	-3.22286	2.25e-07	1.38e-14	Any NS1	1
HSD17B7P2	3.14314	1.88918	2.35026	2.09594	5.52501	3.2197	3.99048	7.08313	46.755	49.7471	17.1583	18.6168	-1.51598	-0.852926	-0.663054	-2.84549	-4.10315	2.61e-07	2.69e-15	Any NS1	1
ZRANB2-AS1	0.674361	0.333792	0	0.068903	0.311933	0.323143	0.170853	0	1.91558	2.01587	0.371981	1.10775	-1.12158	-0.458532	-0.663048	-2.83721	-2.48052	0.0243041	0.0227348	Any NS1	1
SMCO2	0.141834	0.668455	1.05193	0.900567	0.474001	1.3265	0.395835	0.663467	7.44365	9.13323	2.9152	2.45564	-1.29526	-0.641361	-0.653901	-3.07762	-3.29149	0.00128069	0.000123192	Any NS1	1
KMT2E-AS1	0.515143	0.725786	0.695232	0.583488	0.548161	0.813661	0.981193	0.767855	3.46403	2.24394	1.69812	1.45993	-1.44204	-0.788734	-0.653303	-1.61503	-2.06522	0.00328621	1.63e-05	Any NS1	1
ARRDC4	50.1958	52.9702	20.239	16.2519	23.5391	21.7958	39.277	37.564	109.377	112.257	51.3038	55.3436	-1.03962	-0.389217	-0.650404	-1.57663	-1.55012	0.000163879	0.00253891	Any NS1	1
DNAAF1	0	0.109927	0	0	0	0	0	0.161593	0.561804	1.07833	0.426177	1.86479	-1.32513	-0.675	-0.650127	-3.71222	-4.80397	0.0410726	0.00313052	Any NS1	1
PTN	0.046332	0	0	0	0.131841	0	0.05865	0	0.724517	0.723515	2.42758	3.05889	-1.37234	-0.722415	-0.649924	-5.4234	-6.96411	3.96e-06	5.66e-09	Any NS1	1
ID4	0.0481	0.123617	0	0.004564	0.276569	0.117359	0.218256	0.248145	4.36645	3.55326	1.25883	1.2391	-1.44836	-0.798806	-0.649554	-3.74138	-6.12382	5.71e-11	5.43e-14	Any NS1	1
LINC02044	0	0.080405	0	0.112719	0	0	0	0	0	0.859093	1.50127	0.937855	-1.20333	-0.554624	-0.648704	-4.68961	-3.94132	0.0282004	0.0114254	Any NS1	1
NRCAM	0.923473	1.32063	0.347251	0.180601	0.790687	0.487295	1.32578	0.818281	1.27435	1.68552	1.99261	2.32752	-1.202	-0.555307	-0.646691	-1.22362	-1.68391	0.00416356	0.00803127	Any NS1	1
TP53BP2	9.4076	9.09708	11.7264	8.96012	11.5746	11.6963	8.89259	7.62928	34.6322	32.5954	15.8225	16.9516	-1.26422	-0.618464	-0.645757	-1.46808	-1.59439	0.000358232	5.1e-05	Any NS1	1
CCDC200	0	0	0	0	0	0	0.556609	0.64687	4.41918	4.81542	1.22945	2.02707	-1.45475	-0.810047	-0.644701	-3.1816	-6.08372	0.0358618	3.93e-05	Any NS1	1
TRIM24	3.33198	3.94048	2.18527	2.17741	2.30008	2.63496	2.91506	3.32413	10.0229	11.1715	4.61202	4.81245	-1.17914	-0.535681	-0.643456	-1.5916	-1.66803	0.000216947	0.000105365	Any NS1	1
C21orf91	4.5804	5.16374	1.01379	0.881589	2.0908	1.60955	4.81844	4.02892	7.34196	8.85248	20.7073	22.4149	-1.22581	-0.582643	-0.643164	-2.35668	-2.65374	3.69e-06	3.59e-05	Any NS1	1
IPCEF1	0.173544	0.149828	0	0.011097	0	0	0.126695	0.14139	0.115218	0.344306	0.464662	0.566781	-1.08959	-0.448244	-0.641346	-2.40301	-2.36868	0.0379254	0.0258963	Any NS1	1
ATP1B1	63.3876	70.6672	27.8795	24.1239	27.6989	27.9593	61.7565	66.7746	71.3546	73.2775	105.122	115.429	-1.04131	-0.400036	-0.641279	-1.11475	-1.25611	0.00824323	0.00166911	Any NS1	1
TESK2	1.0746	1.55154	1.59651	1.34234	2.50007	3.96523	2.3484	2.54566	15.7533	20.4752	7.95531	8.3125	-1.5705	-0.930597	-0.639903	-2.35133	-3.51269	8.59e-07	1.73e-14	Any NS1	1
RLF	14.8987	16.3272	8.52091	6.86952	7.98789	5.90491	16.0396	15.1935	15.9162	18.661	26.401	26.7267	-1.04655	-0.407006	-0.639543	-1.08529	-1.18037	0.0118538	0.000348173	Any NS1	1
WISP1	0.16564	0.08907	0.444645	0.188974	0	0.150683	0.074618	0.083642	0.437661	0.502322	1.69565	2.08624	-1.06299	-0.423716	-0.639278	-4.01254	-2.78159	0.000168785	0.000583178	Any NS1	1
FAM238C	1.1296	1.1291	0.538065	0.863794	0.506841	0.937235	1.69373	1.07813	2.30279	1.56962	1.80913	2.56259	-1.29643	-0.659328	-0.637098	-1.07764	-1.36689	0.0343571	0.000237583	Any NS1	1
CD69	0	0	0	0.10595	0	0	0	0.079157	0.254562	0.254684	0.635696	1.06622	-1.23175	-0.597357	-0.634391	-3.82768	-3.95655	0.0314926	0.0093223	Any NS1	1
CNOT4	17.1925	15.8209	12.7687	9.67733	15.3497	15.4553	12.6931	12.5089	31.475	35.5075	19.8345	19.7217	-1.16811	-0.538041	-0.63007	-1.06247	-1.21066	0.00186521	0.000292314	Any NS1	1
SH3RF1	8.02062	7.82768	8.27463	8.43381	10.7786	9.4921	7.79409	7.79563	25.5172	27.4639	13.5279	14.7593	-1.3218	-0.694213	-0.627585	-1.31714	-1.55957	0.000377457	8.65e-06	Any NS1	1
LGALS9B	0	0	0	0.923383	0	0	0	1.23629	12.1295	14.6803	4.19323	2.80834	-1.28937	-0.661982	-0.627384	-4.52126	-5.09361	0.000398564	2.71e-05	Any NS1	1
WHAMM	2.03615	2.08227	1.84718	1.88579	3.18726	3.59076	2.03013	2.36119	11.5953	11.9613	5.33551	5.89072	-1.49656	-0.869734	-0.626823	-1.7781	-2.39919	2.68e-05	3.27e-11	Any NS1	1
GADD45B	28.0045	24.0393	39.6675	54.8922	116.445	119.91	71.4815	84.1021	1337.95	1266.97	412.694	422.751	-1.4438	-0.817012	-0.626788	-3.28031	-4.76582	3.46e-11	4.6e-19	Any NS1	1
CAVIN2	2.38503	2.27056	0.734056	0.657721	1.60026	2.06912	2.77589	2.37893	7.96141	8.18168	26.3706	28.0549	-1.33038	-0.70504	-0.625344	-3.10412	-3.82514	4.05e-11	7.55e-12	Any NS1	1
GALNT3	43.647	48.1258	24.2142	21.0702	35.8698	29.814	32.8186	31.843	45.7119	45.5975	80.6335	80.2413	-1.01494	-0.391713	-0.623222	-1.06624	-1.14599	7.47e-05	0.0013298	Any NS1	1
MREG	12.0893	12.805	11.0976	9.78468	9.6592	9.14505	11.2659	9.71918	14.3894	14.7616	29.1895	31.3491	-1.04292	-0.421293	-0.621631	-1.28746	-1.20161	0.000123782	0.00034898	Any NS1	1
CFAP58-DT	0.289907	1.54633	0.503229	0.212449	0	0.422053	1.97395	1.54283	3.51438	4.19967	12.2582	10.8412	-1.31528	-0.699618	-0.615661	-2.99062	-3.90473	0.000521149	1.17e-06	Any NS1	1
SCAMP1-AS1	4.0524	4.73684	3.58664	4.4022	6.2276	5.85123	5.94795	6.0744	16.9363	18.4075	9.39377	10.6039	-1.57682	-0.964225	-0.612594	-1.31695	-1.93501	0.00219783	8.25e-07	Any NS1	1
LOC652276	4.96918	5.11186	6.51891	3.76042	6.65977	5.56829	4.29993	4.87333	19.0465	20.6875	8.62081	9.31593	-1.24656	-0.635612	-0.610947	-1.57262	-1.7702	0.000679533	5.98e-05	Any NS1	1
NOV	0.341251	0.483588	0	0.057837	0.37847	0.581615	0.705475	0.987686	6.35178	6.14099	22.5133	28.0181	-1.3276	-0.717354	-0.61025	-4.63497	-6.30867	2.42e-13	1.72e-17	Any NS1	1
PRDM2	17.0125	16.248	10.3092	9.3456	13.0094	14.285	14.3694	13.9498	33.249	37.16	18.8841	20.3503	-1.1661	-0.55627	-0.609831	-1.11805	-1.32924	0.000880888	0.000188048	Any NS1	1
FZD8	0.21386	0.177429	0.28841	0.345698	0.303761	0.258019	0.16351	0.23141	3.10606	2.68272	0.79261	0.786126	-1.23503	-0.627031	-0.608	-3.09721	-3.07024	3.55e-08	1.38e-07	Any NS1	1
ULBP1	2.35051	1.97071	1.46735	2.26892	3.05157	2.56017	5.35933	3.94554	56.5201	56.9703	16.1985	16.4904	-1.37029	-0.765526	-0.604764	-3.45296	-4.43446	4.28e-10	2.52e-17	Any NS1	1
LINC01181	0	0.142106	0	0.159593	0.662465	0	0	0	7.67866	8.63785	1.87233	2.17977	-1.31053	-0.706853	-0.603673	-5.39551	-6.04039	2.6e-05	2.21e-09	Any NS1	1
EAF2	5.09837	2.53622	1.8939	2.40888	4.91839	3.0151	5.49583	2.18825	18.2923	14.6425	8.63881	7.21481	-1.31493	-0.712415	-0.602515	-1.80055	-2.24057	0.00270791	2.7e-05	Any NS1	1
ESM1	0	0	0.27657	0.076186	0.258976	0.080498	0	0.044486	0.435302	0.819159	0.378181	0.277252	-1.09999	-0.499601	-0.600385	-2.53695	-3.02068	0.0440063	0.0252214	Any NS1	1
SEMA3G	0.065411	0.072142	0	0	0.282934	0.177493	0.059528	0.218884	1.68944	2.04233	0.820828	0.610292	-1.49605	-0.89667	-0.599378	-2.94962	-5.29534	0.000293542	5.9e-09	Any NS1	1
CTH	1.53411	1.85454	1.36698	0.786177	0.764177	1.03073	1.53423	1.07641	12.0436	14.7296	3.74857	3.40882	-1.17513	-0.576045	-0.599084	-3.09771	-2.9094	4.14e-07	7.23e-07	Any NS1	1
SERPINB1	150.865	170.769	94.9122	82.1331	160.107	170.153	147.07	146.489	217.711	230.96	349.752	371.145	-1.3489	-0.750111	-0.598788	-1.0209	-1.49031	1.43e-05	1.85e-07	Any NS1	1
LOC105447645	1.02667	1.20359	0	1.24605	0.772393	0.373487	1.57966	2.00191	8.93177	14.5129	4.11811	4.58901	-1.28163	-0.686178	-0.595453	-2.76383	-3.28946	0.000277119	7.61e-07	Any NS1	1
NAT1	1.34372	1.5835	0.63155	0.751944	1.01247	0.637544	1.52696	1.19008	1.44192	1.8867	2.05109	2.72456	-1.02522	-0.431881	-0.59334	-1.02016	-1.16977	0.00863865	0.00161462	Any NS1	1
MARCH3	0.37968	0.172792	0	0.176877	0.189952	0.353448	0.4119	0.645491	2.69582	3.77493	1.28749	1.26261	-1.39053	-0.799722	-0.590805	-2.55445	-3.7165	0.000147909	1.87e-08	Any NS1	1
SPRY1	5.66489	4.82986	1.83958	2.12182	2.42111	2.03664	5.13404	5.2035	6.02978	5.75415	10.4664	10.3182	-1.04734	-0.456864	-0.590473	-1.25435	-1.43967	0.00679708	0.00101184	Any NS1	1
KLHDC7B	0.035833	0.004359	0	0.007862	0.054887	0.119728	0.021105	0.039508	0.37414	0.393139	0.169494	0.191997	-1.57356	-0.983912	-0.58965	-2.48031	-4.57708	0.000678138	4.46e-09	Any NS1	1
OVOL1	9.89773	9.96969	2.84434	3.94256	36.8488	36.32	15.6885	19.5039	336.776	329.113	107.182	112.631	-1.43877	-0.853358	-0.585411	-3.17327	-5.3659	3.88e-09	5.96e-24	Any NS1	1
CCL3L3	0	0	0	0	0.764063	0.7142	0	0	58.0436	67.4992	30.8217	0	-1.26777	-0.682937	-0.584832	-7.07501	-9.78793	0.00453187	0.00361993	Any NS1	1
SCN3A	0	0.007448	0.01815	0.011778	0.12015	0.093845	0.030772	0.051252	16.5099	17.1834	3.26674	3.21526	-1.26547	-0.680944	-0.584528	-7.26642	-10.5559	5.16e-23	3.49e-28	Any NS1	1
CCSER2	12.7196	14.0071	6.62129	5.62695	8.4196	7.96132	12.9712	12.6544	13.7485	16.4206	24.7648	24.4609	-1.09118	-0.508759	-0.582418	-1.03966	-1.29812	0.000766656	0.000294198	Any NS1	1
ABL2	15.2525	16.7233	17.501	15.5073	13.4566	15.6412	15.4331	13.8376	76.7874	75.1435	25.4922	27.3924	-1.12906	-0.548711	-0.580346	-1.96092	-1.90793	3.5e-05	7.42e-05	Any NS1	1
TENT5C	0.322448	0.433244	0.332208	0.177029	3.17332	3.36084	3.14684	3.29489	28.3279	31.102	11.5811	11.8272	-1.57373	-0.998017	-0.575716	-2.81981	-6.35307	6e-11	1.16e-36	Any NS1	1
XRN1	5.99767	5.88305	1.65301	1.10216	3.92867	4.6152	6.85905	4.26918	8.50448	10.1512	20.2452	21.731	-1.22926	-0.654287	-0.574971	-1.73645	-2.35426	5.91e-06	5.53e-05	Any NS1	1
EDARADD	10.4043	10.5453	9.59485	10.7896	14.6833	17.4655	10.408	9.66986	18.1708	22.24	34.3298	29.8043	-1.42718	-0.852505	-0.574671	-1.12917	-1.56794	0.00153838	4.54e-09	Any NS1	1
BIRC2	42.1435	45.3516	22.0132	17.3012	24.495	21.2451	40.3373	37.6662	46.2956	46.794	90.0302	95.4199	-1.01146	-0.443443	-0.568016	-1.28904	-1.40458	0.000670786	0.000580707	Any NS1	1
ANKRD55	0	0	0	0	0	0	0	0	0.147305	0.868899	0.706855	0.450418	-1.05451	-0.488368	-0.566145	-4.37382	-5.43642	0.0169709	0.000886053	Any NS1	1
FMR1	8.44322	8.35905	3.28767	2.70817	5.42193	4.85862	7.32407	6.47597	8.92062	9.09337	17.2647	17.711	-1.04378	-0.47971	-0.564074	-1.25426	-1.49984	0.000106185	0.00117165	Any NS1	1
HIST1H3D	5.05143	4.98166	3.54713	11.2924	5.6591	0.666245	2.98842	3.5636	79.0112	69.2871	13.8883	16.5668	-1.07023	-0.506466	-0.563768	-3.9652	-3.04153	5.97e-07	4.41e-05	Any NS1	1
FGF5	2.07739	1.9184	0.82798	0.663436	1.57627	1.47436	1.80518	1.40139	3.30327	3.48422	10.3553	11.0296	-1.17988	-0.616181	-0.563695	-2.27369	-2.63162	5.48e-07	5.75e-07	Any NS1	1
CALHM5	0.297319	0.319256	0.33832	0.194688	0.382768	0.229548	0.142223	0.303593	0.398134	0.572234	1.3253	1.15134	-1.11263	-0.549325	-0.5633	-1.81892	-1.84985	0.00102078	7.04e-05	Any NS1	1
C9orf47	0.022001	0	0.086857	0.056531	0	0.152229	0	0	0.244808	0.296056	0.872937	1.19293	-1.18723	-0.624345	-0.562881	-4.54107	-4.49157	0.00228256	2.93e-05	Any NS1	1
LGALS9C	0.187061	0.412162	0	0.503474	0.411725	0	0	0	4.19482	1.67401	0.817944	1.21281	-1.02531	-0.464042	-0.561272	-4.63982	-2.8237	0.00331972	0.00628413	Any NS1	1
HIST1H3H	1.59064	1.5654	0.916	1.01948	5.99601	4.00336	1.248	3.26336	25.3905	28.7917	10.3373	12.12	-1.50474	-0.943505	-0.561239	-2.57024	-4.11548	0.000158316	2.22e-11	Any NS1	1
CITED2	20.2082	17.8551	11.3429	11.4226	35.8278	34.6162	23.1531	23.9992	787.993	764.069	166.508	182.574	-1.26981	-0.709954	-0.559852	-4.16707	-5.2619	6.37e-13	4.12e-21	Any NS1	1
BCAR1	18.845	15.7888	34.7155	37.4554	34.2097	31.7471	17.0337	19.7901	110.413	92.1238	40.1471	45.7327	-1.05084	-0.493232	-0.557605	-1.62656	-1.63308	0.00110442	0.0043618	Any NS1	1
LAYN	21.7929	21.2957	6.76059	7.04562	11.6944	12.3951	20.4316	17.7736	25.4686	27.5578	63.6495	60.5648	-1.09592	-0.540408	-0.555512	-1.62321	-1.91662	8.78e-05	0.000192989	Any NS1	1
FYB1	2.64152	2.65196	2.98141	2.76019	5.96251	5.39669	4.06494	2.92107	9.57303	9.04783	18.0075	19.6424	-1.514	-0.959319	-0.554679	-1.72633	-2.56763	1.08e-05	1.31e-15	Any NS1	1
GRIN1	0.036671	0.025755	0.022472	0.005147	0	0	0	0.05194	0.177689	0.223884	0.038708	0.073923	-1.0412	-0.489061	-0.552139	-3.0735	-2.77202	0.049641	0.00508152	Any NS1	1
IL23A	2.09219	1.28807	2.45122	1.81876	5.34844	7.142	3.6889	3.1082	85.2835	75.0728	21.8221	21.5128	-1.32023	-0.769536	-0.55069	-3.58101	-5.05016	6.72e-08	3.16e-15	Any NS1	1
FBXO11	35.1179	37.1763	17.6492	15.6059	23.3169	18.4503	36.6527	32.7877	40.5584	48.9317	98.365	103.643	-1.09027	-0.54387	-0.546399	-1.50557	-1.73008	0.000252668	3.88e-05	Any NS1	1
HIST2H2BE	28.9253	27.9058	20.1132	18.4634	19.9446	17.6918	29.0988	28.8422	79.9683	92.4701	41.0379	33.8788	-1.11726	-0.571454	-0.545801	-1.51662	-1.64505	0.00103413	0.000107287	Any NS1	1
ZFHX2	0.280858	0.247393	0.126289	0.513468	0.37001	0.405735	0.19171	0.258416	1.61327	1.56389	0.597655	0.543179	-1.09426	-0.548853	-0.545409	-1.97513	-2.02246	0.00514273	0.00373375	Any NS1	1
RSRP1	35.3169	32.3785	20.994	18.8861	25.5139	22.7642	29.3849	27.7448	103.589	117.751	40.1521	43.1697	-1.07815	-0.533325	-0.544828	-1.67793	-1.78691	0.000358247	0.000166256	Any NS1	1
UBE2Z	34.0122	34.0113	42.1558	39.1296	50.5025	47.6709	31.2289	32.0778	112.373	104.529	56.146	59.0697	-1.18376	-0.63975	-0.544014	-1.17516	-1.38608	0.00434632	0.000217075	Any NS1	1
CDKN1C	1.24512	1.0936	0	0.005655	0.071656	0.792874	1.00834	1.64656	16.4408	17.7446	3.71327	4.29533	-1.19518	-0.652989	-0.542186	-3.80339	-4.5761	2.69e-05	0.00956032	Any NS1	1
HIST1H2AD	0.37624	0	0.817072	0	0	0	0	1.79603	5.52463	9.20198	2.38908	2.73356	-1.20704	-0.66522	-0.54182	-3.10554	-4.85027	0.031731	6.04e-05	Any NS1	1
PFKFB3	65.5358	59.9138	68.131	73.2786	55.2749	51.966	65.2339	61.9743	321.198	318.729	100.185	102.477	-1.06641	-0.525193	-0.54122	-1.99984	-1.90506	7.58e-05	0.000256678	Any NS1	1
ABHD17B	3.08033	4.41558	2.58849	3.29645	4.06526	5.7524	5.66768	5.37716	19.5662	16.7338	8.9105	10.0087	-1.48802	-0.94863	-0.539394	-1.539	-2.28991	3.33e-05	2.57e-10	Any NS1	1
GSAP	1.51887	1.92618	0.73326	0.953113	1.14972	1.05881	2.19195	1.93202	2.41291	3.29531	6.80504	5.80091	-1.20924	-0.673561	-0.535679	-1.64812	-2.06621	0.00120776	7.88e-06	Any NS1	1
NFAT5	5.84287	6.17804	2.73453	3.97723	3.29089	6.98985	6.40028	4.91065	13.5093	11.4587	6.84894	9.0254	-1.15956	-0.62495	-0.534606	-1.05937	-1.3962	0.00830182	7.43e-05	Any NS1	1
ABCC9	1.03982	0.920776	0.95946	0.86776	1.94237	0.187164	0.636885	0.656163	22.2998	20.0405	3.86187	5.19832	-1.17532	-0.641149	-0.534173	-4.12535	-4.03469	4.26e-07	5.18e-11	Any NS1	1
RTL9	0.209134	0.103087	0.255587	0.113525	1.26869	0.541611	0.337687	0.436205	38.353	38.2403	7.60002	6.96687	-1.22394	-0.689998	-0.533947	-5.33124	-7.46456	1.01e-12	8.71e-23	Any NS1	1
CCT6P3	2.71661	1.91714	1.12943	0.823723	1.23323	1.03959	2.41045	1.66967	2.4216	3.22834	7.2661	8.14273	-1.02934	-0.495491	-0.533844	-1.85396	-1.93662	0.00124036	0.000591161	Any NS1	1
CRISPLD2	0.193548	0.184114	0.269838	0.329977	1.368	1.28076	1.34736	1.25423	17.0489	17.5824	5.24484	5.16483	-1.38474	-0.852615	-0.532123	-3.2506	-5.78615	9.51e-09	9.49e-20	Any NS1	1
FSIP1	1.33579	1.83235	0.380446	0.765536	1.8519	1.69814	3.22665	2.489	5.02485	5.94058	13.921	13.2909	-1.39687	-0.866022	-0.530848	-2.1583	-3.36376	2.63e-06	8.07e-12	Any NS1	1
SNHG12	45.3885	51.9258	44.295	47.0053	61.343	45.9303	40.0506	36.8684	419.837	419.183	102.879	111.606	-1.14307	-0.613903	-0.529166	-2.66765	-2.74194	4.58e-06	6.9e-07	Any NS1	1
FOXO1	1.72626	1.77473	0.92045	1.13659	2.03324	1.94842	1.54368	1.71115	4.42976	4.36319	2.46462	2.75287	-1.33466	-0.807481	-0.527183	-1.08668	-1.59596	0.00140644	1.8e-06	Any NS1	1
TNFAIP6	0.213837	0.170391	0.621078	0.723331	0.263926	0.300606	0.179386	0.464593	17.3522	18.5388	118.299	116.609	-1.16757	-0.641059	-0.526511	-7.8699	-7.42726	1.61e-27	8.09e-23	Any NS1	1
IFIT5	14.1024	13.62	5.23304	4.60442	13.0148	11.556	14.7183	11.5107	18.6789	20.4309	35.2301	38.2134	-1.22453	-0.699915	-0.524617	-1.26156	-1.86756	2.11e-05	1.7e-05	Any NS1	1
TEX14	0.133556	0.155031	0.403341	0.146959	3.64219	2.38996	2.34739	2.07988	74.9594	73.5246	16.8306	16.6045	-1.27421	-0.751467	-0.522742	-4.28012	-8.24336	1.68e-12	2.26e-30	Any NS1	1
HS6ST3	0.022546	0.085354	0.028888	0.057056	0.057247	0.185554	0.060201	0.059427	0.414255	0.283287	0.18498	0.23282	-1.39904	-0.876869	-0.52217	-1.7901	-2.66577	0.0203171	6.57e-05	Any NS1	1
PTX3	0.039253	0.223344	1.75609	1.44267	0	0.194282	0.255708	0.602132	6.01684	5.35862	38.2396	38.8718	-1.09711	-0.576376	-0.520738	-6.40548	-4.76866	1.05e-13	0.000521898	Any NS1	1
HEATR9	0	0	0	0	0	0.354694	0	0.157003	5.02433	5.65862	0.861903	1.14512	-1.17294	-0.654795	-0.518141	-4.74647	-7.21715	0.00164261	8.82e-07	Any NS1	1
MEF2C	0.511845	0.652439	0.220031	0.182221	0.285964	0.321284	0.880904	0.884699	1.06976	1.75035	3.93936	3.70372	-1.24238	-0.725535	-0.516846	-2.2447	-2.99821	0.000233382	5.67e-08	Any NS1	1
EGLN3	22.1421	22.2477	6.84192	4.21695	8.60439	12.172	51.4804	45.1435	68.5843	73.7381	64.0074	71.9064	-1.51067	-0.995903	-0.514771	-1.39209	-2.64442	0.0381609	5.05e-08	Any NS1	1
NEUROG1	0	0	0	0	0	0	0	0	0.483205	0.089583	0.918612	1.00606	-1.0013	-0.492483	-0.50882	-5.47165	-6.53978	0.000814854	1.26e-05	Any NS1	1
C12orf57	54.5243	50.8764	69.4512	88.3917	98.5642	113.558	75.6876	76.9775	594.38	559.123	181.81	198.346	-1.24425	-0.740612	-0.503636	-2.21858	-2.76732	1.36e-05	1.29e-07	Any NS1	1
RDH10	2.36142	2.7197	1.15767	1.24821	2.93104	2.56602	4.04248	3.97521	16.2253	14.906	6.44938	7.08771	-1.38063	-0.87805	-0.502579	-1.87164	-2.86868	9.47e-06	3.14e-11	Any NS1	1
DIRC3	0.19492	0.273669	0.148427	0.319909	0.134232	0	0.542569	0.672988	0.793687	1.07718	2.06144	2.60789	-1.26176	-0.760203	-0.50156	-2.28418	-2.96726	0.0123424	5.15e-06	Any NS1	1
DCP1B	11.6848	9.18643	5.93158	5.76839	11.845	8.51953	7.15911	7.63602	29.9033	29.8699	12.5791	13.3494	-1.06947	-0.568818	-0.500652	-1.42658	-1.66191	0.00444419	0.000365952	Any NS1	1
PPM1D	2.01757	1.9585	0.495377	1.03614	1.60332	1.65257	2.6531	1.91894	4.73751	4.59661	2.92761	2.86551	-1.25824	-0.759485	-0.498753	-1.07757	-1.71862	0.0038018	0.000122574	Any NS1	1
UBASH3A	0	0	0	0	0	0	0.203654	0	0.211298	0.606776	3.0524	2.55832	-1.06915	-0.574481	-0.49467	-4.87742	-6.70889	0.00409258	2.07e-05	Any NS1	1
CCT6P1	5.99817	6.47014	3.49511	3.12826	2.04643	3.01557	4.37915	6.28158	8.00471	8.44704	35.2933	35.2833	-1.00454	-0.512892	-0.491652	-2.55657	-2.43673	0.000126674	4.61e-05	Any NS1	1
CTGF	17.547	16.5336	25.1947	25.7974	34.6077	34.6211	30.739	32.0487	210.269	183.528	69.451	67.6508	-1.28664	-0.796387	-0.490254	-2.15656	-2.8675	3.66e-06	7.81e-09	Any NS1	1
ID2	1.22272	1.28177	1.32584	0.880038	24.1247	21.9075	23.5132	20.7129	250.341	256.851	79.3968	85.3545	-1.41412	-0.927871	-0.486247	-3.04688	-7.45928	1.21e-10	3.81e-48	Any NS1	1
NRARP	0.074631	0.07239	0.018203	0.023331	0.345313	0.354776	0.137233	0.179029	4.30299	3.74678	1.02023	1.07785	-1.27785	-0.793907	-0.483939	-3.46616	-6.06459	1.29e-08	2.81e-23	Any NS1	1
SP8	0.047463	0.034897	0.065517	0.04445	0.406518	0.221142	0.020889	0.038579	12.9285	11.219	1.76269	2.07143	-1.1395	-0.663356	-0.476147	-5.56044	-7.53205	7.44e-09	2.91e-22	Any NS1	1
FOS	65.7955	62.8345	34.5333	36.0374	56.9425	64.4421	60.609	58.0872	459.023	434.661	114.894	118.702	-1.11615	-0.640674	-0.475478	-2.38601	-2.80107	1.63e-05	4.18e-07	Any NS1	1
RGL1	0.94333	1.14598	1.19654	0.610409	1.58968	0.797711	1.74053	1.82977	4.35228	4.15534	17.3429	19.0002	-1.17241	-0.700064	-0.472345	-3.01052	-3.77882	9.02e-07	4.58e-11	Any NS1	1
TENT5B	20.4249	16.7723	7.15144	7.11037	15.182	15.4893	11.9044	14.821	59.148	53.0094	20.359	22.2866	-1.00865	-0.537991	-0.470657	-1.57647	-1.9015	0.00096324	0.000427655	Any NS1	1
MED26	2.15829	1.99074	2.7121	2.11042	3.39773	3.31376	2.12328	1.78819	13.9023	12.1713	4.51924	4.76316	-1.15819	-0.68913	-0.469063	-1.8805	-2.22719	0.000571014	4.79e-06	Any NS1	1
JMJD1C	5.30011	5.08288	2.87768	2.61341	3.99191	4.40074	7.64709	6.13175	13.1137	14.7221	8.22784	8.58623	-1.3021	-0.833189	-0.468907	-1.15468	-1.7772	0.00174867	9.86e-08	Any NS1	1
SOCS3	3.99126	3.80021	4.38062	4.02325	14.6603	15.8635	10.4156	13.6739	155.075	147.128	43.4428	43.0094	-1.30397	-0.837525	-0.466449	-2.98204	-4.8411	1.17e-08	2.68e-22	Any NS1	1
PCP4L1	1.33443	1.89641	0	0.317029	2.19077	1.23724	1.55018	1.63358	7.23954	7.90043	3.14321	3.03581	-1.21008	-0.745206	-0.464875	-1.80293	-2.74042	0.0133395	0.000554577	Any NS1	1
BRD2	182.605	166.955	172.985	169.716	272.167	263.217	188.156	184.443	948.713	961.351	383.922	361.547	-1.22444	-0.76282	-0.461624	-1.6906	-2.19303	0.000331336	2.62e-07	Any NS1	1
CTNNA3	0.018526	0.014771	0	0	0.017672	0	0.031948	0.008875	0.030016	0.060109	0.174235	0.125513	-1.12653	-0.665266	-0.461261	-2.8559	-3.59123	0.0370697	0.00367773	Any NS1	1
GLRX	74.2338	88.8496	69.3328	82.4268	74.5768	72.9528	108.024	92.5556	110.33	126.042	228.403	241.873	-1.10837	-0.647511	-0.460857	-1.13758	-1.38436	0.00100218	2.51e-05	Any NS1	1
PLK3	6.1826	5.52338	7.07965	8.2597	12.8629	14.8366	5.24612	5.81745	48.734	42.4415	18.37	20.4697	-1.27862	-0.820508	-0.458112	-1.8825	-2.4949	0.000923136	1.06e-08	Any NS1	1
ACE2	4.25226	3.88411	1.23104	1.07045	2.97483	4.5945	6.93243	5.41107	10.0419	12.4376	36.9528	32.3313	-1.22137	-0.763525	-0.457841	-2.31309	-3.40626	6.22e-06	2.34e-09	Any NS1	1
NASP	32.9811	31.1853	33.8854	31.8411	41.6915	48.0612	34.4975	29.9142	145.065	142.395	59.293	56.947	-1.15682	-0.699559	-0.457262	-1.53101	-1.88587	0.00129262	1.27e-05	Any NS1	1
JUN	63.2398	50.0559	53.4714	56.263	143.547	143.919	82.6886	93.6572	912.603	837.781	259.945	313.353	-1.30085	-0.845227	-0.455627	-2.46839	-3.63843	1.78e-06	3.34e-15	Any NS1	1
HIST1H3J	0	0	0	0	0	0	0	0	3.6342	4.69339	0.674041	0.493926	-1.0264	-0.57146	-0.454938	-4.50535	-5.56068	0.0298339	0.00245644	Any NS1	1
NUAK2	13.222	12.693	16.1611	15.1708	34.3232	37.396	14.7978	15.1244	142.755	147.444	55.3481	58.22	-1.329	-0.874659	-0.454345	-2.12714	-3.05933	0.00013884	1.61e-12	Any NS1	1
ZNF267	5.08999	5.30484	2.66205	2.01721	3.14988	2.61809	6.286	5.06846	6.8858	6.801	18.8461	18.74	-1.03634	-0.583762	-0.452574	-1.69627	-2.02922	0.000927147	2.51e-05	Any NS1	1
KLHL38	0.098318	0	0	0	0.415905	0	0	0.16247	2.80353	1.61112	0.560582	0.916757	-1.22247	-0.770027	-0.45244	-3.53403	-5.32074	0.0278311	0.000438084	Any NS1	1
SLC45A4	2.16091	1.77827	2.33095	3.69998	4.04589	4.80588	2.19955	2.94029	27.7548	24.2074	7.23653	7.59848	-1.15218	-0.700204	-0.451977	-2.40361	-2.96607	4.89e-05	3.24e-07	Any NS1	1
LMO4	2.5497	3.0336	2.29144	1.59871	3.84991	2.83812	3.13219	2.80204	9.69674	9.9471	4.50608	4.94289	-1.25063	-0.803126	-0.447505	-1.34444	-1.89094	0.000989488	9.72e-07	Any NS1	1
RELT	2.66083	2.26891	4.53137	5.65934	7.58527	6.35052	4.42046	4.13447	33.3339	31.3173	10.5284	10.8485	-1.17428	-0.727772	-0.44651	-2.08367	-2.71757	0.000153466	4.12e-06	Any NS1	1
C11orf96	0.002505	0.005464	0	0.03198	0.080625	0.053245	0.039778	0.028652	0.807687	0.535363	0.143885	0.237406	-1.21666	-0.773014	-0.44365	-3.29081	-5.40801	6.7e-06	6.08e-09	Any NS1	1
MAFA	0.010702	0	0	0	0.048976	0.022814	0.028314	0.026365	2.87254	2.31973	0.367113	0.3223	-1.0869	-0.644061	-0.442843	-5.74423	-8.84598	4.89e-09	7.37e-12	Any NS1	1
NPTX2	0	0	0	0.010554	0	0	0.029238	0.018052	1.41371	0.993268	0.163305	0.173837	-1.07258	-0.630793	-0.441791	-5.65106	-7.26111	0.000121781	7.03e-07	Any NS1	1
SLC35E4	2.25198	1.67803	2.0434	2.41261	4.14909	4.33293	2.12924	1.63026	14.8721	11.9422	5.30119	6.6043	-1.27741	-0.83622	-0.441191	-1.8189	-2.4415	0.00129968	3.74e-08	Any NS1	1
SOX21	0.214327	0.312452	0.149267	0.12778	0.290681	0.269307	0.244623	0.157145	0.967473	0.733784	0.315362	0.420699	-1.05781	-0.617233	-0.440573	-1.48324	-1.84271	0.0133876	0.000656926	Any NS1	1
FLJ46875	0.10035	0.095781	0.039612	0.028577	0.037553	0.034231	0.050708	0.113254	0.249221	0.265662	2.17653	2.10257	-1.01281	-0.577473	-0.43534	-4.38998	-4.42815	1.5e-06	7.81e-08	Any NS1	1
MAFB	1.60431	1.4423	0.663339	0.894048	12.8475	13.8919	9.4486	10.9487	180.158	170.798	40.2711	46.5168	-1.25215	-0.817341	-0.434806	-3.36745	-6.86242	1.43e-09	1.1e-35	Any NS1	1
AKAP7	0.860825	0.531723	0.519327	0.233062	0.661732	0.80477	1.18234	0.60286	1.41923	1.933	6.18953	6.07041	-1.12812	-0.693897	-0.434221	-2.38711	-3.14103	0.000164964	4.05e-07	Any NS1	1
NT5C3A	33.6591	40.3685	7.58826	8.78548	44.4165	37.8074	66.7916	59.4072	96.2302	112.729	256.725	260.463	-1.3062	-0.873657	-0.432541	-1.91303	-3.30484	2.28e-06	9.06e-09	Any NS1	1
CEMIP2	13.3596	12.18	18.4601	16.4865	22.0511	22.5104	19.4265	16.7575	76.0648	79.8391	31.4149	31.5862	-1.21187	-0.781449	-0.43042	-1.58249	-2.08644	0.000436601	5.88e-06	Any NS1	1
HOXD1	0	0.015894	0	0.027388	0	0	0.038243	0.023569	0.571076	0.238057	0.085435	0.130242	-1.0353	-0.605007	-0.430294	-3.78647	-4.33229	0.0206497	0.00149976	Any NS1	1
MSX1	0.087303	0.05996	0.229068	0.219056	1.60952	1.4564	1.0105	1.21595	20.4717	18.2301	4.56674	4.96798	-1.24096	-0.810705	-0.430255	-3.34393	-6.62427	1.28e-08	9.86e-22	Any NS1	1
ANGPT2	0	0.030539	0	0.032258	0.07275	0	0	0.091345	0.39009	0.364525	0.129134	0.110391	-1.18718	-0.762613	-0.424569	-2.56026	-3.88836	0.048678	0.000589352	Any NS1	1
TLR2	3.57357	3.83021	1.08151	0.902793	2.16002	2.88454	4.07489	4.34959	7.22377	8.62258	40.5296	43.647	-1.04882	-0.625023	-0.423793	-2.99037	-3.68434	3.32e-06	1.2e-07	Any NS1	1
TNFSF13B	0.121821	0.127273	0	0.036586	0.3844	0.194568	0.269266	0.149042	1.15464	1.03265	7.09073	7.29631	-1.09227	-0.670197	-0.422072	-4.15766	-6.02473	1.03e-08	2.76e-14	Any NS1	1
PRICKLE2	5.81288	7.08371	4.69853	3.42155	5.55869	5.48008	8.22208	7.98761	9.172	11.2948	22.8663	24.7555	-1.14859	-0.727724	-0.42087	-1.43427	-1.94237	0.00038817	5.7e-07	Any NS1	1
EGR2	0.16329	0	0.481987	0.177581	0.14955	0	0.219943	0.456341	11.9287	15.8294	1.79239	1.30036	-1.00355	-0.582748	-0.420799	-5.2658	-5.69627	1.46e-06	6.63e-08	Any NS1	1
KLF2	0.032169	0.010618	0.108603	0.052705	0.220571	0.286627	0.025563	0.047494	12.4563	8.48115	1.35922	1.40997	-1.04233	-0.624069	-0.418264	-5.51795	-7.18242	2.49e-06	5.54e-17	Any NS1	1
ATP1B2	0.132848	0	0	0	0.332472	0.624301	0.186821	0.461801	13.3814	13.5871	2.05961	2.0031	-1.10105	-0.683959	-0.417094	-4.39309	-7.8923	1.88e-06	8.54e-10	Any NS1	1
EIF4A3	99.2247	95.1179	116.404	105.796	120.832	122.191	113.726	108.423	325.906	335.163	157.283	150.387	-1.06283	-0.648679	-0.414149	-1.20066	-1.45701	0.00314437	0.00040626	Any NS1	1
ADM	114.314	92.2887	46.9916	49.9868	135.615	135.613	125.297	143.307	489.221	475.741	212.812	236.42	-1.32105	-0.90844	-0.412608	-1.53304	-2.51837	5.96e-05	1.57e-09	Any NS1	1
HBEGF	14.2645	13.4535	61.7897	57.9376	69.4672	73.6437	54.5409	54.824	567.733	582.501	128.776	132.811	-1.08242	-0.670695	-0.411728	-2.63647	-3.43466	1.11e-05	1.22e-05	Any NS1	1
PI3	237.353	314.408	218.975	211.158	239.152	259.255	345.654	396.855	422.584	466.56	877.521	898.444	-1.1994	-0.789289	-0.410115	-1.21912	-1.67198	0.000532254	9.32e-08	Any NS1	1
DUSP8	0.070086	0.062867	0.045805	0.054509	0.131964	0.14517	0.08095	0.094202	1.38691	1.1741	0.244636	0.342334	-1.14241	-0.733008	-0.409404	-2.95887	-4.01155	8.99e-06	5.44e-11	Any NS1	1
TRPC4	0.004283	0.005095	0	0	0.012144	0.011083	0	0	0.663886	0.930251	0.070971	0.093292	-1.00805	-0.60221	-0.405843	-6.5859	-7.45351	8.57e-06	3.52e-08	Any NS1	1
ADAM8	9.40834	7.7999	24.6828	28.2017	33.9049	32.4737	9.96323	12.3368	96.4639	85.99	34.1124	37.3617	-1.00491	-0.60048	-0.404429	-1.65141	-2.03695	0.012339	0.00234258	Any NS1	1
GADD45G	0.041278	0.314334	0.182729	0.169637	1.52049	1.25029	0.767938	0.550792	33.0602	29.3707	4.70768	4.36226	-1.07839	-0.678121	-0.400267	-4.32448	-6.95396	1.22e-07	6.43e-15	Any NS1	1
SMAD7	2.03557	1.53682	2.33721	1.92594	3.10252	3.00553	2.10114	2.86549	6.99893	8.0894	3.89026	4.32116	-1.32582	-0.9264	-0.399421	-1.20625	-1.81242	0.00157375	1.13e-06	Any NS1	1
ZC3H12A	19.8492	15.4006	29.2593	31.7251	74.9443	68.7062	42.2434	50.8615	387.563	354.827	127.682	134.489	-1.30015	-0.90203	-0.398119	-2.22904	-3.60146	6.89e-06	1.65e-12	Any NS1	1
HCP5	0.404026	0.463354	0.285795	0.698436	0.519274	0.486962	1.51398	0.982021	2.557	4.62263	1.80822	2.26008	-1.30091	-0.90342	-0.397489	-1.74466	-2.72174	0.0177611	1.76e-05	Any NS1	1
TTC6	0.093722	0.067432	0.042486	0.174037	0.160923	0.223107	0.093829	0.109167	1.29769	0.927802	0.4	0.216987	-1.06447	-0.66753	-0.396938	-2.43473	-3.02276	0.00445084	0.00018955	Any NS1	1
DDX60	39.0526	41.2042	7.77947	7.39508	45.9148	43.3517	85.0716	68.1608	109.919	122.181	237.778	258.86	-1.35131	-0.95578	-0.395528	-1.70391	-3.24524	9.41e-06	3.88e-08	Any NS1	1
ZNF385C	0.380536	0.10518	1.27764	0.246063	0.622101	1.36617	1.17658	0.956642	5.43906	8.6258	1.72095	2.90444	-1.09995	-0.705603	-0.394345	-2.30815	-3.72536	0.00137279	9.48e-06	Any NS1	1
EGR1	37.1003	27.8607	17.0277	19.0773	57.8054	59.8497	24.0468	23.1676	837.431	782.471	118.75	118.171	-1.03402	-0.640086	-0.393932	-3.6429	-4.50795	1.73e-06	2.66e-11	Any NS1	1
TWIST1	0.27357	0.316241	0.438427	0.326465	0.558369	0.466731	0.361282	0.375288	1.50394	0.855506	0.729868	0.710794	-1.19787	-0.807006	-0.390861	-1.24402	-1.73905	0.00757942	4.49e-05	Any NS1	1
DLX3	1.11976	0.878018	0.41177	0.663898	2.00598	0.944221	2.55697	2.02526	14.8878	12.8759	4.25615	4.40813	-1.22678	-0.839039	-0.387745	-2.40208	-3.77814	0.000161785	1.07e-10	Any NS1	1
SPSB4	0	0.013092	0.052273	0	0.163222	0.051035	0	0.01983	0.809082	0.862817	0.103553	0.289871	-1.10686	-0.721422	-0.385436	-3.47166	-6.08962	0.00745295	5.46e-06	Any NS1	1
SLC8B1	12.3803	10.7535	14.6744	15.9029	17.703	22.2566	15.0557	16.0591	46.4207	46.7552	24.8456	24.3128	-1.23562	-0.854641	-0.380981	-1.14003	-1.63349	0.00388609	3.93e-05	Any NS1	1
SORD2P	1.6962	1.2771	0	1.5397	5.58764	5.38766	1.67017	0.588591	6.10681	12.1681	21.2655	29.5598	-1.21515	-0.835672	-0.379482	-2.49838	-4.04696	0.0021531	3.82e-11	Any NS1	1
ACER2	4.08848	3.59273	2.37954	2.44571	2.75324	3.8539	7.69695	5.25471	13.662	13.141	7.81388	7.98945	-1.34011	-0.963179	-0.376933	-1.24638	-2.00563	0.00888483	1.51e-08	Any NS1	1
RIMS2	3.69706	3.10832	1.69756	1.51504	4.1741	3.29501	2.83968	3.12116	4.15704	4.9297	9.6336	9.19807	-1.07911	-0.705489	-0.373616	-1.17198	-1.74209	0.0023476	1.54e-05	Any NS1	1
SMURF1	20.3439	18.5373	22.6376	25.3237	35.1618	35.7069	18.4102	18.5038	66.0145	63.0838	36.093	38.4935	-1.15256	-0.782066	-0.370498	-1.04834	-1.45697	0.023549	3.85e-05	Any NS1	1
GBX2	0.04888	0.026811	0	0	0	0.101586	0	0.120801	1.69057	0.704501	0.318524	0.296595	-1.01898	-0.650422	-0.368563	-3.69083	-5.23489	0.0079121	2.52e-05	Any NS1	1
FAM222A	0.076343	0.075329	0	0.075531	1.01356	0.653798	0.527895	0.544829	10.1531	10.1032	1.85902	2.39656	-1.15324	-0.790178	-0.363067	-3.32166	-6.86639	5.24e-07	9.67e-22	Any NS1	1
LOC284578	0	0	0	0.032192	0.138585	0	0	0	0.629505	0.893564	0.175109	0.128124	-1.04256	-0.679592	-0.362973	-4.01414	-5.09519	0.0297603	0.00218195	Any NS1	1
INTS6L	4.71902	4.70918	2.80777	1.98968	3.48771	4.77411	7.24826	6.99012	22.7552	25.4188	8.87648	9.55666	-1.14738	-0.786488	-0.360888	-1.71278	-2.51932	0.00111935	1.97e-07	Any NS1	1
PLEKHH2	0.260428	0.263092	0.12663	0.158679	0.313151	0.395645	0.550278	0.268238	0.579616	0.931507	2.68546	2.95068	-1.11706	-0.759218	-0.357842	-2.35056	-3.36103	0.000332944	1.7e-08	Any NS1	1
SIX5	0.919713	0.816555	1.00572	0.972438	1.50143	1.66114	0.693047	0.947486	3.00188	2.26201	1.59817	1.90827	-1.19934	-0.842802	-0.356541	-1.00532	-1.47096	0.0338199	5.77e-06	Any NS1	1
DUSP1	28.2557	28.089	28.3558	27.1666	82.1341	77.8467	63.0766	65.7143	447.714	403.069	142.5	159.697	-1.29461	-0.943151	-0.351461	-2.14378	-3.62039	4.55e-06	1.08e-16	Any NS1	1
STARD4	22.2869	26.2347	13.1282	16.0897	23.9144	23.147	31.9707	28.6199	35.4555	37.2219	66.6691	70.839	-1.17474	-0.826838	-0.347898	-1.08128	-1.68289	0.000476903	1.17e-07	Any NS1	1
FAM43A	0.307503	0.362919	0.428629	0.555792	5.12568	5.58862	2.12972	2.57607	66.9947	59.9455	10.1163	13.7056	-1.10725	-0.759599	-0.347655	-3.44099	-6.75302	1.05e-06	3.58e-25	Any NS1	1
ARID5A	1.37038	2.20628	3.04295	3.61579	12.4759	11.0264	3.64649	3.73008	65.5183	65.2282	18.0413	19.121	-1.18078	-0.837159	-0.343626	-2.58966	-4.26238	0.000194722	5.56e-13	Any NS1	1
ARG2	12.0601	14.3789	25.7845	22.955	27.617	24.0741	26.094	19.1918	81.8226	92.9703	32.2458	31.7344	-1.00317	-0.66007	-0.343096	-1.44554	-1.88186	0.0052272	0.000991182	Any NS1	1
RASD1	0.041928	0.04573	0.559553	1.57593	20.0642	17.709	8.40825	8.30655	388.148	365.937	43.5042	47.3325	-1.02193	-0.678844	-0.343084	-4.1106	-8.704	1.87e-07	1.23e-09	Any NS1	1
DEPP1	1.09703	0.711636	0.289528	1.40986	2.54686	2.66316	3.54031	3.68055	26.1251	28.9987	6.30989	7.88427	-1.16342	-0.82146	-0.341957	-2.61475	-4.45726	4.99e-05	3.47e-11	Any NS1	1
SERTAD1	31.8818	29.581	54.1841	62.6107	92.0885	87.2363	66.3613	80.0463	432.653	427.218	133.569	139.137	-1.13989	-0.804123	-0.335766	-1.94655	-2.87997	0.000189617	3.69e-07	Any NS1	1
TIPARP-AS1	0.121348	0.062435	0.218147	0.081491	0.08926	0.344412	0.121805	0.344617	0.890922	1.30255	0.210004	0.805673	-1.11139	-0.776687	-0.334703	-1.91291	-3.02735	0.0491224	0.000142687	Any NS1	1
CSRNP2	8.36736	8.07812	9.10066	7.66873	14.7755	14.7892	12.1555	11.2917	57.0089	58.4206	19.8732	21.6801	-1.17295	-0.838501	-0.334448	-1.7114	-2.49445	0.000467462	3.69e-08	Any NS1	1
RGS16	1.41789	1.22092	0.878778	2.11289	10.3405	10.1933	10.1324	11.6042	115.428	107.87	25.0569	30.0394	-1.18621	-0.85232	-0.333892	-2.87323	-5.83099	7.23e-07	2.55e-21	Any NS1	1
UNC5B	2.4232	2.3677	1.61947	1.58144	2.79099	3.29764	2.29261	2.62024	10.69	10.0432	3.83609	3.83237	-1.0857	-0.757064	-0.328636	-1.51233	-2.10334	0.00274011	4.55e-06	Any NS1	1
TMEM74	0.052996	0.031648	0	0.052238	0	0.106071	0.172781	0.115726	0.964161	0.900686	0.196199	0.239878	-1.07279	-0.757488	-0.315303	-2.63086	-4.07005	0.00922519	7.32e-06	Any NS1	1
TAPBPL	3.05295	3.55399	2.15252	5.56678	6.86412	8.35986	4.4767	5.05738	16.8219	22.3297	9.53411	10.2315	-1.21801	-0.9058	-0.312207	-1.39791	-2.21681	0.00510876	7.73e-06	Any NS1	1
KHDRBS3	0.207138	0.186255	0.225437	0.216168	0.317709	0.373745	0.371238	0.362977	1.39282	1.41052	0.58221	0.52996	-1.22107	-0.911131	-0.309935	-1.59297	-2.47369	0.00102669	6.04e-08	Any NS1	1
SMTNL1	0.186699	0	0.844295	0	1.62832	0.764867	0.256873	0.31209	4.76539	2.65972	1.73628	1.56942	-1.079	-0.77518	-0.303817	-2.12926	-4.51619	0.0403429	0.000148707	Any NS1	1
RRAD	6.0511	5.29131	4.16808	4.62717	26.4024	25.4959	9.00971	10.4449	291.772	230.083	40.232	42.2291	-1.00799	-0.710346	-0.297641	-3.23101	-5.18999	2.97e-05	6.32e-16	Any NS1	1
HSD17B14	3.08107	3.96637	2.98365	2.21531	4.9654	3.27473	3.88644	4.82897	15.577	14.5908	5.30331	6.13598	-1.05882	-0.761497	-0.297324	-1.40606	-2.01282	0.029547	0.000290716	Any NS1	1
POU3F1	0.032752	0.04335	0.013772	0.015668	0.194281	0.166719	0.069355	0.048432	1.4906	1.17927	0.296155	0.277634	-1.0734	-0.777909	-0.295493	-2.9446	-5.17136	0.000276881	1.04e-12	Any NS1	1
TPRN	0.033246	0.028757	0.031692	0.031281	0.108876	0.072421	0.063971	0.059712	0.418019	0.40494	0.140168	0.149615	-1.23151	-0.943581	-0.287929	-2.01493	-3.40932	0.000158316	5.51e-13	Any NS1	1
ELF3	15.5813	18.399	15.0614	14.4063	33.0705	32.2712	25.9555	31.1066	178.567	174.619	47.8739	50.4075	-1.09522	-0.816335	-0.278883	-2.03466	-3.09785	0.00027672	1.97e-09	Any NS1	1
FOXC1	0.719765	0.682841	0.468775	0.489699	1.57743	1.22351	0.696289	0.770721	5.59518	5.17848	1.73871	1.83888	-1.11913	-0.840766	-0.278367	-1.89243	-2.88073	0.0010855	8.74e-10	Any NS1	1
NXF1	48.7256	41.8325	61.4958	67.8522	101.483	91.1617	68.8424	66.201	334.883	335.142	114.234	110.476	-1.04597	-0.778626	-0.267346	-1.5945	-2.25402	0.00303221	1.49e-05	Any NS1	1
SLC6A10P	0.030181	0.132203	0	0.063781	0.406542	0.127632	0.246157	0.101872	2.08465	1.15406	0.557662	0.4444	-1.04462	-0.801474	-0.243145	-2.46449	-4.243	0.0182113	1.98e-05	Any NS1	1
ZNF503	4.54118	3.56445	3.0891	3.68094	7.804	8.36547	4.26785	5.31619	23.0067	20.4577	8.81826	11.1883	-1.21239	-0.97293	-0.239464	-1.43888	-2.35063	0.00253807	6.77e-10	Any NS1	1
MAFF	5.76739	4.74867	9.89891	11.5432	26.5818	24.5699	9.372	11.5292	119.657	103.925	26.216	30.1954	-1.00227	-0.783984	-0.218286	-2.10181	-3.34242	0.00261985	9.74e-08	Any NS1	1
HSPA2	5.19658	5.51434	3.92874	6.3311	24.8583	24.0199	15.2253	17.9378	134.128	131.225	38.4784	35.9822	-1.12849	-0.930564	-0.197928	-2.19927	-4.26704	0.000120162	3.5e-16	Any NS1	1
TBX3	1.60341	1.42589	1.41025	1.96822	8.31019	7.82024	7.0109	7.79305	51.3296	52.0216	11.8626	13.456	-1.06431	-0.916156	-0.148159	-2.21059	-4.57475	0.000182777	1.74e-16	Any NS1	1
METRNL	12.8027	11.0257	7.11004	9.64772	21.4988	20.0625	12.9166	15.8966	53.1263	49.6451	21.7373	25.8197	-1.12491	-0.989742	-0.135168	-1.23376	-2.14879	0.00753821	4.36e-08	Any NS1	1
FAM102A	6.46007	6.24243	4.39079	5.31451	9.67191	9.83273	7.19121	9.33174	25.5113	29.1433	11.1035	11.1325	-1.03103	-0.903365	-0.12767	-1.23524	-2.03689	0.0124753	2.26e-06	Any NS1	1
CDKN1A	381.916	366.851	419.83	470.368	869.793	788.531	535.575	594.621	2133	2123.18	893.465	922.6	-1.08129	-0.960056	-0.12123	-1.26289	-2.12583	0.0079121	3.93e-07	Any NS1	1
FBXO32	2.06177	2.27227	1.57908	1.88758	2.4574	2.65741	3.76875	3.10796	7.37452	8.13659	3.60825	3.73432	-1.05077	-0.942296	-0.108475	-1.06956	-1.79743	0.0200696	5.32e-06	Any NS1	1
FZD9	0.031757	0.020933	0	0.043207	0.058437	0.163439	0.067321	0.062902	0.295594	0.331003	0.123231	0.115592	-0.990067	-1.02989	0.0398243	-1.43007	-3.12406	0.130646	0.000137134	WT NS1	1
NRIR	0.202693	0	0	0	2.29219	0	0	0.323435	2.20959	1.07009	2.76626	1.35138	-0.95137	-1.0072	0.0558305	-1.80458	-4.63383	0.317948	0.00329876	WT NS1	1
NECTIN2	18.6381	15.8718	21.8365	25.1225	42.8458	43.5703	19.4918	22.835	71.9254	63.367	36.4137	39.3178	-0.932286	-1.00176	0.069477	-0.843318	-1.59426	0.116309	3.66e-05	WT NS1	1
TMEM158	0.045832	0.043969	0.048335	0.053557	0.174912	0.121463	0.060598	0.103074	0.443305	0.329159	0.136633	0.148978	-0.935646	-1.02026	0.0846114	-1.34451	-2.69058	0.0539847	6.24e-07	WT NS1	1
ODF3B	0.829551	0.387947	0.101945	0.281346	1.63624	0.919231	0.627178	0.783485	2.21047	1.52921	1.10603	1.5896	-0.980812	-1.06947	0.0886605	-0.858108	-2.1549	0.177768	0.000137514	WT NS1	1
AZIN2	1.8959	1.9093	1.78603	5.96168	4.66684	6.59104	4.33121	6.05396	7.99621	7.10998	5.90113	8.13003	-0.898955	-1.00291	0.103952	-0.530804	-1.4986	0.271309	0.0177863	WT NS1	1
RBCK1	22.2313	18.0656	23.2589	25.097	41.6161	43.0722	21.5521	25.2883	56.6009	56.5423	33.8151	39.2809	-0.897781	-1.01581	0.118029	-0.630737	-1.29828	0.196389	6.96e-05	WT NS1	1
STAC3	0.430308	0.894942	0	0.627191	0.76047	1.43026	0.980478	1.57583	1.88749	2.96491	1.87549	1.1059	-0.878192	-1.01197	0.133777	-0.753598	-2.02842	0.475503	0.0125773	WT NS1	1
ZFP36L1	30.8525	27.1815	20.8918	19.8514	41.6402	39.6035	26.6846	25.8824	44.9327	45.5467	42.161	45.5161	-0.916924	-1.07134	0.15442	-0.533329	-1.10683	0.0813867	1.16e-14	WT NS1	1
RIPK3	17.0288	15.7143	24.2129	25.954	45.9185	49.1203	19.6845	17.1222	48.7142	46.6114	45.5866	46.3415	-0.882074	-1.03871	0.156632	-0.630969	-1.39159	0.289196	1.68e-05	WT NS1	1
TAGAP	0.408038	0.683329	0.204197	1.06496	1.90555	1.32595	1.61844	2.40384	2.4941	1.47182	4.09431	6.33193	-0.832594	-1.01604	0.183442	-1.09776	-2.77519	0.0748532	1.35e-05	WT NS1	1
CASP4	224.005	228.414	155.835	152.026	221.502	238.835	319.114	276.274	272.108	264.719	383.703	387.419	-0.809613	-1.01053	0.200919	-0.431665	-1.03114	0.0986866	6.56e-07	WT NS1	1
TAP2	40.6338	36.72	43.0616	47.2321	94.2305	96.1457	41.0671	47.6127	115.887	112.182	86.379	85.7669	-0.992286	-1.20362	0.21133	-0.643725	-1.48166	0.213335	1.29e-08	WT NS1	1
CD27-AS1	0.842429	1.02932	0.241231	0.797773	1.12277	1.6697	1.63359	1.62095	3.08061	3.14842	1.43331	1.63518	-0.848042	-1.08265	0.234607	-0.695969	-1.78143	0.372255	0.00360396	WT NS1	1
GOLGA6C	0.062364	0.053193	0	0.007836	0.115339	0.090661	0.260413	0.063919	0.178727	0.239859	0.163353	0.373799	-0.885534	-1.15791	0.272375	-1.04659	-3.03988	0.307263	0.000838083	WT NS1	1
IER5	8.65148	8.04899	8.95241	8.85257	25.4779	24.2403	17.3599	20.329	71.7402	52.3516	17.934	20.0025	-0.752162	-1.04099	0.288825	-1.03861	-2.48299	0.109477	1.19e-06	WT NS1	1
SIDT1	1.82731	1.92197	1.8075	0.649214	3.21763	3.25897	3.40164	2.6081	2.86762	2.95364	6.95832	5.90434	-0.769498	-1.05967	0.290167	-0.71211	-1.87208	0.138669	6.89e-05	WT NS1	1
LRG1	1.10768	1.97661	1.91406	1.59728	4.08157	2.79166	3.49925	2.27575	7.63049	5.77799	3.02318	3.20055	-0.781043	-1.08726	0.306218	-0.75869	-1.82142	0.313752	0.00164497	WT NS1	1
C1orf74	31.4189	32.3069	17.8532	16.9821	50.8169	52.8593	29.3563	26.9119	40.3447	48.1281	50.6842	52.1974	-0.677469	-1.02141	0.343941	-0.374038	-1.22197	0.429301	1.84e-07	WT NS1	1
SOCS1	0.692082	0.474853	0.170429	0.901747	15.4316	12.1585	1.98963	2.7794	31.4607	24.1368	8.86573	10.499	-0.854531	-1.23039	0.375864	-1.34356	-5.24066	0.176083	1.89e-20	WT NS1	1
IFI44L	28.0886	25.321	3.96841	4.31362	40.0215	39.0132	51.7715	37.7652	43.1874	47.1341	68.487	75.1152	-0.90311	-1.28191	0.378797	-0.590498	-2.24995	0.0381904	0.000552939	WT NS1	1
ADAR	167.959	164.712	129.559	130.588	255.621	252.874	200.202	183.981	283.478	289.236	278.928	269.997	-0.904542	-1.29483	0.390291	-0.45291	-1.16781	0.0552718	1.08e-23	WT NS1	1
APOBEC3B	5.23434	3.54804	3.38511	4.46613	16.4171	9.58537	4.46808	7.06292	17.1685	15.3355	9.87181	14.1938	-0.98216	-1.37298	0.390823	-0.724525	-1.97337	0.275671	2.76e-08	WT NS1	1
LOC102724163	0.405385	0	0	0	0.764063	2.8568	1.66983	0	1.1048	2.14018	3.38099	3.60369	-0.835866	-1.23211	0.396245	-1.20852	-4.49711	0.453433	0.00135098	WT NS1	1
TAC3	0	0.232723	0	0.181876	1.52813	0	1.11322	1.94061	4.41918	2.14018	1.53681	0.675691	-0.657445	-1.09515	0.4377	-0.938372	-4.15863	0.591398	0.00624758	WT NS1	1
TRAF3IP2-AS1	0.231887	0.953303	0.036341	0.014968	0.764063	1.46068	0.556609	2.27282	1.76346	1.6877	1.72419	0.778533	-0.561772	-1.01818	0.456404	-0.208503	-2.93877	0.903437	0.025491	WT NS1	1
CNP	44.3104	39.997	41.5997	49.0313	115.295	115.101	51.4684	55.1947	134.206	138.576	91.1639	93.6875	-0.877222	-1.33366	0.456434	-0.565707	-1.61946	0.320022	3.39e-09	WT NS1	1
ERG	0.402416	1.04835	0.112386	0.437984	1.65181	1.14842	1.14385	1.13314	1.09316	1.49212	2.241	1.52076	-0.708447	-1.17957	0.471125	-0.495907	-1.87698	0.46059	0.00161596	WT NS1	1
LOC100506544	0.477111	0.3214	0.846807	0.816327	2.83695	4.09938	0.562459	0.456517	3.06652	1.95975	2.28116	1.88859	-0.516627	-1.02606	0.509436	-0.388793	-2.22151	0.796594	0.00034464	WT NS1	1
UNC93B1	4.04222	3.64534	5.45122	6.02798	19.5392	18.2457	4.97096	6.07745	24.572	21.9969	9.48991	12.8539	-0.637803	-1.15972	0.52192	-0.624393	-2.06591	0.491844	3.11e-06	WT NS1	1
CMTR1	39.5496	36.9135	33.7852	40.289	66.4967	67.7001	48.7096	47.4458	67.8676	66.0856	63.2347	62.9801	-0.669823	-1.19661	0.526784	-0.301414	-1.01954	0.334901	9.63e-09	WT NS1	1
ENGASE	7.08936	6.81958	7.30994	6.77997	11.7546	11.8412	10.3267	14.4083	21.459	18.5514	9.26649	10.368	-0.599486	-1.1273	0.527815	-0.439502	-1.33507	0.435382	0.000787015	WT NS1	1
VEGFC	14.7211	13.2859	17.3083	18.9384	40.5348	42.1827	22.6811	20.7719	53.1077	45.2081	38.5619	37.6899	-0.992635	-1.52337	0.530735	-0.592795	-1.66084	0.202353	5.36e-09	WT NS1	1
PSME1	161.472	165.139	150.341	133.192	297.69	245.802	230.166	211.199	291.632	318.018	312.882	293.691	-0.89275	-1.43333	0.540583	-0.431796	-1.24109	0.0551382	2.84e-20	WT NS1	1
IFITM2	66.2477	61.4044	69.9589	72.4773	117.854	120.063	100.413	104.881	128.734	119.897	149.643	145.295	-0.909784	-1.4624	0.552613	-0.428462	-1.23769	0.0296681	5.26e-09	WT NS1	1
CHN1	0.330691	0.26662	0.474068	0.305112	0.561978	0.7125	0.79062	0.750392	0.8039	1.49238	0.365356	0.81434	-0.509701	-1.0675	0.557801	-0.379888	-1.58944	0.747081	0.0386308	WT NS1	1
HELZ2	17.9859	14.941	12.9042	17.3671	68.8132	71.4278	28.4178	32.9803	123.389	109.226	45.5088	55.7307	-0.806595	-1.36626	0.559663	-0.860327	-2.65446	0.202765	1.8e-11	WT NS1	1
PPM1J	2.08125	2.64145	2.22017	2.99207	4.46146	5.877	3.50848	3.19683	6.21115	5.83948	5.12201	5.54276	-0.96118	-1.52412	0.562941	-0.566034	-1.40072	0.172216	7.42e-06	WT NS1	1
CSRP2	85.1309	84.0128	90.695	74.9328	100.856	109.987	187.021	177.889	215.988	210.273	127.863	119.823	-0.57267	-1.14377	0.571098	-0.368377	-1.25668	0.516676	0.000129939	WT NS1	1
RXRG	0.107554	0.122622	0	0	0.425939	0	0.603337	0.876803	0.889445	0.862219	0.447914	0.703582	-0.858592	-1.46041	0.601821	-0.555689	-3.54763	0.775857	0.0210028	WT NS1	1
TMEM229B	1.77449	1.37905	0.79867	1.21555	4.41168	6.48793	2.93778	1.48126	6.35286	6.0911	4.85496	4.06445	-0.914547	-1.5204	0.605849	-0.624966	-2.22691	0.404973	3.6e-11	WT NS1	1
CHSY3	0.291001	0.266352	0.124724	0.091721	0.380645	0.509838	0.511366	0.357948	0.346108	0.358265	0.67365	0.633591	-0.561761	-1.20488	0.643117	-0.375979	-1.64802	0.607931	0.00359202	WT NS1	1
FLT3LG	0.185597	0.067313	0.275976	0.488885	1.98418	1.95787	0.330757	0.622773	1.28233	2.67286	0.821751	1.47789	-0.525791	-1.17629	0.650501	-0.548394	-2.83177	0.693808	0.0022157	WT NS1	1
TRIM56	6.88525	5.50319	7.3007	8.10718	16.9625	20.786	8.05814	7.82006	18.9032	16.1531	9.26262	10.6342	-0.353215	-1.00503	0.651819	-0.162932	-1.20976	0.864823	0.00199796	WT NS1	1
CARD8-AS1	0.010476	0.015514	0.005805	0.007039	0.021827	0.025422	0.01222	0.02119	0.02256	0.016003	0.025614	0.023897	-0.606691	-1.25892	0.652233	-0.27771	-1.39787	0.754809	0.013834	WT NS1	1
IFITM3	604.975	563.573	668.484	726.867	1274.57	1309.85	920.181	864.05	1575.93	1477.08	976.603	856.364	-0.548631	-1.23993	0.691295	-0.294698	-1.1597	0.584743	0.00094674	WT NS1	1
PARP10	4.5799	4.24144	3.99546	5.27645	16.2724	18.7283	8.07849	9.79271	28.2831	25.102	11.4236	13.7508	-0.767431	-1.46154	0.694113	-0.705511	-2.35604	0.267826	1.33e-09	WT NS1	1
ZCCHC2	0.835835	0.834324	0.483038	0.521501	1.40594	1.66697	1.24224	1.21776	2.20896	2.1787	1.33003	1.31699	-0.790347	-1.50053	0.710179	-0.47984	-1.66224	0.258482	1.28e-07	WT NS1	1
USP42	3.39392	2.76683	2.03925	2.19188	5.3678	5.86819	3.13352	3.34167	5.28634	5.16509	4.40813	4.57849	-0.568615	-1.28034	0.711727	-0.263538	-1.13987	0.608273	7.37e-08	WT NS1	1
CIB2	1.02595	0.906125	1.04491	0.900116	2.50008	2.54887	1.08725	1.21713	2.06303	2.4115	1.41906	1.35174	-0.336299	-1.05242	0.716119	-0.112686	-1.13013	0.908181	0.00269523	WT NS1	1
CBR3	1.06376	0.713806	1.90364	2.20983	11.2708	13.0603	1.74559	3.83087	13.0013	13.0601	7.20957	7.63054	-0.709671	-1.43357	0.723904	-0.587208	-3.05103	0.583335	5.07e-09	WT NS1	1
PRKD2	39.009	32.8587	41.8941	46.8053	102.126	111.211	45.8823	52.4916	100.399	94.8248	63.4116	63.2792	-0.429111	-1.16326	0.734144	-0.172486	-1.22892	0.83141	0.000214385	WT NS1	1
OGFR	17.0471	14.108	18.243	21.3804	55.0774	53.7641	19.5567	26.347	54.573	50.2997	35.7711	38.6084	-0.648777	-1.38659	0.737815	-0.334868	-1.56121	0.644967	3.6e-07	WT NS1	1
KRT75	24.0809	21.2123	22.3761	25.8127	48.9332	47.4548	31.6562	29.3963	42.5302	36.0519	52.3774	46.9546	-0.660773	-1.40283	0.742056	-0.30492	-1.15593	0.479307	6.56e-07	WT NS1	1
FOXQ1	0.192841	0.139715	0.150379	0.118468	0.768422	0.853982	0.255062	0.370709	1.1427	0.947822	0.207745	0.249039	-0.363749	-1.11985	0.756103	-0.319445	-2.35015	0.816704	0.000422953	WT NS1	1
TYMP	12.0272	8.37612	7.64648	8.77549	37.5189	39.7553	13.1484	16.8004	49.2728	42.3806	23.158	31.0781	-0.747232	-1.51399	0.766758	-0.569728	-2.24078	0.4327	8.85e-13	WT NS1	1
OSR2	4.0079	3.1703	1.20229	1.74129	14.0651	10.6581	9.48828	14.6769	25.3543	26.2287	12.0565	15.3444	-0.979922	-1.75544	0.775523	-0.818953	-3.18521	0.0856824	2.18e-13	WT NS1	1
ATRIP-TREX1	1.14824	0.727811	0	0.426339	2.60332	2.85702	1.4896	1.80809	3.13904	3.61916	0.979062	1.68724	-0.433934	-1.21266	0.778727	-0.232534	-2.27987	0.824785	0.00295482	WT NS1	1
TREX1	10.5155	8.40276	6.09544	11.8256	48.5356	45.7776	14.6926	12.7635	43.9799	48.0385	25.2438	23.7966	-0.521269	-1.32684	0.805574	-0.334911	-2.13747	0.751814	1.49e-07	WT NS1	1
COL9A2	0.017077	0.074309	0.076088	0.035498	0.078154	0.221066	0.137488	0.201757	0.240786	0.167066	0.147597	0.16888	-0.656915	-1.47988	0.822964	-0.223794	-2.21289	0.893696	0.0465649	WT NS1	1
GDNF	0.080455	0	0	0.133085	2.9441	1.62989	0.443913	0.51243	3.05814	1.95413	0.557574	0.40633	-0.337152	-1.1622	0.825052	-0.255513	-4.72593	0.894117	4.93e-05	WT NS1	1
IFI6	203.764	196.389	160.882	204.401	1154.2	1271.69	573.708	582.051	1998.37	1777.28	982.226	1118.45	-0.981976	-1.81527	0.833293	-0.843197	-3.18822	0.123516	4.44e-25	WT NS1	1
MTMR11	5.40178	4.59825	4.65032	7.73224	18.5928	21.0209	9.01632	9.1179	22.6159	19.5712	13.7595	13.7536	-0.689065	-1.53258	0.843514	-0.403333	-1.84359	0.555482	9.1e-07	WT NS1	1
C5AR1	0.809654	0.15338	0.277551	0.370554	1.03405	1.20748	1.48677	1.30645	1.28533	2.13424	1.39497	0.873969	-0.571652	-1.41823	0.846574	-0.246123	-1.9835	0.832962	0.0184851	WT NS1	1
IFIT1B	0.081168	0.095793	0.295137	0.062916	1.06559	0.495246	0.900148	0.376839	0.600546	1.19265	1.02695	0.187655	-0.396722	-1.2599	0.863179	-0.218657	-3.0931	0.912637	0.0234294	WT NS1	1
LINC01671	0.205266	0.115175	0	0	2.14792	1.20976	1.71114	0	0	0.564121	2.0717	1.94054	-0.247098	-1.11877	0.871668	-0.0417289	-3.85961	0.989877	0.020978	WT NS1	1
C1R	5.56041	4.33488	3.56764	3.9679	18.7891	16.1573	9.02147	8.99592	24.3809	22.4493	16.0338	12.8639	-0.905512	-1.78566	0.880152	-0.653563	-2.34904	0.25068	2.85e-12	WT NS1	1
LY6E	101.725	99.2866	111.406	150.012	411.557	415.079	162.973	192.049	397.047	352.233	171.485	192.014	-0.296211	-1.22238	0.926171	-0.0438537	-1.49174	0.969878	0.000581811	WT NS1	1
HSH2D	11.5266	9.12124	7.29384	8.89186	61.8655	57.1916	24.1312	25.171	81.9102	77.0164	38.0492	44.4536	-0.782726	-1.76227	0.979548	-0.651461	-2.95785	0.35289	4.99e-17	WT NS1	1
FBXO6	29.017	27.6385	24.6203	26.3407	54.5001	73.446	33.0282	43.2978	51.4929	53.7826	51.356	56.9827	-0.516666	-1.49824	0.981572	-0.189874	-1.22306	0.730145	1.86e-14	WT NS1	1
CCNA1	3.61576	2.78217	3.18259	2.77472	30.431	26.4099	7.5689	4.37515	17.2555	22.7873	14.6792	16.834	-0.515923	-1.51936	1.00344	-0.17492	-2.78965	0.89536	1.55e-23	WT NS1	1
HSPH1	67.0348	65.7315	40.1788	36.0804	93.3143	83.3498	164.432	145.049	73.7549	83.5039	118.409	117.154	-0.163113	-1.18212	1.01901	0.181761	-1.17042	0.738635	7.64e-06	WT NS1	1
C3AR1	0.379838	0.122828	0.118717	0.200042	1.72889	2.29191	1.21072	0.730219	0.83332	0.745457	2.42169	2.69959	-0.447284	-1.47608	1.0288	-0.311349	-3.20342	0.793576	6.65e-06	WT NS1	1
MLKL	20.693	20.1954	18.4939	20.6991	46.24	45.0543	42.5496	33.3983	59.5852	54.4708	46.3127	48.3402	-0.936301	-2.01252	1.07622	-0.449477	-1.61491	0.103522	1.05e-15	WT NS1	1
MT1M	4.51017	2.43704	2.13893	2.85742	8.00066	5.6089	10.9282	7.19685	8.67641	10.5048	4.82769	6.19088	-0.371065	-1.45122	1.08015	-0.0128648	-1.4997	0.992404	0.0192163	WT NS1	1
RBFOX3	0.04236	0	0	0.04375	0.765415	0.36055	0.512718	0.640328	0.655065	1.35286	0.152351	0.324004	-0.384987	-1.46643	1.08144	-0.206147	-4.71504	0.901055	0.000135535	WT NS1	1
TRIM21	131.113	113.218	82.9244	107.875	260.866	257.172	190.976	188.162	299.782	297.827	250.982	251.294	-0.879067	-1.9649	1.08583	-0.420796	-1.58207	0.1547	1.49e-16	WT NS1	1
RGMB	14.3523	15.5482	11.8463	12.072	32.4382	30.1658	23.8107	22.0192	22.7459	22.5912	36.1376	36.3769	-0.576467	-1.66545	1.08898	-0.235154	-1.36728	0.597271	1.7e-09	WT NS1	1
B3GNT7	1.16749	1.18882	0.631658	1.19243	7.42219	8.45282	2.10208	2.23242	3.70434	3.2584	2.43249	2.4365	0.0245022	-1.06577	1.09027	0.64928	-1.67019	0.454579	1.1e-06	WT NS1	1
TRIM14	17.8238	16.1092	10.2993	12.8187	41.1993	44.8867	24.0021	21.5972	33.6209	32.3027	25.0893	26.8694	-0.314199	-1.43919	1.12499	0.036602	-1.30047	0.964382	4.38e-09	WT NS1	1
MYD88	89.862	83.9606	90.8511	95.9487	278.273	271.165	146.601	135.908	250.826	230.799	187.252	182.717	-0.517192	-1.64426	1.12707	-0.156671	-1.47119	0.819238	2.79e-10	WT NS1	1
C6orf15	1.30993	0.964876	0.658303	1.22088	5.10021	4.79356	3.99719	1.70494	6.14314	5.40272	2.69984	2.44273	-0.458446	-1.58903	1.13058	-0.234024	-2.12083	0.859403	0.00296114	WT NS1	1
IL22RA1	3.4604	3.60971	2.26308	2.51224	20.4573	25.1413	5.78191	8.0234	13.6801	13.5458	6.62325	7.88535	-0.12148	-1.25595	1.13447	0.383037	-2.04655	0.70897	8.95e-08	WT NS1	1
BST2	22.0128	17.1867	6.53658	11.4582	163.51	190.692	57.3439	52.4036	175.53	185.722	90.9111	111.809	-0.6396	-1.7783	1.1387	-0.406807	-3.54245	0.666806	5.34e-20	WT NS1	1
C19orf66	24.1813	19.0867	16.3101	19.3377	80.6617	85.464	41.2667	37.262	92.8045	82.2419	64.4301	66.1092	-0.834824	-2.00293	1.16811	-0.444012	-2.19818	0.445016	1.18e-22	WT NS1	1
NKD1	0.143458	0.195003	0.130342	0.205853	0.596122	0.398284	0.585668	0.301589	0.607147	0.664835	0.287814	0.360768	-0.431079	-1.6086	1.17752	-0.14303	-1.66915	0.893806	0.00341132	WT NS1	1
SP110	94.8098	91.4015	66.1742	66.7857	230.648	226.516	142.315	124.036	226.347	226.219	179.702	178.044	-0.678661	-1.9245	1.24584	-0.288001	-1.59946	0.568666	1.75e-16	WT NS1	1
GABRE	6.75844	6.13327	0.888177	2.06698	12.683	11.3448	14.5554	17.6662	11.6558	9.69364	9.08914	9.52776	-0.122445	-1.38189	1.25945	0.386077	-1.60162	0.247486	0.00374154	WT NS1	1
C17orf67	0.188309	0.329034	0.222443	0.300477	1.81246	1.05759	0.503901	0.918119	1.34235	1.25468	0.998273	0.846343	-0.559679	-1.83239	1.27271	-0.191255	-2.27343	0.857227	2.22e-05	WT NS1	1
THEMIS2	15.9878	17.304	11.0438	5.83954	101.198	112.708	43.7735	38.8404	72.1262	77.9012	52.2011	48.8239	-0.347479	-1.71194	1.36447	0.117313	-2.61079	0.903584	4.26e-13	WT NS1	1
NPIPB6	0.996392	1.22017	0	0.527627	4.94118	2.44564	5.47936	3.85512	4.7324	5.88635	5.93523	5.41682	-0.958488	-2.41079	1.4523	-0.515159	-3.02905	0.434698	6.58e-08	WT NS1	1
MICB	12.3753	11.5247	17.8062	15.6329	56.0425	53.0832	44.2608	33.8769	29.388	33.8885	19.584	22.0993	0.171862	-1.35245	1.52431	0.708206	-1.10113	0.0650473	0.00398964	WT NS1	1
UBA7	3.63606	1.69419	3.47726	1.66098	25.8086	26.155	10.7574	10.4267	18.1737	19.1178	23.4278	24.2922	-0.746239	-2.30538	1.55915	-0.338632	-3.33622	0.625981	2.86e-25	WT NS1	1
CLU	11.6256	8.87055	11.6792	7.2514	75.2474	65.7397	108.807	114.304	154.534	144.454	55.5482	54.7657	-0.514652	-2.08039	1.56573	-0.323766	-3.64668	0.694952	3.05e-16	WT NS1	1
GATA3	1.05001	0.983062	0.593612	0.862282	1.94505	1.9739	2.37123	2.31909	1.50213	1.35806	1.93932	1.94436	-0.165533	-1.78905	1.62352	0.212395	-1.16706	0.668998	0.000485726	WT NS1	1
DNAJA4	32.6544	34.0373	22.2483	20.9413	85.2429	80.6783	102.936	89.8867	46.3894	55.6954	50.0998	47.6625	0.195247	-1.45362	1.64887	0.717244	-1.11714	6.86e-06	5.46e-09	WT NS1	1
HSPA1A	278.304	228.748	334.852	390.586	2732.18	2653.46	1271.52	1477.41	1574.77	1431.07	930.542	1006.9	-0.0475224	-1.74521	1.69768	0.59216	-2.21849	0.265446	1.02e-10	WT NS1	1
SCARF1	0.045424	0.079663	0.07706	0.061748	0.204599	0.191416	0.120709	0.239617	0.198452	0.211781	0.147486	0.163423	-0.478487	-2.19035	1.71187	-0.000702396	-1.70797	0.999573	0.01827	WT NS1	1
HSPA7	0.225961	0.583438	0.498589	0.415004	18.0005	15.5739	12.1867	12.9477	1.81593	1.01648	1.05903	1.36673	0.762817	-1.00776	1.77057	3.40229	-1.85149	9.54e-27	0.00256641	WT NS1	1
PNLDC1	0	0.330822	0	0	2.15185	1.68059	4.29987	3.14983	2.30351	1.25015	1.5899	2.10052	-0.168566	-1.94356	1.775	0.537153	-4.53585	0.533386	8.12e-05	WT NS1	1
HSPA6	2.62433	2.10973	2.24189	1.90196	274.213	253.419	215.026	227.788	13.0315	13.1563	11.1057	13.9235	0.829032	-1.00797	1.837	4.12335	-2.7936	3.34e-124	8.04e-32	WT NS1	1
DNAJB1	302.526	290.597	326.516	352.121	1124.25	1061.3	937.693	934.397	1001.04	1091.07	597.54	595.488	-0.242399	-2.1966	1.9542	0.167504	-1.60228	0.77133	1.66e-06	WT NS1	1
HSPA1B	208.193	187.6	172.975	198.507	1407.55	1313.09	1161.56	1318.86	837.829	846.072	910.2	914.782	-0.169971	-3.25357	3.0836	0.444195	-2.42488	0.000809868	6.18e-71	WT NS1	1
HERC5	5.99095	6.00274	1.00448	1.69862	28.1997	24.2041	17.3207	14.7156	324.643	339.998	339.064	380.505	-4.19559	-1.0156	-3.17999	-4.15671	-6.85513	1.04e-62	2.73e-51	Any NS1	0.75
FZD4	0.710312	0.756353	0.374573	0.235656	1.92748	1.65817	1.10758	1.23299	18.2671	18.1397	18.1281	20.016	-4.08034	-1.0098	-3.07054	-3.80865	-5.42123	3.56e-68	7.57e-70	Any NS1	0.75
PTGER4	4.23568	4.00929	3.96784	3.79146	10.3447	9.44432	7.81067	7.43133	79.0849	79.1863	96.543	106.911	-4.04379	-1.00473	-3.03907	-3.49067	-4.73404	3.39e-78	1.32e-188	Any NS1	0.75
RIPK2	7.82426	8.49633	4.97238	4.00113	15.5737	13.0249	13.6025	10.9904	130.519	142.717	125.715	127.779	-3.99399	-1.00768	-2.98631	-3.44139	-4.64832	8.69e-89	5.3e-95	Any NS1	0.75
ADAMTS4	0.026582	0	0	0.027331	0.348394	0.109335	0.072661	0.178293	1.76153	2.41727	2.81805	2.72675	-3.85918	-1.02198	-2.8372	-4.00292	-7.24814	1.57e-10	1.05e-12	Any NS1	0.75
LRRN3	0	0.038099	0	0	0.402441	0.184859	0	0.049778	2.68625	2.61923	2.83843	2.33963	-3.80201	-1.0248	-2.77721	-4.39063	-7.78546	2.02e-10	8.67e-12	Any NS1	0.75
S1PR3	2.3728	2.11833	3.24686	2.61855	10.7421	7.40834	3.47097	4.32238	69.0153	76.1924	56.4845	57.2222	-3.77021	-1.02078	-2.74943	-3.45171	-4.90696	5.54e-19	4.78e-77	Any NS1	0.75
SOX9	10.3357	9.1439	7.14096	8.31338	21.8539	21.9893	13.1823	13.669	134.473	135.409	146.771	161.208	-3.78066	-1.0321	-2.74857	-3.14895	-4.28409	4.77e-38	1.17e-246	Any NS1	0.75
STAT5A	0.822991	0.707056	0.798515	0.79857	1.95757	1.39314	1.45133	1.09974	11.2056	12.1255	10.6069	10.8399	-3.75839	-1.03315	-2.72524	-3.10927	-4.10355	7.46e-38	9.95e-76	Any NS1	0.75
HCAR3	5.85672	6.88991	13.7851	18.395	56.0301	48.6553	17.512	15.8893	362.745	382.958	279.947	283.973	-3.61078	-1.01708	-2.5937	-3.36936	-5.04939	6.68e-13	1.02e-28	Any NS1	0.75
IFIH1	61.1242	61.5171	15.8816	16.0817	112.49	112.457	129.673	112.66	748.925	784.878	963.891	999.502	-3.6147	-1.03988	-2.57482	-3.02572	-4.80869	3.52e-120	1.7e-28	Any NS1	0.75
IL7R	4.86574	5.90271	4.9605	3.21025	12.2968	10.0096	18.5969	14.2554	99.0008	104.491	100.413	98.8398	-3.57364	-1.10161	-2.47203	-2.99807	-4.68603	1.32e-49	8.62e-133	Any NS1	0.75
INHBA	6.0972	5.61118	10.0713	8.31095	18.9885	17.3354	15.4745	14.1005	98.8101	111.72	84.0762	91.0411	-3.45278	-1.07483	-2.37795	-2.67781	-3.8891	5.82e-44	5.96e-37	Any NS1	0.75
TRIM36	0.278259	0.341085	0.336578	0.181832	0.321764	0.24853	0.706974	0.52919	2.8342	2.72047	2.91913	3.00273	-3.36359	-1.00003	-2.36356	-2.77949	-3.66342	2.2e-20	1.5e-47	Any NS1	0.75
PODXL	1.04936	0.969087	0.061464	0.862248	3.73803	2.24546	2.36673	2.08799	16.4225	15.2559	19.5932	20.8069	-3.43298	-1.07836	-2.35462	-2.93229	-4.77033	9.61e-34	4.75e-37	Any NS1	0.75
CSF1	3.70311	3.02366	4.84456	5.36089	16.8638	16.6067	13.3036	11.4572	94.7125	99.6405	89.4738	93.0842	-3.43898	-1.14592	-2.29306	-2.82904	-4.6969	5.25e-48	1.69e-60	Any NS1	0.75
NCF2	32.5717	32.1413	44.3251	44.2116	113.925	106.868	46.054	41.6102	513.529	567.62	442.196	429.802	-3.29567	-1.04941	-2.24626	-2.78373	-3.89271	8.19e-12	2.46e-47	Any NS1	0.75
NUPR1	94.6574	78.0719	49.8414	60.5647	211.646	230.687	158.074	141.664	916.981	949.172	1123.88	1219.15	-3.31225	-1.11116	-2.20109	-2.62465	-4.13081	1.43e-31	8.64e-109	Any NS1	0.75
EGFLAM	1.62713	1.20375	1.18074	1.4346	1.91591	2.99267	1.4538	1.64891	9.27218	8.91963	9.99843	9.66865	-3.1447	-1.0173	-2.1274	-2.41614	-3.00851	6.85e-12	2.53e-22	Any NS1	0.75
HCAR2	15.0948	17.5144	28.9186	31.8028	94.6041	94.0503	35.0163	28.4097	405.114	440.871	393.44	375.582	-3.18987	-1.08942	-2.10045	-2.7973	-4.31509	7.03e-10	2.42e-35	Any NS1	0.75
SP6	9.30611	9.8551	4.86489	5.60813	24.9929	24.421	12.2827	13.6465	112.472	108.225	92.3188	100.483	-3.17615	-1.1114	-2.06475	-2.58087	-4.05905	9.67e-17	3.04e-73	Any NS1	0.75
MXD1	16.9046	17.6836	10.9562	9.83048	48.2077	47.0567	27.3773	25.7299	201.896	216.687	187.248	199.753	-3.18227	-1.1387	-2.04357	-2.5611	-4.12736	3.16e-19	1.96e-104	Any NS1	0.75
RSAD2	59.6911	64.3277	14.7788	12.4795	353.314	356.386	225.087	183.377	1755.6	1900.3	1680.18	1663.7	-3.229	-1.19242	-2.03658	-2.76605	-5.85809	5.86e-23	1.7e-34	Any NS1	0.75
PRDM1	3.57958	3.25714	3.34999	2.7188	8.16014	8.44014	3.9672	4.3637	45.5857	47.8669	30.5488	31.4435	-2.99539	-1.00893	-1.98646	-2.77158	-3.84947	2.86e-14	1.45e-51	Any NS1	0.75
NCOA7	9.42549	10.6594	3.22683	2.583	15.9887	16.8063	17.4221	15.0014	55.7249	62.3292	84.1514	80.5482	-2.95081	-1.0697	-1.88111	-2.2364	-3.74988	2.29e-39	6.36e-19	Any NS1	0.75
CLCF1	14.0496	13.9778	14.2282	18.8724	36.181	31.9905	9.40016	12.2374	114.988	110.385	102.479	115.383	-2.87535	-1.00142	-1.87394	-2.42877	-3.07698	3.74e-07	2.36e-39	Any NS1	0.75
NFE2L3	2.57167	2.17145	1.68286	1.36548	5.65943	5.72883	4.30747	3.27013	20.2153	19.5594	22.2749	24.4453	-3.02565	-1.15782	-1.86783	-2.31581	-3.72773	2.38e-22	3.24e-90	Any NS1	0.75
LYN	14.4331	14.903	12.4921	11.0076	20.0411	19.9581	17.2102	17.4229	62.9907	63.9724	54.1476	58.677	-2.87825	-1.04666	-1.83159	-1.81384	-2.43258	6.89e-30	1.03e-58	Any NS1	0.75
APOBEC3A	8.88564	11.6274	0.636368	3.46748	21.5113	12.2367	18.9606	19.6014	74.0569	69.357	84.2157	101.527	-2.91221	-1.08265	-1.82956	-2.30414	-3.98151	2.74e-24	2.83e-15	Any NS1	0.75
SYNM	0.097296	0.084341	0.021991	0.028711	0.091201	0.225476	0.129212	0.211551	0.922612	0.688816	0.8369	0.732744	-2.92075	-1.09525	-1.8255	-2.35466	-3.92847	1.54e-10	1.44e-21	Any NS1	0.75
BMPER	0.169035	0.228791	0.172126	0.261469	0.275873	0.306549	0.20494	0.454987	1.38488	1.25535	1.15974	1.00417	-2.8272	-1.01976	-1.80744	-2.00807	-2.70777	9.47e-06	2.83e-11	Any NS1	0.75
HRASLS2	12.5669	13.2652	7.35365	7.27503	17.5735	22.1402	20.0379	17.7889	58.5542	78.1168	95.2824	98.4256	-2.83669	-1.04453	-1.79216	-2.22849	-3.26008	5.15e-18	8.17e-32	Any NS1	0.75
LAMP3	5.84088	4.39427	1.45284	1.44085	39.9649	39.2757	22.645	15.9108	164.204	160.814	165.429	174.454	-3.03529	-1.24687	-1.78842	-2.61423	-5.94456	1.22e-14	1.19e-52	Any NS1	0.75
CX3CL1	2.9368	2.61194	0.293905	0.413368	21.1461	20.5996	7.81848	9.77891	112.321	126.812	166.855	210.3	-2.77773	-1.019	-1.75873	-3.48858	-6.88533	1.71e-18	6.2e-35	Any NS1	0.75
PLEKHA7	6.77033	6.88761	2.90107	2.95528	10.2454	11.0359	5.48978	6.09098	33.6233	30.629	33.8941	33.3919	-2.76037	-1.00423	-1.75614	-2.13477	-3.0136	2.51e-13	2e-26	Any NS1	0.75
GBP1	37.5552	34.4814	8.82023	9.79928	125.709	125.828	105.219	76.83	421.266	447.051	590.913	590.054	-2.94355	-1.19902	-1.74453	-2.35552	-4.80461	7.72e-24	6.76e-28	Any NS1	0.75
LIN52	6.79735	5.77032	3.19502	3.52175	11.2389	8.97692	8.0387	7.31342	30.8092	31.8137	34.431	36.5004	-2.82936	-1.08833	-1.74103	-2.06616	-3.00959	4.6e-20	4.23e-36	Any NS1	0.75
CEACAM1	21.2674	23.3497	19.6451	16.3612	72.8558	69.756	35.9523	31.0162	264.952	269.259	209.579	221.259	-2.89613	-1.17386	-1.72227	-2.32584	-3.83703	1.22e-10	5.41e-95	Any NS1	0.75
MAP3K14	4.5514	4.10017	3.31966	5.00557	7.01954	7.12187	5.30383	5.00384	18.4043	22.5255	18.2099	18.086	-2.72516	-1.048	-1.67716	-1.80855	-2.39576	1.75e-14	6.43e-24	Any NS1	0.75
KLHL15	1.00311	0.976328	0.540483	0.490246	1.34383	0.715894	1.66659	1.56331	5.10399	6.01292	4.27142	4.28093	-2.70559	-1.03339	-1.6722	-2.02442	-2.97044	7.08e-11	1.32e-25	Any NS1	0.75
PGF	26.7612	25.0202	33.2378	38.1968	55.9734	53.7197	41.116	51.0508	185.392	181.614	136.201	152.798	-2.75219	-1.10887	-1.64332	-1.83109	-2.62607	1.76e-18	3.95e-20	Any NS1	0.75
RARRES3	9.93193	7.44712	5.71951	9.27567	11.461	20.7118	15.585	23.9342	55.2398	57.785	78.6849	79.9568	-2.73485	-1.15242	-1.58242	-2.02251	-3.25546	3.89e-12	2.26e-32	Any NS1	0.75
IFIT2	360.378	349.91	39.5361	31.1828	1137.88	1156.74	1143.76	913.159	4474.68	4770.56	4718.96	4995.57	-2.83408	-1.26844	-1.56564	-2.24648	-4.9544	1.39e-60	4.27e-13	Any NS1	0.75
LINC00622	0.074231	0.088523	0	0.050818	0	0.203662	0.591887	0.109989	1.21833	1.56466	1.07472	1.66459	-2.62038	-1.06537	-1.55501	-2.76673	-4.63898	0.00959824	1.19e-05	Any NS1	0.75
IRF1	16.5559	15.3383	7.83685	14.2366	106.147	100.881	50.088	49.2718	568.159	589.194	359.551	381.727	-2.68077	-1.13094	-1.54983	-2.75884	-5.3843	5.9e-13	1.13e-73	Any NS1	0.75
OASL	93.4937	104.885	59.9772	70.5008	693.644	681.336	328.299	329.065	6004.4	6229.22	3532.93	3516.2	-2.56434	-1.02072	-1.54362	-3.37467	-6.14242	2.03e-17	7.03e-97	Any NS1	0.75
PPM1K	4.15168	3.99088	1.9837	1.4695	7.11292	6.34574	5.82238	5.15813	19.1609	18.4651	28.0657	27.8093	-2.58937	-1.05366	-1.53571	-2.05643	-3.28649	9.43e-21	1.07e-23	Any NS1	0.75
AIM2	3.12219	1.97167	1.47778	0.705088	6.34574	5.5676	6.29068	5.04219	20.2685	18.5809	23.8865	26.284	-2.7429	-1.20906	-1.53384	-2.08882	-3.89471	1.87e-14	2.57e-23	Any NS1	0.75
RASGRP3	0.338154	0.800734	0.336865	0.278654	4.42492	3.41546	1.8814	1.86592	10.9186	12.9499	15.2211	15.3674	-2.79157	-1.26231	-1.52926	-2.36599	-5.21629	1.13e-11	1.26e-53	Any NS1	0.75
RGS2	101.289	113.01	61.9405	48.3339	125.2	119.973	221.488	188.577	482.442	543.141	629.797	630.335	-2.59959	-1.11821	-1.48138	-1.93057	-3.08567	9.24e-16	3.06e-35	Any NS1	0.75
PCGF5	19.5023	16.9698	12.4623	17.9738	47.5388	29.3802	23.1795	28.2875	109.746	123.63	113.554	108.145	-2.651	-1.17616	-1.47484	-1.96057	-2.9906	3.8e-13	1.94e-60	Any NS1	0.75
SIX1	8.2348	9.04954	3.59814	3.79911	11.8636	15.1267	10.3363	10.9871	34.1182	36.9104	38.9116	45.5983	-2.54191	-1.09585	-1.44605	-1.81338	-2.92178	7.99e-21	1.67e-23	Any NS1	0.75
RBM11	0.077237	0.147495	0	0.009512	0.17366	0.237279	0.234665	0.152097	0.769811	0.771428	0.901038	1.26072	-2.46134	-1.03647	-1.42488	-2.38915	-4.18095	1.92e-06	4.77e-10	Any NS1	0.75
DHX58	12.1698	10.2892	9.37152	10.7091	48.4772	45.2736	30.8082	33.2078	307.741	315.567	180.132	190.358	-2.49301	-1.07667	-1.41633	-2.79246	-4.79228	1.29e-18	3.87e-61	Any NS1	0.75
APOL1	45.1926	46.2981	12.6851	14.7883	87.1432	88.7367	83.2178	79.9751	273.154	285.831	308.45	319.649	-2.62427	-1.21352	-1.41075	-1.93574	-3.61504	2.36e-69	3.27e-20	Any NS1	0.75
HCG4B	0.612028	0.274144	0	0.221456	0.60277	0.675235	0.65827	1.09126	2.86517	3.17691	2.32116	2.11949	-2.43718	-1.07837	-1.35881	-1.84098	-3.30553	4.4e-05	1.5e-10	Any NS1	0.75
SLC25A25	11.2622	8.97149	14.7372	17.6187	25.2246	30.7322	27.3658	29.9202	155.196	153.81	93.9174	95.3266	-2.40249	-1.05409	-1.3484	-2.27457	-3.45807	7.21e-17	1.89e-20	Any NS1	0.75
DDX58	102.146	99.8621	25.6904	27.8422	169.691	171.87	183.009	151.502	511.313	573.332	820.537	867.895	-2.3976	-1.06057	-1.33703	-2.15148	-3.74453	7.01e-26	1.42e-16	Any NS1	0.75
ZNFX1	89.8809	89.8904	69.4465	70.5513	147.623	148.948	116.936	109.699	406.521	408.221	311.631	318.302	-2.47277	-1.14757	-1.3252	-1.59415	-2.42901	1.7e-12	2.12e-39	Any NS1	0.75
CMPK2	13.3993	13.5873	2.80465	3.00991	52.1461	51.1717	35.6774	30.2729	134.182	133.204	185.039	191.243	-2.5989	-1.27664	-1.32227	-2.03908	-4.60578	1.84e-14	4.5e-21	Any NS1	0.75
BCL6	10.1342	10.4759	4.82298	3.92609	14.4021	11.0583	18.988	18.9958	88.521	89.8946	54.7969	53.2484	-2.30742	-1.00594	-1.30148	-2.31669	-3.58232	7.41e-14	8.6e-23	Any NS1	0.75
ALAS1	68.8656	66.28	71.1631	73.5548	110.942	105.327	101.386	91.3644	348.481	369.468	226.201	235.015	-2.24649	-1.00387	-1.24262	-1.66303	-2.31141	2.52e-10	4.65e-17	Any NS1	0.75
SERPINB9	1.01537	1.09867	0.586276	0.433622	5.26723	4.44209	2.27394	2.0465	25.6917	24.7499	13.9777	16.1903	-2.32701	-1.09501	-1.232	-2.66322	-4.95711	5.87e-10	8.23e-40	Any NS1	0.75
TDRD7	14.3364	13.3329	6.37895	6.88364	45.1389	46.2309	31.2091	26.2632	133.625	137.631	131.696	130.018	-2.56365	-1.33975	-1.2239	-1.96406	-3.96846	4.99e-15	5.92e-58	Any NS1	0.75
NRP2	11.1809	11.0398	12.2564	11.2291	20.5637	21.8619	13.4328	12.2972	51.7291	48.0897	37.4527	38.1509	-2.25022	-1.07472	-1.1755	-1.49388	-2.17889	1.29e-06	1.03e-21	Any NS1	0.75
PRICKLE4	14.7258	10.1367	6.23638	6.01014	24.9165	22.4972	11.4573	16.9575	57.5695	55.2728	91.1394	92.2473	-2.18584	-1.01524	-1.17061	-2.0938	-3.24211	3.11e-10	1.2e-24	Any NS1	0.75
LOC286059	0.105478	0.062164	0.189134	0.361974	0.515494	1.11318	1.44315	1.13407	3.39324	4.65128	4.23913	3.28095	-2.48914	-1.32351	-1.16563	-1.98505	-4.55457	9.33e-06	5.49e-14	Any NS1	0.75
TRIM69	1.39029	1.72684	0.37278	0.576423	2.90435	3.70722	5.23164	6.10668	25.395	18.7552	16.8935	14.1142	-2.31595	-1.18477	-1.13118	-2.14473	-4.33107	3.06e-08	3.48e-22	Any NS1	0.75
MARCKSL1	91.3397	88.7623	119.343	150.752	451.401	424.549	106.085	118.761	1615.63	1711.32	974.284	1064.05	-2.17366	-1.05119	-1.12246	-2.40454	-3.78727	4.58e-05	7.17e-27	Any NS1	0.75
PCDH17	0.062037	0.011998	0.035811	0.053455	0.775907	1.33502	0.380684	0.14105	8.1823	7.40923	4.10801	4.10178	-2.13018	-1.0194	-1.11078	-3.32178	-7.35907	3.64e-07	2.03e-39	Any NS1	0.75
TMEM62	20.7999	22.7117	18.3985	15.0687	29.1238	31.965	28.1533	25.3586	57.0539	65.0174	72.7352	73.4247	-2.24929	-1.1416	-1.10769	-1.35504	-2.05458	1.12e-16	5.65e-37	Any NS1	0.75
TMEM106A	2.36903	2.50842	3.75043	5.25167	9.90146	6.43911	3.28883	3.57238	19.9194	18.4279	13.8434	16.7254	-2.10802	-1.00606	-1.10196	-1.71611	-2.51427	0.00011988	5.37e-10	Any NS1	0.75
LIPG	27.9013	28.2124	30.013	27.8724	42.8153	43.2933	42.4156	38.031	99.1584	104.228	82.0371	83.1464	-2.22415	-1.13839	-1.08575	-1.27664	-1.92878	1.03e-12	8.65e-22	Any NS1	0.75
DCP1A	9.82535	10.7468	7.69659	6.71999	14.212	13.4271	13.5873	12.5014	27.143	31.8119	32.8182	34.0391	-2.23452	-1.17022	-1.0643	-1.35657	-2.09831	2.34e-23	3.16e-39	Any NS1	0.75
PLSCR1	7.05654	7.04136	1.74903	2.23282	9.33459	8.6233	9.7315	7.81568	18.9891	19.6302	26.2429	24.839	-2.08288	-1.0527	-1.03018	-1.45841	-2.61481	5.65e-19	2.46e-09	Any NS1	0.75
LOC100419583	46.1887	40.6604	13.3765	14.6794	69.437	58.0644	57.8401	53.5296	138.545	152.61	154.614	160.03	-2.11142	-1.1518	-0.959618	-1.4717	-2.69234	2.57e-23	1.42e-12	Any NS1	0.75
PATL1	43.3923	43.2243	37.0453	31.6778	58.1975	53.2896	51.9093	44.4269	121.658	114.815	94.0235	94.4559	-2.00624	-1.04714	-0.959102	-1.16261	-1.70514	2.02e-08	3.76e-20	Any NS1	0.75
CCDC117	11.2913	12.368	4.69093	3.12584	13.643	11.9799	28.4148	22.8061	50.903	60.7688	92.9967	96.9169	-1.96536	-1.02119	-0.944164	-2.09671	-3.54796	3.93e-09	2.87e-17	Any NS1	0.75
EPSTI1	17.6509	17.44	6.13305	7.09359	56.4719	52.5522	38.6532	34.2689	118.909	111.063	153.835	159.376	-2.28751	-1.36298	-0.924536	-1.69385	-3.76756	1.35e-11	1.8e-29	Any NS1	0.75
ISG20	32.7139	30.7751	43.3467	48.0158	144.657	145.96	58.815	63.4009	573.547	550.055	313.379	328.548	-1.98336	-1.09498	-0.888385	-2.22595	-3.73384	1.05e-06	1.16e-25	Any NS1	0.75
NR4A2	1.43145	1.23776	0.080812	0.396389	4.94128	4.14085	4.32517	3.34083	29.8882	31.6044	14.85	16.3591	-1.93209	-1.04608	-0.886008	-2.61176	-5.15335	6.03e-13	2.71e-20	Any NS1	0.75
MYLIP	3.24507	3.69511	2.05363	1.90244	13.3207	11.5378	21.9898	20.5338	154.756	152.928	69.8211	78.3615	-1.91235	-1.02666	-0.885685	-2.90598	-5.65867	9.73e-14	8.51e-51	Any NS1	0.75
IFIT3	599.585	548.814	102.369	104.077	1960.49	1894.07	1603.27	1291.79	4314.56	4694.37	5582.12	5855.26	-2.28771	-1.40765	-0.880054	-1.71456	-4.24424	9.84e-17	4.57e-15	Any NS1	0.75
SCNN1D	0.191752	0.208356	0.599185	0.541447	2.10813	0.829819	0.258673	0.554343	3.43254	3.65143	2.78075	2.32731	-1.9322	-1.05463	-0.877575	-1.87779	-3.28204	0.00580465	2.36e-10	Any NS1	0.75
TRIM38	16.7905	15.9959	8.15864	8.01936	23.1638	23.8066	23.58	21.0716	48.4691	52.8231	54.8982	57.5158	-2.07874	-1.21536	-0.863381	-1.3493	-2.39678	2.67e-30	1.44e-22	Any NS1	0.75
CHIC2	17.1856	14.7541	13.4554	14.9336	26.9156	19.4775	19.4364	18.9996	49.1898	48.6649	34.1576	40.1683	-1.93798	-1.07493	-0.86305	-1.15397	-1.74673	1.48e-05	5.01e-14	Any NS1	0.75
ZFPM2	0.043232	0.025659	0.071187	0	0.3227	0.363087	0.057012	0.127553	0.792665	0.682718	1.29211	1.07077	-2.01048	-1.16221	-0.848263	-2.34637	-5.42297	0.000446283	9.65e-10	Any NS1	0.75
TAP1	115.121	101.105	103.542	117.436	480.533	488.841	311.379	299.625	1243.85	1234.44	1175.91	1153.52	-2.32995	-1.50028	-0.829671	-1.72658	-3.68971	4.69e-12	3.3e-103	Any NS1	0.75
ZC3HAV1	72.8202	71.9727	42.4239	42.214	154.003	137.669	126.548	108.98	547.175	539.011	310.089	327.587	-1.9454	-1.12659	-0.818805	-1.84485	-3.18978	1.12e-09	5.93e-26	Any NS1	0.75
RTP4	8.72288	8.54578	1.52301	2.33275	32.5462	25.8243	23.7437	23.5589	75.4027	73.8499	89.8222	73.4774	-2.26234	-1.46232	-0.800023	-1.70901	-4.09664	3.51e-15	2.88e-23	Any NS1	0.75
FBXO39	0.325631	0.501865	0	0.198788	0.813594	0.38177	0.918576	0.698943	2.6055	3.96274	1.80602	2.3831	-1.79857	-1.00028	-0.798291	-2.02915	-3.41325	0.0178704	2.19e-05	Any NS1	0.75
ULBP3	14.2987	13.7855	12.5303	11.152	17.4502	13.3013	19.6429	18.1049	36.7114	37.2925	26.7884	26.9894	-1.79999	-1.00265	-0.797334	-1.02807	-1.55148	8.39e-05	1.22e-11	Any NS1	0.75
CD274	29.6379	26.2291	40.4014	32.1231	146.224	134.821	88.9471	78.6953	350.314	366.587	311.747	308.104	-2.27789	-1.48646	-0.791432	-1.6983	-3.60999	2.18e-09	2.08e-48	Any NS1	0.75
HLA-F	5.86385	5.01123	2.40871	6.04055	42.389	47.2877	22.0666	15.9076	115.151	100.73	101.718	110.572	-2.27165	-1.49258	-0.779068	-1.87541	-4.62378	3.88e-06	3.68e-81	Any NS1	0.75
NUB1	38.5612	41.1578	26.7982	28.5053	55.648	55.7443	45.4067	39.7186	80.2203	86.5605	109.122	118.444	-1.87302	-1.09558	-0.77744	-1.12458	-1.79018	4.68e-07	4.16e-22	Any NS1	0.75
ITPRIP	17.3646	15.0189	18.8478	20.4684	31.2226	27.8237	18.9009	16.4572	46.1638	52.574	45.4195	49.0063	-1.78929	-1.01663	-0.772659	-1.15615	-1.64981	8.94e-05	1.03e-12	Any NS1	0.75
SH3KBP1	24.2021	28.8194	39.4711	38.684	81.6515	78.2704	31.6504	28.9298	177.1	178.861	118.131	118.433	-1.81841	-1.05494	-0.763463	-1.54875	-2.38981	0.00180174	1.44e-12	Any NS1	0.75
HLA-B	105.179	96.1463	99.8577	110.604	391.299	391.97	212.37	209.683	1331.74	1262.6	759.706	806.105	-1.97137	-1.21698	-0.754392	-1.91641	-3.57506	4.77e-07	3.94e-36	Any NS1	0.75
BPGM	42.4717	45.0445	58.5767	56.1613	98.747	111.432	77.4107	62.0148	179.32	207.433	339.554	342.185	-1.78703	-1.03542	-0.751606	-1.72072	-2.60331	1.01e-07	5.93e-17	Any NS1	0.75
ZMYND15	0.39809	0.887184	0.244169	0.342617	0.96568	0.90871	1.17294	2.03188	3.6631	3.60013	3.03967	3.20455	-1.99967	-1.25368	-0.745984	-1.42789	-2.99603	0.00481114	7.66e-10	Any NS1	0.75
FAM122C	0.792351	1.3756	0.509453	0.288	2.81512	1.27816	0.922811	1.77184	4.1919	3.32566	4.35024	5.08975	-1.82872	-1.10939	-0.719325	-1.47409	-2.78993	0.00199136	2.26e-08	Any NS1	0.75
ITGA10	0.705148	1.1443	1.08431	1.4624	0.811872	1.7518	1.97776	2.16349	4.05759	3.8771	3.25373	3.32759	-1.77151	-1.06695	-0.704552	-1.18137	-1.93769	0.00232641	1.08e-06	Any NS1	0.75
INSIG1	25.5172	24.2713	24.2229	19.6107	36.5848	33.2656	55.0102	50.0461	112.268	114.32	82.2032	85.4487	-1.98991	-1.29758	-0.692329	-1.31183	-2.3247	5.2e-07	3.85e-28	Any NS1	0.75
IL16	3.41332	2.58856	1.61082	1.8201	3.24374	3.25436	4.17936	4.0766	8.01547	7.07116	7.75012	6.71913	-1.79739	-1.11085	-0.686532	-1.11051	-1.87258	6.98e-07	2.05e-13	Any NS1	0.75
RNF152	4.49079	3.35499	4.10347	1.86468	8.53238	10.078	6.46795	8.04826	16.8865	17.6937	26.3182	27.3411	-1.92902	-1.2433	-0.685715	-1.55025	-2.98045	6.58e-08	3.16e-20	Any NS1	0.75
LGMN	76.5808	74.0385	69.5337	71.9466	138.709	130.621	90.7196	100.956	289.957	309.889	193.988	202.461	-1.78918	-1.1205	-0.668684	-1.24381	-2.0137	5.07e-05	1.55e-15	Any NS1	0.75
RHEBL1	0.966835	0.679756	0.712412	1.4549	11.6621	10.9546	3.14346	4.20583	46.2289	48.4672	25.4989	24.2985	-1.81737	-1.15153	-0.665843	-2.4389	-5.41948	1.47e-05	2.59e-24	Any NS1	0.75
IFI44	122.501	128.248	37.573	35.5969	190.795	185.402	229.338	207.483	463.955	500.535	458.644	480.008	-1.96534	-1.30517	-0.660166	-1.35573	-2.86403	4.2e-30	4.5e-12	Any NS1	0.75
SYNPO2	0.41751	0.409082	0.084689	0.20666	0.508119	0.860521	1.10428	0.468373	1.88566	1.83665	3.70576	3.53201	-1.65499	-1.01295	-0.642039	-2.03345	-3.48118	3.4e-06	1.95e-16	Any NS1	0.75
TLE4	6.73456	7.79294	6.29151	7.41914	16.4754	15.9172	12.4611	9.7144	48.3271	46.7583	29.4322	26.6298	-1.77606	-1.13442	-0.641642	-1.60565	-2.66268	4.82e-06	8.66e-19	Any NS1	0.75
RNF114	73.9202	89.251	71.6338	62.5742	116.411	110.794	98.0588	100.814	195.945	193.636	210.349	201.857	-1.84653	-1.20596	-0.640574	-1.03884	-1.677	1.4e-15	5.54e-35	Any NS1	0.75
ETS2	69.6777	63.5759	53.4699	50.6541	128.663	117.863	90.0414	79.8443	329.644	338.93	195.187	205.722	-1.74619	-1.10948	-0.636709	-1.49358	-2.43186	8.15e-06	4.46e-19	Any NS1	0.75
ISG15	627.056	581.112	384.024	497.612	2292.95	2571.12	1719.37	1886.37	6273.58	5874.27	5356.98	6411.23	-2.23147	-1.59595	-0.63552	-1.62012	-3.76471	6.49e-16	2.49e-116	Any NS1	0.75
USP18	38.9087	37.7909	21.6831	28.5166	242.708	258.692	121.787	108.213	621.437	626.458	486.799	477.362	-2.15741	-1.53124	-0.626176	-1.71875	-4.37333	1.13e-05	1.12e-87	Any NS1	0.75
SECTM1	1.24552	1.12999	0.821553	0.664723	8.54801	7.82287	2.63807	3.52094	18.9634	15.2084	17.3674	18.5286	-2.1294	-1.51446	-0.614946	-1.76927	-4.4212	8.59e-05	8.95e-80	Any NS1	0.75
DUOX2	3.87641	3.94324	0.440704	0.99717	6.27708	7.83908	4.9851	5.43	12.5785	11.8525	16.5337	20.1156	-1.74131	-1.1322	-0.609113	-1.44569	-3.01749	6.88e-08	1.03e-07	Any NS1	0.75
DMRTA2	0.718689	0.607604	0.663498	0.829332	1.66355	1.94776	0.629242	0.619666	4.27194	3.52319	2.13986	3.25236	-1.65042	-1.05209	-0.59833	-1.5718	-2.44978	0.00412535	1.25e-14	Any NS1	0.75
VAMP1	2.55841	1.81075	1.97938	2.9467	3.06171	2.72266	4.49103	5.51537	12.7882	16.1115	9.02049	7.4161	-1.58825	-1.00279	-0.585454	-1.63022	-2.502	0.00021498	3.93e-09	Any NS1	0.75
APOL2	49.592	46.4381	38.2285	40.0299	156.752	156.56	64.9074	68.3167	345.702	374.233	257.072	229.916	-1.88199	-1.30442	-0.577576	-1.55936	-3.04365	0.000542636	2.61e-37	Any NS1	0.75
MYO1G	0.025953	0	0	0.027103	0.117252	0.220551	0	0.086969	0.595617	0.317715	0.553492	0.969658	-1.57919	-1.00579	-0.573402	-2.8155	-5.27468	0.0109587	1.26e-05	Any NS1	0.75
IFIT1	269.136	263.322	43.8986	49.5715	614.855	598.906	604.057	472.883	1211.41	1312.9	2196.16	2224.53	-1.73505	-1.17898	-0.556065	-1.71083	-3.79354	4.83e-11	4.49e-11	Any NS1	0.75
MSX2	0.559238	0.334356	0.289806	0.167168	0.658815	0.694664	0.489584	0.863856	1.6018	1.39291	1.45264	1.14964	-1.73829	-1.20456	-0.533738	-1.13169	-2.31036	0.0248294	1.97e-06	Any NS1	0.75
CGNL1	0.322904	0.197591	0.358552	0.257902	0.654307	0.306235	0.361023	0.555422	0.69635	1.07404	1.44971	1.31125	-1.56655	-1.03363	-0.532922	-1.40712	-2.32319	0.0101624	9.4e-07	Any NS1	0.75
LAP3	61.4051	60.5289	32.1997	35.1978	99.8388	93.0338	81.9587	76.5868	159.342	166.49	191.711	194.644	-1.82327	-1.29996	-0.523314	-1.14083	-2.17484	1.52e-12	1.53e-24	Any NS1	0.75
IL15RA	6.2018	5.95519	2.86928	5.75949	30.8457	18.7331	13.5425	11.6486	46.8562	43.8498	52.2308	56.3252	-1.97388	-1.48974	-0.484135	-1.54942	-3.44249	3.04e-05	3.12e-52	Any NS1	0.75
PCDH19	0.024773	0.01673	0.039659	0.004419	0.120404	0.130258	0.291536	0.254463	1.46577	1.42687	0.540539	0.662358	-1.51844	-1.04795	-0.470497	-2.46433	-6.13817	7.51e-06	2.28e-19	Any NS1	0.75
IRF2	18.2372	17.2306	8.68109	7.7866	28.5816	28.9533	22.0053	20.8816	46.4031	47.525	53.1321	53.6417	-1.73357	-1.26985	-0.463722	-1.12331	-2.22501	7.91e-09	1.83e-16	Any NS1	0.75
ZCCHC24	0.988457	0.835425	0.852711	0.459117	1.31475	1.34858	1.56533	1.87171	3.83879	2.62421	2.63676	3.09643	-1.77887	-1.31993	-0.458937	-1.10269	-2.24568	9.7e-05	8.39e-14	Any NS1	0.75
STARD5	59.9308	54.2736	33.1308	29.8977	96.2528	102.985	86.8288	86.7338	196.004	190.358	204.812	193.182	-1.88327	-1.4252	-0.458075	-1.20551	-2.40218	7.3e-17	6.83e-29	Any NS1	0.75
TENT5A	5.60541	5.94495	1.02764	1.16597	10.36	10.406	14.281	12.998	22.6671	22.9219	32.6406	34.5191	-1.80262	-1.34786	-0.454754	-1.35213	-3.35154	1.35e-10	6.28e-10	Any NS1	0.75
FGD2	0.126419	0.093089	0	0.172505	0.910674	0.685477	0.230351	0.351733	1.40518	1.81235	1.45004	1.2506	-1.88895	-1.44035	-0.448599	-1.68964	-3.87735	0.0183695	4.54e-08	Any NS1	0.75
BCL2L14	0	0.214804	0	0	2.96454	2.15998	1.03635	0.878987	5.25505	6.15847	15.9698	12.3234	-1.44837	-1.02578	-0.422596	-2.68481	-7.53872	2.07e-05	3.79e-12	Any NS1	0.75
CASP10	3.56862	5.52884	2.85886	1.53394	6.93809	7.33561	9.06494	7.74264	13.9105	14.6995	16.8018	18.2176	-1.76906	-1.35626	-0.412798	-1.16326	-2.52144	8.4e-11	2.4e-13	Any NS1	0.75
RNF122	3.7907	4.38959	5.22369	4.98935	31.038	22.8398	12.5498	11.3849	118.355	127.355	52.0737	49.5646	-1.44503	-1.04298	-0.402045	-2.29882	-4.48991	1.48e-05	9.04e-26	Any NS1	0.75
C1S	9.47032	9.28399	4.99161	5.32207	7.99976	9.97013	17.012	16.5283	21.0798	21.0515	27.1695	29.5378	-1.5457	-1.15411	-0.391589	-1.05451	-2.00337	0.00128749	7.5e-16	Any NS1	0.75
TRIM26	62.0718	55.8663	55.7541	61.6777	149.425	151.896	89.1253	92.2664	487.577	454.543	228.745	232.073	-1.45182	-1.06128	-0.390539	-1.67516	-2.82207	7.5e-05	5.31e-16	Any NS1	0.75
CYP2J2	5.10312	4.97792	1.37833	1.91349	11.1947	14.8934	8.10346	7.60578	21.1945	18.1809	25.1612	28.551	-1.77415	-1.3851	-0.389047	-1.29826	-3.01642	0.000123962	3.53e-16	Any NS1	0.75
MMP13	1.46807	1.20174	0.316034	0.147042	8.32056	10.0283	4.0475	2.76916	15.2773	19.0872	41.1149	45.4288	-1.40646	-1.02607	-0.380387	-2.35992	-5.55798	2.34e-05	3.68e-19	Any NS1	0.75
NRIP3	1.31808	1.39504	0.908445	1.97661	2.20687	2.45006	2.15989	2.76805	7.31073	6.17801	3.93478	3.66317	-1.40676	-1.02639	-0.380378	-1.2489	-2.08746	0.00391739	2.84e-06	Any NS1	0.75
GBP3	50.5794	54.8087	38.3142	39.8322	75.8579	83.4217	75.2593	62.6333	117.324	108.826	191.788	192.806	-1.47186	-1.10762	-0.364239	-1.15478	-1.97185	1.85e-05	8.24e-16	Any NS1	0.75
ETV7	1.43161	1.3052	0.45228	0.525224	27.1397	32.6491	6.68104	5.76329	72.9269	66.2951	42.9016	49.7753	-1.80336	-1.45789	-0.345469	-1.81305	-6.10607	0.00970002	3.48e-50	Any NS1	0.75
GMPR	1.20889	1.73117	1.45248	1.42789	21.3017	19.575	4.27433	6.15454	32.2803	33.7261	43.0592	40.8511	-1.90872	-1.56987	-0.338853	-1.67913	-4.95647	0.00583844	4.73e-54	Any NS1	0.75
DLX5	2.19735	2.82045	0	0.098242	2.4962	2.33089	5.42491	8.51922	8.02126	10.2691	10.5694	12.2734	-1.50052	-1.20084	-0.299677	-1.19564	-3.23328	0.0312599	4.79e-05	Any NS1	0.75
APOL6	1.26044	1.31846	0.330589	0.334941	4.02	3.68459	2.97159	2.43157	6.49211	6.50186	13.21	13.7784	-1.44814	-1.15583	-0.292309	-1.71349	-3.91886	1.32e-06	2.1e-15	Any NS1	0.75
TRIB1	14.6357	12.9672	20.6721	20.3968	45.0314	38.8655	41.2572	31.0617	110.687	129.774	68.1275	69.0074	-1.5267	-1.23994	-0.286763	-1.4108	-2.68021	2.87e-05	7.08e-13	Any NS1	0.75
TMEM171	7.05907	6.04166	6.62688	6.76301	17.2763	25.5516	12.3709	12.656	35.8708	29.0618	59.2225	65.8936	-1.44914	-1.17574	-0.273403	-1.61685	-3.08105	0.000120379	1.26e-19	Any NS1	0.75
APOL3	0.99217	0.949683	0.71872	0.321137	8.53563	8.05895	6.02069	4.12353	15.9397	14.284	24.6447	28.0208	-1.68317	-1.42623	-0.256944	-1.78014	-5.07158	4.27e-06	2.35e-31	Any NS1	0.75
NMI	22.8067	25.9807	9.13288	6.72475	43.6688	43.0013	43.8009	37.8788	70.5162	66.0032	101.944	113.262	-1.52374	-1.26709	-0.256654	-1.18396	-2.72948	4.26e-07	6.91e-11	Any NS1	0.75
MOB3C	13.7505	10.828	10.7409	13.4001	37.5982	35.0929	18.2107	14.5125	64.3983	69.3516	43.9398	47.2027	-1.58256	-1.32622	-0.256338	-1.2235	-2.43902	0.00856065	5.43e-19	Any NS1	0.75
PHACTR4	19.8833	21.1451	13.4084	12.9151	32.1592	38.2018	25.8018	22.9498	88.8051	89.9388	45.3037	43.9092	-1.26434	-1.02501	-0.239334	-1.30697	-2.26768	0.00162848	1.19e-10	Any NS1	0.75
APOBEC3F	5.12891	3.09011	2.27305	4.85632	7.91716	9.85808	9.12564	4.05147	15.7432	12.7682	13.6369	16.7546	-1.54683	-1.30794	-0.238884	-1.07127	-2.14066	0.00500435	7.5e-12	Any NS1	0.75
SLC25A33	3.80165	4.96317	2.81993	3.3253	6.73548	5.64201	7.19164	6.8554	17.5147	14.8433	9.97375	9.63562	-1.40997	-1.17248	-0.237487	-1.09689	-2.03364	0.00181594	9.72e-10	Any NS1	0.75
LMO2	0.563326	0.71285	0.518794	0.377574	3.01216	2.74189	1.57458	1.38216	5.87181	5.13436	5.05268	5.25158	-1.89407	-1.6701	-0.223972	-1.44132	-3.55648	4.57e-05	1.67e-46	Any NS1	0.75
ATP10A	2.1385	2.14562	0.840645	0.691471	3.97424	4.18144	3.36199	3.66642	6.27676	5.75172	9.08182	9.18647	-1.55107	-1.34257	-0.208499	-1.12776	-2.65019	2.71e-06	3.75e-12	Any NS1	0.75
HERC6	22.446	23.4481	10.2371	10.8567	58.801	57.1804	48.696	43.0338	95.2896	105.502	120.629	122.362	-1.81672	-1.60963	-0.207093	-1.2171	-2.99824	2.77e-11	9.06e-29	Any NS1	0.75
PARP14	33.815	34.6721	13.7829	15.1093	80.4417	77.4033	71.0432	53.7139	115.769	122.756	170.968	187.874	-1.62833	-1.42409	-0.204244	-1.19286	-2.89357	1.72e-06	3.41e-19	Any NS1	0.75
XAF1	19.0876	17.3892	5.77962	5.31117	41.0887	45.7335	34.7501	28.414	72.6515	77.6215	81.5933	82.7517	-1.73735	-1.53392	-0.203429	-1.19185	-3.02382	2.62e-08	1.88e-14	Any NS1	0.75
C5orf56	0.940284	1.49786	0	0.861198	3.84252	8.29423	2.97218	3.26366	16.4842	11.4591	8.13785	12.5431	-1.55768	-1.36627	-0.191404	-1.56566	-3.92638	0.00235559	6.57e-17	Any NS1	0.75
RNF19B	0.9631	0.814278	1.22585	1.23749	3.48104	3.50166	1.49203	1.31388	8.95569	8.2807	4.34472	4.1719	-1.29208	-1.11728	-0.1748	-1.52652	-2.82875	0.00535794	5.56e-13	Any NS1	0.75
DUOXA2	0.894685	1.89846	0.362298	0.187572	3.03812	4.45019	2.03405	3.21667	7.7474	5.0449	6.00966	9.36237	-1.47541	-1.30956	-0.165859	-1.31218	-3.29537	0.00417013	2.55e-07	Any NS1	0.75
CDKN2C	1.32007	1.21338	0.528948	1.20192	10.1361	7.84914	3.27987	3.03541	31.5711	36.6504	10.8381	13.5247	-1.1931	-1.04238	-0.150717	-2.06854	-4.68559	0.00198748	6.36e-19	Any NS1	0.75
DLC1	1.24368	1.35307	2.62733	2.58092	4.9472	4.87879	5.23047	4.42498	12.2811	13.035	8.01539	7.03524	-1.43446	-1.32374	-0.110718	-1.18659	-2.58207	0.000293542	6.95e-09	Any NS1	0.75
IRF7	17.8697	14.0386	15.5799	20.171	125.19	111.353	37.6951	47.1273	472.894	406.996	133.499	158.146	-1.1262	-1.02196	-0.104238	-2.00222	-4.3589	0.00229379	1.89e-20	Any NS1	0.75
KIAA0040	16.5669	16.752	18.0621	17.5329	46.4553	47.8479	34.2322	27.8999	76.21	76.0912	81.2743	80.0661	-1.73339	-1.6317	-0.10169	-1.12603	-2.41971	7.36e-06	1.24e-47	Any NS1	0.75
HCG4	1.07819	1.26307	0.865017	1.37203	2.65877	2.0336	1.92505	2.93507	4.97223	5.21203	3.66955	3.99717	-1.64006	-1.53928	-0.10078	-1.01084	-2.14877	0.00910441	8.01e-10	Any NS1	0.75
EDN2	1.382	0.813487	0	0	1.66152	2.6096	8.68005	7.00237	16.3049	20.9753	9.67546	10.5442	-1.3542	-1.27497	-0.0792295	-1.59095	-4.86109	0.0142737	4.47e-11	Any NS1	0.75
SAMHD1	21.8737	18.8374	12.2413	14.0379	66.2529	62.4243	43.4933	35.7463	85.5997	97.3673	124.811	124.418	-1.71543	-1.64623	-0.0692016	-1.16927	-2.93457	0.000105228	2.22e-48	Any NS1	0.75
RBBP6	12.5134	11.546	8.66465	7.34025	18.287	16.4276	18.4138	16.2469	46.9938	44.8505	20.7242	22.0425	-1.07972	-1.01932	-0.0604035	-1.09962	-2.02537	0.00790279	7.68e-08	Any NS1	0.75
ZBP1	3.0516	4.31847	0.355999	0.939664	18.2834	17.0232	13.6683	14.0249	27.7351	31.3889	40.9555	46.0551	-1.72827	-1.67175	-0.0565173	-1.34356	-4.27841	3.38e-07	2.87e-20	Any NS1	0.75
PINLYP	2.43231	0.93089	0.817072	0.363752	3.05625	1.4284	1.66983	3.55778	4.97158	5.35046	6.45462	4.95507	-1.64398	-1.03391	-0.610067	-1.23183	-2.49502	0.0977146	0.000501289	Any NS1	0.25
LINC01126	0	0.08439	0	0	0.335045	0.157396	0	0.063497	0.637885	0.358135	0.498312	0.798379	-1.60993	-1.04069	-0.569239	-2.43971	-4.66193	0.064338	0.000395918	Any NS1	0.25
TRAFD1	48.1589	51.9607	47.864	49.8272	68.8778	69.245	62.0127	60.3161	109.639	116.855	109.452	110.381	-1.60777	-1.11067	-0.4971	-0.906721	-1.40826	2.65e-10	1.19e-18	Any NS1	0.25
RNF39	2.98576	3.12238	1.26149	2.13201	4.2077	3.253	3.01982	4.32907	6.50662	7.38881	6.64976	6.41783	-1.57324	-1.10832	-0.464917	-0.979574	-1.71722	9.14e-05	8.82e-11	Any NS1	0.25
CFAP45	0.503793	0.797562	0.449277	1.32185	2.06709	1.55049	1.41024	1.32522	2.55038	3.82762	3.22587	2.87191	-1.64645	-1.20215	-0.444301	-1.13949	-2.14094	0.0917026	0.00079053	Any NS1	0.25
KRT6B	1861.76	1840.73	1039.82	1137	2671.94	2647.4	1805.09	1942.17	4209.41	4164.32	4103.55	4069.75	-1.59409	-1.16501	-0.429081	-0.989712	-1.76085	7.17e-06	1.03e-19	Any NS1	0.25
IRF6	263.999	271.578	178.441	165.192	346.553	351.405	257.883	246.92	429.185	459.448	559.711	561.986	-1.44308	-1.02033	-0.422746	-0.85718	-1.44918	0.000155673	3.67e-16	Any NS1	0.25
PIK3R1	0.627428	0.612753	0.389212	0.357215	0.774299	0.675159	0.83469	0.776012	1.2199	1.33017	1.37788	1.49471	-1.6182	-1.19803	-0.42017	-0.951292	-1.70647	2.66e-14	1.09e-19	Any NS1	0.25
PNPT1	3.68656	3.59772	1.68206	1.50298	4.85871	4.32824	5.41781	4.44869	6.87477	7.20941	9.70754	9.90288	-1.52349	-1.15937	-0.364119	-0.94349	-1.96449	2.64e-07	2.66e-10	Any NS1	0.25
RNF115	10.7068	10.1011	6.8344	8.26502	13.9672	14.5981	9.35404	9.77145	17.2315	22.2191	19.6342	19.8571	-1.40688	-1.04889	-0.357987	-0.860875	-1.36496	0.00190497	3.21e-13	Any NS1	0.25
POPDC2	1.08758	0.612327	0.489085	0.667211	1.81007	1.27204	1.21411	1.07571	1.8486	3.85485	3.14299	2.62262	-1.43864	-1.09746	-0.341171	-1.27217	-2.18052	0.0995449	0.000659878	Any NS1	0.25
IFI16	311	312.754	135.016	125.141	334.779	324.355	429.029	348.883	551.167	572.274	637.996	651.102	-1.38331	-1.07159	-0.311714	-0.873228	-1.7356	1.27e-10	2.96e-08	Any NS1	0.25
SERPING1	20.008	17.8514	13.6675	17.883	22.5293	25.9665	22.4003	24.7876	29.1719	30.4708	40.9832	42.1931	-1.33721	-1.10463	-0.232581	-0.711395	-1.2671	0.00242887	2.41e-08	Any NS1	0.25
HMGN2P46	0.084565	0	0	0.140016	0.293363	0.273674	0	0.398073	0.647594	1.06397	0.391911	0.666223	-1.25564	-1.05195	-0.203691	-1.55771	-3.3799	0.335164	0.0170527	Any NS1	0.25
EHD4	55.8818	53.4334	79.6279	84.9137	149.617	154.794	78.4315	73.2805	224.972	225.703	180.759	184.97	-1.4093	-1.21542	-0.193887	-0.961998	-1.7837	0.0170645	1.22e-08	Any NS1	0.25
DNAJA1	310.375	317.332	174.611	162.298	426.663	394.556	541.645	461.102	699.126	792.507	890.892	863.053	-1.56252	-1.37023	-0.19229	-0.957185	-2.02031	1.19e-10	2.73e-19	Any NS1	0.25
CASP7	46.5828	45.8835	29.6299	26.3739	61.3973	57.5619	60.8489	53.237	71.0863	78.3764	127.695	137.384	-1.18447	-1.00738	-0.177087	-0.945087	-1.73342	0.000826129	1.57e-09	Any NS1	0.25
KBTBD8	5.2146	5.59969	1.65701	1.74273	5.16829	4.72906	11.32	8.70484	9.45145	13.542	15.0288	13.7719	-1.27313	-1.1014	-0.171731	-0.921211	-2.15412	0.0186041	2.55e-07	Any NS1	0.25
RND3	147.034	150.749	85.4218	71.9108	141.374	129.533	248.783	220.898	269.104	327.563	305.532	321.337	-1.2864	-1.11648	-0.16992	-0.857687	-1.70032	0.00268494	1.06e-12	Any NS1	0.25
SLC25A28	3.39826	2.77843	2.93523	3.63863	7.42651	7.37974	3.61425	4.09446	12.5949	11.6989	8.51037	8.13651	-1.40863	-1.2468	-0.161825	-0.991773	-1.91353	0.0193303	6.47e-12	Any NS1	0.25
RELL1	3.35038	3.73611	5.73596	4.70199	6.06006	7.67813	6.11653	4.97833	9.78611	11.282	6.82519	8.92596	-1.19751	-1.03687	-0.160636	-0.699692	-1.33267	0.0573084	0.000373845	Any NS1	0.25
PARD6B	0.509206	0.416628	0.304361	0.316732	0.510795	0.534152	0.483825	0.519598	0.732297	0.683838	0.651053	0.863002	-1.18287	-1.0275	-0.155372	-0.648338	-1.16046	0.0721612	0.000185486	Any NS1	0.25
DTX3L	52.3807	51.3597	21.2157	21.4153	69.5476	72.3092	77.0447	61.5794	104.002	103.094	126.082	133.726	-1.40556	-1.26608	-0.139478	-0.857296	-1.95775	2.34e-08	8.08e-10	Any NS1	0.25
PSME2	157.087	153.597	130.732	170.054	197.128	224.259	195.37	212.173	337.515	304.976	309.207	293.025	-1.33472	-1.20587	-0.128844	-0.713002	-1.25299	3.01e-06	1.05e-10	Any NS1	0.25
CD74	13.4997	11.4473	11.0334	17.8909	29.8896	26.7226	11.9032	15.6559	41.5714	35.4098	33.1918	28.8149	-1.23231	-1.10809	-0.124217	-0.864667	-1.57225	0.061605	1.13e-06	Any NS1	0.25
SLFN5	85.2927	93.8657	51.6259	46.3487	116.235	115.195	118.979	97.0963	137.269	142.121	217.868	216.768	-1.20101	-1.07799	-0.123018	-0.789067	-1.62751	0.000850271	2.38e-09	Any NS1	0.25
MYCBP2	12.9071	13.6391	8.38139	7.13688	14.1984	17.5352	16.2742	11.7088	21.6748	20.5861	20.6153	25.2712	-1.16558	-1.04369	-0.121889	-0.685405	-1.33161	0.00149873	2.86e-10	Any NS1	0.25
HOXA5	0.139758	0.193978	0.289547	0.130396	0.144304	0.269498	0.559102	0.56795	1.00293	1.15762	0.459173	0.735391	-1.13101	-1.01496	-0.116046	-1.10597	-2.5183	0.257684	0.000762583	Any NS1	0.25
ULBP2	66.3931	75.1399	48.9238	44.4496	66.81	63.9496	97.5313	91.2319	119.267	127.531	116.164	105.047	-1.13918	-1.04472	-0.0944586	-0.678688	-1.25222	0.00359851	1.73e-10	Any NS1	0.25
PDZRN3	0.11913	0.033855	0	0.019263	0.108664	0.201807	0.079991	0.188725	0.243635	0.194657	0.361894	0.472521	-1.12208	-1.035	-0.0870802	-1.22148	-3.11027	0.318591	0.00211385	Any NS1	0.25
ACKR4	0	0.026744	0	0.01369	0.064828	0.118262	0	0.032804	0.1119	0.168043	0.123121	0.090271	-1.232	-1.17424	-0.0577632	-1.35698	-3.37766	0.485096	0.0411754	Any NS1	0.25
GMNC	0	0.028704	0	0	0.138824	0	0.125116	0.069671	0.33461	0.111479	0.236528	0.289152	-1.27385	-1.21686	-0.0569899	-1.67138	-4.79185	0.218966	0.00165284	Any NS1	0.25
THSD1	7.76384	6.40707	8.6381	9.278	18.4256	19.5295	10.4015	9.62768	21.2359	20.0398	28.5491	33.4621	-1.29383	-1.25207	-0.0417569	-0.947289	-1.89794	0.0179029	1.82e-11	Any NS1	0.25
TRIM5	41.3225	44.3536	17.0428	18.1893	56.5203	57.1161	60.9085	56.3986	67.0011	75.6889	125.247	128.268	-1.10553	-1.06589	-0.0396403	-0.892925	-1.98764	0.00130882	1.21e-07	Any NS1	0.25
NXPH3	0.059195	0.10868	0.088184	0.102026	0.261957	0.409891	0.161047	0	0.682721	0.58326	0.282399	0.377014	-1.05848	-1.05372	-0.004759	-1.45197	-2.62732	0.263191	0.000585707	Any NS1	0.25
PSMB8-AS1	2.35226	2.95802	1.3886	2.30101	5.68876	3.30723	7.3865	3.86879	6.89432	5.98411	15.3218	15.8477	-1.01103	-1.05106	0.0400294	-1.25474	-2.48318	0.0373108	2.83e-07	WT NS1	0.25
MX2	77.9424	57.3964	16.0275	21.7205	278.558	293.112	236.516	196.708	575.146	575.597	527.576	532.587	-1.78695	-1.84854	0.0615856	-1.26245	-3.98645	4.54e-10	1.06e-20	WT NS1	0.25
OAS2	220.194	213.065	72.1159	80.9831	478.273	485.802	449.173	372.943	800.368	858.208	832.353	867.105	-1.59633	-1.68483	0.0885061	-1.03431	-2.81614	1.63e-11	1.68e-15	WT NS1	0.25
SLC15A3	0.225675	0.258497	0.306495	0.248354	5.06009	5.32054	1.16196	1.1259	14.687	11.6462	5.44231	5.62148	-1.12929	-1.25772	0.128428	-1.69517	-5.45607	0.0296929	1.68e-33	WT NS1	0.25
PSMB9	3.52837	4.20096	3.01539	2.36784	42.7357	31.5376	14.2507	16.1445	64.3559	65.5361	57.7662	58.8226	-1.71028	-1.85979	0.14951	-1.3763	-4.4881	0.0023506	4.99e-55	WT NS1	0.25
HSPB8	25.7117	28.5139	9.98953	10.8254	71.1033	79.9412	107.407	118.106	212.996	221.612	154.743	170.067	-1.64129	-1.83916	0.197875	-1.14736	-3.62309	1.48e-05	1.05e-25	WT NS1	0.25
IRX5	0.554523	0.495551	0.46011	0.543583	2.08346	1.79659	1.147	0.992775	4.56879	3.80386	1.86344	1.91606	-1.01808	-1.29197	0.273895	-1.14882	-2.7997	0.0351765	3.2e-12	WT NS1	0.25
CGAS	1.68905	1.62702	1.60838	1.15959	7.12104	3.85387	3.7391	2.91492	9.22754	9.05632	7.17884	6.99115	-1.43305	-1.71963	0.286585	-1.02331	-2.68396	0.0141208	1.27e-24	WT NS1	0.25
LGALS9	4.17341	4.94405	1.91959	2.32609	28.1991	33.4466	16.3655	11.939	61.0671	56.6533	36.1323	38.2906	-1.41314	-1.70517	0.292024	-1.23319	-4.06245	0.0119316	1.11e-30	WT NS1	0.25
OAS3	67.4956	56.2175	38.9728	44.907	191.545	210.484	135.236	121.737	325.747	310.608	291.223	303.932	-1.5513	-1.94804	0.39674	-1.02346	-2.82453	0.000149133	1.47e-64	WT NS1	0.25
NLRC5	3.98582	3.58817	1.47357	3.09957	22.9889	28.3114	11.1384	11.996	41.4593	34.338	34.1124	36.792	-1.49044	-1.97694	0.486499	-1.10014	-3.79875	0.0100622	8.82e-55	WT NS1	0.25
BTN2A1	7.90359	9.46291	7.03997	10.8274	20.4713	9.69416	8.17474	12.6317	19.3857	21.3599	19.042	17.2825	-1.04174	-1.04594	0.0042094	-0.732541	-1.35014	0.0832857	1.57e-07	WT NS1	0.75
HLA-C	258.23	240.949	295.324	348.065	619.888	621.042	358.318	408.786	1131.62	1034.65	647.056	678.451	-1.20875	-1.22422	0.0154702	-0.929152	-1.83427	0.0198892	4.61e-08	WT NS1	0.75
OSR1	0.487704	0.832377	0.485422	0.112846	1.44929	1.13745	1.17784	1.27482	4.5497	2.13271	2.25417	1.6278	-1.00124	-1.03244	0.0312006	-1.1679	-2.74771	0.0929012	8.51e-05	WT NS1	0.75
APOBEC3G	1.54347	1.13447	4.76564	1.63855	15.9509	11.5198	2.16174	2.79035	14.5984	12.6935	16.5536	17.9258	-1.19116	-1.22255	0.031397	-1.05114	-3.20068	0.241472	1.14e-11	WT NS1	0.75
CD7	0.049781	0.10812	0	0	0.913971	0.431763	0.402772	0.338815	1.4009	1.29632	1.01019	1.20815	-1.69904	-1.73775	0.0387069	-1.45656	-4.9014	0.08362	2.42e-06	WT NS1	0.75
BSN	0.008317	0.002267	0.008999	0	0.028425	0.017596	0.022209	0.010271	0.036922	0.053722	0.030252	0.033414	-1.30063	-1.37034	0.0697024	-1.16023	-3.51507	0.262387	0.000467935	WT NS1	0.75
GTPBP1	17.1489	14.9252	17.6448	21.177	43.912	35.6601	19.2468	18.3491	56.1367	51.8654	35.9966	37.2224	-1.05598	-1.13984	0.0838533	-0.756119	-1.57861	0.141943	2.69e-07	WT NS1	0.75
HLA-E	288.163	262.341	261.675	301.423	515.181	498.956	333.327	363.611	713.56	709.953	489.065	521.829	-1.14681	-1.23494	0.0881231	-0.637411	-1.3637	0.063249	6.18e-08	WT NS1	0.75
KCNS3	6.31041	4.93927	4.18816	7.20456	9.78679	10.2315	7.4795	6.79254	9.71732	13.7645	12.6804	12.9437	-1.13126	-1.22152	0.0902576	-0.665037	-1.31345	0.0426118	2.96e-05	WT NS1	0.75
MCUB	10.7767	11.2163	14.6768	10.6803	26.6291	29.5822	13.6681	9.50498	27.6925	29.4047	30.2902	35.2817	-1.06457	-1.19308	0.128508	-0.751006	-1.63573	0.173267	5.03e-13	WT NS1	0.75
PARP9	103.293	102.197	43.9984	43.8627	150.962	149.341	162.079	131.112	173.679	191.068	252.365	259.515	-1.19734	-1.34796	0.150616	-0.681743	-1.85793	0.000653785	6.77e-09	WT NS1	0.75
MASTL	9.73935	9.92155	3.95477	4.94419	15.002	14.6296	12.6856	10.9672	20.7274	21.6702	17.0995	19.3695	-1.18275	-1.34176	0.159005	-0.695062	-1.73789	0.00294049	1.05e-08	WT NS1	0.75
ANKRD37	11.7084	12.2962	19.7809	16.9453	24.3152	26.1962	29.2974	22.6475	50.1213	39.0251	31.6201	29.7855	-1.10295	-1.27713	0.174177	-0.672878	-1.55668	0.0764969	7.43e-05	WT NS1	0.75
CD34	0.060518	0.136621	0	0	0.736596	0.461231	0.168494	0.198873	0.686907	1.1572	0.532534	1.16647	-1.14628	-1.32141	0.17514	-1.45343	-4.18389	0.228081	0.00047767	WT NS1	0.75
SLC16A4	8.38045	7.16274	6.47889	5.82564	15.5735	13.4579	11.868	10.2226	14.5197	18.7079	21.6221	24.3551	-1.28415	-1.48502	0.20087	-0.75967	-1.75608	0.00857681	9.52e-16	WT NS1	0.75
IL1R2	5.36466	4.95344	9.6152	9.45506	28.218	27.9986	11.0036	8.81739	44.7554	44.0839	24.4325	25.2252	-1.03272	-1.24357	0.210854	-1.0017	-2.47089	0.133619	4.61e-08	WT NS1	0.75
ACHE	0.099453	0.025981	0.087633	0.291144	1.00349	1.23321	0.226628	0.266817	1.91582	1.45543	0.903736	1.21174	-1.09716	-1.3136	0.216438	-1.20094	-3.54235	0.191931	1.94e-06	WT NS1	0.75
LOC105370792	5.98341	5.48814	6.96299	7.80933	14.4826	19.8081	8.73141	9.62793	24.1304	24.5023	18.2633	18.7718	-1.25762	-1.47658	0.218966	-0.834306	-1.93283	0.0522849	6.79e-11	WT NS1	0.75
BAIAP3	0.017588	0.0396	0	0.120619	0.226352	0.365278	0.204305	0.437633	1.00481	0.64057	0.457942	0.504555	-1.15879	-1.41023	0.251439	-1.13397	-3.857	0.125291	3.48e-06	WT NS1	0.75
NIPAL4	25.996	24.59	24.7432	25.876	43.5705	42.7704	29.8122	29.3492	49.3512	49.4532	46.6319	48.3348	-1.00341	-1.26331	0.259904	-0.539152	-1.1694	0.0510738	1.73e-12	WT NS1	0.75
PML	46.2205	39.6474	37.8616	48.937	149.474	142.518	58.8807	69.155	256.443	241.885	130.6	139.313	-1.05466	-1.3256	0.270932	-0.99984	-2.39523	0.0721612	4.34e-13	WT NS1	0.75
BCL2L13	39.8534	38.1462	29.0394	29.9689	76.1739	68.056	52.0374	43.9016	95.8314	97.653	89.6312	87.7798	-1.27499	-1.55813	0.283146	-0.750799	-1.68425	0.00793307	6.25e-34	WT NS1	0.75
PROX1	0.200308	0.170813	0.096632	0.060447	0.392462	0.386896	0.481882	0.616546	0.860347	0.881284	0.951298	0.772771	-1.52309	-1.82705	0.303964	-0.972715	-2.98558	0.00847652	4.45e-13	WT NS1	0.75
SP100	103.306	100.852	69.4256	71.3387	176.949	175.686	146.431	116.97	242.616	250.51	223.464	230.74	-1.29924	-1.62936	0.330119	-0.745414	-1.71265	0.00141954	2e-29	WT NS1	0.75
OAS1	214.866	214.989	75.4643	89.0919	686.932	722.208	477.161	421.538	1147.46	1197.38	914.331	925.905	-1.47508	-1.82729	0.352209	-0.984309	-3.11311	0.00129276	2.39e-19	WT NS1	0.75
PDZD2	4.84835	4.64269	2.89316	2.96774	14.0591	13.9395	8.54565	7.13425	17.7293	17.412	19.8541	21.5785	-1.41038	-1.805	0.394618	-0.928214	-2.56359	0.00595699	3.22e-47	WT NS1	0.75
MOV10	34.7459	31.0495	27.798	27.584	68.6283	67.5497	39.1316	42.5208	88.0742	86.8424	65.9795	65.2254	-1.06726	-1.4791	0.411846	-0.618894	-1.58361	0.114382	4.57e-14	WT NS1	0.75
PARP12	9.28305	9.60013	6.64648	7.25196	23.0655	25.3091	17.3291	15.6298	41.5592	36.1479	26.9985	29.1198	-1.38001	-1.79251	0.4125	-0.847415	-2.2839	0.00878537	1.95e-24	WT NS1	0.75
CDC42EP4	16.3805	14.5317	12.7429	13.7889	40.2236	40.5909	22.5877	28.2992	61.8376	57.713	44.8694	46.0098	-1.31127	-1.76141	0.450147	-0.804652	-2.11538	0.019837	2.55e-24	WT NS1	0.75
CXCL16	17.5915	15.9825	11.7344	11.5902	24.5376	25.3547	19.9662	22.615	34.7892	33.9771	25.3985	27.6553	-1.02682	-1.4975	0.470679	-0.526633	-1.35072	0.0459416	4.09e-10	WT NS1	0.75
IFI35	21.423	22.0322	20.7117	26.1767	168.735	163.067	56.4926	61.2774	271.038	258.726	153.568	174.311	-1.20496	-1.70297	0.498002	-1.05799	-3.47886	0.0772215	6.17e-30	WT NS1	0.75
STAT1	298.563	277.403	113.726	118.328	510.103	532.157	466.757	388.18	633.751	642.51	713.072	750.319	-1.14891	-1.67672	0.527811	-0.650326	-2.05037	0.000338286	1.27e-10	WT NS1	0.75
EXOC3L1	0.094418	0.077113	0	0.024435	0.215805	0.609762	0.190195	0.357722	0.574507	0.455586	0.578274	0.722892	-1.20773	-1.7439	0.536171	-0.943757	-3.60145	0.281008	9.25e-06	WT NS1	0.75
RNF213	20.5944	20.4912	14.7311	14.8231	65.1212	83.4386	38.6838	28.9665	90.9567	81.8554	82.707	103.782	-1.24312	-1.83982	0.596704	-0.844601	-2.59559	0.0706432	1.99e-74	WT NS1	0.75
BATF2	6.81233	5.25428	3.81419	3.71147	69.2402	66.6528	21.1919	22.422	110.064	108.801	63.2635	65.7696	-1.15906	-1.76272	0.603659	-1.08068	-4.40312	0.0952028	1.59e-42	WT NS1	0.75
LAMA2	0.668793	0.525888	0.363766	0.723239	1.80835	1.89505	1.26101	1.32808	3.36602	2.64225	1.75203	2.01051	-1.04942	-1.67864	0.629222	-0.76694	-2.27654	0.0896689	5.46e-09	WT NS1	0.75
BISPR	0.742599	0.740529	0	0.308539	4.33113	3.48192	1.3374	1.86143	5.09801	4.99789	2.86253	4.54739	-1.07251	-1.73928	0.666769	-0.85695	-3.3495	0.235595	1.1e-08	WT NS1	0.75
SP140L	30.322	30.0078	21.9531	22.278	60.0947	58.9898	43.2661	36.3759	71.1921	60.868	74.2182	71.2026	-1.08747	-1.77502	0.687555	-0.606257	-1.64965	0.0393294	3.04e-29	WT NS1	0.75
STAT2	73.5488	68.8958	42.7497	47.676	136.172	129.577	95.4998	96.1173	136.949	145.207	168.284	171.325	-1.05238	-1.75657	0.704189	-0.561975	-1.66971	0.0219991	1.39e-21	WT NS1	0.75
SUSD4	2.97735	3.11726	2.28968	2.90759	5.57565	5.39622	6.73745	5.9557	8.39485	6.01791	9.90174	8.22848	-1.12668	-1.91533	0.788644	-0.588991	-1.74678	0.0673116	3.12e-10	WT NS1	0.75
TRIM25	72.8561	72.7703	53.5013	60.8	150.062	154.357	107.382	100.557	188.272	191.452	165.983	169.183	-1.10093	-1.88985	0.788923	-0.604509	-1.70675	0.0321521	9.35e-30	WT NS1	0.75
IFITM1	207.247	187.224	48.3973	70.9313	798.145	786.969	520.099	452.889	1173.33	1164.4	775.714	756.489	-1.09158	-1.98271	0.891126	-0.726479	-3.22673	0.0744148	3.42e-13	WT NS1	0.75
UBE2L6	78.7397	66.0904	40.2708	44.5165	288.677	331.904	175.599	157.507	425.784	413.46	351.204	335.873	-1.23883	-2.15422	0.915384	-0.802439	-2.98974	0.042042	6.85e-40	WT NS1	0.75
TMEM140	13.8332	15.4802	6.77447	11.2716	33.2975	35.2756	29.1224	26.6284	43.2728	49.9103	45.7523	46.1107	-1.23143	-2.1477	0.916271	-0.709394	-2.16995	0.000548471	2.97e-23	WT NS1	0.75
IFI27	226.205	225.741	135.634	191.879	595.969	637.781	516.533	472.538	982.164	894.597	838.793	791.684	-1.33273	-2.27681	0.944081	-0.785601	-2.41612	0.000184017	7.89e-35	WT NS1	0.75
MX1	323.52	299.194	129.335	158.833	1118.86	1126.33	746.983	658.154	1533.31	1544.66	1332.08	1311.83	-1.24518	-2.20394	0.958756	-0.771248	-2.93694	0.0133596	4.13e-25	WT NS1	0.75
TRANK1	5.12356	4.51346	2.33067	2.9048	23.0127	23.3004	12.2927	9.84105	28.4615	27.5762	25.8246	26.6644	-1.19503	-2.18409	0.989058	-0.784255	-3.11595	0.0733159	1.89e-45	WT NS1	0.75
PSMB8	29.5462	35.4187	41.0277	41.7668	129.179	139.967	90.8275	72.1341	164.85	166.713	130.062	138.935	-1.05592	-2.28202	1.2261	-0.604462	-2.25547	0.117748	6.14e-17	WT NS1	0.75
HAPLN3	1.47989	1.13275	3.74046	3.29408	10.3306	9.59843	4.15861	5.67172	25.2135	25.1154	7.72644	9.47653	-0.91817	-1.01689	0.0987215	-1.32727	-3.03956	0.0489619	1.9e-06
RASL11B	1.64738	2.62611	1.50371	1.56078	6.16719	7.09453	7.02402	6.12221	22.195	20.0419	7.92713	7.16577	-0.964523	-1.20648	0.241954	-1.25655	-3.2167	0.02962	4.86e-10
DDX60L	37.617	40.6958	7.03713	8.50758	57.473	58.9621	79.2918	62.8775	76.0266	80.0143	177.86	196.82	-0.990422	-1.01836	0.0279412	-1.14608	-2.80703	0.00471147	4.28e-06
EGR4	0	0	0	0.105327	0	0	0	0	4.83883	4.43346	0.39673	0.33237	-0.991252	-0.568846	-0.422406	-8.5543	-6.55541	2.03e-05	0.00191549
C2CD4B	0	0	0	0.004318	0	0	0	0.003616	0.379356	0.188486	0.03928	0.029204	-0.953712	-0.568623	-0.385088	-6.44672	-6.79887	3.8e-05	1.57e-06
FYB2	0	0	0	0	0	0	0	0.049634	0.220109	0.131635	2.238	2.30925	-0.99103	-0.505134	-0.485896	-6.00582	-8.21604	0.000177457	9.75e-08
NPPC	0	0	0	0	0	0.268999	0	0.051754	9.3322	6.00901	0.647786	0.637517	-0.941429	-0.564968	-0.376461	-5.99818	-9.04648	3.33e-05	3.38e-06
ARC	0.036937	0.013408	0.162382	0.125595	1.18646	0.637504	0.197027	0.412274	64.0804	53.2803	4.25352	5.237	-0.98481	-0.605787	-0.379023	-5.87271	-8.84557	3.01e-07	1.66e-12
RERG	0.458093	0.145796	0	0	0	0.115701	0	0.061572	0.100021	0.784321	3.23527	4.50981	-0.926354	-0.48002	-0.446334	-5.56977	-4.0291	0.000444251	0.00361164
HOXD11	0	0	0	0	0	0	0	0	0.041114	0.036798	0.104045	0.065147	-0.267642	-0.129403	-0.138239	-5.44748	-6.51424	0.0001672	1.54e-06
CHAC1	1.58884	1.56393	9.33624	9.71396	9.99545	8.40387	2.80515	1.74063	407.367	369.549	20.1256	17.6781	-0.908658	-0.550467	-0.358191	-5.31166	-5.38034	5.9e-05	0.000106366
GABRA1	0	0	0	0	0	0	0	0	0.030382	0.060813	0.378972	0.456707	-0.554882	-0.298016	-0.256866	-5.25452	-6.32056	0.00531196	0.000194266
KCNG3	0	0	0	0	0	0	0	0	0.142353	0.101217	0.06765	0.041054	-0.36128	-0.172609	-0.18867	-5.18864	-6.24506	0.000677368	1.04e-05
LGALS17A	0	0	0	0	0	0.600524	0	0	0.460088	0.450812	6.38578	10.0532	-0.863128	-0.55765	-0.305479	-5.01415	-6.80255	0.00853678	0.000114172
CYP7A1	0	0	0	0	0	0	0	0	0.17583	0.234403	0.540759	0.488034	-0.943158	-0.422225	-0.520933	-4.98846	-6.05409	0.00137636	2.48e-05
ZNF559-ZNF177	0	0	0	0	0	0	0	0	0.233749	0	1.88115	1.09497	-0.757362	-0.442105	-0.315257	-4.94788	-6.01516	0.0310384	0.0023665
LOC108783645	0.393959	0.35969	0.335011	0.284632	0.155082	0	0.129283	0.239643	7.53036	5.76761	0.900412	0.573096	-0.953242	-0.515326	-0.437916	-4.9354	-3.75298	9.54e-05	5.66e-05
LRP2	0.025525	0.009946	0	0.006899	0	0.081529	0.117476	0	0.130982	0.365629	2.18373	2.7113	-0.986278	-0.622725	-0.363553	-4.89007	-6.99234	0.00012352	6.09e-10
PCDH8	0	0	0	0	0	0	0	0	0.126314	0.235144	0.043434	0.016575	-0.3532	-0.184512	-0.168688	-4.77458	-5.82939	0.0161409	0.0010062
KCNJ2	0.10036	0.143212	0.067021	0.04214	0.244613	0.112469	0.642872	0.538621	1.52756	1.33213	15.3789	16.7929	-0.978325	-0.624607	-0.353717	-4.59265	-6.87218	6.66e-07	3e-14
KIF5C	0	0	0	0	0	0	0	0	0.044879	0.044558	0.35092	0.324978	-0.517639	-0.272581	-0.245059	-4.56526	-5.63376	0.0248467	0.00168708
LOC101929319	0	0	0	0	0	0	0	0	0.150765	0.451604	0.718556	1.12943	-0.99551	-0.489583	-0.505926	-4.42645	-5.49377	0.0179947	0.000989084
HIST1H2AG	0.408654	0.469199	2.47099	0	0	1.43992	0.561097	0.326043	17.8193	21.0351	1.54921	1.36228	-0.861189	-0.478998	-0.382191	-4.37219	-4.28687	0.00296157	0.00180472
TMEM200C	0	0	0	0	0	0	0	0	0.012122	0.010847	0.032734	0.081978	-0.147565	-0.0753168	-0.0722487	-4.37034	-5.44191	0.033754	0.00265467
HIST2H3D	0	0.291644	0	0	0	0	0	0	5.29878	0.674603	1.72465	1.07004	-0.971383	-0.521958	-0.449425	-4.27697	-4.62465	0.0358618	0.0088088
TNFSF15	1.00784	1.009	0.467444	0.63005	1.09234	1.2525	2.4162	1.21276	4.01738	4.93347	48.2401	51.147	-0.971076	-0.609032	-0.362044	-4.27217	-5.33654	1.59e-07	4.85e-12
CHRDL1	0	0	0	0	0	0	0	0	0.245933	0.492987	0.134246	0.098998	-0.642943	-0.324469	-0.318474	-4.15076	-5.20727	0.0357053	0.00292382
GUCY1A2	0.001897	0.004392	0	0.001368	0	0	0	0.001417	0.00271	0.005278	0.022365	0.012946	-0.934345	-0.371318	-0.563027	-3.90299	-2.63988	0.0345256	0.0364397
TLX3	0.021708	0	0	0.031758	0	0.046591	0.028744	0	0.333866	0.487975	0.064426	0.049191	-0.936514	-0.571189	-0.365325	-3.88372	-3.98579	0.0264092	0.00460128
GATA2	0	0.022045	0	0	0	0	0	0.067083	0.808311	0.377102	0.116264	0.087956	-0.940401	-0.60292	-0.337481	-3.83935	-5.47679	0.0397384	0.000886425
ZFP42	0.240723	0.521745	0.111233	0.181546	0	0.190398	0.179839	0.050347	2.14457	2.38899	0.116316	0.255039	-0.763289	-0.342447	-0.420842	-3.69648	-2.47245	0.0125844	0.0381502
CZ1P-ASNS	0.104328	0.129423	0.110331	0.025308	0.118249	0.109594	0.143234	0.155328	3.03734	2.3463	0.141476	0.279107	-0.892398	-0.566177	-0.326221	-3.64845	-4.36499	0.000977664	2.83e-05
DLL4	0	0.029148	0.237847	0.138182	0.237661	0.335448	0.144005	0.133848	4.2344	3.47865	0.494436	0.427541	-0.954948	-0.61121	-0.343738	-3.55471	-4.89008	0.00115754	4.29e-05
ASNS	11.0914	14.1126	18.2649	18.1835	14.6119	10.9853	14.3244	12.6803	217.679	268.861	28.4943	35.5813	-0.974332	-0.553766	-0.420566	-3.54999	-3.39916	1.58e-06	6.16e-06
FOSB	1.32229	0.615856	3.09063	2.86061	15.6526	15.1258	7.42261	8.70413	175.225	161.672	22.2512	23.2434	-0.983146	-0.714381	-0.268765	-3.1832	-5.81879	3.95e-05	4.34e-13
HIST1H2AM	0.427621	0.497381	0.861891	0.191852	0.805974	0.753376	0.58714	0.341176	10.4886	5.64395	1.29689	0.712754	-0.832922	-0.532549	-0.300373	-3.06628	-3.66242	0.0463203	0.00433417
DLX2	0.040067	0.044029	0.169838	0.096995	1.03182	1.85291	0.266548	0.297494	12.4549	11.8332	0.582298	0.753891	-0.815394	-0.6642	-0.151194	-3.06207	-6.6046	0.0123281	1.07e-09
MMP12	0	0.500941	1.34835	1.26362	1.3968	0.284787	0.551421	0.230506	1.87303	1.49496	7.11366	7.94145	-0.989375	-0.489505	-0.49987	-3.06111	-2.72012	0.000535233	0.0169892
LPAR6	13.0149	13.8779	2.41382	1.43446	3.77655	4.68956	12.3472	10.3625	14.0034	14.3265	98.0259	104.792	-0.89995	-0.509803	-0.390147	-2.99238	-3.21287	0.000111824	0.000337875
LIFR	0.909301	1.03188	0.526821	0.456191	0.344243	0.359979	0.990478	0.917321	1.03017	1.43317	8.15941	8.69623	-0.927628	-0.527181	-0.400447	-2.98928	-2.96299	0.000118752	2.43e-05
CSF3	0.402322	0.420211	6.50541	8.13673	9.63207	7.6873	1.10182	1.28007	57.9538	54.0374	11.0239	10.8174	-0.968118	-0.565227	-0.402891	-2.92838	-3.26127	0.00266723	0.028418
VGF	0.046073	0	0	0.067886	0.079426	0.024765	0.030446	0.038006	0.500433	0.532906	0.059046	0.064688	-0.869139	-0.547992	-0.321147	-2.91515	-3.3985	0.0150571	0.0110705
MEFV	0	0	0	0	0.088341	0	0.134788	0.398557	0.278767	0.267976	1.78755	2.08795	-0.927344	-0.618009	-0.309335	-2.86784	-6.80205	0.0353093	1.03e-05
CEBPA	0.426083	0.423323	0.135125	0.1848	0.440864	0.703845	0.424247	0.564508	6.89517	5.27586	0.891973	0.816028	-0.932989	-0.629073	-0.303916	-2.86116	-3.87788	0.000248406	3.11e-07
FLJ30679	0.085594	0	0	0	0	0.304576	0.238027	0.413911	1.61409	4.03564	0.891393	0.463767	-0.920487	-0.711659	-0.208829	-2.85977	-5.79906	0.0435757	0.000170862
FGF9	0.014198	0	0	0.009298	0.041635	0.076267	0.036795	0.102825	0.728328	0.760713	0.072115	0.08813	-0.894952	-0.725647	-0.169305	-2.7661	-5.83787	0.0347676	6.55e-05
HIST2H2BC	1.24257	3.25812	3.26829	3.27377	2.29219	2.8568	3.89626	1.61717	29.8295	23.007	2.76626	6.98214	-0.938625	-0.535568	-0.403057	-2.71385	-2.75565	0.00457291	0.00180472
ABTB2	1.87743	1.86254	2.14607	3.3619	5.37502	3.97904	1.95153	3.26057	38.9222	33.1858	5.8045	7.0559	-0.985503	-0.655649	-0.329854	-2.69876	-3.43123	0.000244382	5.3e-07
NAV3	1.41747	1.79411	5.10187	4.03869	2.78464	3.15467	1.77967	1.19903	19.4864	19.4064	3.76279	4.24657	-0.880498	-0.408098	-0.4724	-2.54619	-2.12647	0.000351778	0.00883427
FIBIN	1.03607	0.828403	0.128129	0.247383	0.478709	0.883238	0.76722	0.552159	1.38154	0.633878	6.153	5.73566	-0.896653	-0.531181	-0.365472	-2.49035	-2.87204	0.00352092	0.0010784
HIST3H2A	10.9664	10.3401	10.0823	14.5243	13.2003	19.597	11.7101	15.6857	127.433	129.412	15.9122	22.3939	-0.911552	-0.607118	-0.304434	-2.45072	-2.92781	0.00236281	9.76e-05
CEBPB	2.28441	1.68962	3.64045	3.53735	5.42778	5.96646	1.97658	2.8562	40.4114	26.1498	4.87461	6.47405	-0.865431	-0.604471	-0.26096	-2.41339	-3.03158	0.00259388	3.13e-05
IER2	18.6215	17.4211	28.5256	35.7378	74.0851	66.1011	23.4355	26.8956	390.886	359.126	60.4819	69.8693	-0.913658	-0.684368	-0.22929	-2.35401	-3.35621	0.00362332	1.44e-06
VASN	1.56226	1.65814	1.61596	1.96954	9.06339	9.45954	4.60667	5.2473	60.3139	49.887	8.14149	9.47338	-0.906646	-0.790306	-0.11634	-2.32464	-4.48685	0.00283317	1.29e-11
ROBO4	0.124556	0.13621	0.562475	0.42792	0.841658	0.528739	0.084844	0.105231	2.61209	2.36262	0.622617	0.858916	-0.972115	-0.583371	-0.388744	-2.30662	-2.69057	0.0318853	0.00197748
SESN2	12.91	10.2279	16.6349	18.8065	30.8021	29.5982	15.8794	18.5375	180.293	179.387	29.7074	31.8483	-0.921778	-0.662623	-0.259155	-2.30422	-3.0807	0.0019386	8.63e-06
PEG10	0.787464	0.648538	0.697565	0.422075	0.399407	0.566629	0.530216	0.385607	3.41651	3.78361	0.52466	0.5171	-0.779146	-0.391287	-0.387858	-2.28846	-1.97659	0.00762724	0.0170315
HES1	22.7964	21.3174	17.8014	18.091	42.7687	48.4571	16.5181	21.6233	262.103	211.433	38.8643	39.9199	-0.873586	-0.657873	-0.215714	-2.24318	-3.06684	0.00557807	3.71e-06
ZNF296	0.809902	0.587779	0.760454	1.54629	3.55185	3.41983	0.718055	1.51195	18.1582	15.6309	2.11604	2.74763	-0.836069	-0.696539	-0.13953	-2.22589	-3.59952	0.0199798	4.62e-06
LOC285074	0.68012	0.560276	0.609718	0.810316	1.02941	0.905464	0.632669	0.657004	6.25206	4.6646	1.07347	1.16982	-0.928816	-0.604306	-0.32451	-2.19459	-2.54326	0.00305638	0.000201964
BBOX1	1.8773	3.33148	0.277198	0.587705	0.251099	0.930625	2.14346	2.1549	1.71937	3.41736	10.1887	8.26943	-0.875325	-0.422752	-0.452573	-2.19013	-2.21107	0.0108564	0.00979659
HIST1H2AE	5.06731	5.58534	9.80487	6.72941	4.58438	4.2852	5.00948	9.05617	34.2487	41.1986	8.60616	12.3877	-0.983531	-0.490099	-0.493431	-2.18221	-2.09011	0.00282017	0.00198996
KLHL21	11.3665	10.5345	17.5093	18.3929	27.2725	26.2163	12.5113	14.5734	139.99	124.572	30.3361	33.0948	-0.997457	-0.66736	-0.330097	-2.17167	-2.72981	0.00104519	1e-05
FOSL1	50.9114	46.7245	200.023	251.83	188.587	159.662	69.2692	72.4358	827.86	792.913	194.048	178.308	-0.836719	-0.414897	-0.421822	-2.16874	-2.02735	0.00254116	0.0249929
LINC00520	10.3219	10.7913	16.8214	12.6692	3.14349	3.40761	11.9019	11.94	45.9775	52.5705	11.6336	11.7863	-0.768125	-0.289754	-0.478371	-2.16323	-1.5118	0.00696051	0.0324337
SNAI1	0.243804	0.267449	1.8273	2.72896	25.26	21.0604	7.08143	7.64376	118.503	101.387	13.361	11.75	-0.79876	-0.801693	0.00293254	-2.15884	-5.77886	0.0308214	6.57e-06
CMYA5	0.133509	0.084854	0.036639	0.140113	0.132997	0.154017	0.112808	0.126272	0.95909	0.802364	0.178994	0.154932	-0.898342	-0.582905	-0.315438	-2.13219	-2.56546	0.0248521	0.00355883
FAM117A	1.48374	1.3757	2.03141	2.43577	4.18461	4.31867	2.0088	2.21862	20.735	21.6662	2.37616	2.47712	-0.776903	-0.629556	-0.147347	-2.0491	-2.92571	0.0296929	0.000412127
PCDH9	0.350241	0.300832	0.496504	0.181922	1.53129	1.33858	0.438307	0.539033	5.51938	6.52933	0.953895	0.994614	-0.827572	-0.754728	-0.0728444	-2.01909	-3.73919	0.0371296	1.48e-06
IRS2	0.18519	0.163589	0.23387	0.213937	0.422134	0.458692	0.187304	0.262293	2.1354	1.83821	0.367363	0.435239	-0.895718	-0.701171	-0.194548	-1.99404	-2.83096	0.00765841	1.04e-05
PPP4R2	14.6322	15.7161	5.85193	4.77092	4.84999	4.71831	9.92102	9.24769	11.4322	14.4045	37.4308	41.7948	-0.875804	-0.319959	-0.555844	-1.98166	-1.63416	0.000139235	0.00536215
RAB8B	14.5451	16.2874	5.66337	4.28526	6.19879	5.03024	12.9952	10.3212	12.1025	13.4742	46.9202	51.022	-0.835084	-0.391683	-0.443401	-1.94628	-1.875	0.00135	0.00403663
CDC37L1	9.12122	9.83308	3.45472	2.88246	3.32911	2.43975	7.81867	7.10909	8.23841	10.2802	25.2003	29.9478	-0.916833	-0.396243	-0.52059	-1.94554	-1.81926	0.000908013	0.00168779
RHOB	18.8017	16.7243	15.4496	15.7799	37.5206	34.737	16.8927	18.4284	153.308	147.144	30.6149	33.2386	-0.8962	-0.703062	-0.193138	-1.90715	-2.71895	0.00890355	6.16e-06
IMPA1	7.544	9.4575	3.3821	2.9475	2.49993	2.4535	5.50572	5.41016	5.9566	6.49797	21.5009	21.0339	-0.785813	-0.275205	-0.510608	-1.90383	-1.50641	0.00109323	0.015456
PPP1R13B	3.56261	3.06028	3.68205	3.946	4.89501	5.08012	2.96833	3.78103	22.0695	22.7292	5.22594	5.47612	-0.941798	-0.606677	-0.335121	-1.8812	-2.20974	0.00435166	0.000300496
HES6	0.07738	0.050875	0	0.504167	1.70144	1.28465	0.369536	1.01442	5.88781	5.73359	1.15764	1.56004	-0.92084	-0.903634	-0.017206	-1.86417	-4.55497	0.0250085	3.93e-06
DDIT3	37.5761	42.6173	68.6574	78.721	70.4337	77.9491	84.4865	69.5363	398.915	442.509	67.775	75.3552	-0.819707	-0.57503	-0.244677	-1.86292	-2.33491	0.0136355	0.00222076
PIWIL4	0.559831	0.658588	0.155844	0.132937	0.141559	0.262767	0.471065	0.463453	1.06923	0.317416	1.28839	1.88116	-0.917087	-0.407396	-0.509691	-1.85663	-1.85113	0.0481924	0.0349749
IRX1	0.805563	0.671457	0.965203	1.09575	1.23341	0.829146	0.455823	0.550526	3.92652	3.98188	1.06534	0.933341	-0.836749	-0.447906	-0.388843	-1.84637	-1.71271	0.014281	0.0122824
PLEKHF1	2.13659	1.69573	4.24538	3.86457	6.49635	5.36616	1.77351	2.42145	23.6113	17.1618	5.64297	5.43171	-0.879531	-0.613058	-0.266474	-1.84127	-2.33962	0.0167235	0.000513202
H1FX	2.64586	2.22502	3.77049	4.73715	7.47363	7.25067	2.42298	2.82438	30.3783	24.4636	4.6092	5.06527	-0.776899	-0.610878	-0.166021	-1.8385	-2.49359	0.0347676	0.000699563
EPHB3	3.23467	3.25876	1.6606	1.82734	7.84568	7.32807	4.11076	4.80653	30.4118	29.7565	7.49698	8.03255	-0.964848	-0.843108	-0.12174	-1.7996	-3.21803	0.00550814	7.51e-09
CABYR	8.21208	6.2078	8.59686	6.51577	7.96735	5.90833	7.24611	8.59478	44.6312	36.3571	5.87561	5.83757	-0.724605	-0.460013	-0.264592	-1.79353	-1.91567	0.0433277	0.0212778
PIM2	5.07003	4.43489	6.62303	6.59693	7.4109	7.46455	3.99168	6.09061	32.7098	33.0389	5.25631	6.16023	-0.783682	-0.520961	-0.262721	-1.78238	-2.00518	0.0281375	0.00823504
HAP1	0.894508	0.802736	0.37986	0.794704	2.37589	2.35229	1.37708	1.50296	10.2055	9.4327	1.86717	1.89914	-0.851692	-0.805725	-0.0459678	-1.7759	-3.2564	0.0305017	4.22e-06
CPNE8	4.65052	5.80685	1.70711	1.17763	1.86718	1.44649	3.50947	3.96407	4.40033	3.54269	12.5252	13.1094	-0.786858	-0.322707	-0.464151	-1.74963	-1.61843	0.00326247	0.0178701
EDAR	1.27843	1.54844	0.140672	0.679563	0.649716	1.45346	0.684641	0.792125	1.31341	1.92216	2.66799	4.9149	-0.876664	-0.430208	-0.446457	-1.74165	-1.77769	0.00683076	0.00815452
C2orf66	1.34008	1.10895	0.778974	0.341853	0.996396	0.662128	1.47813	1.14147	1.65953	1.58436	4.09088	5.35757	-0.980073	-0.583055	-0.397018	-1.69035	-2.11522	0.0047971	0.000462627
NEK7	11.5337	12.8062	3.13929	2.38476	5.39308	5.06387	7.99504	7.19384	9.60351	10.2463	28.2562	27.2644	-0.847468	-0.34451	-0.502958	-1.66484	-1.63634	0.000189976	0.0165116
SNHG7	14.8289	12.5711	14.6411	15.6717	20.5602	18.5029	9.07793	11.8984	73.2193	69.2047	12.6033	15.877	-0.764795	-0.492851	-0.271944	-1.66028	-1.81871	0.0346653	0.00922213
NCALD	2.05295	1.96305	0.312457	0.444391	0.717803	0.267711	1.51225	1.24554	2.55341	1.41625	3.44603	3.54139	-0.975297	-0.298395	-0.676902	-1.64442	-1.45853	0.00890355	0.0430377
DGAT1	2.88778	2.88799	4.44123	4.40847	6.28633	6.64944	3.95284	4.1222	25.5527	19.6293	6.76079	6.96363	-0.952545	-0.710858	-0.241687	-1.63498	-2.23837	0.00630336	7.82e-05
UBN2	1.09139	1.02882	0.395562	0.343864	0.528006	0.666919	0.766712	0.543702	2.83637	2.34361	0.836828	0.916918	-0.826503	-0.360366	-0.466137	-1.61576	-1.5941	0.00294921	0.01129
HIST1H2AC	48.6462	49.3372	53.1097	50.1977	26.7422	27.8538	41.189	45.2809	138.099	141.252	47.9486	54.2805	-0.85655	-0.263712	-0.592838	-1.57873	-1.16888	0.00320671	0.0290295
SLC1A5	118.186	105.541	271.774	275.599	257.527	241.647	106.996	133.706	693.424	690.486	297.659	293.221	-0.990201	-0.455224	-0.534977	-1.55177	-1.54756	0.00372425	0.0124886
SIAH1	5.96167	7.85478	4.38867	2.26237	3.2219	3.15239	3.4707	2.84841	10.8634	10.6839	5.71661	6.41141	-0.926853	-0.119087	-0.807766	-1.53754	-1.0104	1.51e-05	0.0473722
TNFSF10	118.815	126.709	21.4087	22.0126	242.88	232.34	255.234	203.74	268.466	317.23	917.946	1021.96	-0.978247	-0.916867	-0.0613793	-1.53335	-3.43403	0.00239845	3.64e-07
WDR25	7.63485	6.75468	12.5196	10.5495	9.65866	8.13322	7.67976	6.72004	31.7715	31.9884	8.29105	11.9698	-0.837409	-0.382932	-0.454477	-1.52567	-1.39637	0.0136355	0.0338431
BTC	0.878174	0.735984	0.274058	0.248534	1.32022	0.936587	1.85356	0.605399	1.46426	1.65194	4.56144	4.56133	-0.970352	-0.844148	-0.126204	-1.51103	-2.76924	0.0228638	2.94e-06
N4BP3	1.30166	1.17507	1.73098	1.55456	1.92038	1.63927	0.726664	1.17404	5.62492	4.59369	1.89458	1.81684	-0.900999	-0.487553	-0.413445	-1.49802	-1.50998	0.0185155	0.00667288
SNX16	3.08622	4.0045	1.13407	0.850032	1.26036	1.13851	2.783	2.26095	3.30406	3.09667	6.29505	6.64919	-0.910723	-0.299182	-0.61154	-1.49791	-1.38494	0.000787334	0.0178138
WDR74	52.9888	41.2056	73.9185	69.7399	86.677	82.0721	53.2936	66.0417	304.832	284.97	75.5883	66.7814	-0.808497	-0.571461	-0.237035	-1.49698	-1.85505	0.0287611	0.00518215
PLEKHF2	4.69792	5.40752	1.34349	1.18435	1.63144	1.82702	3.86216	3.77707	4.08074	4.81635	10.1563	9.50856	-0.870553	-0.332293	-0.53826	-1.48287	-1.47547	0.0019457	0.0167675
HEXIM1	35.511	33.6442	21.5025	21.0056	40.0918	35.3611	31.6134	32.4489	130.94	130.92	43.672	43.0388	-0.972419	-0.647411	-0.325007	-1.46931	-1.93104	0.00565897	0.000113565
ARL14	8.22897	9.10883	10.3573	6.76772	11.5073	10.8514	11.4804	12.8011	12.0053	16.352	43.0813	47.769	-0.970796	-0.708128	-0.262668	-1.46145	-2.02032	0.0066869	6.44e-05
RUFY3	17.342	16.5033	10.7815	7.05525	7.84094	7.7339	13.3702	11.7369	16.486	16.5098	33.2009	37.1566	-0.960569	-0.317006	-0.643564	-1.4607	-1.26107	0.000156374	0.00256063
CNNM4	3.05471	2.59728	3.48326	3.75259	7.71231	6.72517	4.71397	5.08642	24.3253	22.4257	6.08312	7.32442	-0.906241	-0.847897	-0.0583435	-1.45866	-2.46226	0.0208273	9.44e-06
SPTBN5	0.154817	0.099848	0.07691	0.185874	0.367148	0.296658	0.139093	0.10656	0.97348	0.469794	0.337567	0.41659	-0.950491	-0.814764	-0.135726	-1.44973	-2.24369	0.0460645	5.66e-05
SMG1P3	2.0655	1.9184	4.74925	2.61169	4.47292	4.71585	3.40925	1.01073	11.5266	12.2087	3.96743	6.00738	-0.964902	-0.586262	-0.37864	-1.44386	-1.80555	0.0407467	0.00152213
FAS	21.1174	23.2116	11.9239	8.85629	11.0949	10.4933	22.9894	19.928	22.3181	25.8482	55.7602	54.0809	-0.970079	-0.469513	-0.500566	-1.41025	-1.54415	0.00221855	0.000411871
LOC93622	3.04735	3.49946	3.38306	2.02077	3.05259	2.71822	3.31646	4.76939	12.7497	12.3587	4.08108	4.08873	-0.897929	-0.600404	-0.297524	-1.40711	-1.74779	0.0174957	0.00120936
HNRNPLL	5.95987	7.03026	3.67643	3.67745	4.71887	4.06296	5.25313	5.1687	5.7941	6.72645	17.1861	17.2608	-0.905217	-0.438537	-0.46668	-1.39807	-1.45322	0.00184373	0.00185639
INA	1.54865	1.41178	1.07839	1.07422	1.1501	0.620424	1.29578	1.35979	3.8764	3.55536	1.66206	1.5755	-0.980926	-0.425463	-0.555463	-1.38592	-1.30333	0.011482	0.0056716
ELK4	3.16006	3.39066	1.76602	1.478	1.36262	1.55751	2.20276	2.1883	3.13684	3.06231	5.41538	6.00251	-0.987745	-0.247991	-0.739754	-1.38578	-1.11195	1.65e-05	0.00326894
ZNF20	4.73749	5.51721	3.68728	3.41845	2.01139	2.47767	4.31329	4.76429	4.23205	4.215	11.9182	12.1684	-0.74651	-0.286627	-0.459883	-1.37205	-1.1486	0.0201819	0.0239778
FAM133B	2.01726	2.66662	0.570446	0.604995	2.87549	1.33856	1.69378	1.06389	4.59007	6.41305	1.65929	3.40214	-0.839042	-0.486435	-0.352607	-1.34357	-1.75012	0.0422069	0.0107034
POMZP3	2.50621	2.82024	4.83197	4.25902	7.77896	6.75467	3.93236	4.27413	20.9743	17.8164	6.559	6.39651	-0.883827	-0.75792	-0.125907	-1.3313	-2.07783	0.0391921	0.000367197
FOXN2	4.99188	5.48205	1.82401	1.31777	3.45316	3.34047	4.22118	4.43526	3.33538	3.63154	14.4687	14.6475	-0.685472	-0.424144	-0.261327	-1.32507	-1.68537	0.0362464	0.018996
HIPK3	14.8392	15.9403	5.7312	4.59288	5.72898	6.06098	11.2478	10.2884	10.5285	11.558	27.0464	27.6238	-0.713575	-0.238497	-0.475078	-1.3188	-1.1839	0.00492335	0.041446
CLIC4	75.1503	80.7855	29.4156	22.7246	38.8683	37.449	62.1425	56.6036	56.0761	59.7972	162.006	172.02	-0.734085	-0.339109	-0.394977	-1.31505	-1.3926	0.00759524	0.0205851
ZNF461	1.95038	1.90687	0.769257	0.679331	1.06658	0.57725	1.55447	1.39653	1.79528	1.99019	3.08063	3.5866	-0.978595	-0.325853	-0.652742	-1.30615	-1.25244	0.00287073	0.00825093
PPP1R10	38.1069	35.0438	41.3847	44.6909	51.1569	51.4531	35.4994	38.3863	157.438	145.228	43.9275	46.9505	-0.808943	-0.544027	-0.264916	-1.30441	-1.5493	0.0321871	0.00678386
VCPKMT	1.39175	1.4937	0.693076	0.497463	0.530017	0.543965	0.885521	1.23085	1.07081	1.14579	2.41582	2.64821	-0.737056	-0.22342	-0.513636	-1.30043	-1.11354	0.0125586	0.0395413
CERS3	5.79552	6.87352	0.796018	1.05288	3.47787	4.08044	5.757	4.19775	5.95389	4.9035	13.6882	14.733	-0.796159	-0.454563	-0.341595	-1.27939	-1.74497	0.00734327	0.0287131
IFFO2	10.8663	9.81432	11.2822	11.0024	12.7428	11.941	9.67901	10.7009	35.4487	34.2941	13.7368	15.1486	-0.973943	-0.567389	-0.406554	-1.27302	-1.44324	0.00591382	0.00134219
MIR100HG	6.57887	7.28374	3.99865	3.13093	3.79508	3.91776	8.04737	7.37631	5.93189	6.00723	17.608	21.4448	-0.725435	-0.468392	-0.257043	-1.2506	-1.53196	0.0468446	0.00558357
PHKG2	10.782	8.67811	19.2256	16.7772	16.5779	16.6782	10.4884	10.7447	41.377	42.8032	14.6023	18.3474	-0.824677	-0.421553	-0.403124	-1.24445	-1.2938	0.0228847	0.0338004
BIK	12.4551	10.5149	26.9634	22.1889	17.5735	27.8538	12.4408	14.6719	51.713	49.801	24.9858	27.9365	-0.982005	-0.45276	-0.529245	-1.22976	-1.31939	0.0160572	0.0226578
SERPINB2	511.781	587.429	118.359	106.844	249.311	238.552	420.742	415.787	415.621	413.36	1052.07	980.911	-0.728276	-0.338126	-0.39015	-1.22664	-1.41957	0.00706106	0.0447642
TRIM22	68.945	70.6111	13.1137	11.8672	67.5694	71.9936	113.362	88.915	102.107	106.424	266.736	265.034	-0.949996	-0.816693	-0.133302	-1.22569	-2.48186	0.00599384	0.000170866
PPP1R2	17.7608	19.5424	7.73229	6.93507	7.34	7.32383	15.4743	14.7496	17.2238	16.635	30.0104	31.7773	-0.880659	-0.291678	-0.588982	-1.21336	-1.15858	0.00340438	0.00874461
SAMD9	124.526	123.241	29.8558	26.0532	132.136	114.024	185.196	144.836	162.711	192.309	418.146	464.82	-0.953977	-0.789812	-0.164164	-1.21263	-2.33048	0.00488725	0.000106366
HERPUD1	111.445	111.835	148.919	140.646	191.736	176.487	126.066	124.163	471.027	483.948	162.122	173.066	-0.868171	-0.630624	-0.237548	-1.20442	-1.56616	0.0329348	0.00285693
NIPA1	15.2876	18.0894	6.43997	6.94463	8.92269	8.60042	14.0776	13.6248	13.4457	16.7798	32.3587	32.7896	-0.852014	-0.378899	-0.473116	-1.1923	-1.30018	0.00303537	0.0062658
TLK1	16.1917	16.5697	6.25997	5.70416	6.26848	6.64966	11.8817	10.6487	12.0874	13.5364	23.4165	25.3653	-0.760688	-0.194869	-0.565818	-1.19013	-1.01575	0.00176035	0.0409455
GNA13	16.9046	19.0053	8.4746	7.14524	8.85742	7.25379	15.6389	14.3055	14.5919	15.5135	32.405	34.2026	-0.780614	-0.310484	-0.47013	-1.1882	-1.17716	0.00846057	0.0116699
STK40	10.7838	8.92682	15.9824	16.4134	19.8161	18.2445	12.2399	11.7359	47.018	44.8662	17.2116	18.1077	-0.866444	-0.596869	-0.269574	-1.1779	-1.50685	0.0347768	0.00671
CD47	9.30206	10.1726	4.92953	3.39318	4.85594	4.80239	9.47487	8.6543	7.49046	9.29257	20.0556	20.6909	-0.76969	-0.388703	-0.380987	-1.16577	-1.31917	0.0173969	0.00859333
MFSD2A	44.6208	37.794	66.1926	64.8913	66.729	73.4273	40.4776	40.7393	169.759	155.984	61.207	60.273	-0.776875	-0.466406	-0.310469	-1.1556	-1.28806	0.0488353	0.0255191
ZEB1	0.554967	0.409424	0.205884	0.219014	0.192396	0.199613	0.471048	0.339445	0.34527	0.480316	0.806472	0.775836	-0.757077	-0.258745	-0.498333	-1.14065	-1.05759	0.0463203	0.0479019
POLR2A	92.956	90.1551	101.51	109.628	127.591	141.156	103.335	105.396	337.39	328.12	142.778	136.53	-0.954002	-0.679734	-0.274268	-1.12726	-1.5002	0.017512	0.000804819
CLDN1	211.882	234.525	45.1145	41.1699	95.7899	85.1051	205.352	189.008	170.787	181.018	392.88	409.269	-0.714367	-0.366405	-0.347962	-1.12363	-1.4266	0.0279054	0.0443885
PNLIPRP3	46.943	50.8932	20.8932	15.5574	14.2926	16.8881	48.1915	43.9468	40.9489	48.218	74.3582	80.9959	-0.801634	-0.298316	-0.503319	-1.11492	-1.14766	0.0466357	0.0132223
USP38	8.5038	10.6789	5.41783	5.51143	7.31396	6.09302	8.59331	8.71521	20.2377	21.2879	9.51503	8.96132	-0.867878	-0.450419	-0.417459	-1.11045	-1.27655	0.0145148	0.00520262
SAMD9L	23.0092	21.6811	5.68176	4.73903	30.2002	30.9766	35.9806	29.6532	31.2161	33.8806	89.1252	98.023	-0.854899	-0.870602	0.0157026	-1.09577	-2.49214	0.0240504	5.04e-05
PCSK5	0.905671	0.929021	0.741041	0.819429	1.07551	1.033	0.936045	0.725953	2.21003	2.80945	1.07855	1.21523	-0.927924	-0.599233	-0.328691	-1.09166	-1.33939	0.0402585	0.00341132
NUDCD1	15.3283	18.7234	7.43491	6.72628	12.7299	10.6428	16.8538	13.3526	15.8731	17.5991	34.6629	37.003	-0.882049	-0.484709	-0.39734	-1.08618	-1.39595	0.00409562	0.00205091
FILIP1L	8.25548	8.27151	4.81713	4.3532	5.12065	4.95146	7.22833	6.43337	16.1287	16.1666	6.27694	7.15418	-0.745461	-0.331464	-0.413996	-1.08471	-1.10842	0.0379898	0.0328224
PPA1	430.281	452.465	232.972	200.865	199.103	187.044	399.376	369.481	347.736	385.89	759.655	760.354	-0.744256	-0.275355	-0.4689	-1.08447	-1.03873	0.0169398	0.0134456
CAB39	119.143	137.029	64.35	49.8183	83.2148	79.4388	123.831	105.138	121.307	125.734	265.098	248.213	-0.878132	-0.451276	-0.426857	-1.07233	-1.30774	0.00341959	0.0024395
ZNF490	1.94878	1.52769	0.798973	1.34844	1.26853	1.43829	1.97746	1.92797	3.74911	4.78088	2.36476	1.94813	-0.983383	-0.607377	-0.376005	-1.07048	-1.40811	0.0382217	0.0028757
ZUP1	27.8138	26.8327	10.2778	11.5648	11.4568	11.0286	21.6772	23.7326	23.945	25.8891	39.7638	40.9319	-0.876493	-0.275679	-0.600813	-1.06397	-1.0447	0.0070513	0.0127164
FGFR1	4.13519	3.77774	4.08483	5.33923	4.06466	3.62662	5.22098	4.39798	11.149	10.6431	5.97357	5.14974	-0.981559	-0.509927	-0.471632	-1.06325	-1.14969	0.0131917	0.00986604
DLL1	2.54568	2.3266	2.08671	1.97159	2.27685	2.54893	2.19436	2.39604	6.8577	5.80992	2.31724	2.79053	-0.799172	-0.509597	-0.289575	-1.05184	-1.24549	0.0490506	0.0106803
GNB4	18.1829	18.5294	7.82906	6.42299	13.7866	13.5158	15.8073	13.7486	14.9704	14.6567	39.8978	39.8891	-0.735295	-0.438807	-0.296487	-1.05053	-1.37516	0.0220904	0.0108296
OTUD4	23.9619	28.9683	11.88	10.3384	15.3823	15.2567	22.455	17.6742	22.043	23.0824	43.4438	44.8095	-0.800897	-0.320305	-0.480592	-1.02987	-1.10101	0.00237083	0.013956
AHCYL2	17.3687	16.6185	10.5873	9.38173	10.4449	10.9104	16.4741	13.7742	12.9525	15.9935	34.307	33.8579	-0.756504	-0.367364	-0.38914	-1.02589	-1.09747	0.0203914	0.0111534
ATAD2	2.03807	2.31722	1.00916	1.03547	1.25702	1.71903	1.70688	1.11774	3.23549	3.50207	2.02332	1.93206	-0.879905	-0.299232	-0.580673	-1.01854	-1.0244	0.00775738	0.016096
YOD1	4.96706	6.43009	2.50722	2.12465	2.39836	2.46287	5.25287	4.73428	4.1978	4.48623	8.86246	9.88705	-0.651112	-0.267127	-0.383985	-1.00446	-1.04695	0.045588	0.0404791
NR5A2	0	0	0.340278	0	0.0623	0	0	0.061575	2.12034	1.96778	0.679061	1.14444	-1.7725	-0.629094	-1.14341	-5.51536	-4.46976	7.69e-07	0.0607458
PGLYRP2	0	0.044998	0	0.258174	0	0	0	0	0.276115	0	1.5816	1.63551	-0.882059	-0.422985	-0.459074	-5.44485	-3.489	0.0110992	0.0524021
RAD51L3-RFFL	0.145086	0	1.87661	1.23215	0	0	0	0	0.229207	0.933539	0	0.628838	-0.0359258	0.468157	-0.504082	-4.88998	0.638461	0.0366405	0.823069
HIST1H2BO	0	0.268568	0	1.04767	0	0	0	0	3.81842	5.54772	0.354105	1.03793	-0.904085	-0.385219	-0.518866	-4.61844	-2.92286	0.0251515	0.091487
LOC653653	0.248282	0.736502	0.339839	0	0	0	0	0	1.30205	0.327733	1.46839	1.42546	-1.19561	-0.232831	-0.962776	-4.57808	-2.15719	0.00939604	0.115214
IL20	0.053972	0	0	0.115677	0	0	0	0	0.072618	0.145316	0.410478	0.45193	-1.07394	-0.377665	-0.69628	-4.26885	-2.54177	0.0294916	0.095539
RDH10-AS1	0	0.086067	0	0.100668	0	0	0	0	0.511717	0.170365	0.348843	0.1706	-1.33533	-0.418363	-0.91697	-4.19748	-2.60328	0.0230393	0.0677166
FLT1	0.024016	0	0.12898	0.067448	0	0	0.069667	0	0.031446	0.115633	0.564785	0.285975	-0.752479	-0.306297	-0.446182	-4.12388	-2.88169	0.0265436	0.0554055
ATP2B1-AS1	0.029578	0.033104	0.11314	0.018722	0.029013	0	0	0	0.144642	0.045219	0.078837	0.136793	-0.865653	-0.0549245	-0.810729	-4.05304	-1.61378	0.0117178	0.135607
LINC00513	0.405385	0.698168	4.08536	3.09189	0	0.7142	0	0.323435	7.18117	3.74532	1.53681	1.80184	-0.57921	0.0368596	-0.61607	-3.84313	-1.02519	0.0137432	0.49755
LINC02015	0.249723	0.292553	0.295341	0.345925	0	0	0.111885	0.063489	0.30903	0.610473	0.908949	0.902909	-1.20079	-0.149853	-1.05093	-3.83443	-1.46789	0.00708558	0.0619394
LOC400867	0.033011	0.156199	0.11443	0	0	0	0	0.050057	0.479672	0.55661	0.209769	0.076802	-1.00307	-0.321486	-0.681585	-3.74872	-2.55093	0.0471562	0.0896736
LTB	0.047988	0.099395	1.06158	0.563443	0	0.207959	0	0	0.342577	0.788165	0.676275	0.39979	-0.511665	0.180537	-0.692202	-3.6929	-0.651128	0.0271424	0.731883
CHKB-CPT1B	0.634144	0	0	0	0	0	0	0.485332	1.48328	4.22407	0.27262	0.168233	-0.649731	-0.377816	-0.271914	-3.68872	-3.67532	0.0432477	0.230607
EGOT	0.866703	1.01261	0.482791	3.7662	0	0	1.04174	0.587302	5.404	3.44484	0.95909	1.53623	-0.580331	-0.0264532	-0.553878	-2.78243	-0.964046	0.0344416	0.487571
RPL13P5	1.01346	0.465445	4.90243	2.72814	1.52813	0	1.11322	1.29374	6.07638	9.63083	2.76626	2.92799	-0.778286	-0.171738	-0.606549	-2.49965	-1.54016	0.0180361	0.172105
SLC34A2	2.49673	2.49557	0	0.036095	0.446109	0.139539	3.69595	3.01909	3.44731	3.74054	13.9268	15.406	-0.953935	-0.579127	-0.374807	-2.42067	-3.18776	0.0180261	0.0647269
FRAT1	0.077869	0.090444	0.019414	0.04894	0.062864	0.058391	0.024278	0.022549	0.297577	0.251122	0.054479	0.092206	-0.848179	-0.354704	-0.493475	-2.25529	-1.69666	0.0303365	0.0521744
HIST1H4H	6.89155	3.72356	31.0488	16.7326	3.05625	7.142	12.2454	5.17496	32.0391	47.0841	6.76198	10.8111	-0.474864	-0.0336741	-0.441189	-1.93951	-0.946742	0.0462133	0.473964
SLC7A11	1.27316	1.58112	1.58902	1.06027	0.406969	0.526246	0.961617	0.695409	3.3461	3.20636	1.08448	1.16983	-0.70209	-0.0336454	-0.668445	-1.92013	-0.938582	0.000516853	0.118019
SLC2A13	0.441604	0.517986	0.203658	0.064511	0.080501	0.07345	0.281543	0.293952	0.415551	0.464848	0.820816	0.669768	-0.967052	-0.170203	-0.796849	-1.80644	-1.25375	0.00175344	0.0731422
HIST1H2BG	10.3945	8.95087	24.0932	15.6227	10.7753	8.24077	7.84961	11.1958	42.4922	45.9591	17.7325	13.2828	-0.800439	-0.220596	-0.579843	-1.77538	-1.25609	0.00482734	0.0873006
VNN1	0.224818	0.322129	0.213883	0.251908	0.197888	0.120996	0.235371	0.163751	0.484684	0.215049	0.869619	0.581489	-0.973666	-0.336541	-0.637126	-1.73874	-1.32842	0.0409472	0.0552319
ITGB8	0.714847	0.822279	0.127424	0.124177	0.24476	0.211206	0.369842	0.374852	0.362248	0.37442	1.46798	1.51382	-0.610099	-0.18266	-0.42744	-1.73536	-1.36093	0.0039833	0.141131
HELB	0.746977	1.04257	1.16107	0.730805	0.659327	0.430531	0.565738	0.394593	0.985398	1.33883	1.22736	2.26108	-0.887521	-0.0742344	-0.813286	-1.69344	-0.977532	0.00857681	0.0830455
ZBTB7C	1.03917	0.833561	0.072753	0.184353	0.221135	0.345807	0.531964	0.355543	0.825677	0.923068	1.13606	1.19487	-1.06087	-0.186463	-0.874411	-1.59734	-1.18905	0.000995009	0.142109
MARS2	2.31036	2.14489	2.16722	1.58826	0.847318	1.20175	1.21591	1.46067	2.01744	2.37998	4.67778	3.90625	-0.907668	-0.0894287	-0.818239	-1.57244	-0.907549	1.6e-05	0.0129537
AFF1-AS1	1.48919	1.89306	0.3508	0.514273	0.323581	0.594786	0.842425	1.33582	1.81178	2.96078	2.18562	1.66173	-1.06076	-0.24787	-0.812893	-1.5133	-1.25537	0.021681	0.0609592
ZBTB21	4.01753	4.73719	1.49781	1.37633	1.09328	1.15287	2.60199	2.66771	2.90942	3.49608	6.44676	6.50991	-0.744891	-0.118499	-0.626392	-1.48506	-1.0211	0.00166365	0.0686581
CD2AP	12.5848	12.8501	3.63618	2.98887	4.74461	3.85928	7.37434	6.87501	8.23677	9.06372	20.2948	20.7048	-0.715588	-0.176648	-0.53894	-1.46564	-1.16024	0.000548702	0.0771765
SQSTM1	188.621	168.546	470.393	533.077	199.02	200.897	206.329	233.626	764.047	752.97	260.994	271.224	-0.556373	-0.0482016	-0.508171	-1.43859	-0.775975	0.00398967	0.385567
GAS2L3	0.319271	0.381636	0.189679	0.200296	0.269067	0.061375	0.223353	0.134626	0.476527	0.560791	0.28919	0.339598	-0.858697	-0.0834133	-0.775284	-1.42168	-0.840929	0.0263139	0.102532
BACH2	0.346505	0.271448	0.102255	0.229551	0.098446	0.030384	0.243612	0.256062	0.46107	0.470255	0.337503	0.365203	-1.11573	-0.17376	-0.941972	-1.40853	-0.929676	0.0442614	0.0662703
AEBP2	3.87476	3.53226	1.05142	0.98598	0.847674	0.766202	1.98843	1.54855	2.28128	2.27197	4.00597	3.87913	-0.585858	0.0584742	-0.644332	-1.39714	-0.69688	0.000919628	0.297567
SOX21-AS1	0.520012	0.594614	0.096064	0.089178	0.095447	0.204895	0.312062	0.224472	0.56197	0.488606	0.551806	0.4609	-0.831003	-0.0840312	-0.746972	-1.38755	-0.951991	0.00535006	0.268913
C16orf87	1.23511	1.21595	0.31324	0.270731	0.437035	0.314089	0.68895	0.70824	0.714912	0.861492	1.8291	1.74646	-0.656813	-0.138956	-0.517857	-1.37843	-1.06427	0.00331972	0.134533
SPIN4	0.459933	0.303788	0.20857	0.306852	0.123389	0.281034	0.167023	0.170075	0.410904	0.455904	0.445987	0.436943	-0.944068	0.0340202	-0.978088	-1.36735	-0.662584	0.000583133	0.0858947
NATD1	3.16465	2.54053	5.71951	5.48434	4.23689	3.77256	2.97905	3.78812	13.0628	11.4925	4.96054	4.89613	-0.853997	-0.351255	-0.502742	-1.35848	-1.23795	0.00830809	0.0508134
IKZF2	3.1848	3.37588	0.648185	0.382947	1.22355	1.23492	1.72729	1.72458	1.38041	1.42935	5.52807	5.69113	-0.517286	-0.16813	-0.349156	-1.35088	-1.19528	0.029643	0.22933
ZNF556	4.22476	5.2998	5.56418	2.32984	1.16316	2.52797	2.13518	2.92476	4.49479	7.18423	4.18503	5.34397	-0.692728	0.178474	-0.871202	-1.34491	-0.58797	0.0163982	0.323942
RRM2B	6.81311	7.49216	1.30025	1.21985	1.8884	1.70731	5.68805	4.83811	4.70448	5.09356	10.6201	11.5377	-0.662825	-0.221414	-0.441411	-1.30037	-1.2391	0.0288261	0.111139
CDYL	29.7747	28.2164	21.663	17.4763	14.3356	13.8532	20.5222	20.4521	28.3261	30.2792	50.4305	46.9096	-1.06258	-0.195667	-0.866914	-1.29326	-0.932819	3.26e-06	0.000862234
BTN2A2	3.8272	4.32933	6.03224	3.61928	1.64306	4.66256	4.52676	2.5956	8.1023	8.13072	7.11157	5.59068	-1.19434	-0.240097	-0.954247	-1.28944	-0.988806	0.00407548	0.0042882
PTAFR	20.2128	19.1873	57.9679	54.1165	38.597	39.9839	26.8756	26.9879	87.4884	94.7109	54.4276	58.4015	-1.09084	-0.331528	-0.759311	-1.2892	-1.13847	0.000134361	0.076122
CENPC	1.84564	1.95133	0.850489	0.510629	0.890903	0.752558	1.10303	1.01462	1.81881	2.32977	1.99747	2.25284	-1.05276	-0.16893	-0.883835	-1.28132	-0.997506	1.26e-08	0.0389162
CLEC2D	0.978238	1.30648	0.913117	0.668883	0.400585	0.197668	0.833673	0.982047	0.885697	1.10458	1.65389	1.78458	-0.729731	-0.0168679	-0.712863	-1.2796	-0.768004	0.040237	0.0696345
TYSND1	31.5285	29.8378	24.1387	20.8797	17.4416	5.44153	26.0638	25.1769	48.4165	50.8487	29.7312	32.4616	-0.93389	-0.140268	-0.793622	-1.27609	-0.860582	0.0295503	0.00618043
SP4	0.547913	0.667748	0.407254	0.16828	0.254306	0.232159	0.229383	0.357288	0.364434	1.06885	0.634587	0.442395	-0.550049	-0.000253351	-0.549795	-1.25085	-0.7189	0.0320658	0.346157
TPRA1	15.859	12.3161	22.9253	23.7143	16.2009	11.0788	11.3766	15.5017	31.6334	35.9773	22.9635	26.9242	-1.23207	-0.184347	-1.04772	-1.25024	-0.857495	4.16e-06	0.0522428
ABHD18	0.418769	0.421161	0.199897	0.148394	0.180125	0.150956	0.243428	0.245366	0.359869	0.374719	0.604885	0.456432	-0.88891	-0.10096	-0.78795	-1.24957	-0.876618	0.000106561	0.0575871
RTKN2	0.941067	1.18865	0.127158	0.173354	0.626028	0.701182	0.508216	0.586416	0.77124	0.969842	1.8006	1.71908	-0.808113	-0.335726	-0.472386	-1.24825	-1.42402	0.00255941	0.0835749
LIN37	16.4797	12.8757	18.3482	24.8098	13.0454	14.6012	9.13728	12.6531	31.4458	34.0318	24.2448	16.8511	-0.913823	-0.09612	-0.817703	-1.23909	-0.761975	0.00272791	0.153574
KIF20B	4.07841	3.76454	1.70948	0.912474	1.4466	1.19282	1.84433	1.81364	2.06819	3.09141	3.91275	4.57655	-0.583668	0.0442925	-0.62796	-1.23639	-0.676774	0.000124347	0.297567
LRP5L	3.04879	2.54603	6.53748	4.78638	2.75809	1.81491	4.0307	3.50272	7.59617	9.56467	4.88029	4.59694	-0.787019	-0.140226	-0.646793	-1.22103	-0.904518	0.0318362	0.174381
CBLL1	11.8664	11.7654	5.51159	5.08481	5.04089	4.80451	7.67153	8.08709	11.2319	12.3551	16.267	14.88	-1.09192	-0.183584	-0.908341	-1.21764	-0.952585	1.5e-06	0.00561688
HIST1H2BC	39.1443	34.4774	23.7772	25.2605	11.1173	14.1706	32.4743	34.2259	56.9934	65.1115	35.3711	40.2197	-0.938158	-0.213655	-0.724504	-1.21477	-0.924732	0.024017	0.0113769
TROVE2	11.8599	15.483	9.97845	7.30555	3.98325	8.48877	10.64	11.178	14.356	17.66	18.5659	21.4924	-1.16424	-0.231245	-0.932993	-1.21201	-0.948913	0.0015558	0.000551264
THAP9	1.6096	2.01332	0.542639	0.469488	0.371361	0.585144	0.96499	0.827854	1.24552	1.01986	1.84061	1.72838	-0.546188	0.066684	-0.612872	-1.21066	-0.613955	0.0154724	0.429151
TGM5	5.02091	5.9512	2.05267	0.980778	1.86834	1.50295	3.65087	4.26308	3.49898	5.80911	6.2207	8.99795	-0.729474	-0.201869	-0.527606	-1.20391	-1.08919	0.0337679	0.127537
KPNA4	31.2283	32.6606	18.4119	15.1897	13.5385	13.92	24.3427	21.3033	26.148	29.2996	49.1391	48.4204	-0.856584	-0.171683	-0.684901	-1.18651	-0.913125	0.000422274	0.0110823
SRPK2	46.602	45.8707	18.8328	19.118	17.5374	22.5012	29.543	28.0083	41.7632	47.7451	57.9739	55.4843	-1.01505	-0.159805	-0.855244	-1.18082	-0.921201	6.31e-08	0.0138031
YES1	35.0092	35.3723	14.2952	11.3656	14.7806	11.3213	22.5917	21.949	22.3893	24.1401	49.2772	51.637	-0.626633	-0.116275	-0.510358	-1.17831	-0.899567	0.00545419	0.106432
HIST2H3PS2	4.48046	4.11761	2.68086	2.2117	1.43287	1.11369	2.88637	2.40416	3.36547	4.16452	4.30878	4.48278	-0.710618	0.14738	-0.857997	-1.17648	-0.538139	0.00111767	0.0821403
KLHL3	2.08529	2.15876	1.06568	0.973749	1.04407	1.18076	1.18027	1.33059	1.3096	1.76797	3.30144	3.3691	-0.694033	-0.149467	-0.544566	-1.1681	-0.895993	0.0131361	0.0872142
NOTCH2NLB	1.00416	1.25036	0.519268	0.352237	0.33228	0.359299	0.68587	0.495283	0.858497	0.573624	1.16293	1.24249	-0.520045	0.0886365	-0.608682	-1.15804	-0.582653	0.00530424	0.35128
ZNF333	2.05659	2.04441	1.38877	0.836071	0.752235	0.538703	1.17719	1.64993	1.14368	2.15821	2.80649	2.35924	-0.631665	0.00591453	-0.63758	-1.15418	-0.698092	0.0344203	0.177353
YAF2	1.21515	1.32097	0.377457	0.385464	0.508722	0.539963	0.626864	0.636099	0.901651	1.0389	1.37687	1.39205	-0.781263	-0.0604603	-0.720802	-1.15196	-0.806663	6.85e-06	0.161925
SLC6A14	38.2196	46.9946	4.85236	3.49132	17.9154	18.7451	28.8459	29.6589	28.4323	30.2062	65.003	70.6034	-0.66341	-0.299836	-0.363574	-1.14376	-1.38676	0.0072027	0.154102
MAL2	145.749	164.645	34.6682	27.6769	56.6635	48.7332	111.96	108.484	98.5659	108.924	227.512	226.225	-0.630971	-0.21518	-0.415791	-1.14077	-1.13789	0.0180261	0.12511
ZNF256	7.34808	6.71558	7.39358	4.40858	4.01608	2.3467	3.53764	4.26218	7.78566	8.00331	6.89213	6.41254	-0.676953	0.299685	-0.976639	-1.1336	-0.440631	0.00174218	0.259937
TMEM165	39.3745	41.5667	23.6485	20.0744	23.8161	24.0603	26.002	28.2548	50.1309	42.1262	55.4144	57.5219	-1.26725	-0.285112	-0.982137	-1.1296	-0.986713	2.36e-15	0.000135221
SMG1P1	5.4582	5.20364	2.36838	4.45856	0.966096	2.85879	4.78455	4.5526	7.89532	5.04634	6.64062	6.87365	-0.956033	-0.158525	-0.797509	-1.12763	-0.82881	0.0360823	0.0116289
STXBP3	17.1124	22.6723	5.90308	5.63183	6.34483	4.99864	12.8669	11.6656	10.0715	11.5343	25.1461	25.4263	-0.482133	-0.0417347	-0.440398	-1.12694	-0.781629	0.0344787	0.272764
ZFX	5.85237	6.38504	3.69869	3.1068	2.9313	2.61304	4.31555	3.51806	4.29696	3.83803	9.43361	9.38423	-0.600488	-0.0643317	-0.536156	-1.12513	-0.755552	0.00761929	0.117242
RAB3IP	2.8923	3.31742	1.4524	1.23513	1.51647	1.95106	1.87195	1.94873	3.37277	3.21064	4.03165	3.96651	-1.11652	-0.247765	-0.868753	-1.12452	-0.987129	3.6e-09	0.00622168
ATXN7L1	4.45754	3.95583	5.60506	5.20301	1.70448	2.95513	2.78866	3.16382	5.07896	4.89863	6.15548	4.9062	-0.645609	0.343612	-0.989221	-1.11974	-0.386197	0.00038445	0.366907
GTF2A1	5.41654	5.81325	1.91807	1.54646	1.92094	1.63156	3.58244	3.6392	3.65602	3.95934	7.31672	6.51355	-0.61495	-0.0834503	-0.531499	-1.11552	-0.839207	0.00890355	0.158086
PDLIM5	40.799	47.1643	24.7119	25.0789	25.5809	25.4118	32.051	29.1862	44.8811	52.4281	66.0125	59.3702	-1.249	-0.27132	-0.977677	-1.11268	-0.955649	1.9e-11	0.000147247
RBM7	12.004	12.8356	6.22957	4.17646	4.18458	4.09461	8.26971	7.86907	7.25611	7.59683	16.88	16.5763	-0.521818	-0.0302411	-0.491577	-1.10228	-0.728645	0.0220239	0.207897
AZIN1	70.0604	82.891	31.8096	25.3269	23.4522	20.0227	60.4087	55.7143	55.1798	62.6796	98.4752	96.8844	-0.687916	-0.115233	-0.572683	-1.10181	-0.861218	0.0292786	0.0741257
DGKH	2.8124	3.49376	3.45584	2.91466	0.986471	2.80853	3.78172	1.47667	4.29006	3.09893	4.69501	5.60852	-0.840107	-0.0786996	-0.761407	-1.10088	-0.719487	0.0422069	0.0115179
ENTPD7	10.9546	11.2466	10.1548	9.62222	7.61323	7.39055	7.6024	7.76984	15.696	16.5094	13.7819	13.5961	-1.22213	-0.122718	-1.09941	-1.10007	-0.747047	1.38e-11	3.87e-05
GREB1L	0.645234	0.571308	1.07814	0.669856	0.554242	0.439028	0.525333	0.241726	0.938904	0.987946	0.670175	0.771634	-0.618437	0.207679	-0.826116	-1.09817	-0.448658	0.0294916	0.432796
SGMS1	10.6594	10.6272	4.66259	3.67725	4.20379	5.15412	8.21963	7.04767	7.35584	8.76309	14.8667	17.2032	-0.697428	-0.203367	-0.494061	-1.0864	-0.979295	0.0071918	0.0511313
ZNF627	8.7744	10.6882	7.89596	5.71743	4.2208	5.30516	9.45993	8.97341	8.52619	9.49518	19.0094	17.6847	-0.783856	-0.279559	-0.504297	-1.08532	-0.979842	0.0208758	0.0123664
FNDC3B	30.5305	30.185	15.7163	14.9229	14.5702	16.572	20.1263	17.8675	25.4378	27.444	39.3454	42.5224	-0.90223	-0.137952	-0.764278	-1.08235	-0.827971	1.78e-06	0.0133123
RNF19A	25.6154	26.613	14.0913	10.7452	12.2861	11.2744	21.6719	17.7898	21.372	22.6274	38.5006	40.175	-0.79849	-0.209326	-0.589164	-1.08182	-0.939828	0.00256953	0.0190821
DKFZP586I1420	1.20974	1.95448	0.706733	0.411243	0.542428	0.770628	1.08506	0.785221	1.49293	1.08011	1.40857	2.11702	-0.642027	-0.0761026	-0.565924	-1.07473	-0.801033	0.0176651	0.235368
CDK7	53.2795	58.3157	26.0241	24.2662	19.6291	20.8467	45.874	37.8988	45.6952	53.2859	69.1869	71.3359	-0.870798	-0.134373	-0.736425	-1.07469	-0.840524	0.00422508	0.0214182
VCPIP1	4.74457	5.40495	2.49776	1.89406	1.97801	1.88988	3.0885	3.33368	3.87614	3.83022	5.87035	6.33272	-0.705845	-0.0420133	-0.663832	-1.07282	-0.730181	0.000710203	0.0980668
NUFIP2	26.3376	28.7926	9.62843	8.82528	10.2105	10.1146	20.5895	17.3488	26.3593	27.5858	27.9447	29.2211	-0.831307	-0.149778	-0.681529	-1.06514	-0.895757	0.000345261	0.0519897
WASHC4	24.2912	25.6961	6.68814	5.82186	9.08169	8.75423	16.9384	15.5481	12.0979	14.9726	35.948	34.0631	-0.501538	-0.130313	-0.371226	-1.06261	-0.932996	0.0409987	0.213548
ZNF350	7.15281	8.27771	3.57741	5.49147	3.88152	2.60195	5.43941	5.07232	7.77439	8.84272	9.00158	7.26154	-0.86238	-0.0249258	-0.837454	-1.05597	-0.637945	0.00231109	0.0644373
CCDC186	4.28043	4.50143	1.28351	1.24946	1.14833	1.54903	1.78341	2.27991	2.31318	1.57925	4.76459	4.26962	-0.336055	0.11719	-0.453245	-1.04947	-0.483958	0.0263893	0.564763
CEP85L	1.12768	1.15817	0.338944	0.536755	0.580139	0.732456	0.591212	0.76891	1.22556	0.946314	1.28086	1.60876	-0.960136	-0.224397	-0.735739	-1.04875	-0.948175	0.000583532	0.0399995
ASMTL	24.1433	19.0937	25.8943	28.9901	20.9621	23.0419	20.8262	22.1428	47.0507	42.3719	38.7515	36.7156	-1.40505	-0.44129	-0.963763	-1.04779	-0.968528	4.21e-08	0.00134469
CHCHD7	31.7517	36.5783	25.516	22.6034	15.9439	19.3867	32.064	28.1893	41.3131	44.7407	48.2007	46.7022	-1.16883	-0.2895	-0.879328	-1.04611	-0.88805	9.39e-05	3.51e-07
RAB21	7.10716	7.67213	3.82107	3.05037	3.90056	3.21999	5.28057	5.29166	6.19888	6.8971	10.2317	10.1923	-0.89291	-0.200195	-0.692715	-1.0434	-0.903608	0.000194722	0.0154045
CCNT2	10.4014	10.7704	4.90515	3.98199	4.15595	4.0069	7.09123	5.846	6.22622	7.48442	13.4734	12.8253	-0.557056	-0.0172365	-0.539819	-1.04245	-0.687738	0.00607968	0.183473
FAM76B	1.42794	1.64408	0.205056	0.328273	0.597386	0.726353	0.844011	0.882896	0.964281	1.04509	1.82641	1.93714	-0.607189	-0.162517	-0.444672	-1.04021	-0.991375	0.00274375	0.23036
SLC3A2	193.722	195.577	348.237	388.215	235.618	243.025	231.79	251.536	634.407	619.137	259.78	270.604	-0.662876	-0.223074	-0.439801	-1.03722	-0.868863	0.024017	0.181323
RNF111	14.9216	15.6247	8.19476	7.66674	7.79973	8.16587	12.8735	10.0676	15.3781	14.0692	21.3518	22.2326	-1.01806	-0.244668	-0.773394	-1.03186	-0.919337	8.29e-05	0.00286039
RPS6KA3	18.583	20.745	9.80531	8.14621	8.50593	8.20555	14.9763	12.1036	13.4609	16.8201	25.653	25.7652	-0.695161	-0.104183	-0.590978	-1.02112	-0.784246	0.00294049	0.0635734
RABGGTB	67.0774	69.8814	38.3162	29.5536	23.8538	21.6784	54.1633	47.3283	58.0717	61.3969	78.9332	73.6832	-0.74293	-0.0286796	-0.714251	-1.01971	-0.683932	0.0094134	0.0394247
TRMT1L	11.7726	12.8	4.67685	3.92566	4.56346	4.25573	8.07272	8.14269	8.20657	9.19543	14.4999	14.6475	-0.629132	-0.0765954	-0.552537	-1.01667	-0.775736	0.00621729	0.143081
TYW5	4.79092	6.03326	2.25528	1.75118	2.52401	2.31553	3.85734	3.83767	3.87265	4.91554	7.30329	7.17207	-0.755039	-0.194897	-0.560142	-1.01501	-0.93454	0.00280757	0.0607666
NAB1	8.02246	8.53154	2.77699	2.61778	4.65823	4.29961	5.18012	5.25718	6.74474	7.11583	11.372	10.5944	-0.83679	-0.238623	-0.598167	-1.00681	-0.997657	4.4e-05	0.0480699
C5orf15	54.7163	65.0008	18.1633	17.4534	22.1201	20.7759	37.9894	30.8416	28.2788	29.873	75.0529	74.2367	-0.41746	-0.0227359	-0.394724	-1.00566	-0.704985	0.0428047	0.346006
CEP76	8.70746	8.8182	5.0073	4.44973	5.76957	3.582	6.39773	7.13834	9.4267	11.4037	9.99293	11.6614	-1.08712	-0.272464	-0.81466	-1.00131	-0.909292	0.000462588	0.00179785
TIFA	1.67607	1.55569	0.86187	0.626549	0.735773	0.811743	1.03645	1.13885	1.36263	2.00138	1.74551	1.79304	-0.920788	-0.149581	-0.771207	-1.00006	-0.82446	0.000711053	0.0453439
HIST2H4A	0	12.2694	0	0	0	0	0	0	0	0	51.7498	0	-0.377449	-0.139224	-0.238225	-20.9667	-2.39824	1	1
TBC1D3J	0	0	0	0	0	0	0	0	0	7.636	0	0	-0.475112	-0.329168	-0.145944	-5.7553	-6.81761	1	1
CXorf49	0.187064	0.101756	0	0.545074	0	0	0	1.39729	30.1664	0	12.3995	13.1023	-1.05879	-0.622265	-0.436522	-5.41442	-6.16628	0.140286	0.00108378
TBC1D3H	0	0	0	0	0	0	0	0	0	4.34333	0	0	-0.457836	-0.312812	-0.145023	-5.18618	-6.25011	0.270502	0.206106
RGPD6	0	0	0	0.140794	0	0	0	0	0	0.494135	0.325044	0	-0.632151	-0.253283	-0.378868	-5.01236	-2.61322	0.125509	0.676552
HBA1	0	0.409314	0	0	0	0	0	0	5.24777	0	0	3.10509	-0.751751	-0.424034	-0.327716	-4.58021	-4.29211	0.184964	0.0994642
GOLGA6L10	0.040082	0.036947	0	0.005884	0	0	0.018386	0.057712	0	1.62659	0	0.00912	-0.46638	-0.326521	-0.139859	-4.4089	-4.44028	0.352723	0.216107
LOC101928371	0	0	0	0	0	0	0	0	0	0	1.9681	1.8164	-0.731025	-0.43929	-0.291734	-4.31037	-5.38022	0.212412	0.0491813
PVRIG2P	0	0	0	0	0	0	0	0	3.41898	0	0	0	-0.44763	-0.303361	-0.144269	-4.28922	-5.34752	0.438397	0.206719
KCNJ18	0	0	0	0	0	0	0	0	0.32566	0	0.730522	0.753927	-0.807951	-0.420754	-0.387197	-4.23828	-5.30894	0.0759035	0.00855999
NPIPB8	0.527267	0	0	0	0	1.14166	0	0	0	0	10.5238	6.45422	-0.721364	-0.498912	-0.222452	-4.17981	-4.91706	0.42266	0.299783
CHRFAM7A	0	0	0	0.030686	0	0	0.088492	0	0	0.982798	0.423532	0.287657	-0.919902	-0.595153	-0.324749	-4.03028	-5.06492	0.0525463	0.00556585
H3F3A	23.1749	3.71878	0	3.6176	0	0	0	0	0	0	0	3.48482	0.302155	0.612618	-0.310464	-4.01698	2.83124	0.48097	0.53101
NPAS4	0	0	0	0	0	0	0	0	0.608693	0.575065	0.056458	0	-0.588866	-0.329506	-0.25936	-3.99608	-5.04945	0.200046	0.0488826
TBC1D3B	0	0	0	0	0	0	0	0	0	1.13272	0	0.797982	-0.623729	-0.36804	-0.255689	-3.9788	-5.03993	0.299484	0.0951852
ZNF816-ZNF321P	0	0	0	0.263687	0	0	0	0	0	1.19958	0	0.328642	-0.529064	-0.225304	-0.303759	-3.94791	-2.45228	0.320308	0.481494
OR2B6	0	0	0.817072	0	0	0	0	0	1.65719	3.21028	0.614725	0.450461	-0.886273	-0.345087	-0.541186	-3.9444	-4.27893	0.0718088	0.0333918
COLEC11	0	0	0	0	0	0	0	0	1.50901	0.600983	0.319032	0.287542	-0.88096	-0.470954	-0.410005	-3.94021	-4.99092	0.0629226	0.00726499
HBE1	0	0.232723	0	0	0	0	0	0	1.1048	2.67523	1.53681	0.450461	-1.38776	-0.602022	-0.785737	-3.90998	-4.23799	0.060486	0.0187376
FLT4	0	0	0	0	0	0	0	0	0.07626	0	0.305552	0.228917	-0.449802	-0.236754	-0.213048	-3.90916	-4.98138	0.147984	0.0257255
HBB	0	0	0.817072	0.181876	0	0	0	0	0.552398	1.07009	2.15154	1.80184	-1.26099	-0.352342	-0.908651	-3.90911	-3.52516	0.0518485	0.0375746
FGF18	0.026374	0.014566	0	0.006297	0	0	0	0	0.103342	0.092055	0.019921	0.007564	-0.848312	-0.291068	-0.557244	-3.88847	-2.18846	0.106489	0.205476
HIST1H4J	0	0	0	0	0	0	0	0	0	6.3652	0	6.84111	-0.821844	-0.506484	-0.31536	-3.88721	-4.95056	0.320474	0.107093
RPRM	0	0	0	0	0	0	0	0	0.362071	1.01318	0.155541	0.117378	-0.670072	-0.374787	-0.295285	-3.8821	-4.93445	0.091876	0.0134876
PON1	0.046955	0	0	0	0	0	0	0	0.115905	0.114952	0.448076	0.549681	-1.24581	-0.58094	-0.664865	-3.85888	-4.20548	0.0779991	0.023566
HIST2H3A	0.182404	0	0	0.943958	0	0	0	1.86044	0	17.633	4.75723	5.96599	-0.822027	-0.535585	-0.286442	-3.84612	-4.63105	0.0523967	0.00282913
ZIC2	0.002646	0.00581	0	0	0	0	0	0	0.020017	0.035954	0.011822	0.014769	-1.5194	-0.517732	-1.00167	-3.81532	-3.17567	0.057606	0.0399331
PKHD1L1	0	0	0	0	0	0	0	0	0.014563	0.007286	0.030308	0.025965	-0.0927716	-0.0459525	-0.0468191	-3.81433	-4.88072	0.065008	0.00696454
PRICKLE2-AS1	0.224289	0.127094	0	0	0	0	0	0.122185	0	0.340013	0.295323	1.35981	-0.645685	-0.308682	-0.337003	-3.78482	-2.76995	0.0728625	0.117886
HNRNPUL2-BSCL2	0.148236	0.13628	0	0.185273	0	0	0.402552	0.160547	6.58313	0	0	0	-0.442501	-0.325364	-0.117137	-3.76385	-4.13138	1	1
COLEC10	0.074424	0	0.125451	0.026337	0	0	0.099987	0	0	0.088482	0.716951	0.744095	-0.770815	-0.392094	-0.378721	-3.75879	-3.35746	0.110581	0.0501885
CXorf49B	0.187064	0.101756	0.420052	0	2.56587	1.41252	0.44425	0	0	27.6029	13.1744	15.1032	-1.09244	-0.714251	-0.378185	-3.75497	-6.70707	0.129408	0.000602493
ADAMTS8	0	0.00433	0	0	0	0	0	0	0.030403	0	0.03531	0.044659	-1.29724	-0.588733	-0.708506	-3.75206	-4.20949	0.151922	0.0360411
U2AF1L5	0	0	0	0	0	0	0	0	0	0	0	4.94518	-0.462583	-0.317261	-0.145322	-3.67239	-4.74047	0.547734	0.306778
DEFB4B	0	0	0	0	0	0	0	0	0	10.1089	7.5003	5.39134	-1.28018	-0.658787	-0.621397	-3.67099	-4.73471	0.167462	0.030226
LCP2	0	0.028341	0	0	0	0	0	0	0.058889	0.233651	0.193227	0.056594	-1.302	-0.561326	-0.740673	-3.61421	-3.92318	0.112889	0.0420453
ICOS	0	0	0	0	0	0	0	0	0.300838	0.200008	0.34129	0.099996	-0.764375	-0.341911	-0.422464	-3.61326	-4.67366	0.0932273	0.0125978
HLA-DRA	0.148197	0.514496	0	0	0	0	0	0	0	0.384011	1.12745	1.80259	-0.759018	-0.267608	-0.49141	-3.60846	-2.47262	0.219525	0.247745
PRDM6	0.011616	0.019914	0	0.004578	0	0	0	0	0.03475	0.032327	0.045204	0.027114	-2.01396	-0.300225	-1.71374	-3.60498	-2.01708	0.0786083	0.167346
ZP4	0	0	0.403885	0	0	0.344811	0	0	1.52819	1.23439	0.673351	0.097561	-0.979125	-0.475743	-0.503383	-3.57711	-4.64577	0.0816931	0.0178434
LOC401261	0.042857	0.100045	0	0	0	0	0	0	0.32754	0	0.134143	0.444917	-0.890162	-0.345074	-0.545088	-3.51358	-2.7267	0.228257	0.18208
LOC148709	0.142925	0	0	0.13181	0.273141	0	0	0	0.965539	0.750951	0.212145	0.61718	-1.35033	-0.61934	-0.730991	-3.50432	-3.07375	0.055754	0.0298335
HIST1H4D	0.429433	0.493056	1.73109	1.54132	0	0	0	0	5.85167	1.13357	0	1.90873	-0.521243	-0.023097	-0.498146	-3.46697	-1.33017	0.287072	0.546413
SPDYE2B	0	0.451575	0	1.64199	0	0	0	0	0	0.96934	0	0.881715	-0.180294	0.242413	-0.422706	-3.46485	0.165815	0.420921	0.972287
ZCCHC12	0	0.076429	0	0	0.254608	0	0.184905	0	1.81826	1.59714	0.099962	0.364362	-0.938697	-0.67481	-0.263888	-3.44378	-5.29595	0.0720091	0.00244729
LINC01539	0	0	0	0	0	0	0	0	0.201102	0.399903	0.520286	0.475877	-1.17037	-0.461524	-0.708846	-3.43278	-4.49768	1	0.0192448
C1QL4	0	0	0	0.012962	0	0	0	0	0.095211	0.174007	0.018836	0.014411	-0.925679	-0.492027	-0.433653	-3.40934	-3.72167	0.220565	0.100549
LINC01511	0	0	0	0	0	0	0	0	0.303472	1.48021	0.339939	0.123331	-0.685386	-0.398587	-0.2868	-3.40484	-4.45975	0.209997	0.0498699
NEUROD4	0	0	0	0	0	0	0.072183	0	0.192804	0.192296	0.043377	0.413474	-1.13166	-0.330937	-0.800727	-3.38781	-5.18168	0.0937405	0.00438511
SLC3A1	3.99591	0	0	0	0	0	0	0	0	0	0	1.34241	0.0786413	0.336159	-0.257518	-3.38759	1.23982	1	1
SPDYE2	0	0	0	0	0	0	0	0	1.77124	0	0	0	-0.407887	-0.267971	-0.139916	-3.38674	-4.44527	1	0.383167
MS4A2	0	0	0	0	0	0.0747	0	0	0.129279	0.129267	0.180851	0.331907	-1.50073	-0.335827	-1.1649	-3.38509	-5.03154	0.0695343	0.00320243
BLOC1S5-TXNDC5	0	0	0	0	0	0	0	0	0	0	0.665731	0	-0.312335	-0.191139	-0.121197	-3.38497	-4.45192	1	0.374707
LINC01060	0	0	0	0.390292	0	0	0	0	1.1854	2.29634	0.329788	0.483327	-0.991089	-0.432426	-0.558663	-3.36859	-3.01358	1	0.164075
C17orf113	0.08176	0.022229	0	0.021182	0	0	0	0	0.071635	0.198531	0.058299	0.111173	-1.02839	-0.221086	-0.807299	-3.36772	-1.79318	1	0.304522
LINC00052	0.075286	0.179136	0	0.053505	0	0	0	0	0	0.536614	0.725491	0.177307	-0.81432	-0.282344	-0.531976	-3.36019	-2.28681	1	0.233995
CGB3	0	0	1.24479	0	0	0	0	0	1.34399	0	0.57065	0	-0.300069	0.0646653	-0.364734	-3.36006	-1.02057	1	0.835337
GAP43	0.09807	0	0	0	0	0	0	0	0.202886	0.198438	0.583637	0.426022	-1.53573	-0.55451	-0.981218	-3.34571	-3.55092	1	0.0793542
LOC101929595	0.054522	0	0	0	0	0	0	0	0.473565	0.258743	0.086199	0.130031	-1.19289	-0.531082	-0.661811	-3.33323	-3.64182	1	0.0836273
FOXF1	0	0	0	0	0	0	0	0	0.056534	0.105754	0.126865	0.057687	-0.368584	-0.172197	-0.196387	-3.32231	-4.38484	1	0.0283408
USP30-AS1	0.160454	0	0	0.116795	0	0.460903	0	0	0.364565	0.688658	1.26897	1.25641	-1.32161	-0.71143	-0.610177	-3.28453	-3.77014	0.0851446	0.0154045
ARX	0	0	0	0	0	0	0	0.003577	0.024127	0.036342	0	0.012084	-1.04714	-0.0445056	-1.00264	-3.26886	-4.94182	0.200179	0.031889
LOC647070	0.118699	0.047105	0.063954	0.053388	0	0	0	0.029112	0.094636	0.188638	0.227991	0.047682	-0.810252	-0.022218	-0.788034	-3.26354	-1.20308	0.103188	0.393089
NPFFR1	0	0	0	0	0	0	0	0	0.24477	0.338098	0.049412	0.075446	-0.523456	-0.267436	-0.25602	-3.2463	-4.29605	1	0.0544041
SLA	0	0	0	0	0	0	0	0	0	0.464038	0.0892	0.45405	-0.569644	-0.308664	-0.26098	-3.21016	-4.27473	1	0.108813
OVOS	0.043885	0	0.14139	0.049141	0	0	0	0	0	0	0.172553	0.108393	-0.302828	0.185402	-0.48823	-3.20861	-0.617222	1	0.838647
IGF2-AS	0	0	0	0.16768	0	0	0	0	0.079387	0.218583	0.064283	0.073376	-0.662932	-0.0786719	-0.58426	-3.1941	-1.25614	1	0.668898
GREM1	0	0.031842	0	0.053063	0.083375	0.076771	0	0	0.540744	0.296674	0.129049	0.12633	-1.04764	-0.653683	-0.393955	-3.18237	-3.48578	0.0716775	0.013441
RAET1K	0.092002	0.113872	0	0.081561	0	0	0	0	0.478228	0.471709	0.290588	0.318132	-2.36547	-0.458974	-1.9065	-3.16543	-2.34566	1	0.183987
HIST2H3C	0.182404	0	0	0	3.05625	0	0	0	24.1149	0	0	0	-0.428302	-0.392789	-0.035513	-3.1651	-6.49601	1	1
FOXI1	0	0	0	0.051089	0	0	0	0	0.290997	0.41284	0	0.165171	-1.08302	-0.506021	-0.577	-3.15598	-3.41027	1	0.174738
MRGPRX4	0.260738	0	0	0.383463	0	0	0.367151	0.213198	0.361903	0.351042	2.89514	1.81898	-0.854842	-0.477431	-0.37741	-3.12979	-3.04356	0.100752	0.0509594
SULT1A4	25.4405	20.5663	0	0	0	0	0	17.0059	64.7416	20.739	29.725	16.2748	-0.755652	-0.200815	-0.554837	-3.1286	-1.90905	0.34314	0.524284
LINC02532	0.365329	0.270854	0	0.187176	0	0.368738	0	0	0	1.16587	0.721145	1.05168	-0.843958	-0.316501	-0.527457	-3.11435	-1.93174	0.182469	0.216158
TNFRSF8	0.024643	0.026905	0	0	0	0.105272	0	0.041489	0.40933	0.377003	0.251112	0.132028	-1.64043	-0.851451	-0.788976	-3.10097	-4.29457	0.0594609	0.00218916
RXFP1	0	0	0	0	0	0	0.065514	0.072817	0	0.117328	0.48332	0.68053	-0.869765	-0.386894	-0.482871	-3.09505	-5.83689	0.127841	0.00320029
LOC101929163	0	0.232723	0	0	0	0	0	0	0.187603	0.555474	0.347867	0.084634	-0.920852	-0.274738	-0.646115	-3.09343	-2.79378	1	0.247807
CHST1	0	0	0	0.009265	0	0	0	0	0	0.062919	0.056302	0.042735	-1.2468	-0.541496	-0.7053	-3.09229	-3.43367	1	0.141661
LRRC37A8P	0	0.024857	0	0.034931	0	0	0	0	0.162789	0	0.098933	0.072112	-0.932398	-0.332755	-0.599643	-3.0891	-2.31439	1	0.29519
LILRB5	0	0	0	0	0	0	0	0	0.744653	0	0.172154	0.063972	-0.453671	-0.267349	-0.186322	-3.08685	-4.13841	1	0.158495
ADAMTS17	0.016783	0.024762	0.071261	0.010812	0	0	0	0.018421	0.061786	0.093304	0.033524	0.044281	-0.813403	-0.00830335	-0.8051	-3.03386	-1.42137	0.0934271	0.264429
GATA4	0	0	0	0	0.207705	0	0	0	0.146247	0.276349	0.541831	0.300759	-1.21795	-0.471599	-0.746349	-3.03071	-4.8923	0.134262	0.00625858
HIF1A-AS2	25.9888	26.4136	0	0.308476	0	0	2.91831	4.60134	0.301051	0.110403	28.8854	27.3225	-0.238639	0.187273	-0.425912	-3.02517	-0.43464	0.409542	0.932879
HAND1	0	0	0	0	0	0	0	0	0.27256	0.25536	0.119919	0.045359	-0.560392	-0.273318	-0.287073	-3.00233	-4.05423	1	0.0814689
PTGIR	0	0	0	0	0	0	0	0	0	0	0.232506	0.101269	-0.268959	-0.146473	-0.122486	-3.00204	-4.07528	1	0.265743
UGT1A3	0.29229	0	0	0	0	0	0	0	0.371357	0	0.656412	0	-0.522242	-0.139921	-0.382321	-2.98318	-1.93409	1	0.630536
DDO	0.103082	0	0	0	0.326522	0	0	0	0.26708	0	1.40773	0.513474	-0.678757	-0.539902	-0.138855	-2.98279	-3.95524	0.264443	0.0817453
CPED1	0.049498	0	0	0.038215	0	0.008727	0	0	0	0.243563	0.008679	0.006364	-0.377262	-0.10374	-0.273522	-2.98244	-0.655543	0.327918	0.875284
NPHS1	0	0	0	0.040688	0	0	0.056073	0	0.063188	0.29927	0.119955	0.044624	-0.861198	-0.519368	-0.34183	-2.98099	-3.30209	0.187365	0.0957247
FAT3	0.006782	0	0	0.016035	0	0	0	0	0	0.016884	0.042275	0.038675	-0.843239	-0.250967	-0.592271	-2.97563	-1.97915	1	0.407303
RDM1	0	0.232723	0	0.721566	0	0	0	0	1.65719	0.535046	0.614725	0.22523	-0.726567	-0.153522	-0.573045	-2.96702	-1.49785	1	0.548974
LHX1	0	0	0	0.012942	0	0	0	0	0.14346	0.092139	0	0.018889	-0.873313	-0.463331	-0.409982	-2.95637	-3.37092	1	0.222854
HIST1H4I	0	0	0	0	0	0	0	0	3.42395	2.21094	0	0.465352	-0.854964	-0.502025	-0.352938	-2.94615	-3.99697	1	0.188516
LOC105370361	0	0.058481	0.816627	0.179055	0	0.173527	0.141307	0	0	0.522145	0.536306	0.94795	-0.500396	-0.0368787	-0.463517	-2.9421	-1.36654	0.150971	0.539457
LRCH2	0.004896	0	0.028625	0	0	0	0	0	0.025882	0.012948	0.018456	0.020392	-0.991506	-0.0539455	-0.937561	-2.94095	-2.06516	1	0.355885
LOC105379183	0	0	0	0.363752	0	0	0	0	0.552398	1.07009	0.614725	0.675691	-1.88603	-0.455258	-1.43077	-2.93448	-2.59511	1	0.244441
RNF175	0.024558	0	0	0	0	0	0	0	0.17357	0	0.182908	0.027817	-0.891594	-0.449296	-0.442297	-2.93383	-3.32328	1	0.213511
ADAMTSL4-AS1	0	0	0	0	0	0	0	0	1.22605	0.398583	0.234398	0.343072	-0.839878	-0.444736	-0.395143	-2.91852	-3.97398	1	0.0966785
KCNT2	0	0	0	0.001641	0	0	0	0	0.007335	0.022056	0.010369	0.003811	-1.25883	-0.584747	-0.674084	-2.91303	-3.55481	1	0.105262
ADRA2B	0.063889	0.035058	0	0.099614	0	0	0.087127	0	0.202608	0.285629	0.045997	0.239811	-1.07711	-0.362216	-0.71489	-2.90489	-1.90687	0.191459	0.24602
FOXO6	0	0	0	0	0	0.009918	0.006147	0.007621	0.071845	0.080149	0.0069	0.015526	-0.969296	-0.106744	-0.862553	-2.90483	-6.14979	0.0718088	0.000296684
STARD8	0.075035	0.083246	0.108262	0	0	0	0	0.041384	0.148842	0.212175	0.180807	0.053407	-0.971087	-0.0963887	-0.874698	-2.88823	-1.59011	0.183038	0.349442
OTOA	0	0	0	0	0	0	0	0	0	0.324068	0.301984	0.124486	-0.530469	-0.274259	-0.25621	-2.87475	-3.93839	1	0.15748
TAAR3P	0	0	0	0	0.584742	0	0	0	1.31642	0.871226	0.564251	1.03095	-1.6758	-0.767433	-0.908367	-2.87061	-4.59614	0.167559	0.0129868
NPY1R	0.067978	0.040681	0.1087	0.022587	0	0.09102	0	0	0	0.078868	0.221039	0.365328	-0.610747	-0.201708	-0.409039	-2.86444	-2.02546	0.288711	0.262352
C18orf63	0	0.010939	0	0	0	0	0	0	0.022052	0.08834	0	0.011896	-0.672609	-0.347795	-0.324814	-2.86197	-3.14043	1	0.285835
LOC101241902	0.036754	0.088234	0	0.022385	0	0	0	0	0.087714	0.263469	0.064646	0.094779	-0.888766	-0.210432	-0.678334	-2.8611	-1.82327	1	0.368938
LOC101926963	0	0	0	0	0	0	0	0	1.58629	1.01221	0	0	-0.658927	-0.395776	-0.263151	-2.86013	-3.9111	1	0.34311
LOC100129148	0	0.644504	2.46949	0.585987	0	0	0	0	0	2.16646	1.15995	0.277536	-0.238918	0.253593	-0.492511	-2.85787	-0.0774967	1	0.982877
NR1H4	0	0	0	0	0	0	0	0	0.577671	0.383101	0	0	-0.491693	-0.280354	-0.21134	-2.85478	-3.90588	1	0.344057
LOC101928809	0	0	0	0	0	0	0	0	0	0	0.252708	0.492274	-0.426922	-0.242549	-0.184372	-2.84918	-3.92415	1	0.303912
HOXD9	0	0	0	0	0	0	0	0	0.103249	0.047049	0.041051	0.031351	-0.239598	-0.11769	-0.121908	-2.84552	-3.89958	1	0.0944498
SALL3	0.001181	0	0.004959	0.004548	0	0	0	0	0.008319	0.003796	0.003487	0.002576	-0.679737	0.0738681	-0.753606	-2.84222	-1.01018	1	0.675389
THSD7B	0.018731	0.021927	0	0.02857	0	0	0	0	0	0.141913	0.0899	0.021835	-0.71038	-0.216312	-0.494068	-2.83301	-1.77091	1	0.444063
TMEM108-AS1	0	0	0	0	0	0	0	0	0	0.140789	0.282292	0.344933	-0.542582	-0.279233	-0.263349	-2.82573	-3.89675	1	0.170287
C4B_2	0	0	0	0	1.32417	0	0	1.20336	8.05265	5.13568	0	3.31848	-0.96279	-0.759852	-0.202938	-2.82513	-9.45137	0.430642	0.00372541
ANKRD20A2	0	0	0	0	0	0	0	0	0	0.091873	0.098443	0.072277	-0.267783	-0.133495	-0.134288	-2.82184	-3.88882	1	0.15748
MIR17HG	0.867037	0.550455	0	0.358102	0	0	0.085105	0.14207	0.074882	0	0.843164	0.952155	-0.265585	0.239332	-0.504917	-2.81938	-0.238113	0.169091	0.930138
RFPL1	0.30039	0	0	0	0.353869	0	0.278241	0.158629	1.16969	0.777106	1.08333	1.94804	-1.69491	-0.801753	-0.893159	-2.81505	-3.96072	0.050179	0.00340661
MT1A	1.03415	0.822153	0	0.309378	2.59911	0	0	0.550299	5.63671	10.0094	1.04601	1.91522	-0.803127	-0.551609	-0.251519	-2.80873	-3.15062	0.124369	0.0182194
HBA2	0.397478	0	0.817072	1.27313	0	0.7142	0.539108	0.323435	5.24779	3.21028	1.44405	0	-0.729849	-0.336872	-0.392977	-2.80577	-2.20957	0.182596	0.254466
IKZF3	0.014601	0.0362	0	0.038794	0	0	0	0.022858	0.155818	0.036626	0.073843	0.053857	-0.948824	-0.285879	-0.662945	-2.805	-1.78903	0.21135	0.281564
TBX20	0	0	0	0	0	0	0	0	0.28119	0.615424	0.261908	0	-0.640443	-0.339663	-0.30078	-2.80386	-3.85925	1	0.212233
LOC105374546	0	0.237472	0	0	0	0	0	0.330036	2.23246	0.545966	1.24217	0.450461	-1.09465	-0.601903	-0.492743	-2.79974	-3.84999	0.22628	0.0504244
ARHGAP26-AS1	0	0	0	0	0	0	0	0	0	0.535046	0.922088	1.12615	-0.928645	-0.479328	-0.449317	-2.79862	-3.86976	1	0.174381
RAB40AL	0	0	0	0.363752	0	0	0	0	0	1.0226	0.525164	0.713692	-0.932243	-0.32255	-0.609693	-2.79237	-2.34528	1	0.40001
BEND5	0.052765	0	0	0.306477	0	0	0	0	0.141904	0	0.218106	0.247723	-0.491057	0.0542048	-0.545261	-2.78469	-0.783281	1	0.811766
TCTE1	0.092892	0	0	0	0	0	0	0	1.11397	0	0	0.096505	-0.505526	-0.293183	-0.212343	-2.78137	-3.09171	1	0.408823
SCGB2A1	0	0.465445	0	0	0	0.7142	0	0	1.1048	1.07009	1.22945	0.900921	-1.87166	-0.660443	-1.21122	-2.77206	-3.15641	0.183198	0.0813353
HSD3BP4	0	0.039518	0	0.013795	0	0	0	0	0.085626	0.04228	0.026273	0.057463	-1.17432	-0.25543	-0.918891	-2.76461	-1.94104	1	0.390691
ASB4	0	0	0	0	0	0	0	0	0.616136	0.300429	0.100683	0	-0.539239	-0.300023	-0.239216	-2.76138	-3.79836	1	0.239838
BRINP2	0	0	0	0	0	0	0.113714	0	0.23408	0.449955	0.119634	0.087455	-1.02136	-0.354853	-0.666511	-2.74182	-4.5517	0.236864	0.0242234
PLCL1	0	0.00486	0	0	0	0	0	0	0.036275	0	0	0.022194	-0.716652	-0.369838	-0.346814	-2.7402	-3.14725	1	0.3544
BATF3	0.051993	0.038249	0	0	0	0	0	0	0.136212	0.060572	0.052174	0.019806	-0.793467	-0.147301	-0.646167	-2.73983	-1.49571	1	0.538099
LOC91370	0	0	0	0.094567	0	0	0.253583	0.07889	1.04442	0.955235	0.209553	0.160301	-0.958561	-0.673168	-0.285393	-2.73499	-4.18691	0.144202	0.0138605
POT1-AS1	0.139101	0.120019	0	0.054224	0	0	0.072747	0	0.1913	0.063866	0.226978	0.066717	-0.626061	0.00420057	-0.630261	-2.72855	-0.91016	0.23332	0.609036
GRAPL	0	0.200718	0	0	0	0	0	0	0	1.08989	0.432629	0.155772	-0.714221	-0.327639	-0.386582	-2.72548	-3.03873	1	0.287093
RPL13AP6	0.202699	0.931001	1.63414	1.63696	0	0	0	0	0.552445	0	1.22956	0.675734	-0.0512965	0.690009	-0.741306	-2.72076	0.507122	1	0.831692
PLCH1	0.115336	0.189699	0.17126	0.018345	0	0	0	0.10766	0.289444	0.171797	0.180663	0.278977	-1.08383	-0.0247398	-1.05909	-2.71614	-1.3131	0.1098	0.265442
MYB	0.038661	0.022915	0	0.012532	0	0	0.049764	0	0.14708	0.095779	0.100979	0.04947	-1.38828	-0.514445	-0.873837	-2.6995	-2.38018	0.225905	0.140364
RTEL1-TNFRSF6B	0	0	0	0	0	0	0	0	0	0	0	0.146378	-0.133953	-0.0726795	-0.0612735	-2.69285	-3.75417	1	0.530352
LRRC15	0.026257	0	0.111942	0	0.207517	0	0	0.042736	0.507674	0.561036	0.153995	0.112183	-0.925269	-0.598544	-0.326725	-2.6842	-4.35008	0.124654	0.00493881
SH3GL2	0	0.045024	0	0	0.294313	0	0	0	0.221523	0.858558	0.178284	0.132498	-0.685311	-0.64914	-0.0361705	-2.67937	-4.53369	0.235063	0.0115778
SERPINE3	0.247203	0	0	0.354617	0	0	0	0	0.334103	0.646871	0.35846	0.130688	-0.824296	-0.079337	-0.74496	-2.67674	-1.19094	1	0.646573
CLEC18A	0.455637	0.337291	0	0.745332	0	0	0	0	0	0.264969	0.120819	0.158135	0.141661	0.771379	-0.629718	-2.67055	1.25593	1	0.473247
IRGM	0.069554	0.02072	0	0	0	0	0	0	0	0.579234	0.060404	0	-0.486289	-0.243518	-0.24277	-2.66814	-1.99513	1	0.548757
LOC100996437	0	0.648603	0	0.363752	0	0	0	0	1.1048	1.07009	0	0.2064	-0.570975	-0.0552148	-0.51576	-2.66648	-1.15634	1	0.714394
GOLGA6D	0	0	0	0	0	0	0	0.192212	0.343126	1.07776	0	0	-0.574909	-0.349908	-0.225001	-2.66463	-5.30019	0.487919	0.0913527
FILIP1	0.028697	0.03374	0	0	0	0.018343	0	0	0	0.070195	0.14596	0.033094	-0.675845	-0.255421	-0.420425	-2.65977	-1.94457	1	0.464536
CADM2	0.027121	0.019971	0.005962	0.003688	0	0	0	0.005801	0.010856	0.021762	0.004044	0.020129	-0.344866	0.315649	-0.660516	-2.65311	-0.287849	0.229118	0.889815
FAM19A4	0	0	0	0	0	0	0	0	0.1928	0	0.127391	0.14057	-0.408732	-0.20452	-0.204212	-2.6498	-3.71495	1	0.203328
CLC	0	0	0	0	0	0	0	0	0	0	1.22945	1.12615	-0.66821	-0.394751	-0.27346	-2.64459	-3.71953	1	0.354548
ST18	0.014579	0.056398	0	0	0	0.012896	0.024176	0	0.046008	0.137928	0	0.083558	-0.684265	-0.266219	-0.418046	-2.63095	-2.03382	0.270536	0.383763
DDIT4L	0.04737	0	0	0.309217	0	0	0.128114	0.143767	0.690544	0.801653	0.226276	0.166372	-0.908641	-0.397392	-0.511249	-2.62181	-2.2675	0.146771	0.188748
IRF4	0.095182	0	0.089534	0	0	0	0.064889	0.037237	0.185594	0.303443	0.146383	0.080633	-1.05539	-0.355414	-0.699976	-2.62035	-2.46388	0.165754	0.136574
FRG2	0	0	0	0	0	0.022509	0	0.024038	0.024592	0.099743	0.082407	0.109059	-1.50275	-0.18519	-1.31756	-2.6128	-5.15448	0.124678	0.00230377
PRKG1-AS1	0.086539	0.167845	0	0.059728	0.098792	0	0	0	0	0.090019	0.309291	0.208593	-0.506515	-0.0527569	-0.453759	-2.6111	-1.25845	1	0.544638
HNF4G	0.013502	0.022059	0.009297	0.003969	0	0	0.028578	0.016238	0.027255	0.016031	0.09517	0.12734	-0.855871	-0.489512	-0.366359	-2.60256	-2.73569	0.0534062	0.00567211
IMPA1P1	0	0	0	0.028146	0	0	0	0	0	0.050282	0.143403	0.052647	-0.833576	-0.364484	-0.469092	-2.60027	-2.59202	1	0.366339
FLJ31104	0.051792	0.060044	0.382939	0	0.533013	0	0.140744	0	0.678563	1.599	0.401085	0.651567	-0.942715	-0.541224	-0.401491	-2.59947	-3.70814	0.08522	0.00369282
SMIM31	0.072975	0.043342	0	0.051462	0	0.206053	0	0	0.261482	0.086764	0.52816	0.171804	-0.822597	-0.541772	-0.280825	-2.59802	-2.63019	0.234064	0.0642067
HTR3E	0	0	0	0	0	0	0	0	0.221485	0.440754	0	0.252769	-0.600953	-0.309034	-0.291919	-2.59685	-3.65273	1	0.247993
ADAMTSL1	0.028927	0.016234	0	0.013581	0	0	0	0	0	0.496872	0	0.031517	-0.489851	-0.275716	-0.214135	-2.59171	-1.87941	1	0.524288
SELENOKP3	0	0	0	0	0	0	0.556609	0	0.552398	0	1.53681	1.57661	-0.873165	-0.599989	-0.273175	-2.58345	-4.3691	1	0.0823909
NPIPB2	0.152034	0	0	0	0	0	0.438187	0	0.913467	0	0.84117	0.519076	-0.864038	-0.64098	-0.223058	-2.57396	-3.6647	0.333668	0.0987696
NOL4	0	0	0	0.019376	0.08611	0	0	0	0.06982	0.118089	0.049048	0.209488	-0.968667	-0.748518	-0.220149	-2.56808	-3.6711	1	0.0775128
HLX	0	0	0	0	0	0	0.044742	0.027991	0.238434	0	0.072224	0.183752	-0.916077	-0.243327	-0.672749	-2.56494	-4.93715	0.259626	0.0231459
ENPP2	0	0	0	0	0	0	0.190569	0.106383	0.50866	0.168735	0.445779	0.752853	-1.3827	-0.577979	-0.804723	-2.56339	-4.9996	0.182469	0.00433319
PPFIA2	0.054396	0	0.053442	0	0	0	0	0	0.040934	0.092637	0.056487	0	-0.537385	0.0478983	-0.585283	-2.56263	-1.23756	1	0.703513
HIST1H1A	0	0	0	0	0	0	0	0	1.1048	0.535046	0.614725	0	-0.863965	-0.452748	-0.411217	-2.55585	-3.60997	1	0.273491
TDH	0	0	0	0	0	0	0	0	0.389184	0.377475	0.62465	0.151014	-0.98003	-0.436279	-0.543751	-2.55494	-3.61582	1	0.170799
LOC100130992	0.05707	0.01666	0.015195	0.00319	0.029386	0	0	0	0.01266	0.012428	0.047966	0.065392	-0.418312	0.0426347	-0.460947	-2.55246	-0.938529	0.266964	0.611674
DRD5	0.030689	0	0	0	0	0	0	0	0.10099	0	0.176031	0.066486	-0.975238	-0.431453	-0.543785	-2.54859	-2.9263	1	0.300998
LSAMP	0.010481	0	0.034536	0	0	0	0	0	0	0	0.033987	0.087188	-0.461769	-0.0815493	-0.38022	-2.54052	-2.35561	1	0.455218
PRMT5-AS1	0.860655	0.32284	2.66029	0.693483	0	0	0	0	0	0.248935	0.418285	0.26749	0.307116	0.840498	-0.533382	-2.53122	1.89874	1	0.199175
LOC100128253	0	0	0	0	0	0	0	0	0.466085	0.441502	0	0	-0.490917	-0.27659	-0.214327	-2.52616	-3.57589	1	0.428294
LOC101928068	0.111683	0.103391	0	0.007924	0	0	0	0.017829	0.061491	0.030686	0.086221	0.031637	-0.299193	0.297761	-0.596954	-2.51288	-0.136975	1	0.963941
LRP1B	0.014445	0.008547	0	0.021176	0	0	0.019579	0.010949	0.03527	0.070107	0.046354	0.0424	-1.64369	-0.504552	-1.13914	-2.51281	-2.04598	0.176036	0.130236
CHRNB2	0.140758	0	0	0.063628	0.068793	0.064525	0.04237	0.051805	0.703402	0.330126	0.067432	0.08395	-0.709474	-0.418631	-0.290843	-2.50953	-2.61314	0.0985515	0.0911765
MATN1	0	0.042617	0.164943	0	0	0.146533	0.209947	0.063251	1.04246	0.862081	0.1823	0.121462	-0.857173	-0.586617	-0.270555	-2.50538	-4.50726	0.141279	0.00607301
LOC105371907	0.276778	0.301679	0	0.144404	0	0	0	0	0.473071	0	0.59633	0.451612	-0.735703	-0.0232639	-0.712439	-2.50184	-1.15911	1	0.637528
LINC00515	0.252105	0.289456	0	1.13107	0	0	0	0	0	0	1.52917	1.12055	-0.38579	0.0779551	-0.463745	-2.50163	-0.751178	1	0.817904
REN	0.251175	0.56554	0.567693	0.258372	0	0.492976	0	0	0.72041	0.693028	0.547005	0.397207	-0.803865	0.110377	-0.914242	-2.49833	-0.827587	0.269793	0.644698
TMEM202-AS1	0.405385	0.232723	0	0.181876	0.764063	0	0	0.323435	0.552398	2.67523	1.22945	1.12615	-0.991992	-0.603205	-0.388788	-2.49771	-2.71843	0.204794	0.0629316
LOC100996664	0.066724	0.076191	0	0	0	0	0	0	0.555166	0	0	0.147363	-0.533792	-0.219603	-0.314189	-2.48739	-2.12951	1	0.525514
NRXN3	0.029432	0.033604	0	0.019827	0	0	0.025641	0.014383	0.159244	0.046879	0.032193	0.011312	-0.586958	-0.230519	-0.356439	-2.46793	-1.63126	0.282883	0.345675
LINC02392	0	0	0.817072	1.27313	0	0	0	0	0.552398	1.07009	0.307363	0.22523	-0.315548	0.250107	-0.565655	-2.46546	-0.146945	1	0.972652
HIST1H3B	0	0	0	0.40963	0	0.80428	0	0	1.86621	1.80759	0.346129	0	-0.671127	-0.49267	-0.178457	-2.46354	-2.85723	0.445887	0.310878
C1QTNF5	0	0	0.048501	0.011071	0	0	0	0	0	0.079271	0.039288	0	-0.403858	0.00139409	-0.405252	-2.45867	-1.81292	1	0.619195
HIST2H4B	16.5463	0	9.72705	7.4235	12.9943	9.71701	7.57291	11.0012	75.1562	82.8048	0	47.1145	-0.990896	-0.563091	-0.427805	-2.45838	-2.86709	0.0626306	0.266984
RBM46	0	0	0	0.022945	0.052704	0	0	0.054852	0.326699	0.211392	0.025365	0	-0.691529	-0.592295	-0.0992341	-2.45527	-4.33385	0.3213	0.0516204
HOXD10	0	0	0	0	0	0	0	0	0.202239	0.198924	0.121955	0.267369	-0.761611	-0.316113	-0.445498	-2.45458	-3.51723	1	0.184942
ADRA1D	0	0	0.015156	0.00699	0	0	0.009434	0.01166	0.053266	0.023953	0.036686	0.023395	-1.42825	-0.554978	-0.873273	-2.45316	-3.30705	0.147781	0.0252214
XKRX	0.228633	0.132935	0	0.098364	0	0	0	0.090805	0.445442	0.291707	0.175412	0.063853	-0.707308	-0.0717726	-0.635536	-2.44681	-1.06187	1	0.603959
PLA1A	0.114053	0	0	0	0	0	0	0	0	0	0.518002	0.62782	-0.727574	-0.354219	-0.373355	-2.44545	-2.83046	1	0.429059
FAM43B	0	0.006072	0	0	0	0.023702	0	0	0.042497	0.057458	0	0.018831	-0.769812	-0.642677	-0.127135	-2.43966	-3.65599	0.416663	0.13535
SETDB2-PHF11	2.57837	3.04744	0	0.848249	0	1.34598	0	0	2.79787	1.83197	0	1.89732	-0.270687	0.247894	-0.518581	-2.43899	-0.348334	0.626175	0.929579
ZIC3	0	0	0	0	0	0	0	0	0	0.142883	0	0.040758	-0.171664	-0.0916323	-0.0800312	-2.43675	-3.49287	1	0.438103
MNX1	0	0	0	0.078447	0	0.004369	0	0	0.088617	0	0	0	-0.164227	0.113519	-0.277746	-2.42417	0.150713	0.668998	0.985118
RAET1E-AS1	0.638113	0.746761	0.852452	1.75809	0	0.038845	0.591955	0.010657	0	0	0.987513	0.23595	0.258474	0.86848	-0.610005	-2.42315	1.298	0.442752	0.551582
LOC101927851	0	0.232723	0	0.181876	0	0	0	0	0.552398	0	1.22945	0.22523	-0.71145	-0.261576	-0.449874	-2.42035	-2.08817	1	0.466088
CAPN6	0	0.05319	0.188325	0.041344	0.169725	0.159306	0	0.147804	0.607951	1.07156	0.279477	0.405876	-1.16268	-0.668716	-0.493967	-2.41872	-3.85677	0.0910881	0.00325055
KCNC1	0	0	0	0	0	0	0	0	0	0.143824	0.023315	0	-0.155387	-0.0834568	-0.0719298	-2.41353	-3.46465	1	0.463491
TRIM43	0	0	0	0	0	0	0	0	0	0	0	1.05292	-0.362346	-0.22999	-0.132356	-2.41189	-3.47321	1	1
FCGR1B	0.710046	0.156771	0	0.205148	0.406158	0.306595	0.511998	0.829987	4.97164	3.61541	1.42365	0.180462	-0.886278	-0.603379	-0.282899	-2.41094	-3.34935	0.0853963	0.0119104
WDFY4	0.044022	0.032868	0.065394	0.01493	0	0	0	0.024266	0.042359	0.040562	0.105893	0.046391	-0.652364	0.120656	-0.77302	-2.39496	-1.07888	1	0.567511
KIRREL2	0	0	0	0	0	0	0	0	0.233199	0.109113	0.051185	0	-0.327556	-0.173111	-0.154445	-2.38903	-3.43715	1	0.33818
LOC151174	0	0	0.491093	0	0	0	0	0	0.321925	0.150656	0.070944	0	-0.2387	0.151598	-0.390298	-2.38808	-2.16228	1	0.580718
LOC400627	0.138544	0.037987	0	0.327223	0	0	0	0	0.220741	0.103661	0.049681	0	-0.144183	0.350264	-0.494447	-2.38307	0.555954	1	0.861664
IQCN	0.019869	0.108388	0	0.096473	0	0.097748	0.124477	0.077616	1.13657	0.282932	0.032901	0.024699	-0.527019	-0.38228	-0.144739	-2.37749	-2.78082	0.263566	0.119758
IL24	0	0	1.91546	1.79795	0.311584	0.58307	0	0.48252	2.80241	2.77841	0.402048	0.492855	-0.459174	-0.024175	-0.434999	-2.37419	-0.864118	0.110131	0.744577
PLA2G12B	0	0	0	0	0	0	0	0.191734	0.627361	0.92412	0.36954	0	-0.991869	-0.479207	-0.512662	-2.37044	-4.16722	1	0.138143
SALL1	0	0	0	0	0	0	0	0.079299	0.132069	0.064572	0.22972	0.13975	-1.37326	-0.285154	-1.0881	-2.36864	-4.69694	0.292227	0.0115109
NHSL2	0	0	0	0	0	0	0	0	0.208075	0.099053	0.049726	0	-0.308737	-0.162046	-0.146691	-2.36852	-3.41775	1	0.342829
CFAP161	0	0	0	0	0	0	0	0	0	0.233328	0.441796	0.214967	-0.584774	-0.302608	-0.282166	-2.36374	-3.43188	1	1
EN2	0.008236	0.018309	0	0.007379	0	0	0	0.013236	0	0	0.061941	0.06582	-0.591485	-0.250824	-0.340662	-2.36309	-2.01329	1	0.401289
GRAP	0.272894	0.351046	0.308573	0.433921	2.29253	1.44606	0.927211	0.690062	11.5132	11.0154	0.560207	1.06287	-0.769968	-0.700508	-0.0694594	-2.35157	-4.36167	0.0576424	4.26e-05
FRMD7	0	0	0	0	0	0	0.124051	0	0.111136	0.220479	0.214107	0.156402	-1.67449	-0.351737	-1.32275	-2.34866	-4.15812	1	0.0474433
HIST1H3A	0	0	0	0.207621	0.872219	0.815297	0	0.738436	4.41414	4.27548	0.701741	2.0569	-1.14871	-0.929077	-0.219638	-2.34833	-5.04052	0.131519	0.00159702
CACNA1S	0	0	0	0	0	0	0	0	0	0.070021	0.109177	0.05298	-0.236639	-0.119476	-0.117163	-2.34727	-3.41461	1	1
CLDN24	0	0	0	0.19407	0	0	0	0.323435	2.20959	0.539335	0.31799	0.262796	-0.730818	-0.490618	-0.240199	-2.34697	-3.39037	1	0.159427
NECAB1	0.015104	0.005967	0	0	0	0	0.027022	0.007465	0.012421	0	0.073075	0.074184	-0.673047	-0.48829	-0.184756	-2.34479	-3.00269	0.323249	0.124623
COL15A1	0	0.032642	0.060372	0	0	0.112264	0.078598	0	0.228484	0.215523	0.129599	0.225975	-1.80709	-0.812458	-0.994633	-2.34248	-3.96547	0.0940996	0.00153475
ANGPT1	0.006682	0	0	0	0	0.016296	0	0	0	0	0.049142	0.045143	-0.623968	-0.492228	-0.13174	-2.34095	-3.17214	1	0.333858
RCSD1	0.080077	0	0	0.071653	0	0	0	0.064296	0.225075	0.325615	0.059323	0.043873	-0.787935	-0.315095	-0.47284	-2.34039	-1.91356	1	0.395724
USP32P2	0.033059	0.04059	0	0.010481	0.039246	0	0	0	0	0.033765	0	0.147248	-0.336366	-0.0927119	-0.243654	-2.33936	-1.38213	1	0.640594
RFPL4B	0.118841	0.070416	0	0	0	0	0.157843	0.088561	0.14353	0	0.573811	0.629399	-0.751275	-0.482202	-0.269073	-2.33905	-2.87074	0.344839	0.158036
LOC105373562	0	0.316199	0	0	0	0	0	0	1.50108	0.726965	0.417612	0	-0.833753	-0.357792	-0.475961	-2.33517	-2.63235	1	0.425958
PDE4DIPP1	0.08329	0.099469	0	0.165499	0	0	0	0	0.222126	0.432789	0.137637	0	-0.629289	-0.052856	-0.576433	-2.32659	-1.04032	1	0.732927
LINC00309	0	0	0	0	0	0	0	0	0.049181	0	0.068455	0.075264	-0.206094	-0.103021	-0.103074	-2.32627	-3.39518	1	1
HIST1H1D	0.202693	0	0	0.727503	0	0.7142	0	0.323435	2.20959	1.60514	0.614725	0.675691	-0.948535	-0.479097	-0.469439	-2.32423	-2.2681	0.264443	0.203123
NTRK2	0.02657	0.061381	0	0.021246	0	0	0.066115	0	0	0.069367	0.184336	0.074965	-0.578887	-0.244567	-0.33432	-2.31899	-1.74333	0.399966	0.313428
LIMS4	0.443612	0	0	5.39927	0.560105	0	0	0	0	1.58765	0	0	0.15133	0.372353	-0.221023	-2.31552	1.76188	0.680341	1
LOC101929574	0	0	0	0.181876	0	0	0	0.64687	0.552398	1.60514	1.22945	1.12615	-1.54282	-0.835114	-0.707702	-2.31341	-3.9217	0.301706	0.0311361
ANGPTL1	0.013532	0.016112	0	0	0	0.017308	0	0.018956	0	0	0.091566	0.096134	-0.612616	-0.411264	-0.201352	-2.30073	-2.73116	0.427353	0.256603
FAS-AS1	0.058339	0.208983	0	0.05785	0	0	0.303945	0.084684	0	0.324628	0.752286	0.771937	-0.773993	-0.478314	-0.295679	-2.29636	-2.54725	0.300751	0.104496
LRRTM2	0.048907	0	0	0.010858	0.047978	0	0	0	0.038473	0.15375	0.026851	0	-0.459729	-0.243838	-0.21589	-2.28971	-1.85397	1	0.522874
CDH7	0	0	0	0	0	0	0	0	0	0.015946	0.018262	0.012295	-0.055858	-0.0279221	-0.0279359	-2.289	-3.35413	1	1
PREX2	0	0	0	0	0	0	0	0	0.020289	0	0.004715	0	-0.0298208	-0.0150897	-0.0147311	-2.28252	-3.33851	1	1
ZNF474	0.084316	0.098295	0	0.142648	0	0	0.235534	0.133299	0	1.07237	0.520353	0.378793	-0.767635	-0.492856	-0.274779	-2.28196	-2.51613	0.338547	0.148172
NEXMIF	0.006385	0	0	0.008781	0	0	0	0	0	0	0.031543	0.031009	-0.63543	-0.212369	-0.423061	-2.28045	-1.87523	1	0.5561
RIMS4	0	0	0	0	0	0	0	0	0.076331	0.073369	0.03577	0.052698	-0.271859	-0.127131	-0.144728	-2.27688	-3.33482	1	1
SMIM6	0.202693	0.232723	0	0.727503	0	0	0	0	1.1048	0.535046	0	0.22523	-0.437227	0.0811799	-0.518407	-2.27069	-0.503228	1	0.885548
MT4	0	0	0	0	0	0	0	0	0	5.69198	1.63491	2.39607	-0.937439	-0.543729	-0.393711	-2.26734	-3.32738	1	1
NOS1AP	0.027144	0.060243	0.038098	0.051843	0.039854	0.037144	0.048405	0	0.065103	0.427248	0.054311	0.010242	-0.478593	-0.26505	-0.213544	-2.26721	-1.71959	0.282505	0.286784
SPTA1	0	0.02148	0	0	0	0	0	0	0.048136	0.047238	0.028372	0.041236	-2.30806	-0.454228	-1.85383	-2.26718	-2.58414	1	0.342548
CLDN10	0.201554	0.157566	0	0.041798	0	0	0	0	0.103523	0.105436	0.071653	0.105055	-0.457003	0.352556	-0.809559	-2.26564	-0.0742182	1	0.981729
LOC728715	0	0.465445	0	0	0	0.645536	0	0.323435	1.57423	2.08694	0.922088	0	-0.831423	-0.565685	-0.265738	-2.25636	-3.22427	0.391218	0.18486
RASL10A	0.008569	0.009388	0	0.00827	0	0	0	0.014074	0.098856	0.02972	0	0.019451	-0.656383	-0.35981	-0.296573	-2.25464	-2.22446	1	0.341319
PRH1-TAS2R14	0.097269	0.308606	0.087543	0.061319	0	0	0	0.042685	0	0.141026	0.23095	0	-0.0848628	0.430464	-0.515327	-2.24844	0.246637	1	0.938234
LINC00240	2.00089	1.49901	0.658101	0.841552	0	0.553306	1.00078	0.842402	2.2519	1.34004	3.72016	3.76616	-1.03047	-0.212748	-0.817724	-2.24786	-1.38462	0.0520751	0.102995
ST20-MTHFS	0	0	0	0	0	0	0	0	0	0	0	0.484713	-0.273938	-0.163149	-0.110789	-2.24763	-3.30895	1	1
LINC01122	0	0	0	0	0	0	0	0	0	0.057361	0.039099	0.114448	-0.212954	-0.108933	-0.104021	-2.24338	-3.3132	1	1
ZFAT-AS1	0	0.289673	0	0	0	0	0	0	0.770704	0	1.12882	0	-0.654817	-0.277447	-0.377369	-2.23949	-2.58659	1	1
CACNG8	0	0.001581	0	0.008334	0	0.005878	0	0	0	0	0.01275	0.009409	-0.363062	-0.112143	-0.250919	-2.23887	-1.18622	1	0.732707
GYPC	0.308903	0.169316	0	0.560262	0.692747	0.651128	0	0.135497	0.762875	1.90078	0.9839	1.74161	-1.22458	-0.654388	-0.570191	-2.23765	-2.37373	0.0756507	0.0114746
ICAM2	0.334529	0.371245	0	0.351049	0	0	0	0.556088	0	1.24429	0.651276	1.37092	-0.720017	-0.283206	-0.436812	-2.23483	-1.75841	0.425514	0.316683
LOC101927969	0.273468	0.104935	0	0	0	0	0.257539	0.147692	0.246514	0.480599	0.819423	0.495045	-1.16762	-0.516625	-0.650991	-2.23169	-2.49943	0.282305	0.139467
CYP3A7	0.075824	0	0	0	0	0	0	0	0.187222	0.18591	0	0.264096	-1.07693	-0.403524	-0.673402	-2.23043	-2.5408	1	1
LOC100130207	0.06445	0.075643	0	0	0	0	0	0	0.161179	0.159485	0	0.220171	-0.926637	-0.239898	-0.686739	-2.22655	-1.8453	1	0.541531
P2RY8	0	0	0	0	0	0	0	0	0	0.079031	0.039204	0.116362	-0.234397	-0.119485	-0.114912	-2.22576	-3.29378	1	1
DSCR9	0.113347	0	0	0	0.249308	0	0	0	0.367619	0.517771	0.081748	0	-0.588659	-0.477323	-0.111336	-2.22493	-2.82792	1	0.334514
LINC02261	0	0	0	0.022957	0	0	0	0.050041	0	0	0.057164	0.418363	-0.499246	-0.384257	-0.114989	-2.22392	-3.41111	1	0.316383
NANOS3	0.519943	0	1.06947	0.476115	0	0.934817	0	0	0.870552	1.40064	0.804614	0.589608	-0.685253	-0.0608129	-0.62444	-2.22246	-1.2907	1	0.53101
TNFSF18	0.608078	0	1.63414	0.909379	0	0	1.11322	0.64687	0.552398	0.535046	2.4589	4.50461	-0.561881	-0.197776	-0.364105	-2.21692	-1.77524	0.246788	0.278147
SLX1B-SULT1A4	0	0	0	0	0	0	2.76	0	0	8.62217	0	2.90565	-0.503327	-0.550457	0.0471293	-2.2155	-8.97619	0.737167	0.0413032
VCAM1	0	0	0	0	0.112043	0	0	0	0.087841	0	0.297745	0.089465	-0.630904	-0.242435	-0.388469	-2.21446	-3.86133	1	0.193937
GOLGA8K	0.065842	0.042682	0.094046	0.007545	0	0	0	0	0.043826	0	0	0.032147	0.122491	0.789991	-0.6675	-2.2115	1.20722	1	0.573987
ANO5	0.00999	0	0	0	0	0	0	0	0.023894	0.047817	0	0.012562	-0.830651	-0.358324	-0.472326	-2.20893	-2.49588	1	1
LOC100287329	0	0	0	0	0	0	0	0.248928	0.844341	1.22322	0	0.160671	-0.792619	-0.463885	-0.328734	-2.20193	-4.01032	1	0.186696
LINC00243	0.253062	0.294011	0	0	0	0.287458	0.237464	0.134713	1.5484	1.08525	0	0.18765	-0.638111	-0.410868	-0.227244	-2.1908	-2.5112	0.35875	0.241752
ACE	0	0.034102	0	0.130275	0	0.131244	0.053156	0	0.192933	0.413005	0.04456	0	-0.488857	-0.309579	-0.179278	-2.1843	-1.94033	0.454641	0.481222
SULT1C2P1	0	0	0	0	0	0	0	0	0.222745	0	0	0.50039	-0.413183	-0.235958	-0.177225	-2.17959	-3.2479	1	1
LINC01767	0	0	0	0	0	0	0	0	0.552398	0	0.922088	0.22523	-0.706326	-0.388107	-0.318218	-2.17879	-3.24414	1	1
HIST1H1T	0	0	0	0.363752	0	0	0	0.323435	2.76199	0	0	0	-0.392492	-0.256586	-0.135906	-2.17836	-2.52134	1	0.618216
LINC01647	0.151088	0	0	0	0.61829	0	1.27002	0.496485	4.24008	4.0937	1.10075	0.798205	-0.966266	-0.895073	-0.0711925	-2.17346	-5.50322	0.13281	0.000384068
IL2RG	0.242256	0.555499	2.58664	1.15241	0.469207	0	1.02205	0.196454	1.31121	0.637252	2.33478	2.34535	-0.527263	0.0486834	-0.575946	-2.17094	-0.968736	0.110906	0.486888
LRRC39	0.692646	0.943613	0	0.099664	0	0	0	0.320731	0.123838	0.525101	0.468442	0.680584	-0.3185	0.232203	-0.550702	-2.17018	-0.320506	0.274527	0.879228
CDH5	0	0	0.107661	0.170424	0.103852	0	0	0	0	0.217171	0.073947	0.082281	-0.286289	0.0610967	-0.347386	-2.16522	-0.574342	1	0.871184
KCNK10	0	0.023589	0.077668	0	0	0	0.11254	0	0.260725	0.102622	0.031344	0.091611	-0.668458	-0.393645	-0.274813	-2.16487	-3.24563	0.385032	0.0890337
FOXC2	0.064113	0.044839	0.122848	0.089653	0.080349	0.124733	0.030943	0.047897	0.434141	0.510725	0.078499	0.093229	-0.780465	-0.429387	-0.351077	-2.1566	-2.04769	0.0509305	0.0300959
CCDC92B	0.002863	0.006294	0	0.008345	0	0	0	0	0	0	0.004274	0.019315	-0.296	0.136269	-0.432269	-2.15523	-0.6155	1	0.862076
CHST8	0.017336	0	0	0	0.159114	0	0.046157	0.086593	0.628731	0.460603	0.050405	0.057675	-0.746649	-0.761115	0.0144668	-2.15446	-5.42366	0.225424	0.00207581
SERPINA2	0.202693	0	0	0	0	0	0	0	0.520898	0.535046	0.614725	0	-1.11093	-0.404678	-0.706255	-2.15392	-2.45798	1	1
C4B	0.707199	0	0.946685	0.987247	0	1.30612	0.660962	0	0	0	5.23691	2.88981	-0.47734	-0.255504	-0.221836	-2.14629	-1.75014	0.702423	0.680992
ONECUT2	0.007407	0.012769	0.013379	0.008658	0.012974	0	0.009815	0.011436	0.031493	0.040482	0.040667	0.034497	-2.31148	-0.644042	-1.66744	-2.14595	-2.13465	0.129763	0.035379
BNC2	0.032303	0.009578	0.027033	0.051069	0	0.022812	0.021522	0.012045	0.019515	0.116546	0.052298	0.047857	-0.653427	-0.12238	-0.531047	-2.14527	-1.09609	0.239072	0.468558
CPO	0.311898	0.183054	0	0	0	0	0.436763	0	0.395202	0.781336	0.245272	0.715449	-0.970545	-0.422416	-0.548129	-2.14205	-2.10224	1	0.328559
HIST1H2BH	0.863747	0.661143	6.96368	1.29173	2.17063	4.05796	1.58127	2.75655	18.8317	20.5202	2.18297	0.639859	-0.630622	-0.37133	-0.259292	-2.1414	-2.50026	0.141398	0.0881671
CASC19	2.73909	3.1449	2.76038	0.614445	0	0	0	1.09268	0	0	5.19194	3.80457	-0.236973	0.327647	-0.564619	-2.14059	-0.430516	1	0.875803
PAX6	0.158578	0.252377	0.065826	0.040935	0.091584	0	0.081751	0.121882	0.222745	1.08949	0.296502	0.172629	-0.673904	-0.293235	-0.380669	-2.13988	-1.61476	0.055199	0.119824
PPP1R36	0.480582	0.5662	0.438948	0.374808	0	0	1.3314	1.3041	4.47775	4.73659	1.51884	0.832544	-0.926163	-0.67702	-0.249143	-2.13212	-2.87301	0.126747	0.00206114
GP6	0.061393	0	0	0.058536	0	0	0	0.100668	0.354441	0.169825	0.270393	0.066423	-1.13925	-0.53371	-0.605544	-2.12983	-2.51113	1	0.255996
PRKAR2B	0	0	0	0	0	0	0	0.016972	0	0	0.0372	0.110818	-0.598945	-0.0863563	-0.512588	-2.12883	-3.7593	1	0.3562
TFEC	0.018094	0.021444	0.01538	0.014305	0	0.006746	0.026211	0.007321	0.013967	0	0.063708	0.086477	-0.55376	-0.230767	-0.322993	-2.12631	-1.51473	0.252711	0.24316
NUTM2G	0.196423	0.220993	0	0.149971	0.126482	0	0	0	0.177782	0.23886	0.056073	0.03041	-0.199251	0.330626	-0.529878	-2.12401	0.297339	1	0.910966
JUND	0.945793	0.637954	1.13157	1.24444	4.50752	4.01668	0.944264	1.1465	21.7325	16.2549	1.63852	2.03939	-0.735964	-0.676512	-0.0594518	-2.12039	-3.63805	0.135477	9.99e-06
PRKCB	0.00984	0	0	0.018737	0	0	0	0	0.044952	0.021086	0	0	-0.454936	-0.0434196	-0.411516	-2.11886	-0.97885	1	0.823729
CCL17	0	0	0	0	0	0	0	0	0.552398	0	0.614725	0.450461	-0.846071	-0.419013	-0.427058	-2.11225	-3.17847	1	1
SMR3B	0	0	0	0	0	0	0	0	1.1048	0.535046	0	0	-0.563566	-0.33661	-0.226957	-2.11172	-3.16006	1	1
SPANXN5	0	0.232723	0	0	0	0	0	0	1.1048	0.535046	0	0	-0.624664	-0.27945	-0.345215	-2.11172	-2.3972	1	1
TRIML1	0	0	0	0	0	0	0	0	0.505459	0.245115	0	0	-0.425171	-0.242346	-0.182825	-2.11143	-3.15978	1	1
CPNE5	0.180797	0.098993	0	0.237472	0.202326	0.190571	0.556609	0.076105	1.29314	0.942879	0.450612	0.335559	-0.920434	-0.722924	-0.19751	-2.11063	-2.49515	0.156127	0.0173177
PM20D1	0	0	0	0	0	0	0	0	0.445714	0.217082	0	0	-0.401319	-0.226905	-0.174415	-2.11048	-3.15886	1	1
LINC01354	0.474518	0.619039	0	0.084129	0	0	0.438073	0.328334	0.265001	0.131045	1.73306	1.14407	-0.570163	-0.229908	-0.340254	-2.1064	-1.70058	0.222812	0.240669
BMX	0.33523	0.197781	0	0.085142	0	0.336501	0	0	0.137603	0.272985	0.175318	0.58025	-0.490597	-0.0953002	-0.395297	-2.10192	-1.09218	0.398595	0.538021
SERPINA10	0.074798	0	0	0	0	0	0	0	0	0.189722	0.229399	0.167617	-1.07697	-0.39032	-0.686646	-2.1019	-2.45706	1	1
CD200R1	0.125219	0.030332	0.076136	0.031409	0	0	0.064775	0.108003	0.526452	0	0	0.675691	-0.616075	-0.335948	-0.280127	-2.1004	-2.10626	1	0.351321
TACR1	0	0	0	0	0.868464	0	0.089788	0	0.677495	0.248914	0.942234	0.142627	-0.565511	-0.624426	0.0589142	-2.10011	-5.73312	0.327367	0.000491684
OR52Z1	0	0	0	0	0	0	0	0	0.455937	0.898788	0	0	-0.53687	-0.316435	-0.220436	-2.09989	-3.14858	1	1
PI15	0	0	0	0	0	0	0	0.005788	0	0.010589	0.00773	0.03407	-0.739782	-0.0343662	-0.705416	-2.09983	-3.67003	1	0.255814
HIST1H4E	0.395884	0	0	1.77613	0	0	0	1.89513	2.15781	5.22506	1.20064	1.75961	-0.788713	-0.380991	-0.407723	-2.09851	-2.10001	0.366837	0.253586
LRP4-AS1	0.236221	0	0	0.684275	0	0	0	0	0.318874	0.622199	0	0	-0.221392	0.202681	-0.424074	-2.09778	0.00417286	1	0.999064
SOD2-OT1	0.415886	0	0	0.263821	0	1.30848	0	0.114613	2.30087	2.60294	0.35673	0.153205	-0.631599	-0.534207	-0.0973919	-2.09767	-3.02606	0.334743	0.0556764
ARHGAP31-AS1	0.405385	0	0	0.909379	0	0	0	0	0.552398	1.07009	0	0	-0.284983	0.15131	-0.436293	-2.0963	-0.19554	1	0.970807
CLEC7A	0.296988	0.323797	0.817072	0.019372	0.087645	0.160442	0.54002	0.467748	0	0.074767	1.79327	3.21269	-0.517134	-0.291021	-0.226113	-2.09443	-2.53956	0.254034	0.162321
PITX2	0	0	0	0	0	0.113676	0.183148	0.054071	0.666567	0.559952	0.107609	0.125982	-0.892851	-0.5072	-0.385652	-2.09021	-5.2102	0.250182	0.00476062
GPR20	0	0	0.208356	0	0	0	0	0	0.161093	0.298854	0	0	-0.408254	-0.0249254	-0.383328	-2.08769	-2.45627	1	0.578596
MDP1	3.34865	2.94084	4.42288	1.21805	0	0	0.597907	2.04048	4.52393	1.80753	3.43495	2.70083	-0.463882	0.368232	-0.832114	-2.08752	-0.375874	0.129903	0.740939
IQCF6	0	0	0	0	0	0	0	0	0	2.03698	0	0	-0.417931	-0.276709	-0.141222	-2.08736	-3.1497	1	1
LOC102724593	0	0	0	0	0	0	0	0	0	1.60514	0	0	-0.400256	-0.261423	-0.138834	-2.08736	-3.1497	1	1
ALX4	0	0	0.074024	0.051413	0	0	0	0	0.053596	0.050378	0.024078	0.01802	-0.436538	0.217624	-0.654163	-2.08686	-0.577849	1	0.872241
SLC17A7	0.053573	0.059247	0	0	0	0.21966	0	0.044156	0.176937	0.577073	0.156628	0.05867	-0.643199	-0.565887	-0.0773127	-2.08493	-3.0814	0.334003	0.0577684
LINC01554	0.084368	0	0	0.368174	0	0	0	0	0.446417	0	0.127855	0.093223	-0.341136	0.0900434	-0.43118	-2.08431	-0.421632	1	0.921052
TNFAIP8L2-SCNM1	2.10101	0.208935	0.932502	1.1676	0.889403	3.3916	0.600392	0.327026	2.42722	14.0206	0.290401	1.45954	-0.450139	-0.338029	-0.11211	-2.08409	-2.36226	0.212564	0.0862827
GNGT2	0	0	0	0	0	0.7142	0	0	0	2.67523	0	0	-0.364458	-0.370521	0.00606355	-2.08295	-3.90479	1	0.50499
KCNF1	0.002619	0	0	0.007704	0	0	0.006937	0	0.019982	0.00892	0.007746	0.002872	-0.732373	-0.308738	-0.423635	-2.07897	-1.64269	1	0.510648
FRG2B	0	0	0	0	0	0	0.556609	0	1.09488	1.52363	0	0	-0.601477	-0.492477	-0.109	-2.07638	-3.9001	1	0.345139
MUC13	1.04903	1.22841	0.211116	0.045531	0	0	1.38773	1.21495	0.421449	0.970664	4.8105	4.25683	-0.688264	-0.40604	-0.282224	-2.0723	-2.32193	0.185784	0.0535407
MIR7-3HG	0.608078	0.93089	0.817072	2.00063	0	0	1.66983	0.323435	4.41918	1.60514	1.84418	0.22523	-0.495418	-0.0809438	-0.414474	-2.07039	-0.988051	0.3236	0.557778
PCDH11X	0	0	0	0	0	0	0.014436	0	0.028484	0	0.030657	0.015004	-0.868331	-0.0519563	-0.816374	-2.06979	-3.75924	1	0.196167
ATRNL1	0.058225	0	0	0	0	0	0	0	0	0	0.044529	0.106558	-0.429372	-0.0638467	-0.365525	-2.06852	-1.34672	1	0.769502
PHKG1	0.172581	0.605403	0	0.091479	0.374711	0	0.450901	0.286981	1.85117	1.00858	0.742237	0.451315	-0.929732	-0.509992	-0.41974	-2.06731	-2.36802	0.139181	0.050612
GRPR	0.051641	0	0	0	0	0	0.141274	0	0.258365	0.255659	0.161283	0	-0.841658	-0.627225	-0.214433	-2.06606	-3.13984	1	0.255417
EPHA7	0	0	0	0	0	0.027006	0.113308	0	0.105098	0.098578	0.07449	0.103192	-1.32085	-0.26234	-1.05851	-2.0649	-4.33681	0.335267	0.030637
C10orf67	0.199885	0.109419	0	0	0	0	0	0.079016	0.222317	0.255608	0	0.271301	-0.68874	-0.118394	-0.570346	-2.06141	-1.31288	1	0.658452
VEPH1	0.102488	0	0.086302	0.591686	0.158434	0	0.069657	0.038818	0.46815	0.062788	0.596879	0.217973	-0.473011	-0.0132994	-0.459712	-2.06044	-0.796318	0.349843	0.774154
PCK1	0	0	0	0	0	0	0	0	0.144224	0.140311	0.080589	0.058796	-0.436374	-0.201316	-0.235058	-2.05976	-3.1168	1	1
LOC645752	0	0.055538	0	0.042568	0	0	0	0	0.128867	0.125585	0.072473	0.052915	-1.35353	-0.268856	-1.08467	-2.05896	-1.66658	1	1
RGPD2	1.29244	1.78937	0	0.359199	0	0	1.14838	0.575881	1.97489	2.3781	1.19156	1.04638	-0.757154	-0.106854	-0.6503	-2.05766	-1.24202	0.0899193	0.224886
GAS5-AS1	1.21616	1.16361	0.806874	1.34804	0	0	0	0.970304	0.552398	0.535046	1.22945	2.47753	-0.339408	0.382895	-0.722303	-2.0458	-0.377862	0.407681	0.831692
LINC00102	0	0	0	0	0	0	0	0	0.265859	0	0.175518	0.385024	-0.570291	-0.292441	-0.277849	-2.04436	-3.11248	1	1
CCL25	0	0.384815	0	0.17804	0	0	0	0	0.513341	0	0.249644	0.550077	-0.647975	-0.0549774	-0.592997	-2.04082	-1.19533	1	0.719812
CRYM-AS1	0.071364	0.127005	0	0.118841	0.106027	0	0	0.104165	0.430483	0	0.176941	0.259612	-0.639474	-0.263614	-0.37586	-2.03745	-1.48873	0.379277	0.375194
TCHH	0.32812	0.243077	0.050781	0.080443	0	0.139535	0.032674	0.19872	0.222348	0.105547	0.674227	0.464341	-0.631198	-0.149461	-0.481737	-2.03174	-1.31117	0.0901276	0.183742
GSC	0	0	0	0	0	0	0	0	0.136379	0	0.026653	0	-0.153819	-0.082243	-0.071576	-2.02858	-3.07433	1	1
KCNK13	0.015142	0.033348	0.128374	0.014628	0.06733	0.125788	0	0.049704	0.377628	0.346598	0.044566	0.118509	-0.779402	-0.474632	-0.304771	-2.028	-2.86242	0.219865	0.034871
ADORA2A	0	0	0	0	0	0	0	0	0	0	0.303452	0	-0.215688	-0.12344	-0.0922476	-2.02715	-3.09112	1	1
LONRF3	0.099893	0.201492	0.097155	0.214392	0	0	0.281175	0.155989	0.428779	0.878259	0.148421	0.320797	-0.757885	-0.35367	-0.404214	-2.02395	-1.64751	0.174496	0.117334
LRRC10B	0.017816	0	0	0	0	0	0	0.009762	0.0667	0.020054	0	0	-0.477547	-0.236705	-0.240842	-2.02388	-2.13463	1	0.610182
FBXO48	4.0075	5.84606	0.224467	0.965348	0.188851	0.122984	3.15103	0.337585	2.90066	7.2263	2.56061	0.343387	-0.276314	0.129369	-0.405683	-2.02304	-0.547566	0.185467	0.774686
MRVI1-AS1	1.01346	1.16361	0	0.545628	0	0	0.556609	0	0	0	0.922088	1.57661	-0.171276	0.266832	-0.438108	-2.02185	-0.174949	1	0.959416
LOC101927895	0.814918	0.966556	0	0.194517	1.62016	0.7142	1.69997	1.03042	7.99079	7.49065	0.993554	2.03936	-0.887142	-0.70869	-0.178452	-2.01951	-3.34332	0.111618	0.00403555
CCM2L	0	0	0	0	0	0	0	0	0.019239	0.017172	0	0.011203	-0.0570539	-0.028544	-0.0285099	-2.01774	-3.07038	1	1
NOTCH4	0.027446	0.060012	0.122716	0.014294	0	0.058138	0	0	0.089383	0.083441	0.019513	0.014639	-0.197161	0.265817	-0.462978	-2.01499	-0.200982	1	0.948317
YPEL4	0.168639	0	0.37353	0.342411	0	0.336226	0.232482	0.420336	2.01383	1.19873	0.488644	0.449854	-0.891869	-0.51093	-0.380939	-2.01498	-2.53003	0.199317	0.0599416
AXDND1	0.038366	0.041359	0	0.027469	0	0	0	0	0	0.183046	0.061538	0.045149	-0.607976	-0.113442	-0.494534	-2.013	-1.32142	1	0.654721
OR1F1	0.405385	0.465445	0	0.727503	0.764063	0	0.556609	0.64687	4.97158	2.14018	0.307363	0.22523	-0.580505	-0.409705	-0.1708	-2.01067	-2.24515	0.358658	0.201827
DCDC2	0	0.010741	0	0	0	0	0.023009	0.01284	0.023359	0	0.065685	0.072461	-0.796851	-0.637364	-0.159487	-2.00936	-3.53425	0.447345	0.142185
TRAPPC3L	0	0	0	0	0	0	0	0	0.327273	0.32681	0	0.323828	-0.673507	-0.331532	-0.341974	-2.00745	-3.06573	1	1
GRIA1	0.05577	0	0.216389	0	0	0	0	0	0.071729	0.070549	0	0.062387	-0.155042	0.308222	-0.463265	-2.00552	-0.205947	1	0.96591
TRIM10	0	0	0	0	0	0	0	0	0.135513	0.132811	0	0.114706	-0.362028	-0.179755	-0.182272	-2.00551	-3.06244	1	1
LINC02033	0	0	0	0	0	0	0	0	0	1.07009	0	0.450461	-0.537967	-0.322723	-0.215244	-2.00547	-3.06305	1	1
INTS4P2	0	0	0	0	0	0	0	0	0	0.602012	0	0.203772	-0.416387	-0.242861	-0.173526	-2.00148	-3.05934	1	1
RAB44	0.048315	0.026543	0	0.099714	0	0	0	0.040567	0.153462	0	0.104368	0.051904	-0.49669	-0.00144403	-0.495246	-1.9972	-0.795873	1	0.758926
LINC01599	0.608078	0.465445	0	1.09126	0	0	0.556609	0.323435	0.552398	0.535046	1.53681	1.12615	-0.641043	-0.0384605	-0.602583	-1.99421	-0.855965	0.381704	0.651342
SSC5D	0.025525	0.011019	0	0.017473	0	0.036689	0	0.028404	0.089794	0.033378	0.085117	0.046346	-1.14809	-0.59503	-0.55306	-1.99247	-2.21593	0.305427	0.113266
LGR5	0.093747	0.015633	0.045588	0.019345	0.043788	0	0	0.040194	0.182957	0	0.087968	0.065371	-0.485661	-0.091355	-0.394306	-1.9921	-1.22618	0.399578	0.504389
OTOAP1	0.050596	0.058578	0	0.041266	0.176046	0	0	0	0.525425	0	0.113406	0	-0.38379	-0.305914	-0.0778762	-1.98896	-1.86147	1	0.544156
CDC14A	1.91814	0.07322	0.027001	0.034599	0.070954	2.43114	1.48657	0.061975	6.00116	4.63429	1.03291	1.76401	-0.772155	-0.546233	-0.225923	-1.98792	-3.16008	0.185531	0.0806591
FCGR1A	0	0.509644	0	0.875312	0.984759	0.487602	1.07696	0.80708	5.72889	5.09444	0.376046	1.0002	-0.774857	-0.617653	-0.157204	-1.98522	-3.19827	0.102361	0.0264689
CPB2-AS1	0.025092	0.089402	0.079715	0.080569	0	0.066322	0	0	0.064075	0.063986	0.087836	0.061047	-0.491959	0.391483	-0.883442	-1.97733	-0.252467	1	0.927257
KCNE4	0	0.053258	0.377029	0	0	0	0.257461	0.074785	0.503538	0.122447	0.349495	0.306806	-0.750059	-0.259636	-0.490423	-1.97271	-2.71185	0.312337	0.153219
EPHB1	0	0.058618	0.10975	0.098575	0	0.097416	0	0.042418	0.226331	0.28983	0	0	-0.393412	-0.0926734	-0.300739	-1.96699	-1.15668	0.581622	0.714486
PRR20G	0	0	0	0.139142	0	0.554596	0	0.222394	0.410287	1.15798	0.753566	0.418291	-1.03637	-0.881586	-0.154781	-1.95646	-3.67011	0.382095	0.0593486
ADAM11	0.051368	0.056209	0	0.135683	0	0.108725	0	0	0.161931	0.075976	0.036624	0.081565	-0.421865	0.0234751	-0.445341	-1.95576	-0.470992	1	0.853368
FAM71A	0	0	0	0	0.60401	1.13325	0	0.117971	2.67269	2.3596	0.510079	0.520304	-0.811501	-0.821453	0.009952	-1.95482	-6.56562	0.218243	1.63e-05
ACVR2B-AS1	0.113811	0.195723	0	0.050829	0	0	0	0	0	0	0.346385	0.063687	-0.240846	0.188751	-0.429597	-1.95296	-0.420073	1	0.916505
C1QTNF1-AS1	0.405385	0.232723	0	0.363752	0	0	0	0	0.552398	0	0	0.900921	-0.382528	0.129445	-0.511973	-1.94803	-0.613747	1	0.865867
MYH6	0	0	0	0	0	0	0	0	0.143629	0	0.034588	0	-0.166227	-0.0889288	-0.0772982	-1.94694	-2.99698	1	1
LOC100128059	0	0	0	0	0	0	0	0	0	0.181081	0	0.325931	-0.354201	-0.195866	-0.158335	-1.94442	-3.01239	1	1
WT1	0	0	0	0	0	0	0	0	0	0	0.073618	0.272302	-0.263137	-0.146045	-0.117092	-1.94116	-3.0179	1	1
LOC100507557	0.034914	0.062543	0	0.020468	0	0	0	0.022983	0	0	0.038257	0.089332	-0.219786	0.183095	-0.402881	-1.93734	-0.284503	0.636543	0.927977
REELD1	0.080988	0	0.155964	0.338855	0	0	0	0.063759	0.10479	0.205567	0.123329	0.045023	-0.214761	0.349045	-0.563806	-1.93476	0.196826	1	0.954429
ASIC2	0.030969	0.004878	0	0.012773	0	0	0	0.100164	0	0	0.006645	0.389905	-0.352416	-0.331703	-0.0207127	-1.93021	-2.82025	1	0.253193
HOXA11	0.293143	0.177838	0.111051	0.175416	0	0	0	0.043442	0.085347	0.080353	0.039301	0.118237	0.137035	1.18563	-1.04859	-1.92495	1.02998	1	0.51296
PIR-FIGF	0	0.431751	0	0.074502	0	0.255006	0.465143	0.136413	0.438775	0.457492	1.33641	0.637621	-0.890032	-0.553291	-0.336741	-1.92418	-2.68844	0.184501	0.0583655
RALGAPA1P1	2.87614	4.87477	1.54641	1.5705	0	1.21509	0	2.59966	1.89747	2.08957	4.55582	4.79846	-0.473766	0.169007	-0.642774	-1.92286	-0.568357	0.488953	0.42034
POM121L1P	0.072149	0.067361	0	0.236461	0	0	0	0	0.107563	0	0	0.16052	-0.122737	0.368409	-0.491146	-1.92279	0.444	1	0.902882
SLC6A13	0.733126	0.826676	1.11303	0.415402	0.353854	0	0.226079	0.571666	0.841972	1.57214	0.703239	1.19673	-0.735861	0.110342	-0.846203	-1.92236	-0.83413	0.15382	0.406991
AKAP5	0.057383	0.045834	0.029018	0.005988	0	0	0.04913	0.027324	0.022783	0	0.082277	0.181061	-0.43084	-0.127866	-0.302974	-1.91953	-1.41376	0.43103	0.444063
GDF6	0.018375	0.010303	0	0.015453	0	0	0	0	0	0.028294	0	0.043139	-0.419598	0.0838778	-0.503475	-1.91446	-0.744437	1	0.831705
SPECC1L-ADORA2A	0.089056	0.154497	0.155822	0.163298	0	0.139634	0	0.479359	0.747462	0.6719	0.667593	0.458667	-1.7625	-0.744192	-1.01831	-1.91259	-2.41614	0.119236	0.000120233
CRYM	0.487841	0.768926	1.25819	0.473444	0.3956	1.11304	0.270537	0.802561	3.38314	4.33714	0.721172	0.635547	-0.705102	-0.375204	-0.329898	-1.91253	-1.94064	0.15265	0.0731422
LINGO1	0	0.029052	0	0	0	0	0	0.044779	0.263627	0.0821	0	0	-0.544041	-0.390233	-0.153808	-1.90941	-3.00136	1	0.434928
SRCIN1	0.008912	0.009879	0	0.006157	0.018753	0	0.005917	0	0.022893	0.014125	0.016826	0.017562	-1.14762	-0.434189	-0.713434	-1.90927	-1.53755	0.309531	0.208653
GSX2	0	0	0	0	0	0	0	0	0	0.114498	0.149828	0	-0.237998	-0.126156	-0.111842	-1.90739	-2.97003	1	1
HIST2H2AA3	87.6198	89.2215	86.6113	90.6555	76.7301	0	113.446	117.871	301.42	280.087	222.363	237.597	-2.01058	-0.642607	-1.36797	-1.90697	-1.79259	0.298802	5.72e-17
TRIM71	0	0	0.024969	0	0	0	0	0	0	0.037817	0.009546	0	-0.326327	0.0124765	-0.338804	-1.90529	-2.2576	1	0.620559
HIST1H2BE	0	0	0	0.488914	1.02697	0	0.749188	0.43485	4.45482	2.15745	0.827392	0.302729	-0.708907	-0.662513	-0.0463941	-1.90284	-3.55383	0.389073	0.078667
TMEM119	0	0	0.146399	0.203017	0	0	0	0.055595	0.107779	0.10128	0.048159	0.144648	-0.414829	0.189038	-0.603867	-1.90273	-0.412132	1	0.909191
SLC17A8	0	0	0	0.010139	0	0	0	0.03377	0	0.04165	0.056678	0.061746	-0.863765	-0.671006	-0.19276	-1.89913	-3.37796	0.521772	0.12576
FRG2EP	0	0	0	0	0.047792	0	0.042374	0.023578	0	0.046522	0.223222	0.117023	-0.699686	-0.227795	-0.471891	-1.8955	-4.47125	0.411999	0.0746821
GRASP	0.003428	0	0.014573	0.016809	0.015764	0.025696	0	0.00561	0.036381	0.065048	0.023516	0.025066	-0.954603	-0.56266	-0.391943	-1.89547	-2.36974	0.241035	0.0847529
RFPL4A	0	0	0	0	0	0	0	0	1.1048	0	0.307363	0	-0.489181	-0.299087	-0.190094	-1.89491	-2.94761	1	1
LINC01933	0	0	0	0.295253	0	0	0	0	1.7935	0	0.498965	0	-0.563662	-0.272379	-0.291283	-1.89491	-2.19458	1	1
GNRH2	0	0.344264	1.36179	1.30658	0	0	0	0	1.84133	0	0.512271	0	-0.143847	0.343487	-0.487335	-1.89491	0.234449	1	0.96066
LOC388282	0.281108	0	0.638403	0	0	0	0	0	0.41134	0	0.393414	0.143805	-0.282201	0.2295	-0.511701	-1.89382	-0.863054	1	0.816897
DMRT2	0.050112	0	0.103013	0.046506	0.05453	0.05078	0.033174	0.040689	0.270734	0.289208	0	0.057101	-0.608691	-0.320032	-0.288658	-1.89303	-1.93923	0.343021	0.313295
GPR84	0	0.139475	0	1.52582	0	0	0	0.409567	0	0.677449	0.536312	0.778729	-0.271908	0.107416	-0.379324	-1.8901	-0.281572	1	0.944008
INSL4	1.21616	0.698168	0	0.181876	1.52813	0	3.33965	0.323435	3.31439	10.1659	1.84418	2.02707	-0.675788	-0.611155	-0.0646334	-1.89006	-3.14424	0.211683	0.00530674
OR2A9P	1.26062	2.41656	0	2.08726	2.29219	0	0	0.760388	6.07638	0.535046	1.03375	2.01633	-0.366888	-0.0481683	-0.31872	-1.88964	-0.870591	0.343833	0.596697
LOC101928617	0	0	0.163058	0	0	0.572562	0.133401	0	0.585979	0.461263	0.08433	0.702118	-0.748539	-0.741353	-0.00718603	-1.8895	-3.98278	0.456218	0.0572349
ZHX1-C8orf76	0.283208	2.10259	0.764883	1.02502	0	0	0	1.89513	1.11297	3.67737	1.62333	1.04086	-0.528098	-0.0614215	-0.466676	-1.88563	-1.04204	0.338288	0.380924
CHODL	0.287686	0.246158	0.127782	0.10581	0	0.107785	0.205357	0.118495	0	0.191132	0.477851	0.819057	-0.49503	-0.130969	-0.36406	-1.8845	-1.26958	0.323249	0.387473
MYOZ2	0.011434	0	0	0	0	0	0	0	0.030149	0	0.0436	0.016025	-0.922991	-0.365705	-0.557286	-1.88234	-2.32893	1	1
TOGARAM2	0.041484	0	0	0.043556	0	0	0	0.069814	0	0.216213	0.118384	0.131479	-0.830596	-0.429245	-0.401351	-1.88108	-2.2252	1	0.375197
PLGLB1	0.415457	0.399488	0	0.096347	0.271327	0.131535	0	0.462173	0.482989	1.09275	0.757672	0.717332	-1.22666	-0.458569	-0.768086	-1.87919	-1.98588	0.0803017	0.0217639
RSPH10B	0	0.059171	0	0.25357	0	0	0	0	0	0	0.234959	0.085579	-0.20529	0.186438	-0.391728	-1.87672	-0.201048	1	0.968819
LINC01894	0	0	0	0	0	0	0	0	0	0	0.533365	0.259431	-0.435868	-0.249268	-0.1866	-1.87637	-2.95153	1	1
EFCAB8	0.078377	0	0.173794	0	0	0	0	0	0	0.10745	0.114093	0.041572	-0.289296	0.22713	-0.516426	-1.87552	-0.88205	1	0.812613
LINC02068	0	0	0	0.363752	0	0	0	0	0	0	0.922088	0.450461	-0.523022	-0.153978	-0.369044	-1.87542	-1.57482	1	1
LOC100130357	0.535058	0.466063	1.63414	0.377174	0.470823	0	0.184794	0.105294	0.518635	0.68016	0.512417	0.672468	-0.19825	0.422573	-0.620823	-1.87505	-0.392836	0.229699	0.802952
ROR2	0	0	0	0	0.100142	0	0	0.038739	0.072806	0.137441	0.101386	0.126089	-1.4214	-0.28387	-1.13753	-1.8748	-4.33657	0.404466	0.0290134
CKMT2	0.106745	0	0	0	0	0	0	0	0	0.320817	0.353526	0.128876	-0.917596	-0.357195	-0.560401	-1.87395	-2.28436	1	1
APOC3	0	0	0	0	0	0	0	0	0	0.535046	0.614725	0.22523	-0.71	-0.372452	-0.337548	-1.87162	-2.93608	1	1
TMIE	0.083733	0.414043	0.367583	0.211612	0.187725	0.175925	0	0.138659	0.562504	0.522337	0.180877	0.407853	-0.715894	-0.00779822	-0.708096	-1.86967	-0.903049	0.249855	0.512483
RNF133	0	0	0	0	0	0	0	0	0	0.265348	0.35286	0.129318	-0.526636	-0.27296	-0.253676	-1.86917	-2.93474	1	1
HIST1H2AK	0.241301	0.844624	0	0.649557	0	0	0.662629	0	1.31523	1.27392	0	0.268131	-0.398455	-0.00638457	-0.39207	-1.86632	-0.649077	1	0.829213
ZNRF2P2	0	0	0	0	0	0.040611	0	0	0.111065	0.033503	0	0	-0.465443	-0.0967227	-0.36872	-1.86417	-3.61285	1	0.429207
LOC105371414	0.692489	0.662782	1.93427	1.60638	0	0	0	0.558975	0.621215	0	0.345275	1.3792	0.0719491	0.760007	-0.688058	-1.86036	0.705697	0.550336	0.689545
NPIPB9	1.20768	1.21867	3.07896	1.06238	0.662504	0	1.85537	4.05863	6.87825	9.54136	0	5.04325	-0.695596	-0.417439	-0.278157	-1.85476	-2.02591	0.341192	0.113266
CHRM4	0.065633	0.07187	0	0.276321	0.294065	0	0	0.110415	1.03978	0.195074	0	0.069447	-0.371371	-0.234453	-0.136918	-1.85092	-1.54953	0.565952	0.563767
PAPPA-AS1	0	0.263882	0	0.125247	0	0.171001	0	0	0	0	0.413353	0	-0.107344	0.0878999	-0.195244	-1.84382	-0.375681	1	0.948455
SOWAHD	0.033964	0.01855	0	0.016828	0	0.07285	0	0.140459	0.438821	0.286027	0.049517	0.037884	-0.689139	-0.649959	-0.0391799	-1.83852	-3.42641	0.398488	0.0268277
OTOP2	0	0.064433	0	0	0	0	0	0	0	0.343254	0	0.06172	-0.499077	-0.226446	-0.272632	-1.83492	-2.1718	1	1
SPINK1	1.21616	1.16361	1.63414	3.45564	0.764063	0	0.556609	1.29374	2.76199	2.14018	2.76626	2.02707	-0.772454	0.154932	-0.927386	-1.83433	-0.521313	0.15265	0.692379
RNF148	0	0	0	0.10091	0.855202	0	0	0	0.965538	0.638818	0.822865	0	-0.671734	-0.773252	0.101518	-1.83414	-3.76477	0.580628	0.116446
PPP1R16B	0.138584	0.065372	0	0	0	0	0.054391	0	0	0.168299	0.05771	0	-0.18596	0.12697	-0.31293	-1.83255	-0.347649	1	0.939479
LOC102723493	0.096262	0	0	0.084294	0	0	0.27101	0	0.750831	0.245683	0	0.106976	-0.512568	-0.405677	-0.106891	-1.83219	-2.25375	1	0.431321
LINC01550	0.210372	0.698168	0	0	0	0	0	0.218986	1.1048	0.535046	0	0	-0.3482	-0.00715101	-0.341049	-1.82673	-0.90684	1	0.828783
TM4SF19-TCTEX1D2	0	0	4.05628	1.74652	0	0	0	1.636	3.86679	1.64058	0.595012	0	-0.187436	0.146711	-0.334148	-1.82584	-0.238015	0.574264	0.957383
PDE4B	1.1791	1.29931	0.135344	0.115742	1.10356	0.569202	2.74217	2.79677	1.01086	0.818814	10.7956	11.2124	-0.686304	-0.624484	-0.0618199	-1.82145	-3.3964	0.120271	0.00179671
OVOL1-AS1	0.405385	0.93089	0	0	0	0	0	0.64687	1.1048	0	0.614725	1.35138	-0.537968	-0.131823	-0.406144	-1.82043	-1.39408	1	0.580718
LOC100126784	0	0	0.1075	0.114806	0	0	0	0.020811	0.048822	0.040627	0.037093	0.028123	-0.140339	0.399596	-0.539935	-1.82037	0.361104	1	0.920293
SOX8	0.026021	0.014288	0	0	0	0	0.034507	0.021465	0.049035	0.044347	0.057731	0.058717	-1.64979	-0.635871	-1.01392	-1.81835	-2.45461	0.289196	0.0808881
C8orf34	0.173775	0.225145	0	0.072726	0	0.075091	0.115412	0.137514	0.319704	0.122612	0.334533	0.376498	-0.978819	-0.280787	-0.698032	-1.81777	-1.42423	0.139791	0.154967
PARM1	0.053296	0.217691	0	0.021376	0	0.168572	0.146461	0	0.135854	0.401805	0.082682	0.332899	-0.672768	-0.350959	-0.321808	-1.81298	-1.87263	0.340531	0.212614
RPL13AP5	373.241	807.786	0	0	0	0	822.141	713.202	1208.01	889.872	1380.25	1364.91	-1.38244	-0.537268	-0.845174	-1.8114	-2.40651	0.651611	0.515491
IL11	0.627285	0.339809	0.554289	0.786024	2.54356	3.06318	0.690228	0.533959	8.55363	9.12077	2.13393	1.67057	-0.835844	-0.829966	-0.0058779	-1.81004	-3.44735	0.0691063	9.69e-07
SORBS1	0.196821	0.234259	0.152917	0.270236	0.274059	0.181564	0.11796	0.568325	1.70339	1.27842	0.297266	0.498079	-0.868934	-0.644568	-0.224365	-1.80468	-2.32758	0.0714293	0.00259348
HIST1H2AB	0	0	0	0	0	0	0	0.356206	1.8251	0.589258	0	0	-0.5668	-0.413475	-0.153324	-1.80239	-3.58946	1	0.434915
FGF19	0	0	0	0	0	0	0	0	0.078302	0.072713	0	0.024959	-0.184957	-0.0939372	-0.09102	-1.80026	-2.84902	1	1
PKNOX2	0	0	0.183227	0	0	0	0.114426	0	0.23767	0.113877	0.119374	0	-0.478261	-0.152501	-0.32576	-1.79982	-2.83297	1	0.383167
CRB1	0	0	0	0	0.106629	0	0	0	0.231134	0	0	0.153599	-0.540881	-0.21093	-0.329951	-1.79861	-3.28522	1	1
IFNW1	0	0	0	0	0	0	0	0	0.177188	0	0.119532	0.174892	-0.416621	-0.208154	-0.208467	-1.79589	-2.86231	1	1
CACNA1A	0.008324	0.003054	0	0.002666	0.012505	0.01167	0	0	0.010317	0	0.004126	0.046968	-0.394802	-0.376351	-0.0184509	-1.79384	-2.22933	0.567866	0.307043
HIST1H4C	0	0.412629	0	0	0	1.26631	0	0	0	2.84599	1.08994	0	-0.431479	-0.440524	0.00904484	-1.7921	-2.87342	1	0.442823
AMHR2	0	0	0	0	0	0	0	0	0	0.485869	0	0.096793	-0.337699	-0.196689	-0.14101	-1.79202	-2.84454	1	1
[truncated: 18,641 more rows]

## Sheet: Enrichr Results (GO-BP)
Any NS1
category	ID	term	adj_pval	genes	Overlap
BP	GO:0019221	cytokine-mediated signaling pathway	3.66842e-15	IL1RN, CSF1, CCL4L1, RORA, IFIT1, FGF2, TNF, IFIT3, ICAM1, IFIT2, IL12A, TRIM26, MAP3K8, IL13RA2, B2M, IL15RA, RSAD2, HLA-B, HLA-A, HLA-F, EREG, IL23A, PSME2, IL6ST, CCL3L1, TWIST1, PIK3R1, FOXO1, SOCS3, IRAK2, RIPK1, MCL1, STAT5A, EGR1, TSLP, TNFRSF9, LIF, TNFRSF10B, IL36G, ISG15, NFKB1, ISG20, NFKBIA, CXCL10, IL6, CXCL11, BCL6, IL7, TNFSF9, XAF1, IL7R, MAP3K14, CDKN1A, CD40, CXCL9, CXCL8, FLT3,…	112/634
BP	GO:0071345	cellular response to cytokine stimulus	2.02423e-08	RIPOR2, CDKN1A, IL1RN, CXCL8, CSF1, FLT3, CCL4L1, CXCL1, RORA, IFIT1, FGF2, CXCL2, TNF, CX3CL1, ICAM1, ZFP36, CASP3, ZC3H12A, IL12A, SOX9, IL13RA2, JAK2, NKX3-1, EDN2, IFNGR2, ACOD1, IL16, FOS, SIRT1, EREG, IL1A, IL23A, IL1B, IRF1, IL6ST, FOXC1, CCL3L1, CXCR4, TWIST1, PIK3R1, PTGS2, FOXO1, ZFP36L2, SOCS3, IFNL2, IFNL1, IRAK2, CCL5, CCL4, CCL3, RIPK1, IFNL3, DUOX2, MCL1, STAT5A, EGR1, XBP1, CCL22,…	72/457
BP	GO:0042127	regulation of cell proliferation	5.8587e-08	CDKN1A, CD40, BTG2, CXCL9, BTG1, CXCL8, CSF1, FLT3, HMGB2, PTEN, CXCL1, CXCL3, BRCA2, FGF2, CXCL2, ETS1, CXCL5, IFIT3, TNFSF13B, FGF5, ESM1, HMGN5, SIX4, NAMPT, SOX9, JAK2, NKX3-1, EDN1, EDN2, WARS, IL15, IGFBP3, P3H2, SOX11, SIRT1, PGF, EREG, IL1A, ACE2, GAREM1, IL1B, IRF1, RAPGEF2, SGK3, IRF6, IL6ST, BIRC2, HBEGF, CCL3L1, CHRNA7, PTN, PPM1D, TOB1, EFNB2, SDCBP, IFNL1, SERTAD1, ABL2, ZNF503, S1P…	95/741
BP	GO:0006357	regulation of transcription from RNA polymerase II promoter	1.44023e-07	FOXA1, FOXI3, UBE2D3, UBE2D1, ARID4A, PRDM2, RORA, ARID4B, PRDM1, IKZF1, AHR, RORB, NR3C1, GABPB1, FGF2, ETS1, SOX21, TNF, ETS2, ZFP36, HMGN5, ZC3H12A, NAMPT, EPC1, EPC2, SOX9, CCNL1, HOXA5, MEF2C, MSX2, LMO2, ARID5A, ZBTB32, ARID5B, SOX11, DICER1, ISL1, MAML3, NUPR1, ZFPM2, ATF3, DLX5, GATA6, TWIST1, NEDD4L, PIK3R1, FOXO1, BRIP1, RIPK1, STAT5A, PLK3, EGR1, JUN, EGR2, XBP1, SMURF1, SMARCA5, LIF, …	155/1479
BP	GO:0006954	inflammatory response	6.14967e-07	PTGER4, CD40, CXCL9, CXCL8, TNFAIP6, CCL3L1, CCL4L1, PTGER2, PTGER3, CXCR4, CXCL1, NOD2, CXCL3, CXCL2, HDAC9, TNF, CXCL5, CX3CL1, RELB, CCL5, CCL4, CCL3, RELT, APOL3, LYN, CCL22, CCL20, RIPK2, TNFRSF9, TNFRSF10B, NMI, FOS, SELE, NFKB1, NFKB2, IL1A, CXCL10, BMP2, IL6, CXCL11, ELF3, IL1B, DLC1, REL, PTX3, ADAM8	46/253
BP	GO:0045893	positive regulation of transcription, DNA-templated	8.86341e-07	FOXA1, RASL11A, PRDM2, RORA, IKZF1, AHR, RORB, NR3C1, GABPB1, FGF2, ETS1, TNF, ETS2, ZXDA, HMGN5, CHEK2, ZC3H12A, NAMPT, EPC1, SOX9, CCNL1, HOXA5, MAP2K3, MEF2C, LMO2, SOX11, POU3F1, ISL1, MAML3, ZFPM2, ATF3, DLX5, GATA6, TWIST1, BCL10, PIK3R1, FOXO1, RIPK1, EGR1, JUN, EGR2, XBP1, FZD4, FZD7, EIF2AK3, LIF, EAF2, NFATC1, INHBA, NFKB1, SMAD7, NFKB2, NR4A2, NFKBIA, NR4A1, CXCL10, BMP2, IL6, NR4A3, B…	125/1121
BP	GO:0032496	response to lipopolysaccharide	9.93154e-06	CD274, CD40, CXCL9, CXCL8, HMGB2, TNFAIP3, CXCL1, CXCL3, CXCL2, CXCL5, ZFP36, NOCT, ZC3H12A, IL12A, JAK2, RELT, JUN, XBP1, MEF2C, GCH1, TNFRSF9, TNFRSF10B, ACOD1, SELE, NFKB1, CXCL10, IL6, CXCL11, TNIP1, TNIP3, TRIB1	31/156
BP	GO:1902533	positive regulation of intracellular signal transduction	1.27595e-05	RET, CD40, CXCL9, TRAF3IP2, FLT3, IFIT5, SECTM1, FGF2, LITAF, TNF, FGF5, CASP10, TRIM5, DHX58, SOX9, JAK2, IKBKE, NKX3-1, EPHA4, RIPK2, UNC5B, SOX11, NRG2, SEPT4, SIRT1, EREG, IL1A, PELI1, RAPGEF2, ADAM8, BIRC2, BIRC3, HBEGF, BCL10, NOD2, PIK3R1, DDX60, BCL2L11, CCL5, UBD, CCL4, CCL3, PMAIP1, BMF, RIPK1, APOL3, LYN, CD74, TCF7L2, TSLP, PLK2, LIF, TNFRSF10B, CFLAR, VEGFA, CXCL10, BMP2, IL6, CXCL11…	66/480
BP	GO:0002237	response to molecule of bacterial origin	1.27595e-05	CD40, JUN, CXCL9, CXCL8, GCH1, TNFRSF9, HMGB2, TNFAIP3, TNFRSF10B, ACOD1, CXCL1, BCL10, CXCL3, SELE, CXCL2, CXCL5, CXCL10, IL6, CXCL11, NOCT, IL12A, TRIB1, JAK2, RELT	24/99
BP	GO:0045944	positive regulation of transcription from RNA polymerase II promoter	1.67772e-05	FOXA1, GTF2B, PRDM2, RORA, IKZF1, AHR, RORB, NR3C1, GABPB1, FGF2, ETS1, TNF, ZC3H12A, NAMPT, EPC1, SOX9, CCNL1, HOXA5, MEF2C, LMO2, SOX11, ISL1, MAML3, ZFPM2, ATF3, DLX5, INSIG1, TWIST1, PIK3R1, FOXO1, RIPK1, EGR1, JUN, EGR2, XBP1, LIF, EAF2, NFATC1, INHBA, NFKB1, SMAD7, NFKB2, NR4A2, NFKBIA, NR4A1, CXCL10, BMP2, IL6, NR4A3, MAFF, REL, TAF4B, CSRNP1, CD40, CSRNP2, CITED2, HMGB2, SIX1, LITAF, MED1…	97/849
BP	GO:0050727	regulation of inflammatory response	2.46362e-05	PTGER4, TNFAIP6, CCL3L1, CCL4L1, TNFAIP3, RORA, NOD2, PTGS2, METRNL, USP18, ETS1, CX3CL1, CCL5, CCL4, CCL3, JAK2, TSLP, IL15, ACOD1, KLF4, SELE, ISL1, NFKBIA, ACE2, TNIP1, NOV, BCL6, IL23A, PIK3AP1, BIRC2, TLR2, BIRC3	32/167
BP	GO:0010628	positive regulation of gene expression	2.81904e-05	RET, CDKN1C, CSF1, CITED2, FMR1, EIF4A3, HMGB2, SIX1, RORA, AHR, RORB, BRCA2, FGF2, ETS1, TNF, ETS2, RIMS2, ZXDA, HMGN5, MED13, C1QTNF1, SIX4, CHEK2, LAMP3, ZC3H12A, CD38, EPC1, SOX9, NKX3-1, MAP2K3, MEF2C, WARS, DTX3L, DDX58, SERPINB9, SOX11, FOS, POU3F1, ERN1, IL1A, PLSCR1, ELF1, CREB1, ELF3, ELF4, IL1B, IRF1, IRF7, WAC, IRF6, TLR2, CREB5, KDM3A, FOXC1, DLX5, FAM129A, GATA6, TWIST1, BCL10, PIK3…	89/772
BP	GO:0042981	regulation of apoptotic process	3.09558e-05	RET, FOXA1, CD40, TNFAIP8, ARL6IP1, FLT3, CITED2, UBE2Z, TNF, SH3RF1, IFIT3, BBC3, IFIT2, PREX1, ING3, HMGN5, SIX4, CASP10, CHEK2, CASP3, TRIM24, CD38, MAP3K8, SOX9, JAK2, HOXA5, MAP2K3, EPHA4, MEF2C, RIPK2, ACTN2, DUSP1, IGFBP3, PLAUR, SERPINB9, SEPT4, SIRT1, ARHGEF3, SGK3, IL6ST, BIRC2, BIRC3, BCL2A1, GATA6, BCL10, PIK3R1, KALRN, FOXO1, FGD2, NUAK2, BCL2L11, UBD, TP53BP2, ABL2, PMAIP1, BMF, RIP…	92/816
BP	GO:0070098	chemokine-mediated signaling pathway	3.09558e-05	CXCL9, FOXC1, CCL22, CXCL8, CCL3L1, CCL20, CCL4L1, CXCL1, CXCL3, CXCL2, CXCL5, CX3CL1, CXCL10, CXCL11, CCL5, CCL4, CCL3	17/53
BP	GO:1903508	positive regulation of nucleic acid-templated transcription	3.27509e-05	RET, CDKN1C, CITED2, HMGB2, SIX1, RORA, AHR, RORB, BRCA2, FGF2, ETS1, TNF, ETS2, ZXDA, HMGN5, MED13, SIX4, CHEK2, CD38, EPC1, SOX9, NKX3-1, MAP2K3, MEF2C, DTX3L, SOX11, FOS, POU3F1, ELF1, CREB1, ELF3, ELF4, IL1B, IRF1, IRF7, WAC, IRF6, CREB5, KDM3A, FOXC1, DLX5, GATA6, BCL10, MLLT3, FOXO1, ARNTL2, IFNL1, NRIP1, EGR1, CD74, JUN, EGR2, FZD4, FZD7, NFATC1, INHBA, KLF4, NFKB1, KLF2, BMP2, IL6, RYBP, …	65/503
BP	GO:0002687	positive regulation of leukocyte migration	3.94051e-05	CXCL9, EDN2, CXCL8, CXCL1, CXCL3, CXCL2, TNF, CXCL5, ICAM1, VEGFA, CXCL10, IL6, CXCL11, ADAM8	14/35
BP	GO:0002688	regulation of leukocyte chemotaxis	6.63233e-05	LYN, CXCL9, EDN2, CXCL8, CXCL1, CXCL3, CXCL2, SLC8B1, CXCL5, CXCL10, IL6, CXCL11, SLIT2	13/31
BP	GO:0034612	response to tumor necrosis factor	7.45469e-05	CCL22, CXCL8, GCH1, CCL3L1, CCL20, CCL4L1, ACOD1, SELE, SIRT1, CX3CL1, ZFP36L2, NUB1, ZFP36, CASP3, CCL5, UBD, ZC3H12A, CCL4, CCL3, RIPK1, JAK2, NKX3-1	22/98
BP	GO:0031349	positive regulation of defense response	9.19117e-05	PTGER4, GBP5, MEF2C, TSLP, CCL3L1, IFNB1, IL15, CCL4L1, ETS1, CX3CL1, EREG, NFKBIA, PLSCR1, TNIP1, IL23A, CCL5, CCL4, CCL3, ADAM8, TLR2	20/75
BP	GO:0071356	cellular response to tumor necrosis factor	0.000267446	CD40, CXCL8, CCL3L1, CCL4L1, TNF, CX3CL1, ZFP36L2, TNFSF13B, ZFP36, CCL5, ZC3H12A, CCL4, CCL3, RIPK1, JAK2, RELT, NKX3-1, EDARADD, CCL22, CCL20, CD70, TNFRSF9, TNFRSF10B, ACOD1, SIRT1, NFKBIA, AIM2, TNFSF9, PSME2, MAP3K14, BIRC2, BIRC3	32/195
BP	GO:0050729	positive regulation of inflammatory response	0.000273266	PTGER4, GBP5, TSLP, CCL3L1, IL15, CCL4L1, NOD2, ETS1, CX3CL1, NFKBIA, IL6, TNIP1, IL23A, CCL4, CCL3, ADAM8, IL6ST, TLR2	18/74
BP	GO:0000122	negative regulation of transcription from RNA polymerase II promoter	0.000407429	CITED2, UBE2D3, UBE2D1, PRDM1, NR3C1, TNF, ETS2, ZFP36, HEY2, EPC1, SOX9, TGIF1, MEF2C, EDN1, MSX2, ARID5A, ZBTB32, ARID5B, SOX11, DICER1, SIRT1, ISL1, POU5F1, ETV6, ETV7, ZEB2, IRF2, IRF7, ZFPM2, ATF3, FOXC1, GATA6, TWIST1, NEDD4L, HDAC9, RNF2, RELB, NFIL3, IFI16, NRIP1, FNIP2, PLK3, TCF7L2, JUN, NR2F1, KLF4, PARP15, NFKB1, TBX3, KLF2, VEGFA, SMAD7, NFKB2, NR4A2, EFNA1, BMP2, NR4A3, BCL6, BHLHE4…	65/566
BP	GO:0033993	response to lipid	0.000440028	FOXA1, CD40, CXCL9, CXCL8, HMGB2, CXCL1, CXCL3, CXCL2, CXCL5, NOCT, IL12A, JAK2, RELT, NKX3-1, JUN, GCH1, TNFRSF9, TNFRSF10B, SELE, ACER2, CXCL10, CXCL11, ALPL, TRIB1, ABCG1	25/141
BP	GO:0002690	positive regulation of leukocyte chemotaxis	0.000471255	CXCL9, EDN2, CXCL8, CSF1, CXCL1, CXCL3, CXCL2, CXCL5, PGF, VEGFA, CXCL10, IL6, CXCL11, CCL5, CCL4, CCL3, IL12A	17/62
BP	GO:0048523	negative regulation of cellular process	0.000518276	RIPOR2, CDKN1A, BTG2, BTG1, CXCL8, PTEN, CXCL1, FGF2, ING1, ETS1, WISP1, IFIT3, CTGF, RND1, ENPP1, JAK2, NKX3-1, WARS, IGFBP3, P3H2, SOX11, SIRT1, EREG, IL1A, NOV, IL1B, IRF1, RAPGEF2, TXNIP, IRF6, CCL3L1, NPR1, NEDD4L, MALSU1, PPM1D, TOB1, CDKN2AIP, IFNL1, PODXL, SERTAD2, PLXNA2, TP53BP2, ZNF503, SLIT2, MSX1, IGFBP6, LYN, CDKN2B, CDKN2C, APOBEC3F, EIF2AK3, INHBA, KLF4, SOD2, DHRS2, NR4A1, BMP2, …	62/535
BP	GO:0043122	regulation of I-kappaB kinase/NF-kappaB signaling	0.000518276	CD40, TRAF3IP2, IFIT5, TNFAIP3, SECTM1, RORA, BCL10, NOD2, LITAF, TNF, CASP10, TRIM5, UBD, ZC3H12A, RIPK1, IKBKE, APOL3, CD74, RIPK2, PLK2, TNFRSF10B, CFLAR, SIRT1, NFKBIA, IL1A, TNIP1, IL1B, TNIP3, PELI1, REL, TRIM38, MAP3K14, BIRC2, BIRC3	34/205
BP	GO:0045892	negative regulation of transcription, DNA-templated	0.00053688	CDKN1C, CITED2, UBE2D3, HMGB2, UBE2D1, ARID4A, PRDM1, IKZF1, AHR, RORB, NR3C1, TNF, ETS2, ZFP36, SIX4, HEY2, CD38, EPC1, SOX9, NKX3-1, TGIF1, MEF2C, EDN1, MSX2, ARID5A, ZBTB32, ARID5B, SOX11, DICER1, SIRT1, ISL1, POU5F1, EREG, ETV6, ETV7, ZEB2, CREB1, ELF3, IRF1, IRF2, IRF7, ZFPM2, ATF3, ZNF674, FOXC1, GATA6, TWIST1, NEDD4L, PRICKLE1, HDAC9, RNF2, FOXO1, RELB, IFNL1, NFIL3, IFI16, NRIP1, FNIP2, P…	84/814
BP	GO:0008284	positive regulation of cell proliferation	0.00053688	CDKN1A, CSF1, FLT3, PTEN, FGF2, TNF, CXCL5, TNFSF13B, FGF5, ESM1, HMGN5, NAMPT, SOX9, NKX3-1, MEF2C, EDN1, EDN2, IL15, SOX11, SIRT1, PGF, EREG, DISP3, GAREM1, IL1B, IL6ST, HBEGF, CHRNA7, PTN, NOD2, EFNB2, SDCBP, SERTAD1, CCL5, S1PR3, LYN, CD74, XBP1, TSLP, LIF, TBX3, VEGFA, ACER2, BMP2, IL6, NR4A3, IL7, BAMBI, ID2, CLCF1, MDM2, IL7R, SLC25A33	53/425
BP	GO:0071346	cellular response to interferon-gamma	0.000578845	CCL3L1, CCL4L1, CX3CL1, ICAM1, OASL, TRIM5, CCL5, CCL4, CCL3, TRIM26, GBP2, JAK2, B2M, GBP1, CCL22, CCL20, IFNGR2, HLA-B, ACOD1, HLA-A, HLA-F, IRF1, IRF2, IRF7, IRF6, TRIM38	26/117
BP	GO:0043065	positive regulation of apoptotic process	0.000578845	FOXA1, TNFAIP8, BTG1, BCL2A1, BCL10, UBE2Z, KALRN, TNF, FOXO1, BBC3, FGD2, IFIT2, PREX1, ACVR1C, BCL2L11, ING3, UBD, ZC3H12A, CCL3, TP53BP2, PMAIP1, BMF, RIPK1, SLIT2, HOXA5, NKX3-1, JUN, GADD45B, IFNB1, IGFBP3, HIP1R, SEPT4, SIRT1, GADD45G, DNAJA1, BMP2, IL6, RYBP, BCL6, STK17B, DLC1, ARHGEF3	42/308
BP	GO:0043491	protein kinase B signaling	0.000724337	NR4A1, PLK3, CDKN1A, CREB1, IL1B, CCL5, MDM2, CCL3, PTEN, TNF, FOXO1, NKX3-1	12/36
BP	GO:0071222	cellular response to lipopolysaccharide	0.000744079	LYN, CD274, XBP1, MEF2C, CXCL8, HMGB2, TNFAIP3, ACOD1, TNF, NFKB1, CXCL10, IL6, ZFP36, TNIP1, IL1B, TNIP3, CCL5, ZC3H12A, CCL3	19/92
BP	GO:0045071	negative regulation of viral genome replication	0.000773226	APOBEC3F, RSAD2, IFNB1, IFIT5, ISG15, ZC3HAV1, IFIT1, TNF, OASL, ISG20, PLSCR1, TNIP1, IFI16, CCL5, ZC3H12A, IFNL3, APOBEC3A	17/51
BP	GO:0008285	negative regulation of cell proliferation	0.000891114	CDKN1C, CDKN1A, BTG2, BTG1, CXCL8, CCL3L1, PTEN, TNFAIP3, CXCL1, PPM1D, ETS1, TOB1, IFIT3, DUSP10, ACVR1C, IFNL1, ZNF503, IL12A, SOX9, IGFBP6, JAK2, NKX3-1, LYN, CDKN2B, MORC3, CDKN2C, WARS, IGFBP3, P3H2, SOX11, INHBA, KLF4, SOD2, DHRS2, EREG, IL1A, BMP2, IL6, NOV, IL1B, DLC1, IRF1, ID2, BHLHE40, RAPGEF2, IRF6, TRIB1	47/364
BP	GO:0048247	lymphocyte chemotaxis	0.000972909	CXCL9, CCL22, CCL3L1, CCL20, CCL4L1, CX3CL1, CXCL10, CH25H, CXCL11, CCL5, CCL4, CCL3, ADAM8	13/45
BP	GO:0043123	positive regulation of I-kappaB kinase/NF-kappaB signaling	0.00107239	CD40, TRAF3IP2, IFIT5, SECTM1, BCL10, NOD2, LITAF, TNF, CASP10, TRIM5, UBD, RIPK1, IKBKE, APOL3, CD74, RIPK2, PLK2, TNFRSF10B, CFLAR, IL1A, IL23A, IL1B, PELI1, REL, TRIM38, MAP3K14, BIRC2, TLR2, BIRC3	29/164
BP	GO:0042531	positive regulation of tyrosine phosphorylation of STAT protein	0.00116904	LYN, CD40, TSLP, FLT3, LIF, PARP14, SOCS3, IL6, IFNL1, IL23A, CCL5, CLCF1, IL12A, IL6ST, JAK2	15/54
BP	GO:1903901	negative regulation of viral life cycle	0.00116904	APOBEC3F, RSAD2, IFNB1, IFIT5, ISG15, ZC3HAV1, IFIT1, TNF, OASL, ISG20, PLSCR1, TNIP1, IFI16, TRIM5, CCL5, PTX3, TRIM26, IFNL3, APOBEC3A	19/62
BP	GO:0001819	positive regulation of cytokine production	0.00133059	PTGER4, RORA, NOD2, PTGS2, DDX60, TNF, C3, IFNL1, IFI16, DHX58, IL12A, RIPK1, ZBP1, GBP5, CADM1, TSLP, RIPK2, DDX58, IL15, EIF2AK3, ISL1, NFKB1, EREG, NFKB2, IL1A, IL6, IL7, IL23A, IL1B, IRF1, IRF7, IL6ST, TLR2	33/221
BP	GO:0043066	negative regulation of apoptotic process	0.00136234	RET, TNFAIP8, ARL6IP1, FLT3, CITED2, SIX1, SH3RF1, IFIT3, HMGN5, SIX4, CASP3, LAMP3, ZC3H12A, CD38, SOX9, EPHA4, MEF2C, RIPK2, UNC5B, PLAUR, SERPINB9, SIRT1, ISL1, ADAM8, IL6ST, BIRC2, BIRC3, BCL2A1, GATA6, PIK3R1, FOXO1, NUAK2, MAP4K4, MCL1, PLK3, CD74, XBP1, EGR3, TSLP, PLK2, TNFRSF10B, CFLAR, KLF4, SOD2, DHRS2, NFKB1, TBX3, VEGFA, NR4A2, DNAJA1, NFKBIA, IL6, IL7, CLCF1, SPRY2, CPEB4, LGMN	57/486
BP	GO:0006355	regulation of transcription, DNA-templated	0.00143977	FOXA1, FOXI3, JMJD1C, ARID4A, PRDM2, RORA, ARID4B, IKZF1, AHR, RORB, NR3C1, FGF2, ETS1, SOX21, TNF, ETS2, ZXDA, HMGN5, CHEK2, GPBP1, EPC1, EPC2, SOX9, ZNF200, MAP2K3, MEF2C, MSX2, ARID5A, ARID5B, SOX11, POU3F1, EREG, NUPR1, ZFPM2, ATF3, ABCG1, ZNF674, ZNF670, DLX5, GATA6, TWIST1, BCL10, FOXO1, POU5F1B, BRIP1, HIVEP2, ZNF267, STAT5A, EGR1, ZNF264, JUN, EGR2, FZD4, DENND4A, FZD7, SMARCA5, NFATC1, I…	139/1599
BP	GO:0034097	response to cytokine	0.0016046	CD274, FLT3, CXCR4, RELB, NUB1, IRAK2, KYNU, CASP3, LAMP3, UBD, TIMP3, RIPK1, JAK2, IKBKE, MCL1, JUN, GCH1, TRAFD1, ISG15, SELE, NFKB2, PLSCR1, REL, XAF1, IL6ST	25/139
BP	GO:0070372	regulation of ERK1 and ERK2 cascade	0.00170481	RET, CCL3L1, FLT3, CCL4L1, CHRNA7, PTEN, NOD2, FGF2, TNF, CX3CL1, CTGF, ICAM1, DUSP10, BMPER, CCL5, CCL4, CCL3, TIMP3, FAM83D, GBP1, LYN, EPHA4, CD74, CCL22, CCL20, IL1A, BMP2, CEACAM1, GAREM1, TNIP1, IL1B, CNKSR3, SPRY2, RAPGEF2, SPRY1	35/248
BP	GO:0060337	type I interferon signaling pathway	0.00178508	EGR1, RSAD2, IFNB1, HLA-B, ISG15, HLA-A, SAMHD1, IFIT1, HLA-F, IFIT3, IFIT2, OASL, ISG20, IRF1, IRF2, IRF7, IRF6, GBP2, XAF1	19/66
BP	GO:0071357	cellular response to type I interferon	0.00178508	EGR1, RSAD2, IFNB1, HLA-B, ISG15, HLA-A, SAMHD1, IFIT1, HLA-F, IFIT3, IFIT2, OASL, ISG20, IRF1, IRF2, IRF7, IRF6, GBP2, XAF1	19/66
BP	GO:0048522	positive regulation of cellular process	0.00178508	RYR2, SLC44A4, CSF1, FLT3, CITED2, FMR1, PTEN, FGF2, ETS1, CXCL5, CTGF, TNFSF13B, FGF5, ESM1, HMGN5, ZC3H12A, NAMPT, SOX9, NKX3-1, EDN1, EDN2, RIPK2, IL15, ACTN2, SOX11, ACSL3, DICER1, SIRT1, ISL1, PGF, EREG, GAREM1, IL1B, IL6ST, HBEGF, CHRNA7, PTN, CDKN2AIP, EFNB2, SDCBP, SERTAD1, S1PR3, LYN, JUN, XBP1, TSLP, LIF, TBX3, VEGFA, ACER2, IL6, IL7, BAMBI, DLC1, CLCF1, MDM2, IL7R, SLC25A33	58/520
BP	GO:0071347	cellular response to interleukin-1	0.00178508	IL1RN, CXCL8, CCL3L1, CCL4L1, NOD2, CX3CL1, IRAK2, CCL5, ZC3H12A, CCL4, CCL3, MAP3K8, SOX9, NKX3-1, EGR1, CCL22, CCL20, RIPK2, ACOD1, NFKB1, NFKBIA, IL1A, IL1B, PELI1, PSME2	25/151
BP	GO:0010604	positive regulation of macromolecule metabolic process	0.00230565	CSF1, CITED2, CHRNA7, FMR1, HMGB2, TWIST1, ETS1, TNF, RIMS2, HMGN5, C1QTNF1, LAMP3, ZC3H12A, CCL3, NKX3-1, EGR1, MEF2C, WARS, DTX3L, DDX58, EIF2AK3, SERPINB9, SOX11, INHBA, KLF4, POU3F1, SELE, KLF2, VEGFA, IL1A, BMP2, IL6, PLSCR1, IL1B, ID2, SPRY2, TLR2	37/277
BP	GO:0010629	negative regulation of gene expression	0.00231989	CDKN1C, BTG2, CITED2, FMR1, EIF4A3, HMGB2, ARID4A, IKZF1, AHR, RORB, TNF, ZFP36, SIX4, ZC3H12A, HEY2, CD38, EPC1, SOX9, NKX3-1, MEF2C, MSX2, ARID5A, ARID5B, SOX11, SIRT1, EREG, ERN1, ELF3, IRF1, DXO, ZFPM2, ZNF674, GATA6, TWIST1, PRICKLE1, MALSU1, PPM1D, TOB1, HDAC9, FOXO1, ZFP36L2, IFNL1, IFI16, NOCT, CCL3, ZNF503, TCF7L2, JUN, PNPT1, TIPARP, EIF2AK3, KLF4, PARP14, NFKB1, TBX3, VEGFA, BMP2, BCL6…	65/619
BP	GO:0070555	response to interleukin-1	0.00235305	CCL22, CXCL8, CCL3L1, CCL20, CCL4L1, ACOD1, SELE, NFKB1, CX3CL1, IRAK2, CCL5, ZC3H12A, CCL4, CCL3, SOX9, NKX3-1	16/77
BP	GO:0043067	regulation of programmed cell death	0.00279017	CD40, FLT3, TNF, BCL2L11, CASP10, CHEK2, TRIM24, TP53BP2, ABL2, PMAIP1, RIPK1, MAP3K8, SOX9, PAK3, JAK2, RELT, BCL2L14, MAP4K4, MAP2K3, ACTN2, DUSP1, TNFRSF9, IGFBP3, TNFRSF10B, CFLAR, INHBA, SEPT4, SIRT1, BMP2, BCL6, SGK3, MAP3K14, BCAR1, BIRC2, BIRC3	35/269
BP	GO:0048660	regulation of smooth muscle cell proliferation	0.00279763	TCF7L2, IL6, EDN1, NR4A3, IGFBP3, CCL5, ID2, TNFAIP3, IL12A, TRIB1, TNF, EREG	12/45
BP	GO:0071396	cellular response to lipid	0.00279763	RET, CD274, CXCL8, INSIG1, HMGB2, TNFAIP3, RORA, AHR, RORB, NR3C1, ZFP36, ZC3H12A, NRIP1, ABL2, SOX9, NKX3-1, LYN, XBP1, MEF2C, FZD4, FZD7, ACOD1, NFKB1, CXCL10, IL6, TNIP1, TNIP3	27/179
BP	GO:0050731	positive regulation of peptidyl-tyrosine phosphorylation	0.00287227	LYN, EPHA4, CD74, CD40, TSLP, RIPK2, FLT3, LIF, PARP14, VEGFA, EFNA1, SOCS3, IL6, TEC, IFNL1, BANK1, IL23A, CCL5, CLCF1, IL12A, IL6ST, JAK2	22/117
BP	GO:0042509	regulation of tyrosine phosphorylation of STAT protein	0.00301603	LYN, CD40, TSLP, FLT3, LIF, PARP14, SOCS3, IL6, IFNL1, IL23A, CCL5, CLCF1, IL12A, IL6ST, JAK2	15/62
BP	GO:0051384	response to glucocorticoid	0.00358655	IL1RN, IL6, ZFP36, BCL2L11, SLIT2, NR3C1, ISL1, TNF, ZFP36L2	9/25
BP	GO:0045069	regulation of viral genome replication	0.00392317	APOBEC3F, CXCL8, RSAD2, IFNB1, IFIT5, ISG15, ZC3HAV1, IFIT1, TNF, OASL, ISG20, PLSCR1, TNIP1, IFI16, CCL5, IFNL3, APOBEC3A	17/64
BP	GO:0046427	positive regulation of JAK-STAT cascade	0.00445791	LYN, CD40, TSLP, FLT3, LIF, PARP14, SOCS3, IL6, IFNL1, IL23A, CCL5, CLCF1, IL12A, IL6ST, JAK2	15/65
BP	GO:0007249	I-kappaB kinase/NF-kappaB signaling	0.00556551	RIPK2, TNF, NFKB1, RELB, NFKB2, NFKBIA, IRAK2, REL, RIPK1, MAP3K14, BIRC2, TLR2, BIRC3	13/58
BP	GO:0042326	negative regulation of phosphorylation	0.00570514	LYN, CDKN1C, PPP1R15B, CDKN1A, CDKN2B, CDKN2C, WARS, IGFBP3, FAM129A, PTEN, PRR5L, INHBA, SIRT1, ZC3H12A, SLIT2, PLPP3	16/76
BP	GO:1904018	positive regulation of vasculature development	0.00585804	CD40, XBP1, BTG1, CXCL8, CHRNA7, GATA6, TWIST1, FGF2, ETS1, SIRT1, ISL1, PGF, VEGFA, IL1A, CEACAM1, IL1B, ZC3H12A, RAPGEF2	18/105
BP	GO:0010574	regulation of vascular endothelial growth factor production	0.00664474	C3, IL1A, IL6, IL1B, EIF2AK3, RORA, PTGS2, IL6ST, ISL1	9/28
BP	GO:0051091	positive regulation of sequence-specific DNA binding transcription factor activity	0.0071119	FOXA1, CD40, PTEN, BCL10, NOD2, TNF, IRAK2, TRIM5, RIPK1, TRIM26, EDN1, RIPK2, DDX58, FZD4, ARID5B, CFLAR, TRAF1, NFKB1, VEGFA, NFKB2, NFKBIA, IL6, AIM2, IL1B, ADAM8, TRIM38, RHEBL1, PLPP3, NEUROG1, TLR2	30/216
BP	GO:1901701	cellular response to oxygen-containing compound	0.0071119	RET, CD274, CXCL8, INSIG1, HMGB2, TNFAIP3, RORA, AHR, RORB, ZFP36, ZC3H12A, NRIP1, ABL2, SLIT2, SOX9, LYN, EGR1, JUN, XBP1, MEF2C, FZD4, FZD7, ACOD1, FOS, NFKB1, CXCL10, IL6, NR4A3, TNIP1, TNIP3, RAPGEF2, CPEB3, TLR2, CPEB4	34/275
BP	GO:0043405	regulation of MAP kinase activity	0.00726036	LYN, CD40, EDN1, FLT3, DUSP1, SPRY4, NOD2, FGF2, TNF, VEGFA, RGS2, IL1B, SPRY2, SPRY1, ADAM8, TRIB1, EZH2	17/88
BP	GO:0032755	positive regulation of interleukin-6 production	0.0075221	IFIH1, IL6, XBP1, TSLP, DDX58, IL1B, TWIST1, NOD2, ISL1, TLR2, EREG	11/44
BP	GO:0002675	positive regulation of acute inflammatory response	0.00770116	IL6, IL1B, PTGER3, ADAM8, PTGS2, IL6ST, TNF	7/16
BP	GO:0045597	positive regulation of cell differentiation	0.00770116	FOXC1, CSF1, TWIST1, CTGF, SDCBP, ZFP36, NOCT, ZC3H12A, BOC, SOX9, HOXA5, SPAG9, JUN, XBP1, MEF2C, SOX11, ISL1, NFKB1, BMP2, IL6, CEACAM1, CREB1, BAMBI, IL1B, RAPGEF2, IL6ST, EZH2	27/195
BP	GO:0032680	regulation of tumor necrosis factor production	0.00850231	ARG2, CHRNA7, TNFAIP3, TWIST1, NOD2, ISL1, ZFP36, IL23A, ZC3H12A, CCL3, RIPK1, JAK2, TLR2	13/62
BP	GO:0006915	apoptotic process	0.00873962	PPP1R15A, CSRNP1, CXCR4, AHR, BBC3, IFIT2, CASP7, BCL2L11, CASP10, CASP3, PMAIP1, BMF, RIPK1, C19ORF12, JAK2, RNF152, BCL2L14, PLK3, EGLN3, TNFRSF9, TNFRSF10B, CFLAR, SEPT4, NFKBIA, IL1A, PLSCR1, IL1B, DLC1, IRF1, TNFSF9, TLR2	31/232
BP	GO:0001959	regulation of cytokine-mediated signaling pathway	0.0093434	CD74, TSLP, IFNB1, IFNGR2, TNFAIP3, TRAF1, USP18, TNF, SOCS3, CYLD, ELF1, IL7, IRAK2, RIPK1, JAK2, BIRC2, BIRC3	17/91
BP	GO:0048661	positive regulation of smooth muscle cell proliferation	0.00962144	ERN1, JUN, IL6, EDN1, NR4A3, CCL5, ID2, FGF2, TNF, EREG	10/38
BP	GO:0043068	positive regulation of programmed cell death	0.00962144	FOXA1, TNFAIP8, BCL2A1, BCL10, UBE2Z, KALRN, TNF, FOXO1, BBC3, FGD2, IFIT2, PREX1, BCL2L11, ING3, UBD, PMAIP1, BMF, RIPK1, SLIT2, HOXA5, JUN, GADD45B, IGFBP3, HIP1R, SEPT4, SIRT1, GADD45G, DNAJA1, BMP2, IL6, RYBP, BCL6, ARHGEF3	33/258
WT NS1
category	ID	term	adj_pval	genes	Overlap
BP	GO:0060337	type I interferon signaling pathway	1.2006e-13	IFITM3, SP100, IFITM1, IFITM2, STAT1, STAT2, MX2, MX1, IFI6, HLA-C, ADAR, IFI35, PSMB8, HLA-E, BST2, IFI27, OAS1, OAS2, OAS3, MYD88	20/66
BP	GO:0071357	cellular response to type I interferon	1.2006e-13	IFITM3, SP100, IFITM1, IFITM2, STAT1, STAT2, MX2, MX1, IFI6, HLA-C, ADAR, IFI35, PSMB8, HLA-E, BST2, IFI27, OAS1, OAS2, OAS3, MYD88	20/66
BP	GO:1903901	negative regulation of viral life cycle	1.99205e-07	IFITM3, IFITM1, IFITM2, APOBEC3G, MX1, PROX1, PML, PARP10, BST2, OAS1, OAS2, OAS3, TRIM21	13/62
BP	GO:0019221	cytokine-mediated signaling pathway	3.98481e-07	IFITM3, SP100, IFITM1, IFITM2, IFI6, ADAR, GATA3, IFI35, SOCS1, TRIM25, TRIM21, STAT1, IL1R2, STAT2, MX2, MX1, FLT3LG, HLA-C, PML, PSMB8, PSMB9, HLA-E, IL22RA1, BST2, IFI27, OAS1, OAS2, OAS3, PSME1, MYD88	30/634
BP	GO:0034097	response to cytokine	1.46715e-06	IFITM3, SP100, IFITM1, IFITM2, STAT1, MX2, MX1, ADAR, PML, CXCL16, BST2, LGALS9, TRIM21, MYD88, TRIM56	15/139
BP	GO:0045069	regulation of viral genome replication	2.25076e-06	PARP10, IFITM3, BST2, IFITM1, IFITM2, APOBEC3G, OAS1, OAS2, OAS3, MX1, ADAR, PROX1	12/64
BP	GO:0045071	negative regulation of viral genome replication	6.07344e-06	PARP10, IFITM3, BST2, IFITM1, IFITM2, APOBEC3G, OAS1, OAS2, OAS3, MX1, PROX1	11/51
BP	GO:0035455	response to interferon-alpha	6.26952e-06	IFITM3, BST2, IFITM1, IFITM2, MX2, ADAR, GATA3	7/18
BP	GO:0051085	chaperone mediated protein folding requiring cofactor	2.90354e-05	DNAJB1, HSPH1, HSPA7, HSPA6, HSPA1B, HSPA1A	6/25
BP	GO:0051084	'de novo' posttranslational protein folding	7.91367e-05	DNAJB1, HSPH1, HSPA7, HSPA6, HSPA1B, HSPA1A	6/31
BP	GO:0035456	response to interferon-beta	0.000217664	IFITM3, BST2, IFITM1, IFITM2, STAT1	5/20
BP	GO:0048525	negative regulation of viral process	0.000276063	IFITM3, APOBEC3G, STAT1, TRIM14, TRIM21	5/22
BP	GO:0051092	positive regulation of NF-kappaB transcription factor activity	0.000276063	RIPK3, TRIM14, TRIM25, PRKD2, RBCK1, LGALS9, CLU, MYD88, HSPA1B, HSPA1A	10/129
BP	GO:0034620	cellular response to unfolded protein	0.000307024	HSPH1, HSPA7, HSPA6, HSPA1B, HSPA1A	5/23
BP	GO:0034341	response to interferon-gamma	0.000307024	IFITM3, BST2, SP100, IFITM1, IFITM2, STAT1, LGALS9, TRIM21, CXCL16	9/69
BP	GO:0006986	response to unfolded protein	0.000308865	DNAJB1, HSPH1, HSPA7, HSPA6, HSPA1B, HSPA1A	6/44
BP	GO:0060333	interferon-gamma-mediated signaling pathway	0.000322801	SP100, OAS1, STAT1, OAS2, OAS3, TRIM25, HLA-C, TRIM21, PML, HLA-E	10/71
BP	GO:0090084	negative regulation of inclusion body assembly	0.000418526	DNAJB1, DNAJA4, HSPA1B, HSPA1A	4/11
BP	GO:0034605	cellular response to heat	0.000418526	HSPH1, HSPA7, HSPA6, IER5, HSPA1B, HSPA1A	6/48
BP	GO:0046596	regulation of viral entry into host cell	0.00043261	IFITM3, IFITM1, IFITM2, TRIM25, LGALS9, NECTIN2	6/27
BP	GO:0090083	regulation of inclusion body assembly	0.000478767	DNAJB1, DNAJA4, HSPA1B, HSPA1A	4/12
BP	GO:0035967	cellular response to topologically incorrect protein	0.000478767	HSPH1, HSPA7, HSPA6, HSPA1B, HSPA1A	5/28
BP	GO:0032479	regulation of type I interferon production	0.000769958	UBA7, TREX1, NLRC5, TRIM25, UBE2L6, TRIM21, MYD88, TRIM56	8/86
BP	GO:0051091	positive regulation of sequence-specific DNA binding transcription factor activity	0.00120916	RIPK3, TRIM14, TRIM25, PRKD2, RBCK1, LGALS9, TRIM21, CLU, MYD88, HSPA1B, HSPA1A	11/216
BP	GO:1903265	positive regulation of tumor necrosis factor-mediated signaling pathway	0.00394259	CASP4, HSPA1B, HSPA1A	3/8
BP	GO:0034340	response to type I interferon	0.00394259	SP100, MX1, TRIM56	3/8
BP	GO:0071346	cellular response to interferon-gamma	0.00394259	SP100, OAS1, STAT1, OAS2, OAS3, TRIM25, HLA-C, LGALS9, TRIM21, PML, HLA-E	11/117
BP	GO:2001240	negative regulation of extrinsic apoptotic signaling pathway in absence of ligand	0.00394259	GDNF, IFI6, HSPA1B, HSPA1A	4/24
BP	GO:1901099	negative regulation of signal transduction in absence of ligand	0.00394259	GDNF, IFI6, HSPA1B, HSPA1A	4/24
BP	GO:1900034	regulation of cellular response to heat	0.00394259	DNAJB1, HSPH1, HSPB8, IER5, CD34, HSPA1B, HSPA1A	7/79
BP	GO:2001239	regulation of extrinsic apoptotic signaling pathway in absence of ligand	0.00604152	GDNF, IFI6, HSPA1B, HSPA1A	4/28
BP	GO:0001823	mesonephros development	0.00994151	OSR2, OSR1, GATA3	3/12
