# Supplementary material for: Modulation of Influenza A virus NS1 expression reveals prioritization of host response antagonism at single-cell resolution
Source: Front Microbiol. 2023 Oct 9;14:1267078. doi: 10.3389/fmicb.2023.1267078 (PMC10590924; doi:10.3389/fmicb.2023.1267078)
Supplement: Supplementary file 3 [file Table_3.XLSX]

## Sheet: Legend
Field	Explanation
Gene_name	Gene name
baseMean	Average of the normalized count values over all samples
log2FoldChange	Fold expresion change Infected vs Control (logarithmic scale to base 2)
lfcSE	Standard error estimate for the log2FoldChange
pvalue	Wald test p-values
padj	Benjamini-Hochberg adjusted p-values (Multiple comparisons adjustement)
status	Gene Expression status (Low: No test performed due to Low counts; Outlier: No test performed due to extreme count outlier; OK: Wald test performed)
Sample (RepX)	Raw Gene counts for Sample (Rep: biological replicate index)

## Sheet: IAVdNS1_vs_Mock_8hpi
GeneName	baseMean	log2FoldChange	lfcSE	pvalue	padj	status	Mock (Rep 1)	Mock (Rep 2)	Mock (Rep 3)	Mock (Rep 4)	dNS1 8hpi (Rep 1)	dNS1 8hpi (Rep 2)
A1BG	10.6206	0.981556	0.673509	0.145013	0.260367	OK	3	3	6	23	36	31
A1BG-AS1	19.356	-0.885675	0.498888	0.0758488	0.157477	OK	3	0	2	6	2	0
A1CF	0	NaN	NaN	NaN	NaN	Low	0	0	0	0	0	0
A2M	0.116404	0.408756	4.28587	0.924019	NaN	Low	1	0	0	0	0	1
A2M-AS1	0.875819	2.25564	2.33482	0.333999	NaN	Low	0	0	1	0	3	2
A2ML1	1735.92	-2.56838	0.211536	6.36e-34	5.18e-32	OK	1579	1714	1516	3010	881	597
A2MP1	0	NaN	NaN	NaN	NaN	Low	0	0	0	0	0	0
A3GALT2	0.393087	-0.770382	3.93918	0.844947	NaN	Low	1	0	0	0	2	0
A4GALT	609.5	-0.731127	0.170501	1.8e-05	0.000137013	OK	394	399	495	952	966	678
A4GNT	0	NaN	NaN	NaN	NaN	Low	0	0	0	0	0	0
AA06	0	NaN	NaN	NaN	NaN	Low	0	0	0	0	0	0
AAAS	313.43	-0.708994	0.223424	0.00150713	0.00628223	OK	225	224	247	457	563	376
AACS	696.354	-0.171116	0.155083	0.269862	0.41517	OK	387	416	524	1026	1430	1034
AACSP1	0.899774	-3.68702	3.80169	0.332127	NaN	Low	1	3	0	0	0	0
AADAC	0.948359	0.585283	2.49907	0.814829	NaN	Low	0	0	2	1	5	0
AADACL2	0	NaN	NaN	NaN	NaN	Low	0	0	0	0	0	0
AADACL2-AS1	0	NaN	NaN	NaN	NaN	Low	0	0	0	0	0	0
AADACL3	0	NaN	NaN	NaN	NaN	Low	0	0	0	0	0	0
AADACL4	0	NaN	NaN	NaN	NaN	Low	0	0	0	0	0	0
AADACP1	0.298845	-0.971644	4.29932	0.821202	NaN	Low	0	0	1	3	1	0
AADAT	39.9848	0.837353	0.341867	0.0143114	0.0407175	OK	27	23	25	48	110	69
AAGAB	644.818	-0.396232	0.180912	0.02851	0.0715846	OK	370	401	556	1094	1192	666
AAK1	269.589	-0.185311	0.196612	0.345926	0.496817	OK	201	178	177	417	501	301
AAMDC	80.687	-0.230973	0.258201	0.371029	0.52222	OK	55	47	59	117	187	106
AAMP	1309.31	-0.38321	0.15163	0.0114953	0.0339482	OK	708	673	1154	2140	2880	1754
AANAT	2.47461	-1.39335	1.44428	0.33468	0.484992	OK	5	6	3	4	4	7
AAR2	382.226	-0.0135987	0.157123	0.93103	0.962179	OK	184	197	277	584	954	578
AARD	0	NaN	NaN	NaN	NaN	Low	0	0	0	0	0	0
AARS	689.94	-1.07409	0.267423	5.91e-05	0.000386741	OK	550	555	468	980	1062	605
AARS2	264.775	-1.44533	0.201143	6.69e-13	1.75e-11	OK	197	189	257	435	311	205
AARSD1	279.471	-0.0666418	0.201029	0.740264	0.837291	OK	0	0	0	0	0	0
AASDH	79.893	-1.00019	0.304983	0.00103993	0.00457748	OK	56	55	74	161	112	71
AASDHPPT	533.532	0.646083	0.372476	0.0828177	0.1688	OK	146	188	439	816	1392	750
AASS	120.38	0.999558	0.286409	0.000483073	0.00237504	OK	64	80	51	130	389	187
AATBC	37.127	-3.21418	0.477787	1.73e-11	3.96e-10	OK	35	30	31	62	13	10
AATF	640.597	-0.167828	0.172432	0.330406	0.48026	OK	390	407	452	856	1551	848
AATK	11.916	-0.0939982	0.59547	0.874571	0.927296	OK	8	7	15	19	29	19
ABALON	23.5439	-0.595868	0.449896	0.185351	0.314649	OK	6	1	2	10	3	9
ABAT	205.284	0.126182	0.192	0.511055	0.654075	OK	117	114	144	266	538	291
ABCA1	480.768	1.79686	0.232839	1.19e-14	3.61e-13	OK	150	188	170	473	1828	965
ABCA10	10.8983	1.21551	0.714881	0.0890742	0.178406	OK	6	4	11	13	39	20
ABCA11P	52.3726	1.06702	0.387107	0.00584443	0.019539	OK	15	13	24	45	144	64
ABCA12	181.572	-0.0806593	0.21698	0.71009	0.815653	OK	96	119	125	302	395	220
ABCA13	14.3531	-0.518494	0.600504	0.3879	0.53892	OK	17	10	9	23	24	14
ABCA17P	0.11797	-1.97747	4.32453	0.647478	NaN	Low	0	0	0	1	0	0
ABCA2	152.031	-0.517379	0.2183	0.0177865	0.0487548	OK	103	92	133	229	322	178
ABCA3	2.34742	-0.663117	1.27151	0.602004	0.7308	OK	1	2	2	3	5	2
ABCA4	2.42019	-0.62394	1.30685	0.633049	0.756944	OK	1	4	1	3	8	2
ABCA5	94.4496	0.658012	0.445616	0.139774	0.253041	OK	29	36	88	179	300	121
ABCA6	0.489408	-0.248305	3.03641	0.934825	NaN	Low	0	0	1	1	2	0
ABCA7	239.103	-1.11958	0.223527	5.48e-07	5.94e-06	OK	216	163	251	414	345	226
ABCA8	0	NaN	NaN	NaN	NaN	Low	0	0	0	0	0	0
ABCA9	2.29351	0.00683215	1.59397	0.99658	0.998167	OK	0	0	2	11	9	4
ABCA9-AS1	0	NaN	NaN	NaN	NaN	Low	0	0	0	0	0	0
ABCB1	0.232808	1.46928	4.18406	0.725467	NaN	Low	0	0	0	0	0	2
ABCB10	241.563	0.373383	0.280848	0.183688	0.312602	OK	105	100	191	397	606	400
ABCB11	5.16973	-0.625571	0.909304	0.491474	0.636265	OK	4	2	3	13	9	7
ABCB4	0.530811	-2.93811	3.61823	0.416774	NaN	Low	1	1	1	0	1	0
ABCB5	0	NaN	NaN	NaN	NaN	Low	0	0	0	0	1	0
ABCB6	150.862	-1.79359	0.237027	3.82e-14	1.11e-12	OK	135	120	169	261	153	83
ABCB7	131.646	-0.636749	0.264156	0.0159303	0.0446076	OK	86	75	111	236	276	116
ABCB8	350.978	-0.926362	0.211636	1.2e-05	9.54e-05	OK	239	225	338	616	516	414
ABCB9	71.7534	-1.23906	0.285828	1.46e-05	0.000112897	OK	43	46	76	120	88	62
ABCC1	778.598	-0.581889	0.171212	0.000677216	0.00318417	OK	520	523	570	1133	1423	862
ABCC10	285.302	-0.860186	0.172283	5.95e-07	6.41e-06	OK	183	214	250	487	422	290
ABCC11	4.17283	-1.65142	1.10066	0.133513	0.244379	OK	2	4	8	12	6	3
ABCC12	0	NaN	NaN	NaN	NaN	Low	0	0	0	0	0	0
ABCC13	0	NaN	NaN	NaN	NaN	Low	0	0	0	0	0	0
ABCC2	27.2054	1.70779	0.508957	0.000792278	0.00363495	OK	13	4	12	28	133	65
ABCC3	128.842	0.288337	0.299376	0.335485	0.485846	OK	80	76	75	138	447	263
ABCC4	105.649	0.0774746	0.263131	0.768427	0.856561	OK	60	55	80	176	226	144
ABCC5	455.155	-1.18182	0.149614	2.81e-15	8.98e-14	OK	336	326	394	795	599	388
ABCC5-AS1	0.11797	-1.97747	4.32453	0.647478	NaN	Low	0	0	0	1	0	0
ABCC6	1.50821	-0.267743	1.73228	0.877167	0.928805	OK	1	4	5	4	10	2
ABCC6P1	0.26384	0.214834	4.23196	0.959513	NaN	Low	0	0	0	1	2	0
ABCC6P2	0.507428	2.63103	4.1272	0.523809	NaN	Low	0	0	0	0	1	0
ABCC8	0	NaN	NaN	NaN	NaN	Low	0	0	0	0	0	0
ABCC9	43.0491	0.840875	0.706403	0.233904	0.374343	OK	14	17	16	30	156	112
ABCD1	85.6628	0.171975	0.271539	0.526515	0.668799	OK	45	54	45	128	222	152
ABCD2	0.231937	-2.0658	4.32289	0.632739	NaN	Low	0	0	1	0	0	0
ABCD3	353.225	0.282516	0.217715	0.194411	0.325878	OK	163	165	282	616	920	503
ABCD4	165.755	-0.00472817	0.216507	0.982577	0.989868	OK	97	123	140	259	425	246
ABCE1	1486.02	0.785039	0.362442	0.0303135	0.075319	OK	437	526	1177	2326	4079	2244
ABCF1	843.384	-0.489479	0.215991	0.0234392	0.0610661	OK	600	569	633	1090	1679	1011
ABCF2	1044.44	-1.01395	0.167203	1.33e-09	2.31e-08	OK	671	643	864	1550	1769	981
ABCF3	470.785	-0.635998	0.151391	2.66e-05	0.000191729	OK	282	300	394	785	898	562
ABCG1	284	0.919488	0.197917	3.39e-06	3.07e-05	OK	123	144	144	274	1007	625
ABCG2	31.4568	0.276769	0.390102	0.478028	0.625034	OK	22	16	26	41	77	42
ABCG4	2.76204	-2.69054	1.5737	0.0873243	0.175755	OK	1	3	4	3	0	3
ABCG5	0	NaN	NaN	NaN	NaN	Low	0	0	0	0	0	0
ABCG8	0	NaN	NaN	NaN	NaN	Low	0	0	0	0	0	0
ABHD1	0.192251	-0.677778	4.30426	0.874877	NaN	Low	0	0	0	0	2	1
ABHD10	168.798	0.679347	0.230791	0.00324459	0.0119697	OK	86	81	125	241	370	251
ABHD11	145.269	-0.217947	0.225144	0.333028	0.483089	OK	84	94	104	203	306	204
ABHD11-AS1	3.35503	0.023385	1.20487	0.984515	0.990575	OK	2	1	7	2	11	5
ABHD12	279.602	0.0861372	0.180699	0.633583	0.757237	OK	152	181	202	367	678	420
ABHD12B	1.88044	0.706233	1.61421	0.661741	0.778027	OK	4	2	2	5	19	4
ABHD13	267.451	1.29145	0.414658	0.00184259	0.00740945	OK	67	81	199	375	794	433
ABHD14A	34.9109	-0.500773	0.444333	0.259733	0.40452	OK	13	28	19	30	40	33
ABHD14A-ACY1	188.949	-0.28126	0.29615	0.342254	0.49297	OK	0	0	0	0	0	0
ABHD14B	254.945	-0.481092	0.223694	0.0315027	0.0776237	OK	166	156	184	332	471	320
ABHD15	155.391	-1.37177	0.239018	9.51e-09	1.41e-07	OK	97	96	172	292	188	112
ABHD16A	240.345	-0.310568	0.188408	0.0992746	0.193708	OK	135	152	211	376	570	362
ABHD16B	44.6658	-0.25516	0.356634	0.474321	0.621472	OK	19	28	39	71	79	66
ABHD17A	807.05	0.0621393	0.18635	0.738792	0.83651	OK	394	386	465	847	1396	1098
ABHD17B	211.902	1.89799	0.352025	6.98e-08	8.95e-07	OK	53	56	74	184	899	582
ABHD17C	311.893	-0.150853	0.311928	0.628659	0.752868	OK	136	136	288	611	667	366
ABHD18	56.6956	0.688334	0.309613	0.026202	0.0667814	OK	37	27	41	94	130	86
ABHD2	486.985	-0.496685	0.209071	0.0175165	0.0481658	OK	350	359	320	667	855	530
ABHD3	114.939	0.555004	0.267486	0.0379966	0.0902175	OK	54	77	78	178	276	160
ABHD4	224.208	-1.699	0.282871	1.9e-09	3.22e-08	OK	173	193	168	321	212	146
ABHD5	357.69	0.0742466	0.170303	0.662859	0.778914	OK	141	163	239	503	1187	716
ABHD6	53.7333	-0.912897	0.340242	0.00729472	0.023479	OK	34	28	62	88	80	49
ABHD8	161.58	-0.454985	0.24169	0.0597658	0.130043	OK	100	108	127	224	273	223
ABI1	1241.36	1.18672	0.19317	8.08e-10	1.45e-08	OK	515	508	689	1445	3917	2213
ABI2	117.542	-0.342763	0.244834	0.161519	0.283117	OK	76	77	89	195	223	112
ABI3	0	NaN	NaN	NaN	NaN	Low	0	0	0	0	0	1
ABI3BP	6.77407	1.89761	1.04729	0.0699963	0.147527	OK	7	1	1	4	24	18
ABL1	717.145	-0.569776	0.269303	0.034367	0.0831823	OK	528	516	429	898	1345	816
ABL2	762.309	1.24465	0.182388	8.84e-12	2.08e-10	OK	333	353	316	703	2679	1669
ABLIM1	754.089	-0.595813	0.187546	0.00148862	0.00622324	OK	448	431	685	1323	1288	721
ABLIM2	13.8034	0.0494021	0.600323	0.934414	0.963779	OK	6	6	15	17	31	26
ABLIM3	804.876	-0.294787	0.185982	0.11296	0.214605	OK	496	551	557	1121	1843	1033
ABO	3.84855	-1.78716	1.30054	0.16939	0.293543	OK	3	5	9	3	6	5
ABR	506.351	-0.307414	0.312365	0.325042	0.474088	OK	392	359	288	583	972	678
ABRA	0.33515	-0.450142	4.14699	0.913562	NaN	Low	0	1	0	0	1	0
ABRACL	783.263	1.1923	0.279922	2.05e-05	0.000153755	OK	250	333	522	998	2509	1479
ABRAXAS1	45.5753	-0.0354703	0.40133	0.929573	0.961431	OK	17	19	30	69	87	41
ABRAXAS2	286.313	0.560421	0.23147	0.0154717	0.0434938	OK	129	135	212	387	806	431
ABT1	449.91	0.371177	0.201779	0.065838	0.140496	OK	193	206	342	637	1201	767
ABTB1	62.6249	-0.45069	0.30935	0.145145	0.260486	OK	39	48	52	102	125	88
ABTB2	119.246	1.25762	0.282651	8.61e-06	7.08e-05	OK	47	59	56	94	447	324
ACAA1	1007.16	-0.219541	0.185467	0.236525	0.377629	OK	467	525	880	1653	2121	1466
ACAA2	122.369	0.869937	0.30037	0.00377692	0.0136266	OK	38	43	91	168	397	272
ACACA	1057.53	-1.23337	0.26162	2.42e-06	2.26e-05	OK	905	877	703	1550	1344	798
ACACB	8.46602	-1.55054	0.791731	0.0501805	0.1131	OK	5	10	5	11	8	6
ACAD10	120.833	-1.40817	0.263763	9.36e-08	1.18e-06	OK	100	96	104	202	144	102
ACAD11	132.52	-0.271907	0.23491	0.247071	0.390497	OK	0	0	0	0	0	0
ACAD8	196.813	-0.0840092	0.185477	0.650594	0.769872	OK	117	124	180	336	463	290
ACAD9	397.012	-0.758136	0.19797	0.000128375	0.000754275	OK	249	230	279	517	572	343
ACADL	3.35191	-0.622069	1.16937	0.594748	0.725238	OK	4	2	2	4	2	5
ACADM	248.826	0.955448	0.319476	0.00278359	0.0105208	OK	96	89	170	387	701	407
ACADS	46.3638	-0.213795	0.322714	0.507656	0.650891	OK	26	24	36	74	98	73
ACADSB	122.523	0.961459	0.248418	0.000108687	0.000652742	OK	63	56	66	158	298	228
ACADVL	2221.39	0.106434	0.14571	0.465117	0.613509	OK	1329	1384	1990	3566	6780	4700
ACAN	0.192219	-0.676911	4.30427	0.875036	NaN	Low	0	0	0	1	1	0
ACAP1	7.15651	0.644572	0.798828	0.419726	0.570532	OK	7	7	11	13	23	27
ACAP2	324.795	0.775655	0.284886	0.00647531	0.0212727	OK	132	145	200	518	855	513
ACAP3	634.584	-0.309515	0.169692	0.0681554	0.144305	OK	423	415	608	1095	1363	962
ACAT1	328.446	0.389739	0.245595	0.112531	0.213971	OK	177	150	258	542	803	465
ACAT2	1350.52	-0.110531	0.14639	0.450224	0.599142	OK	523	551	614	1277	1674	919
ACBD3	601.943	0.482698	0.220794	0.0288017	0.0721902	OK	245	235	375	822	1457	899
ACBD3-AS1	0.353911	-2.7275	4.31286	0.527119	NaN	Low	0	0	0	1	0	0
ACBD4	31.0301	-0.954146	0.390697	0.0145995	0.04136	OK	21	18	32	55	45	30
ACBD5	249.716	0.415364	0.197663	0.0356082	0.0856067	OK	129	128	177	332	616	433
ACBD6	468.181	0.193681	0.174254	0.266359	0.411361	OK	221	242	372	673	1196	768
ACBD7	3.27508	2.03593	1.24235	0.101262	0.196658	OK	0	2	2	1	15	8
ACBD7-DCLRE1CP1	0	NaN	NaN	NaN	NaN	Low	0	0	0	0	0	0
ACCS	24.7131	-0.829203	0.505962	0.101241	0.196642	OK	22	31	27	52	46	37
ACCSL	0	NaN	NaN	NaN	NaN	Low	0	0	0	0	0	0
ACD	146.817	-0.379305	0.329498	0.249666	0.393691	OK	118	128	91	182	331	211
ACE	0	NaN	NaN	NaN	NaN	Low	1	0	1	0	0	0
ACE2	45.0599	2.824	0.37537	5.34e-14	1.54e-12	OK	9	9	14	19	238	147
ACER1	0.348692	0.743362	4.06613	0.854941	NaN	Low	1	0	0	1	0	2
ACER2	27.6928	0.65466	0.431396	0.129131	0.238067	OK	11	18	12	37	98	46
ACER3	509.844	1.11856	0.269805	3.39e-05	0.000236831	OK	174	185	303	664	1659	973
ACHE	6.0581	1.05196	0.960529	0.273434	0.418903	OK	3	4	0	8	21	13
ACIN1	1247.52	-0.105755	0.223089	0.635466	0.758593	OK	815	871	854	1594	2794	1742
ACKR1	0	NaN	NaN	NaN	NaN	Low	0	0	0	0	0	0
ACKR2	7.03282	-0.704524	0.858709	0.411962	0.563362	OK	7	5	3	9	7	10
ACKR3	685.353	1.50425	0.240964	4.3e-10	7.99e-09	OK	313	328	266	471	2553	1395
ACKR4	0.609375	-3.02322	3.50464	0.38834	NaN	Low	1	1	0	0	0	0
ACLY	3949.7	-0.176206	0.149159	0.237472	0.378948	OK	2556	2336	2781	5573	9088	5091
ACMSD	0	NaN	NaN	NaN	NaN	Low	1	0	0	0	0	0
ACO1	511.641	-0.286954	0.151261	0.0578174	0.126646	OK	293	309	410	814	1612	910
ACO2	975.118	-0.604609	0.202685	0.00285436	0.0107557	OK	399	365	377	735	823	527
ACOD1	13.4138	6.61645	1.16903	1.52e-08	2.17e-07	OK	0	0	0	1	94	73
ACOT1	29.8482	0.128729	0.468378	0.783439	0.866505	OK	12	10	30	51	64	45
ACOT11	103.162	-0.648795	0.25155	0.00990326	0.0301236	OK	37	37	51	83	95	64
ACOT12	0	NaN	NaN	NaN	NaN	Low	0	0	0	0	0	0
ACOT13	386.351	0.0350156	0.18014	0.845879	0.908701	OK	208	223	328	513	810	487
ACOT2	86.3746	0.0643266	0.247463	0.794907	0.874703	OK	32	32	61	96	142	91
ACOT4	7.32228	-0.62571	0.750798	0.404623	0.556109	OK	4	6	6	9	12	9
ACOT6	0	NaN	NaN	NaN	NaN	Low	0	0	0	0	0	0
ACOT7	2003.36	-0.0966246	0.175406	0.581728	0.714571	OK	1160	1211	1399	2587	4420	3080
ACOT8	155.755	-0.433376	0.212397	0.04131	0.0965395	OK	77	76	117	194	254	147
ACOT9	831.689	0.506023	0.136695	0.000214052	0.0011863	OK	418	431	555	1098	2527	1485
ACOX1	437.497	0.249243	0.173872	0.151719	0.269456	OK	234	232	299	665	1059	633
ACOX2	0.842075	2.39512	2.43458	0.325218	NaN	Low	0	0	0	1	2	5
ACOX3	167.941	-0.283161	0.202513	0.162042	0.283749	OK	99	117	127	251	390	219
ACOXL	1.01938	2.29616	2.24194	0.305749	NaN	Low	1	0	0	0	7	5
ACOXL-AS1	0	NaN	NaN	NaN	NaN	Low	0	0	0	0	0	0
ACP1	942.332	0.585304	0.166697	0.00044611	0.00221898	OK	454	473	665	1204	2580	1500
ACP2	341.941	-0.817285	0.190387	1.76e-05	0.000134566	OK	186	208	276	450	542	348
ACP4	0	NaN	NaN	NaN	NaN	Low	0	1	1	0	1	3
ACP5	275.327	-0.521528	0.199551	0.00896184	0.0276886	OK	148	169	239	446	472	357
ACP6	104.804	-1.05756	0.250018	2.34e-05	0.00017223	OK	56	71	107	198	153	91
ACP7	11.7623	-0.322445	0.622507	0.604473	0.732552	OK	6	11	6	17	27	13
ACPP	7.73547	-2.14523	0.959562	0.0253753	0.0650223	OK	2	10	7	14	7	2
ACR	0.116404	0.408756	4.28587	0.924019	NaN	Low	0	0	0	0	0	1
ACRBP	0.821419	-0.038441	2.30764	0.986709	NaN	Low	1	0	1	1	3	1
ACRV1	0.235941	-2.42003	4.31706	0.575089	NaN	Low	0	1	0	5	6	1
ACSBG1	1.47318	1.01251	1.86587	0.58737	0.719871	OK	1	2	0	2	10	3
ACSBG2	0	NaN	NaN	NaN	NaN	Low	0	0	1	2	0	1
ACSF2	356.524	-0.189273	0.19392	0.329046	0.478727	OK	232	237	321	578	683	483
ACSF3	123.224	-0.35036	0.245784	0.154019	0.272677	OK	75	85	97	164	226	152
ACSL1	592.233	-0.0579503	0.269477	0.829731	0.897609	OK	262	287	554	1028	1332	755
ACSL3	2759.38	1.63329	0.239192	8.59e-12	2.03e-10	OK	847	885	1382	2880	10026	5954
ACSL4	1215.33	1.01272	0.25475	7.03e-05	0.000448784	OK	507	513	660	1770	3537	2037
ACSL5	4.57294	0.964169	1.07577	0.370116	0.521382	OK	0	3	1	5	13	10
ACSL6	0.410139	2.3197	3.66857	0.52718	NaN	Low	0	0	0	0	4	1
ACSM1	0.61336	0.299765	2.41568	0.901243	NaN	Low	0	0	1	1	2	1
ACSM2A	0	NaN	NaN	NaN	NaN	Low	0	0	0	0	0	0
ACSM2B	0	NaN	NaN	NaN	NaN	Low	0	0	0	0	0	0
ACSM3	6.98552	1.1081	0.953366	0.245112	0.388223	OK	2	3	0	3	3	4
ACSM4	0	NaN	NaN	NaN	NaN	Low	0	0	1	1	0	0
ACSM5	0.0724897	0.0622114	4.30854	0.98848	NaN	Low	0	0	0	0	1	0
ACSM6	0.190655	-0.632072	4.30497	0.883271	NaN	Low	0	0	1	1	1	0
ACSS1	9.26217	-1.39871	0.768046	0.0685873	0.145063	OK	6	3	9	21	12	9
ACSS2	278.093	-0.386763	0.219916	0.0786305	0.161738	OK	190	177	223	375	631	322
ACSS3	1.44955	0.853025	2.78284	0.759201	0.850692	OK	0	3	0	0	1	5
ACTA1	4.05618	-1.09551	1.34353	0.414847	0.566005	OK	4	6	1	2	3	7
ACTA2	80.5133	-0.0670641	0.31344	0.830577	0.898126	OK	23	28	34	38	67	30
ACTA2-AS1	0.385481	-0.729635	3.96402	0.853963	NaN	Low	0	0	0	0	0	0
ACTB	84871.3	0.114201	0.204796	0.577094	0.711042	OK	49776	53360	50463	96295	220918	127889
ACTBL2	8.57582	1.12895	0.746901	0.130658	0.240301	OK	2	7	3	10	25	15
ACTC1	1.25668	1.59895	1.96696	0.416271	NaN	Low	1	1	0	0	4	3
ACTG1	52546.1	0.275299	0.134344	0.0404419	0.0949057	OK	27377	27539	34498	63605	144701	89190
ACTG1P17	0.519753	0.311866	2.97864	0.916613	NaN	Low	1	0	1	0	1	1
ACTG1P20	6.78567	0.124385	0.823152	0.879891	0.929918	OK	4	1	5	12	25	7
ACTG1P4	0.541606	-2.93276	3.59544	0.414678	NaN	Low	1	0	1	0	0	0
ACTG2	1.09785	-2.21095	3.11739	0.478182	NaN	Low	3	0	0	0	0	1
ACTL10	18.8982	1.145	0.589195	0.0519768	0.116315	OK	7	2	13	26	62	52
ACTL6A	542.3	0.47769	0.191934	0.0128166	0.0372073	OK	263	303	408	788	1357	785
ACTL6B	0	NaN	NaN	NaN	NaN	Low	0	0	0	0	0	0
ACTL7A	0.217469	1.42289	4.18739	0.734004	NaN	Low	0	0	0	1	3	0
ACTL7B	1.16086	-4.01502	2.59096	0.121232	NaN	Low	2	1	1	0	0	0
ACTL8	0.11797	-1.97747	4.32453	0.647478	NaN	Low	0	0	0	1	0	0
ACTL9	0	NaN	NaN	NaN	NaN	Low	0	0	0	0	0	0
ACTN1	8574.41	-0.0701137	0.21442	0.743673	0.839636	OK	5828	5661	5222	10406	19307	12384
ACTN1-AS1	0.721626	1.56547	2.63925	0.55308	NaN	Low	0	1	0	1	7	3
ACTN2	29.6461	8.48701	1.10517	1.6e-14	4.81e-13	OK	0	0	0	0	228	146
ACTN3	0.11797	-1.97747	4.32453	0.647478	NaN	Low	0	0	0	1	0	0
ACTN4	8446.21	-0.440415	0.283063	0.119734	0.22433	OK	6103	6014	4857	9018	13940	8895
ACTR10	688.591	0.7277	0.283569	0.0102815	0.0310401	OK	275	296	540	1071	1931	1127
ACTR1A	2201.95	-0.616538	0.174499	0.000410566	0.00206902	OK	1467	1448	1611	3223	3948	2567
ACTR1B	328.162	-0.489117	0.179932	0.00656088	0.0214955	OK	207	228	260	528	675	414
ACTR2	5488.32	1.18127	0.279555	2.38e-05	0.000174905	OK	1845	2104	3092	7520	16632	9569
ACTR3	4263.04	1.38391	0.241503	1e-08	1.48e-07	OK	1521	1610	2367	5154	13188	7739
ACTR3-AS1	0.659431	-3.26963	2.88215	0.25661	NaN	Low	1	0	1	1	5	2
ACTR3B	51.8194	-0.458083	0.313873	0.14444	0.259577	OK	34	27	46	77	85	50
ACTR3BP2	0	NaN	NaN	NaN	NaN	Low	0	0	0	0	0	0
ACTR3BP5	0.11797	-1.97747	4.32453	0.647478	NaN	Low	0	0	0	0	0	0
ACTR3C	14.2541	-0.155489	0.600444	0.795668	0.875212	OK	8	4	8	15	18	9
ACTR5	125.007	-0.70592	0.25559	0.00574622	0.0192557	OK	73	76	120	218	174	154
ACTR6	249.871	0.931985	0.538857	0.0837092	0.170178	OK	43	63	193	470	778	424
ACTR8	248.734	0.213749	0.210819	0.310632	0.459633	OK	130	126	189	405	590	386
ACTRT1	0	NaN	NaN	NaN	NaN	Low	0	0	0	0	0	0
ACTRT2	0	NaN	NaN	NaN	NaN	Low	0	0	0	0	0	0
ACTRT3	53.3149	0.153119	0.343316	0.655598	0.773523	OK	29	22	44	93	155	82
ACVR1	338.916	0.833362	0.175375	2.02e-06	1.92e-05	OK	160	156	204	424	1009	599
ACVR1B	226.73	-0.553541	0.277905	0.046389	0.106431	OK	156	185	150	274	434	224
ACVR1C	5.09572	2.12438	0.971672	0.0287928	0.0721793	OK	3	1	2	2	16	13
ACVR2A	89.126	0.878384	0.353814	0.0130422	0.0377622	OK	34	36	72	127	227	155
ACVR2B	28.3672	-0.782568	0.443403	0.0775783	0.160116	OK	24	20	16	53	38	30
ACVR2B-AS1	0.974176	0.539306	2.47487	0.827497	NaN	Low	1	3	0	0	2	2
ACVRL1	0.309045	1.89191	4.11895	0.646006	NaN	Low	0	0	0	0	1	2
ACY1	202.872	-0.901932	0.24093	0.000181448	0.00102291	OK	8	11	10	15	14	6
ACY3	0.309524	-2.0658	4.32289	0.632739	NaN	Low	1	0	0	0	0	0
ACYP1	50.4263	0.332483	0.329343	0.312719	0.46194	OK	33	46	37	63	116	77
ACYP2	80.2385	1.41995	0.385849	0.00023317	0.00127651	OK	18	38	55	99	230	152
ADA	219.283	-0.462717	0.189525	0.014628	0.0414332	OK	120	132	191	366	424	282
ADA2	9.86394	1.01038	0.962278	0.293722	0.441721	OK	9	4	0	8	44	15
ADAD1	0	NaN	NaN	NaN	NaN	Low	0	0	0	0	0	0
ADAD2	0.231937	-2.0658	4.32289	0.632739	NaN	Low	0	0	2	0	1	0
ADAL	39.6323	-0.105877	0.444007	0.811526	0.885571	OK	27	25	29	52	75	36
ADAM10	1127.36	0.557138	0.221755	0.0119911	0.0351549	OK	510	571	752	1709	2944	1673
ADAM11	0.23443	-0.30847	4.28388	0.942596	NaN	Low	0	0	0	1	1	1
ADAM12	23.7594	-0.520594	0.488815	0.28687	0.434576	OK	17	9	19	48	47	22
ADAM15	3038.72	-0.56063	0.152604	0.000239005	0.00130572	OK	1890	1914	2452	4644	5495	3858
ADAM17	552.844	0.543772	0.197689	0.00594769	0.0198294	OK	253	271	372	768	1437	851
ADAM18	0	NaN	NaN	NaN	NaN	Low	0	0	0	0	0	0
ADAM19	413.946	-0.021459	0.175379	0.902616	0.944736	OK	226	247	259	582	968	625
ADAM1A	13.4974	-1.34893	0.614462	0.0281415	0.0708516	OK	11	8	11	29	11	14
ADAM2	0	NaN	NaN	NaN	NaN	Low	0	0	0	0	0	0
ADAM20	0.11797	-1.97747	4.32453	0.647478	NaN	Low	0	0	0	1	0	0
ADAM20P1	1.50292	0.495093	1.92213	0.796735	0.876263	OK	1	0	1	3	8	0
ADAM21	8.39198	-0.0160862	0.802605	0.984009	0.990498	OK	4	8	7	7	12	15
ADAM21P1	0.619048	-3.0682	4.22687	0.467913	NaN	Low	1	0	0	0	0	0
ADAM22	0.715199	-0.788124	2.70566	0.770832	NaN	Low	0	0	1	3	2	0
ADAM23	2.5932	1.42151	1.34644	0.291081	0.438842	OK	0	2	2	1	10	9
ADAM28	89.5654	-0.186013	0.395364	0.638008	0.760358	OK	51	53	72	117	195	115
ADAM29	0	NaN	NaN	NaN	NaN	Low	0	0	0	0	0	0
ADAM30	0	NaN	NaN	NaN	NaN	Low	0	0	0	0	0	0
ADAM32	4.69051	0.241187	1.02369	0.813738	0.886899	OK	2	2	7	4	10	13
ADAM33	0	NaN	NaN	NaN	NaN	Low	0	0	0	0	0	0
ADAM3A	0	NaN	NaN	NaN	NaN	Low	0	0	0	0	0	0
ADAM3B	0	NaN	NaN	NaN	NaN	Low	0	0	0	0	0	0
ADAM5	0	NaN	NaN	NaN	NaN	Low	0	0	0	0	0	0
ADAM6	0	NaN	NaN	NaN	NaN	Low	0	0	0	0	0	0
ADAM7	0	NaN	NaN	NaN	NaN	Low	0	0	0	0	0	0
ADAM8	578.53	1.44676	0.165789	2.63e-18	1.02e-16	OK	210	227	274	533	2625	1665
ADAM9	4468.43	1.46329	0.213722	7.56e-12	1.81e-10	OK	1633	1784	2393	5313	13160	7829
ADAMDEC1	0	NaN	NaN	NaN	NaN	Low	0	0	0	0	0	0
ADAMTS1	3820.62	1.55244	0.177668	2.38e-18	9.29e-17	OK	1474	1598	1415	3432	14715	8241
ADAMTS10	0.217469	1.42289	4.18739	0.734004	NaN	Low	0	0	0	0	4	0
ADAMTS12	0	NaN	NaN	NaN	NaN	Low	0	0	1	0	0	0
ADAMTS13	13.6355	-1.38839	0.690184	0.0442598	0.102233	OK	15	9	13	23	21	7
ADAMTS14	4.37211	-0.0832568	1.00992	0.934298	0.963779	OK	3	5	2	3	8	7
ADAMTS15	129.089	1.74019	0.376482	3.8e-06	3.4e-05	OK	56	49	37	63	624	348
ADAMTS16	0	NaN	NaN	NaN	NaN	Low	0	0	0	0	0	2
ADAMTS17	1.43418	0.089742	1.74494	0.958983	0.976623	OK	2	0	1	1	5	1
ADAMTS18	0.594952	2.85277	3.12899	0.361914	NaN	Low	0	1	0	0	6	2
ADAMTS19	4.41747	0.639508	1.03691	0.537404	0.677921	OK	3	0	3	8	13	7
ADAMTS19-AS1	0.299925	-2.0658	4.32289	0.632739	NaN	Low	0	1	0	0	1	0
ADAMTS2	0.437284	0.235568	3.10813	0.939585	NaN	Low	0	0	1	0	1	1
ADAMTS20	0	NaN	NaN	NaN	NaN	Low	0	0	0	0	0	0
ADAMTS3	6.34716	0.0305817	0.79979	0.969499	0.982238	OK	4	3	6	10	16	6
ADAMTS4	4.13212	4.86936	1.44951	0.000781363	0.00359852	OK	0	0	0	1	25	20
ADAMTS5	0.973497	3.56005	2.558	0.164004	NaN	Low	0	0	0	0	7	5
ADAMTS6	119.58	2.34999	0.306591	1.79e-14	5.35e-13	OK	29	23	32	98	566	337
ADAMTS7	39.4948	-0.453904	0.475191	0.339475	0.490134	OK	28	11	34	61	47	57
ADAMTS7P1	0	NaN	NaN	NaN	NaN	Low	0	0	0	0	0	0
ADAMTS8	0.38114	2.20023	3.74534	0.556896	NaN	Low	0	0	0	0	2	2
ADAMTS9	8.89621	4.27456	0.974936	1.16e-05	9.25e-05	OK	1	1	1	1	59	38
ADAMTS9-AS1	0.217469	1.42289	4.18739	0.734004	NaN	Low	0	0	0	0	3	0
ADAMTS9-AS2	0	NaN	NaN	NaN	NaN	Low	0	0	0	0	0	1
ADAMTSL1	0.379097	0.950807	3.1808	0.765	NaN	Low	0	0	0	1	2	1
ADAMTSL2	0	NaN	NaN	NaN	NaN	Low	0	0	0	0	0	0
ADAMTSL3	5.27782	-1.88151	1.02938	0.0675774	0.143333	OK	7	3	6	9	2	3
ADAMTSL4	385.501	-1.51797	0.205279	1.42e-13	3.92e-12	OK	284	276	423	689	400	294
ADAMTSL4-AS1	0.65717	1.9971	2.70248	0.459915	NaN	Low	0	0	0	1	1	8
ADAMTSL5	86.5209	-0.547246	0.287547	0.0570206	0.125319	OK	64	59	72	140	154	122
ADAP1	110.913	-0.216426	0.227846	0.342174	0.4929	OK	64	69	94	171	236	148
ADAP2	15.3739	0.0867473	0.575201	0.880124	0.929945	OK	5	9	12	30	36	30
ADAR	1676.34	0.46272	0.249443	0.0635938	0.13654	OK	1038	911	793	1791	5072	2788
ADARB1	127.527	-1.04622	0.29441	0.000379946	0.0019395	OK	100	75	107	174	210	110
ADARB2	0.607585	-1.67829	2.92966	0.566738	NaN	Low	0	1	0	2	1	0
ADARB2-AS1	0	NaN	NaN	NaN	NaN	Low	0	0	0	0	0	0
ADAT1	135.721	-0.652053	0.279578	0.0196863	0.052978	OK	96	106	92	181	195	163
ADAT2	118.996	-0.190594	0.310995	0.539974	0.679908	OK	68	58	107	226	267	125
ADAT3	42.6968	-0.0554642	0.342945	0.871519	0.925367	OK	24	25	29	55	82	64
ADCK1	46.6499	-0.726846	0.34827	0.0368863	0.0881402	OK	32	34	30	75	84	47
ADCK2	171.406	-0.677993	0.22129	0.00218524	0.00856389	OK	106	110	155	259	278	209
ADCK5	106.755	-0.112854	0.243233	0.642667	0.764172	OK	75	62	103	176	267	184
ADCY1	11.0776	-0.902937	0.667641	0.176239	0.302941	OK	8	6	16	17	11	12
ADCY10	0.521625	2.66078	3.29189	0.418927	NaN	Low	0	0	0	0	5	2
ADCY10P1	19.7284	-0.415265	0.587378	0.479579	0.625931	OK	11	13	34	66	71	19
ADCY2	0	NaN	NaN	NaN	NaN	Low	0	0	0	0	0	0
ADCY3	313.464	-0.888471	0.278838	0.00144089	0.00605267	OK	201	158	142	271	214	125
ADCY4	23.1979	1.89023	0.481068	8.52e-05	0.000527904	OK	14	7	11	18	187	107
ADCY5	3.26104	-0.648153	1.22842	0.597755	0.727608	OK	3	5	2	1	11	3
ADCY6	321.998	-1.32832	0.230631	8.44e-09	1.26e-07	OK	265	251	264	488	389	250
ADCY7	337.023	-0.693927	0.158269	1.16e-05	9.25e-05	OK	217	234	289	578	605	370
ADCY8	0	NaN	NaN	NaN	NaN	Low	0	0	0	0	0	0
ADCY9	158.721	-1.48819	0.279166	9.78e-08	1.22e-06	OK	133	137	111	231	170	105
ADCYAP1	0	NaN	NaN	NaN	NaN	Low	0	0	0	0	0	0
ADCYAP1R1	0.11797	-1.97747	4.32453	0.647478	NaN	Low	0	0	0	1	0	0
ADD1	1519.08	-0.49784	0.196979	0.0114919	0.0339445	OK	1031	1008	1043	2081	2856	1837
ADD2	0.309524	-2.0658	4.32289	0.632739	NaN	Low	1	0	0	0	0	0
ADD3	290.062	0.339836	0.238214	0.153695	0.272287	OK	158	136	220	462	636	399
ADD3-AS1	0.0724897	0.0622114	4.30854	0.98848	NaN	Low	0	0	0	0	1	0
ADGB	0	NaN	NaN	NaN	NaN	Low	0	0	0	0	0	0
ADGRA1	0	NaN	NaN	NaN	NaN	Low	0	0	0	0	0	0
ADGRA1-AS1	0	NaN	NaN	NaN	NaN	Low	0	0	0	0	0	0
ADGRA2	2.32684	-1.38736	1.46494	0.343616	0.494659	OK	0	3	2	1	1	1
ADGRA3	619.307	-0.634244	0.178837	0.000390395	0.00198582	OK	439	437	414	920	1060	642
ADGRB1	1.60713	-1.24272	1.81873	0.494421	0.638609	OK	4	1	0	1	2	1
ADGRB2	12.4579	-0.900679	0.724301	0.213678	0.350074	OK	19	10	5	16	20	17
ADGRB3	0	NaN	NaN	NaN	NaN	Low	0	0	0	0	0	0
ADGRD1	0.307688	0.488222	3.46753	0.888029	NaN	Low	0	0	0	1	1	1
ADGRD1-AS1	0	NaN	NaN	NaN	NaN	Low	0	0	0	0	0	0
ADGRE1	0.116404	0.408756	4.28587	0.924019	NaN	Low	0	0	0	0	1	1
ADGRE2	47.2798	0.212225	0.372638	0.569004	0.704445	OK	30	23	25	32	81	58
ADGRE3	0	NaN	NaN	NaN	NaN	Low	0	0	0	0	0	0
ADGRE4P	0	NaN	NaN	NaN	NaN	Low	0	0	0	0	0	0
ADGRE5	452.236	-0.748808	0.1738	1.64e-05	0.000125977	OK	279	298	339	707	767	506
ADGRF1	610.584	-1.02803	0.187217	3.99e-08	5.29e-07	OK	347	392	577	1280	889	509
ADGRF2	4.48306	-2.09143	1.07207	0.0510765	0.114758	OK	2	3	5	11	5	2
ADGRF3	2.38795	-0.638899	1.3734	0.641792	0.763362	OK	4	6	8	10	6	6
ADGRF4	705.16	0.0569594	0.142388	0.689134	0.800536	OK	430	440	494	1065	1796	1046
ADGRF5	1.14135	0.0487844	1.78781	0.978231	NaN	Low	1	0	1	2	2	2
ADGRG1	1316.06	-0.962868	0.221508	1.38e-05	0.000107699	OK	952	977	995	1825	1928	1273
ADGRG2	3.47578	-0.232418	1.066	0.827407	0.895958	OK	2	3	4	5	4	5
ADGRG3	0.299925	-2.0658	4.32289	0.632739	NaN	Low	1	1	0	0	0	0
ADGRG4	0.0724897	0.0622114	4.30854	0.98848	NaN	Low	0	0	0	0	1	0
ADGRG5	0.0724897	0.0622114	4.30854	0.98848	NaN	Low	1	0	0	0	2	0
ADGRG6	274.301	0.0655633	0.205387	0.749561	0.844041	OK	177	170	178	420	629	324
ADGRG7	0	NaN	NaN	NaN	NaN	Low	0	0	0	0	0	0
ADGRL1	50.01	-1.86759	0.365685	3.27e-07	3.72e-06	OK	41	42	39	80	46	34
ADGRL2	435.955	-0.426041	0.161443	0.0083163	0.0260576	OK	300	304	328	720	759	455
ADGRL3	2.65416	-0.239056	1.21786	0.844382	0.907899	OK	1	3	2	4	5	2
ADGRL3-AS1	0	NaN	NaN	NaN	NaN	Low	0	0	0	0	0	0
ADGRL4	4.82501	0.0633049	1.23304	0.959054	0.976633	OK	0	1	6	16	6	8
ADGRV1	0.57028	0.917013	2.83813	0.746616	NaN	Low	0	1	0	2	3	2
ADH1A	0	NaN	NaN	NaN	NaN	Low	0	0	0	0	0	0
ADH1B	0	NaN	NaN	NaN	NaN	Low	0	0	0	0	0	0
ADH1C	0.371065	-0.646063	4.0131	0.872102	NaN	Low	1	1	0	0	1	0
ADH4	1.61139	0.392841	1.73477	0.820851	0.891499	OK	0	1	3	1	2	4
ADH5	1851.3	0.30866	0.216059	0.153121	0.271484	OK	836	968	1457	2818	4506	2671
ADH6	0.645752	-3.25256	2.89272	0.260845	NaN	Low	5	1	5	12	6	6
ADH7	6.28003	0.393016	0.989151	0.691126	0.802139	OK	2	2	2	19	12	13
ADHFE1	2.82088	0.244945	1.31996	0.852782	0.913423	OK	1	3	4	2	4	7
ADI1	619.518	0.216014	0.222017	0.330573	0.480432	OK	279	318	513	928	1395	916
ADIG	0.0724897	0.0622114	4.30854	0.98848	NaN	Low	0	0	0	0	1	0
ADIPOQ	0.0724897	0.0622114	4.30854	0.98848	NaN	Low	0	0	0	0	1	0
ADIPOQ-AS1	0	NaN	NaN	NaN	NaN	Low	0	0	1	0	0	0
ADIPOR1	1908.54	0.0509407	0.165585	0.758355	0.850169	OK	1163	1181	1217	2475	4512	2703
ADIPOR2	911.791	-0.127681	0.158631	0.420883	0.571562	OK	528	604	600	1344	1957	1189
ADIRF	1324.82	-0.0277013	0.352763	0.937409	0.964839	OK	432	562	1395	2641	3018	2169
ADK	1211.66	1.05716	0.273796	0.000112868	0.000673228	OK	456	566	929	1721	3123	1755
ADM	1461.28	2.73788	0.201851	6.56e-42	6.83e-40	OK	213	259	409	818	7645	5269
ADM2	5.0094	-0.52011	0.927462	0.574942	0.709228	OK	4	2	4	7	6	8
ADM5	29.1748	-0.108321	0.693408	0.875864	0.928116	OK	31	25	6	22	68	45
ADNP	622.438	-0.2774	0.174183	0.111254	0.212004	OK	409	374	457	1004	1221	649
ADNP-AS1	1.81951	1.2296	1.62486	0.449204	0.59814	OK	2	2	0	7	8	7
ADNP2	205.837	-0.0862083	0.202852	0.67085	0.785356	OK	107	128	149	333	415	264
ADO	257.553	0.193553	0.273658	0.479391	0.625931	OK	113	112	196	457	616	379
ADORA1	0.431228	2.37	3.64574	0.515645	NaN	Low	0	0	0	0	1	3
ADORA2A	2.41638	4.87293	1.80588	0.00696816	0.0225758	OK	0	0	0	0	0	0
ADORA2A-AS1	0	NaN	NaN	NaN	NaN	Low	0	0	0	0	0	2
ADORA2B	218.282	-0.600502	0.301584	0.0464633	0.106524	OK	110	110	235	430	350	257
ADORA3	0	NaN	NaN	NaN	NaN	Low	0	0	0	0	0	0
ADPGK	623.62	0.0277875	0.149419	0.852468	0.913403	OK	333	354	409	803	1505	832
ADPGK-AS1	0.52074	1.02888	3.48268	0.767666	NaN	Low	0	0	0	0	1	0
ADPRH	27.8457	-0.652845	0.441832	0.139518	0.252754	OK	17	19	16	58	52	26
ADPRHL1	3.98818	-0.110686	0.964381	0.908624	0.94845	OK	2	2	3	10	17	5
ADPRHL2	678.327	0.712938	0.167492	2.08e-05	0.000155665	OK	265	301	435	788	2150	1515
ADPRM	75.5458	1.52568	0.373322	4.37e-05	0.000297225	OK	17	22	37	84	323	155
ADRA1A	0	NaN	NaN	NaN	NaN	Low	0	0	0	0	0	0
ADRA1B	11.9056	-1.34045	0.70163	0.0560709	0.123682	OK	10	13	5	21	15	7
ADRA1D	2.48427	3.02857	1.84143	0.100035	0.194901	OK	0	0	2	0	7	15
ADRA2A	0.116404	0.408756	4.28587	0.924019	NaN	Low	0	0	0	0	0	1
ADRA2B	1.00148	3.59126	2.56795	0.161965	NaN	Low	0	0	0	0	5	6
ADRA2C	4.09719	-0.393708	1.03264	0.703007	0.810775	OK	1	2	6	5	8	6
ADRB1	0.609576	0.341209	2.42017	0.887881	NaN	Low	0	0	1	1	2	1
ADRB2	448.612	0.966051	0.188491	2.97e-07	3.42e-06	OK	196	228	216	456	1586	863
ADRB3	0	NaN	NaN	NaN	NaN	Low	0	0	0	0	0	0
ADRM1	1357.72	-0.016035	0.150608	0.915211	0.95192	OK	803	845	1068	1946	3403	2298
ADSL	435.775	-0.382433	0.176023	0.0298084	0.0742637	OK	284	278	389	617	858	576
ADSS	598.328	0.547175	0.261467	0.0363749	0.0870655	OK	248	256	431	956	1591	958
ADSSL1	38.9933	0.112102	0.348675	0.747826	0.842811	OK	26	27	35	52	106	70
ADTRP	60.1245	0.715471	0.323663	0.0270674	0.0685977	OK	25	29	45	96	209	116
AEBP1	12.0914	-0.0510416	0.682474	0.940383	0.966521	OK	9	8	10	9	33	14
AEBP2	257.447	1.63392	0.341345	1.7e-06	1.64e-05	OK	86	76	127	315	759	518
AEN	367.578	0.729444	0.16907	1.6e-05	0.000122951	OK	175	149	205	447	1297	725
AES	3508.44	-0.027614	0.176324	0.875553	0.928025	OK	1922	2047	2517	4518	8091	5855
AFAP1	591.711	1.16422	0.184949	3.08e-10	5.86e-09	OK	278	246	242	548	1703	999
AFAP1-AS1	5.60075	1.60774	0.999277	0.107636	0.206537	OK	2	2	2	1	30	10
AFAP1L1	277.989	-0.308567	0.257602	0.230978	0.370653	OK	204	183	175	330	563	367
AFAP1L2	554.461	-0.506458	0.149353	0.000696343	0.00326337	OK	366	372	426	859	1042	589
AFDN	836.52	-0.128166	0.161844	0.428414	0.579038	OK	560	511	597	1301	1870	1023
AFDN-DT	1.38439	-0.131852	1.68476	0.93762	0.964969	OK	2	1	1	1	1	3
AFF1	532.344	0.457835	0.174049	0.00852591	0.0265925	OK	287	312	318	710	1419	755
AFF1-AS1	11.4542	1.49728	0.667615	0.0249138	0.064038	OK	12	5	4	16	55	30
AFF2	0.0724897	0.0622114	4.30854	0.98848	NaN	Low	0	0	0	0	1	0
AFF3	0.232808	1.46928	4.18406	0.725467	NaN	Low	0	0	0	0	0	2
AFF4	1312.64	1.00414	0.188437	9.89e-08	1.23e-06	OK	553	581	694	1636	4258	2315
AFG1L	38.7683	0.343005	0.402019	0.393545	0.544514	OK	20	15	32	68	79	58
AFG3L1P	108.01	-0.194468	0.278545	0.485079	0.630594	OK	77	59	74	134	266	146
AFG3L2	646.086	-0.235862	0.168629	0.161902	0.283567	OK	246	195	335	632	498	352
AFM	0	NaN	NaN	NaN	NaN	Low	0	0	0	0	0	0
AFMID	139.359	-0.405917	0.240648	0.0916479	0.182518	OK	93	98	155	253	350	237
AFP	2.63416	-0.394549	1.21101	0.744573	0.84017	OK	2	1	2	5	9	3
AFTPH	316.346	0.733866	0.285677	0.0102032	0.030857	OK	116	141	222	471	854	596
AGA	117.501	0.358875	0.279752	0.19955	0.332362	OK	55	67	91	195	281	160
AGAP1	215.318	-0.321586	0.251926	0.201776	0.335007	OK	139	167	142	268	442	256
AGAP1-IT1	1.36706	0.494295	1.84006	0.788215	0.86963	OK	0	1	0	4	5	2
AGAP11	8.01488	-0.766391	0.877244	0.382317	0.533615	OK	4	8	5	15	21	2
AGAP12P	0.525245	0.673149	3.54375	0.849345	NaN	Low	0	0	0	1	3	2
AGAP2	2.51989	-0.818364	1.29335	0.526898	0.668973	OK	2	2	0	3	1	3
AGAP2-AS1	116.97	-0.519315	0.236655	0.0282068	0.0709899	OK	6	2	8	9	16	4
AGAP3	1021.73	-0.316147	0.200504	0.114851	0.217383	OK	635	696	727	1385	2192	1437
AGAP4	76.9135	-0.146749	0.311642	0.63772	0.760188	OK	21	24	15	38	73	23
AGAP5	23.6866	-0.209277	0.448466	0.64075	0.762585	OK	4	8	14	22	41	14
AGAP6	131.248	0.153353	0.250924	0.541099	0.680496	OK	51	30	65	123	240	136
AGAP7P	7.71709	0.0360499	1.04976	0.972605	0.984078	OK	0	0	2	5	4	5
AGAP9	68.1203	0.460658	0.322496	0.153172	0.271538	OK	0	3	0	2	3	3
AGBL1	0	NaN	NaN	NaN	NaN	Low	0	2	0	1	2	0
AGBL1-AS1	1.03525	-0.932162	2.37609	0.69483	NaN	Low	0	2	2	6	4	1
AGBL2	5.6769	-2.88142	1.16789	0.0136173	0.0390701	OK	5	7	9	8	10	2
AGBL3	1.61446	0.126179	1.58827	0.93668	0.964536	OK	1	0	2	6	7	7
AGBL4	0	NaN	NaN	NaN	NaN	Low	0	0	0	0	0	0
AGBL4-IT1	0	NaN	NaN	NaN	NaN	Low	0	0	0	0	0	0
AGBL5	140.308	-0.626825	0.292169	0.0319191	0.0784164	OK	114	80	95	203	227	170
AGBL5-AS1	0	NaN	NaN	NaN	NaN	Low	0	0	0	0	1	0
AGER	46.6695	0.276167	0.336435	0.411724	0.563112	OK	25	32	40	67	181	90
AGFG1	898.825	0.81516	0.187922	1.44e-05	0.000111604	OK	414	421	549	1188	2586	1447
AGFG2	88.2034	-1.27978	0.310544	3.77e-05	0.000260595	OK	68	66	69	126	99	78
AGGF1	315.007	-0.0611274	0.19321	0.751716	0.845559	OK	189	179	255	493	674	364
AGK	322.803	-0.693382	0.187488	0.000217068	0.00119795	OK	185	189	218	430	787	475
AGL	321.975	1.09813	0.337022	0.00112072	0.00487165	OK	113	111	221	471	917	564
AGMAT	19.6255	-0.586502	0.517843	0.257387	0.402117	OK	10	10	20	39	29	25
AGMO	4.92858	-0.188277	0.926096	0.838899	0.904416	OK	2	3	6	11	6	6
AGO1	112.593	-0.673787	0.297769	0.023649	0.0615007	OK	90	82	77	144	187	117
AGO2	530.36	0.791435	0.190295	3.2e-05	0.000225271	OK	296	254	274	605	1707	880
AGO3	48.1729	0.25517	0.333423	0.44409	0.593088	OK	26	24	38	79	160	82
AGO4	122.53	-0.834683	0.367027	0.0229556	0.0599851	OK	101	84	76	173	226	98
AGPAT1	609.411	-0.742653	0.280296	0.00806025	0.025429	OK	380	413	328	630	852	530
AGPAT2	720.867	0.244311	0.176504	0.166307	0.289572	OK	357	406	490	893	1784	1298
AGPAT3	577.267	-0.761267	0.213714	0.000367931	0.00188557	OK	435	412	404	821	948	575
AGPAT4	85.5694	-0.619543	0.277503	0.0255776	0.0654553	OK	65	65	67	117	162	93
AGPAT4-IT1	1.30211	-1.33876	2.01321	0.506057	NaN	Low	1	1	0	4	3	0
AGPAT5	412.376	0.347046	0.292048	0.234709	0.375376	OK	156	196	335	678	964	628
AGPS	560.319	0.367198	0.266821	0.168762	0.292875	OK	272	306	448	996	1238	648
AGR2	258.775	-0.128674	0.276201	0.641307	0.763075	OK	115	148	231	485	592	303
AGR3	0	NaN	NaN	NaN	NaN	Low	0	0	0	0	1	0
AGRN	5259.6	-0.276362	0.211473	0.191265	0.32215	OK	3691	3508	3540	6865	11407	7315
AGRP	0	NaN	NaN	NaN	NaN	Low	0	1	0	0	0	0
AGT	0.231937	-2.0658	4.32289	0.632739	NaN	Low	0	0	1	0	0	0
AGTPBP1	102.626	-0.345551	0.342887	0.313565	0.462537	OK	55	56	101	190	222	86
AGTR1	0	NaN	NaN	NaN	NaN	Low	0	0	0	0	0	0
AGTR2	0	NaN	NaN	NaN	NaN	Low	0	0	0	0	0	0
AGTRAP	601.416	-0.471578	0.201245	0.019114	0.0517687	OK	339	375	542	784	1191	789
AGXT	0	NaN	NaN	NaN	NaN	Low	0	0	0	0	0	0
AGXT2	0	NaN	NaN	NaN	NaN	Low	0	0	0	0	0	0
AHCTF1	976.011	0.573284	0.173018	0.000921594	0.0041318	OK	442	511	515	1102	2386	1272
AHCTF1P1	4.23026	-1.15188	1.08279	0.287413	0.435188	OK	2	3	4	3	2	1
AHCY	3208.81	-0.178307	0.127611	0.162333	0.284169	OK	1750	1776	2526	4654	7115	4673
AHCYL1	815.9	-0.0809757	0.159884	0.612529	0.739652	OK	558	504	549	1154	1694	1052
AHCYL2	204.361	0.54424	0.191359	0.00445406	0.0156669	OK	113	98	124	240	588	363
AHDC1	398.57	-1.68496	0.273381	7.12e-10	1.29e-08	OK	357	312	320	537	386	241
AHI1	41.5969	-1.69184	0.596565	0.00456855	0.0159838	OK	22	26	28	50	83	37
AHNAK	14172	-1.02581	0.196943	1.9e-07	2.27e-06	OK	11162	10801	10259	21445	18590	11499
AHNAK2	6577.03	-1.56767	0.206724	3.37e-14	9.91e-13	OK	5033	4916	4895	10119	7279	4217
AHR	595.103	1.49149	0.196909	3.6e-14	1.06e-12	OK	222	248	262	642	1995	1095
AHRR	2.12271	2.42251	1.5593	0.120284	0.225011	OK	0	1	0	2	11	8
AHSA1	1970.92	-0.0663357	0.12508	0.59587	0.726325	OK	1069	1171	1580	2899	4477	2826
AHSA2P	267.199	-0.412508	0.194731	0.034146	0.082762	OK	109	108	195	326	417	200
AHSG	0.741827	-3.38062	2.82753	0.231849	NaN	Low	1	1	0	1	0	0
AHSP	0	NaN	NaN	NaN	NaN	Low	0	0	0	0	0	0
AICDA	0	NaN	NaN	NaN	NaN	Low	0	0	0	0	0	0
AIDA	924.096	1.11654	0.253086	1.03e-05	8.3e-05	OK	99	124	200	374	895	496
AIF1	0	NaN	NaN	NaN	NaN	Low	0	0	0	0	0	0
AIF1L	26.8944	-1.56841	0.428711	0.000253755	0.00137059	OK	17	21	25	48	30	15
AIFM1	462.932	-0.582298	0.162631	0.000342946	0.00177607	OK	298	297	370	708	882	492
AIFM2	75.8787	0.412712	0.287268	0.15081	0.268273	OK	39	41	36	104	228	142
AIFM3	13.2596	-0.211238	0.601288	0.725356	0.826716	OK	13	8	16	23	47	17
AIG1	349.123	0.500395	0.173859	0.004	0.0143294	OK	187	194	242	508	978	612
AIM2	10.8377	2.6326	0.736135	0.000348554	0.0017986	OK	1	4	4	3	49	42
AIMP1	674.825	0.824835	0.237836	0.000524184	0.00254454	OK	278	287	440	867	1813	1013
AIMP2	491.755	-0.494242	0.152959	0.00123272	0.00528699	OK	162	195	211	366	398	247
AIP	144.658	-0.2302	0.24368	0.34482	0.495667	OK	74	94	106	208	299	232
AIPL1	0.309524	-2.0658	4.32289	0.632739	NaN	Low	1	0	0	0	0	0
AIRE	0	NaN	NaN	NaN	NaN	Low	0	0	0	0	0	0
AIRN	0	NaN	NaN	NaN	NaN	Low	0	0	0	0	0	0
AJAP1	14.7013	-1.02644	0.616565	0.0959586	0.188736	OK	8	8	12	36	27	9
AJM1	4.30429	-2.2039	1.1462	0.0545052	0.120924	OK	1	7	5	8	4	2
AJUBA	1530.28	-0.268261	0.142221	0.0592633	0.129201	OK	1062	1111	1214	2450	2512	1421
AK1	400.592	-0.28874	0.257572	0.262285	0.407268	OK	268	268	267	467	857	582
AK2	1667.42	-0.376011	0.13353	0.00486372	0.0167923	OK	929	952	1205	2197	2935	1846
AK3	752.019	1.20764	0.316028	0.00013274	0.00077615	OK	244	272	468	1005	2182	1366
AK4	1501.19	0.693426	0.198931	0.000490747	0.00240824	OK	426	517	650	1388	2928	1769
AK5	0.11797	-1.97747	4.32453	0.647478	NaN	Low	0	0	0	1	0	0
AK6	291.013	1.31868	0.378563	0.000495138	0.002426	OK	50	38	137	274	676	473
AK7	0.766736	0.201208	2.2626	0.929139	NaN	Low	0	1	1	2	2	1
AK8	2.12589	0.926485	1.68471	0.582362	0.715076	OK	1	0	4	2	5	6
AK9	15.4122	-0.784542	0.563933	0.164166	0.286702	OK	11	8	18	25	26	13
AKAIN1	0	NaN	NaN	NaN	NaN	Low	0	0	0	0	0	0
AKAP1	338.363	-1.0973	0.214457	3.11e-07	3.55e-06	OK	240	258	280	498	499	251
AKAP10	218.007	-0.390503	0.221688	0.0781545	0.161051	OK	121	145	202	364	401	220
AKAP11	314.621	0.198619	0.251904	0.430422	0.580754	OK	169	160	247	547	660	413
AKAP12	482.263	3.24389	0.214961	1.87e-51	2.58e-49	OK	86	89	70	170	2646	1450
AKAP13	361.4	-0.580586	0.234982	0.0134822	0.0387676	OK	296	258	249	504	665	331
AKAP14	0	NaN	NaN	NaN	NaN	Low	0	0	0	3	1	1
AKAP17A	687.369	0.250577	0.170324	0.141244	0.254939	OK	345	307	484	907	1689	1165
AKAP2	1747.24	0.967802	0.146923	4.48e-11	9.62e-10	OK	1	1	2	1	3	3
AKAP3	11.3377	-1.1829	0.711487	0.0963986	0.189367	OK	15	8	8	12	15	11
AKAP4	0	NaN	NaN	NaN	NaN	Low	0	0	0	0	0	0
AKAP5	1.54635	1.47808	1.81451	0.415305	0.566401	OK	0	1	2	0	4	4
AKAP6	21.1694	-1.36128	0.535832	0.0110694	0.0329754	OK	14	23	16	44	31	9
AKAP7	32.396	2.7497	0.446277	7.21e-10	1.3e-08	OK	5	12	10	14	141	91
AKAP8	378.609	-0.0902912	0.179389	0.614736	0.740991	OK	235	198	309	549	910	489
AKAP8L	696.461	0.0826649	0.166658	0.619885	0.745198	OK	366	425	562	937	1758	1143
AKAP9	274.484	-0.492045	0.21969	0.0251086	0.0644438	OK	213	221	200	430	504	237
AKIP1	177.849	-0.75356	0.219039	0.000581062	0.00278368	OK	117	101	162	269	301	172
AKIRIN1	1438.3	0.988518	0.213606	3.7e-06	3.32e-05	OK	525	567	919	1797	4410	2812
AKIRIN2	517.547	0.763996	0.158006	1.33e-06	1.32e-05	OK	224	223	331	626	1682	975
AKNA	46.1843	-1.31432	0.399441	0.00100047	0.00442484	OK	35	37	35	60	53	37
AKNAD1	5.79215	-2.64701	1.17526	0.0243052	0.0628021	OK	3	5	13	13	1	3
AKR1A1	419.852	-0.369373	0.158438	0.0197351	0.053069	OK	263	255	362	667	984	558
AKR1B1	729.162	0.472123	0.168254	0.00501579	0.017204	OK	358	389	497	828	2032	1379
AKR1B10	154.429	-0.00150058	0.360547	0.996679	0.998203	OK	67	55	165	269	357	229
AKR1B15	0.727178	-0.610098	2.37845	0.797556	NaN	Low	1	1	1	4	3	3
AKR1C1	681.901	0.0333201	0.202523	0.869318	0.924157	OK	292	285	459	759	1204	746
AKR1C2	545.674	-0.265927	0.379072	0.482977	0.629151	OK	202	260	459	732	1015	672
AKR1C3	484.246	-0.142111	0.210468	0.49954	0.643002	OK	196	245	415	647	900	629
AKR1C4	0	NaN	NaN	NaN	NaN	Low	0	0	0	1	0	0
AKR1C6P	0	NaN	NaN	NaN	NaN	Low	0	0	0	0	0	0
AKR1C8P	0	NaN	NaN	NaN	NaN	Low	0	0	0	0	0	0
AKR1D1	0.301709	1.85993	4.15217	0.654195	NaN	Low	0	0	0	0	1	2
AKR1E2	3.34906	-1.30161	1.16737	0.264854	0.409945	OK	1	1	5	10	4	3
AKR7A2	341.123	-0.568493	0.164256	0.000538143	0.00260185	OK	206	212	295	520	612	389
AKR7A2P1	2.85079	0.891575	1.40879	0.526821	0.668973	OK	0	0	4	4	14	5
AKR7A3	2.26357	0.429635	1.47185	0.770362	0.857671	OK	3	2	0	1	10	5
AKR7L	1.22805	-0.898572	1.82538	0.622531	NaN	Low	3	2	0	3	2	1
AKT1	1658.31	-0.08592	0.193239	0.656587	0.773935	OK	960	1007	1088	2106	4096	2605
AKT1S1	766.693	-0.431786	0.21684	0.0464514	0.106522	OK	546	498	545	1004	1370	948
AKT2	900.804	-0.590804	0.18511	0.00141468	0.00596808	OK	608	597	675	1308	1595	1022
AKT3	126.015	0.38853	0.247183	0.11599	0.218999	OK	83	65	67	156	280	167
AKTIP	242.208	0.41995	0.32981	0.202908	0.336355	OK	95	93	196	351	395	234
ALAD	192.658	-1.09211	0.212197	2.65e-07	3.07e-06	OK	145	133	174	287	265	165
ALAS1	635.45	0.623003	0.152089	4.2e-05	0.000287223	OK	312	268	382	779	2016	1301
ALAS2	0	NaN	NaN	NaN	NaN	Low	0	2	0	0	4	0
ALB	0.262108	1.66879	4.17048	0.689051	NaN	Low	0	0	0	0	2	1
ALCAM	2213.66	1.00185	0.152457	4.99e-11	1.07e-09	OK	871	936	1247	2660	7383	4281
ALDH16A1	276.604	-0.388339	0.212361	0.0674484	0.143155	OK	197	147	228	418	529	379
ALDH18A1	837.593	-0.342637	0.132307	0.00960577	0.0293893	OK	533	504	689	1320	1588	986
ALDH1A1	16.4852	1.40338	0.586329	0.0166884	0.0463016	OK	10	8	4	13	55	40
ALDH1A2	2.94442	-1.12417	1.19406	0.346465	0.497259	OK	2	1	3	7	4	2
ALDH1A3	11740.5	0.774535	0.274962	0.00484922	0.016757	OK	1523	1698	3404	7645	16080	9744
ALDH1B1	376.923	-0.0260337	0.172444	0.88	0.929918	OK	199	187	286	576	864	532
ALDH1L1	8.52641	-1.3514	0.805069	0.0932272	0.184797	OK	5	2	13	10	7	7
ALDH1L1-AS1	0	NaN	NaN	NaN	NaN	Low	0	0	0	0	0	0
ALDH1L1-AS2	0.309524	-2.0658	4.32289	0.632739	NaN	Low	1	0	0	0	0	0
ALDH1L2	44.5566	-0.409111	0.372344	0.271879	0.417375	OK	41	35	28	58	74	52
ALDH2	793.342	0.326889	0.147403	0.0265785	0.0675985	OK	391	402	577	1054	2006	1396
ALDH3A1	630.436	-0.672572	0.445148	0.130816	0.240466	OK	188	215	938	1347	1110	774
ALDH3A2	727.861	-0.499775	0.162522	0.00210415	0.00828539	OK	440	473	635	1202	1340	728
ALDH3B1	28.8598	-0.67867	0.390275	0.0820429	0.16741	OK	15	18	31	52	54	33
ALDH3B2	101.066	-2.85975	0.324694	1.28e-18	5.13e-17	OK	82	93	92	167	49	31
ALDH4A1	411.093	-0.730409	0.192524	0.000148321	0.000858002	OK	277	204	368	728	711	468
ALDH5A1	31.8836	-0.0181893	0.440934	0.967095	0.980819	OK	16	23	14	58	79	39
ALDH6A1	64.9696	0.570123	0.301214	0.058391	0.127671	OK	18	34	39	80	166	96
ALDH7A1	1129.42	0.247372	0.151074	0.101543	0.197058	OK	580	628	856	1617	2810	1682
ALDH8A1	2.30173	1.25286	1.31859	0.342036	0.492746	OK	1	1	1	2	14	3
ALDH9A1	643.34	0.235809	0.218468	0.280422	0.426905	OK	305	293	508	991	1736	923
ALDOA	19927.4	-0.218305	0.193599	0.259483	0.404324	OK	12639	12369	14324	24490	43318	29315
ALDOB	0.354151	0.832709	4.04613	0.836944	NaN	Low	0	0	0	1	0	3
ALDOC	303.557	-0.630057	0.349692	0.0715848	0.15021	OK	233	246	187	304	517	373
ALG1	255.155	-0.700655	0.176623	7.28e-05	0.000460992	OK	118	95	133	266	235	138
ALG10	30.6724	0.143138	0.47629	0.763775	0.853142	OK	13	14	22	64	58	43
ALG10B	49.4442	0.585389	0.415326	0.158697	0.279135	OK	21	26	21	87	101	71
ALG11	69.3932	0.572103	0.301803	0.0580102	0.126997	OK	20	17	25	60	117	45
ALG12	256.203	-0.904205	0.223194	5.1e-05	0.000338909	OK	189	182	185	415	420	266
ALG13	295.336	1.11711	0.229167	1.09e-06	1.1e-05	OK	108	125	182	372	992	576
ALG14	97.2588	0.0457145	0.282273	0.871344	0.925367	OK	49	48	88	148	224	127
ALG1L	4.37166	-0.100522	1.22336	0.934512	0.963813	OK	3	0	1	1	8	4
ALG1L2	0	NaN	NaN	NaN	NaN	Low	0	1	0	1	0	0
ALG1L9P	0.412869	-2.63092	3.84705	0.494051	NaN	Low	1	1	0	2	0	0
ALG2	622.876	0.868961	0.245249	0.000395343	0.0020058	OK	232	238	397	868	1953	1144
ALG3	555.448	-0.854521	0.233279	0.000249189	0.00134917	OK	414	377	440	730	896	614
ALG5	372.262	0.380208	0.292	0.192889	0.32412	OK	151	158	321	611	1050	569
ALG6	104.987	0.430511	0.40661	0.2897	0.437388	OK	39	47	85	207	271	127
ALG8	250.097	-0.177054	0.217173	0.414919	0.566054	OK	142	162	182	448	560	301
ALG9	248.622	-0.00490545	0.172598	0.977326	0.987057	OK	153	151	181	345	550	322
ALK	0.231937	-2.0658	4.32289	0.632739	NaN	Low	1	2	1	1	0	0
ALKAL1	0.235941	-2.42003	4.31706	0.575089	NaN	Low	0	0	0	3	0	0
ALKAL2	0.116404	0.408756	4.28587	0.924019	NaN	Low	0	0	0	0	0	1
ALKBH1	124.007	0.14021	0.22749	0.537672	0.67815	OK	76	62	90	176	301	177
ALKBH2	142.508	0.428284	0.221785	0.053473	0.119037	OK	67	68	110	179	531	273
ALKBH3	190.441	-0.221937	0.242271	0.359631	0.510589	OK	128	126	129	258	405	295
ALKBH3-AS1	0.116404	0.408756	4.28587	0.924019	NaN	Low	0	0	0	2	1	4
ALKBH4	93.2279	-0.478704	0.273902	0.0805126	0.164878	OK	44	58	68	124	126	105
ALKBH5	760.355	0.221883	0.146323	0.129421	0.238416	OK	408	408	471	1048	1941	1224
ALKBH6	187.741	0.273711	0.233057	0.24022	0.382015	OK	111	121	172	305	512	389
ALKBH7	170.761	-0.210254	0.266398	0.429967	0.580289	OK	80	96	166	248	336	271
ALKBH8	100.855	0.124018	0.271869	0.64827	0.76827	OK	57	49	78	162	221	132
ALLC	0.261562	1.66564	4.17096	0.689641	NaN	Low	0	0	0	0	2	1
ALMS1	71.1033	-1.4409	0.339944	2.25e-05	0.000166926	OK	70	60	51	104	75	48
ALMS1-IT1	1.90658	0.140388	2.22291	0.949643	0.971339	OK	2	0	3	0	4	7
ALMS1P1	0	NaN	NaN	NaN	NaN	Low	0	0	0	0	1	0
ALOX12	10.0087	0.173131	0.785877	0.825635	0.894673	OK	11	10	3	12	33	21
ALOX12-AS1	0.654509	2.97323	3.15629	0.346193	NaN	Low	0	0	0	0	1	2
ALOX12B	1.10891	-4.00338	2.50389	0.10985	NaN	Low	2	0	1	3	3	0
ALOX12P2	17.5277	-0.928582	0.627338	0.138821	0.251808	OK	6	14	25	39	27	22
ALOX15	0.701832	-0.954007	2.72166	0.725945	NaN	Low	1	0	0	1	2	0
ALOX15B	462.538	-0.224898	0.188485	0.232797	0.372926	OK	285	266	407	659	972	742
ALOX15P1	0.231937	-2.0658	4.32289	0.632739	NaN	Low	1	2	2	1	4	1
ALOX5	2.1475	2.11601	1.54883	0.171876	0.297001	OK	0	1	2	3	14	5
ALOX5AP	2.88352	0.769676	1.37011	0.574279	0.708676	OK	1	2	3	0	8	6
ALOXE3	46.3871	-0.0411827	0.434603	0.924506	0.958286	OK	27	41	30	51	128	71
ALPG	0	NaN	NaN	NaN	NaN	Low	0	0	0	0	0	0
ALPI	0	NaN	NaN	NaN	NaN	Low	0	0	0	0	0	0
ALPK1	60.6328	-0.943558	0.29489	0.00137575	0.00582261	OK	39	47	61	96	88	53
ALPK2	0.217469	1.42289	4.18739	0.734004	NaN	Low	0	0	0	0	4	0
ALPK3	3.20169	-0.611426	1.13392	0.589738	0.721592	OK	2	3	3	4	3	5
ALPL	1.72794	2.04859	2.05944	0.319865	0.468856	OK	0	2	0	0	5	11
ALPP	0.11797	-1.97747	4.32453	0.647478	NaN	Low	0	0	0	1	0	0
ALS2	344.045	0.242082	0.157704	0.124775	0.231649	OK	213	211	241	493	754	468
ALS2CL	1757.13	-0.853597	0.128647	3.24e-11	7.13e-10	OK	1231	1201	1719	3200	3200	1920
ALS2CR12	1.13695	-0.158281	2.36166	0.946565	NaN	Low	0	2	1	2	5	0
ALX1	5.40164	0.53268	0.867423	0.539153	0.6792	OK	2	4	3	9	17	9
ALX3	8.94124	-0.539186	0.734796	0.463077	0.611537	OK	14	12	9	19	23	15
ALX4	0.63135	-1.64576	2.978	0.580511	NaN	Low	1	0	1	0	1	1
ALYREF	724.042	0.441862	0.205098	0.0312092	0.0770939	OK	268	291	479	880	1657	1114
AMACR	182.096	-0.0985577	0.19818	0.618967	0.744437	OK	7	9	12	20	16	16
AMBN	0	NaN	NaN	NaN	NaN	Low	0	0	0	0	0	0
AMBP	0	NaN	NaN	NaN	NaN	Low	0	0	0	0	0	0
AMBRA1	249.123	-0.616093	0.243926	0.0115457	0.0340651	OK	189	152	189	312	449	284
AMD1	943.533	1.25461	0.342165	0.000245735	0.00133461	OK	277	268	598	1233	3064	1831
AMDHD1	2.66909	0.700558	1.25393	0.576375	0.71027	OK	1	3	2	4	3	7
AMDHD2	44.7835	-1.591	0.436246	0.000265295	0.00142558	OK	27	34	71	71	54	39
AMELX	0	NaN	NaN	NaN	NaN	Low	0	0	0	0	0	0
AMELY	0	NaN	NaN	NaN	NaN	Low	0	0	0	0	0	0
AMER1	23.3864	-2.0512	0.522407	8.62e-05	0.000533038	OK	23	19	14	40	17	11
AMER2	0	NaN	NaN	NaN	NaN	Low	0	0	0	0	0	0
AMER3	0	NaN	NaN	NaN	NaN	Low	0	0	0	0	0	0
AMFR	734.566	0.293571	0.147894	0.0471427	0.107674	OK	416	473	487	1021	1594	1026
AMH	6.36863	1.54812	0.836266	0.0641357	0.137422	OK	3	5	4	7	28	17
AMHR2	0	NaN	NaN	NaN	NaN	Low	0	0	0	0	0	1
AMIGO1	6.48069	-2.65043	1.00013	0.00804739	0.0254125	OK	8	3	8	9	2	3
AMIGO2	820.093	-0.289794	0.224576	0.196911	0.329225	OK	407	402	699	1453	1727	935
AMIGO3	39.5323	-0.10597	0.394302	0.788119	0.869586	OK	24	24	34	42	91	64
AMMECR1	289.762	0.428522	0.261136	0.100799	0.195952	OK	142	152	183	485	671	406
AMMECR1L	485.156	0.277674	0.158641	0.0800611	0.164167	OK	260	247	345	683	1244	758
AMN	11.0446	-0.951469	0.91638	0.299135	0.447421	OK	8	5	28	30	13	21
AMN1	52.4749	0.0756341	0.457985	0.86883	0.924031	OK	21	21	45	117	104	74
AMOT	2.74728	0.373943	1.42796	0.79342	0.873534	OK	1	1	5	2	11	2
AMOTL1	1452.4	-0.148942	0.162834	0.360357	0.511316	OK	927	915	930	2075	3184	1882
AMOTL2	1232.58	0.887171	0.193343	4.46e-06	3.93e-05	OK	606	642	568	1270	3956	2388
AMPD1	0.0724897	0.0622114	4.30854	0.98848	NaN	Low	1	0	0	0	1	0
AMPD2	305.179	-1.19168	0.1991	2.16e-09	3.6e-08	OK	230	223	259	493	444	256
AMPD3	257.078	0.52902	0.206953	0.0105812	0.0317861	OK	135	105	180	353	752	428
AMPH	0.349212	2.06253	4.14952	0.619151	NaN	Low	0	0	0	0	0	3
AMT	21.5275	-0.47643	0.501315	0.341929	0.492683	OK	17	15	19	29	67	21
AMTN	28.1418	2.164	0.44233	9.97e-07	1.02e-05	OK	8	10	10	22	110	92
AMY1A	8.13296	-1.91835	0.809182	0.0177533	0.0486723	OK	0	0	0	0	0	0
AMY1B	0	NaN	NaN	NaN	NaN	Low	0	0	0	0	0	0
AMY1C	0	NaN	NaN	NaN	NaN	Low	0	0	0	0	0	0
AMY2A	0	NaN	NaN	NaN	NaN	Low	0	0	0	0	0	0
AMY2B	27.1006	0.783563	0.493613	0.112421	0.213796	OK	14	10	20	32	61	31
AMZ1	0.427884	-1.39282	3.87859	0.719515	NaN	Low	0	0	0	3	1	0
AMZ2	513.798	-0.0358351	0.153076	0.814907	0.887806	OK	300	327	393	737	1081	631
AMZ2P1	11.2516	0.280809	0.778798	0.718423	0.821391	OK	1	9	11	21	38	11
ANAPC1	483.279	-0.777578	0.221861	0.000456954	0.00226503	OK	319	278	255	589	584	342
ANAPC10	153.169	1.7204	0.291086	3.42e-09	5.51e-08	OK	46	42	64	158	472	260
ANAPC11	665.128	0.413112	0.188675	0.0285574	0.0716463	OK	301	333	499	821	1635	1307
ANAPC13	476.44	0.925319	0.354348	0.00901912	0.0278491	OK	138	162	343	610	1434	839
ANAPC15	374.112	0.0260286	0.170417	0.878607	0.92957	OK	50	40	72	106	173	92
ANAPC16	663.311	0.639908	0.230508	0.00550196	0.0185997	OK	249	274	452	864	1739	1079
ANAPC1P1	0	NaN	NaN	NaN	NaN	Low	0	0	0	0	0	0
ANAPC2	287.741	-0.219665	0.17781	0.216685	0.35335	OK	171	170	267	469	709	450
ANAPC4	215.875	0.201032	0.323021	0.533712	0.674508	OK	105	84	232	353	534	332
ANAPC5	1117.17	-0.386962	0.130882	0.00311088	0.0115495	OK	711	652	912	1840	2164	1310
ANAPC7	429.741	-0.393628	0.162013	0.0151152	0.0425983	OK	254	248	382	690	845	540
ANG	19.5858	0.425085	0.528973	0.421625	0.572174	OK	2	7	5	9	21	14
ANGEL1	134.926	-1.58925	0.292652	5.62e-08	7.3e-07	OK	123	91	106	214	130	96
ANGEL2	137.673	0.756439	0.301296	0.012052	0.0353137	OK	64	64	88	206	419	193
ANGPT1	0.273616	-0.372298	4.31573	0.931256	NaN	Low	0	0	1	0	1	0
ANGPT2	2.21262	1.92326	1.54304	0.212613	0.34862	OK	0	1	0	4	7	9
ANGPT4	0.0724897	0.0622114	4.30854	0.98848	NaN	Low	1	0	0	0	1	0
ANGPTL1	0.235941	-2.42003	4.31706	0.575089	NaN	Low	0	0	0	2	0	0
ANGPTL2	7.12356	2.51266	0.852822	0.00321612	0.0118758	OK	1	1	3	4	34	28
ANGPTL3	0	NaN	NaN	NaN	NaN	Low	0	0	1	1	0	0
ANGPTL4	4864.48	0.960229	0.250475	0.000126269	0.000743009	OK	1574	1548	3349	6216	15980	12166
ANGPTL5	0	NaN	NaN	NaN	NaN	Low	0	0	0	0	0	0
ANGPTL6	0.924832	2.30354	2.3165	0.320024	NaN	Low	0	0	0	0	11	12
ANGPTL7	0.641191	0.169529	2.77639	0.951311	NaN	Low	1	0	0	1	3	0
ANGPTL8	0	NaN	NaN	NaN	NaN	Low	0	2	3	0	1	0
ANHX	0	NaN	NaN	NaN	NaN	Low	0	0	0	0	0	0
ANK1	3.63881	-0.248199	1.0452	0.812296	0.886064	OK	1	4	3	6	6	6
ANK2	7.536	-0.382866	0.754248	0.611725	0.738949	OK	6	5	9	6	13	7
ANK3	128.578	-0.556862	0.226714	0.0140402	0.0401006	OK	104	104	105	213	178	131
ANKAR	4.16873	-0.455532	1.00934	0.651761	0.770427	OK	2	3	7	10	16	8
ANKDD1A	9.21739	1.05931	0.692618	0.126159	0.233757	OK	8	6	8	21	42	25
ANKDD1B	12.8467	0.542802	0.574059	0.344378	0.495418	OK	8	6	9	27	43	23
ANKEF1	180.218	-0.881823	0.229632	0.000122956	0.000725144	OK	121	130	163	371	309	151
ANKFN1	1.49313	-4.4517	2.11808	0.0355739	0.085547	OK	2	2	1	3	0	0
ANKFY1	562.521	0.105192	0.199579	0.598143	0.727854	OK	359	344	324	743	1432	807
ANKH	191.487	-0.245694	0.199637	0.218432	0.355422	OK	100	92	143	265	328	195
ANKHD1	312.642	0.602225	0.262979	0.0220206	0.0580093	OK	2	15	33	55	157	103
ANKHD1-EIF4EBP3	374.331	-1.93122	0.419401	4.13e-06	3.66e-05	OK	0	0	0	0	0	2
ANKIB1	586.006	0.539708	0.165822	0.00113495	0.00492375	OK	310	306	373	779	1652	888
ANKK1	6.4189	1.0954	0.792149	0.166721	0.290037	OK	2	2	4	7	28	16
ANKLE1	8.85704	-0.768649	0.819647	0.348357	0.499473	OK	13	3	8	14	15	11
ANKLE2	1450.31	0.745617	0.132765	1.95e-08	2.75e-07	OK	669	696	891	1862	4702	2997
ANKMY1	38.0371	-2.41435	0.411892	4.58e-09	7.24e-08	OK	29	31	38	58	21	14
ANKMY2	60.6875	0.118195	0.308878	0.701972	0.810062	OK	30	30	50	99	137	90
ANKRA2	103.73	0.685103	0.259285	0.0082352	0.0258654	OK	59	63	73	157	281	137
ANKRD1	4.99795	2.23521	1.09091	0.0404674	0.0949509	OK	0	1	1	7	25	16
ANKRD10	180.481	0.368224	0.225995	0.103241	0.199588	OK	93	114	124	235	599	298
ANKRD11	1179.47	-0.309295	0.20234	0.126366	0.234106	OK	706	662	564	1241	1631	1006
ANKRD12	181.631	0.782321	0.267413	0.00343888	0.0125802	OK	80	87	133	263	424	281
ANKRD13A	438.701	0.229622	0.151993	0.130855	0.240466	OK	264	258	296	597	1171	673
ANKRD13B	98.5837	-0.962046	0.309286	0.00186746	0.00749032	OK	85	77	89	136	167	101
ANKRD13C	267.077	0.913681	0.252027	0.000288588	0.00152674	OK	125	110	171	383	729	483
ANKRD13D	301.078	-0.492125	0.200497	0.0141072	0.0402335	OK	223	201	282	523	592	426
ANKRD16	52.8282	-0.141007	0.332165	0.671195	0.785618	OK	31	29	32	77	109	73
ANKRD17	872.525	-0.241624	0.154314	0.117397	0.22101	OK	665	591	636	1323	1576	960
ANKRD18A	27.659	0.144524	0.434097	0.739186	0.836673	OK	10	22	21	39	59	31
ANKRD18B	50.157	0.813883	0.322313	0.0115656	0.0341045	OK	36	31	24	52	146	107
ANKRD18CP	0.217469	1.42289	4.18739	0.734004	NaN	Low	0	0	0	1	0	0
ANKRD18DP	0.116404	0.408756	4.28587	0.924019	NaN	Low	0	0	0	0	0	1
ANKRD19P	7.50858	0.206782	0.74838	0.782313	0.865687	OK	6	3	10	18	32	23
ANKRD2	11.5379	-0.232989	0.708789	0.742372	0.838658	OK	11	3	13	10	29	20
ANKRD20A1	3.18946	3.08927	1.65371	0.0617513	0.133459	OK	0	0	0	0	0	0
ANKRD20A11P	0	NaN	NaN	NaN	NaN	Low	0	0	0	0	0	0
ANKRD20A12P	0.453254	0.437671	3.72798	0.906542	NaN	Low	0	0	0	1	2	0
ANKRD20A19P	0	NaN	NaN	NaN	NaN	Low	0	0	0	0	0	0
ANKRD20A2	1.25285	-4.26055	2.4668	0.0841395	NaN	Low	0	0	0	0	0	0
ANKRD20A3	0	NaN	NaN	NaN	NaN	Low	0	0	0	1	0	0
ANKRD20A4	0	NaN	NaN	NaN	NaN	Low	0	0	0	0	0	0
ANKRD20A4-ANKRD20A20P	0.453068	0.399845	3.72789	0.914585	NaN	Low	0	0	0	1	0	0
ANKRD20A5P	1.8873	1.02043	1.44832	0.481084	0.627308	OK	1	1	1	3	3	5
ANKRD20A8P	0.299925	-2.0658	4.32289	0.632739	NaN	Low	0	1	0	0	0	0
ANKRD20A9P	0	NaN	NaN	NaN	NaN	Low	0	0	0	0	0	0
ANKRD22	135.846	-0.739694	0.358915	0.0393112	0.0927367	OK	56	71	131	284	154	139
ANKRD23	14.6856	-0.813634	0.560671	0.14673	0.262461	OK	11	7	20	25	23	18
ANKRD24	2.01822	0.780931	1.50369	0.603523	0.73178	OK	2	0	2	3	3	6
ANKRD26	75.5389	0.228667	0.319893	0.474719	0.621772	OK	40	47	50	134	184	91
ANKRD26P1	0.302017	1.86129	4.15075	0.653848	NaN	Low	0	0	0	0	1	5
ANKRD26P3	0	NaN	NaN	NaN	NaN	Low	0	0	0	0	0	0
ANKRD27	396.387	-0.289535	0.165848	0.0808471	0.165408	OK	246	238	295	619	866	458
ANKRD28	259.706	-0.0491467	0.32676	0.880444	0.930048	OK	144	147	171	387	682	296
ANKRD29	128.155	0.10105	0.373636	0.786815	0.868878	OK	62	57	125	271	278	181
ANKRD30A	0	NaN	NaN	NaN	NaN	Low	0	0	0	0	0	0
ANKRD30B	0.262046	1.66844	4.17053	0.689117	NaN	Low	0	0	0	0	1	7
ANKRD30BL	0	NaN	NaN	NaN	NaN	Low	0	0	0	0	0	0
ANKRD30BP2	0	NaN	NaN	NaN	NaN	Low	0	0	0	0	0	0
ANKRD30BP3	0	NaN	NaN	NaN	NaN	Low	0	0	0	0	0	0
ANKRD31	1.49269	-4.51014	2.30794	0.0506792	0.114028	OK	0	1	3	4	1	0
ANKRD33	0	NaN	NaN	NaN	NaN	Low	0	0	0	0	0	0
ANKRD33B	39.2605	2.99009	0.526	1.31e-08	1.9e-07	OK	14	7	4	10	211	125
ANKRD34A	11.503	-2.52308	0.750164	0.000769983	0.00355444	OK	11	6	17	18	8	4
ANKRD34B	0	NaN	NaN	NaN	NaN	Low	0	0	0	0	0	0
ANKRD34C	0	NaN	NaN	NaN	NaN	Low	0	0	0	0	0	0
ANKRD34C-AS1	0	NaN	NaN	NaN	NaN	Low	0	0	0	0	0	0
ANKRD35	17.1087	-2.20301	0.612389	0.000321406	0.00168169	OK	8	9	26	41	13	8
ANKRD36	25.4024	-0.136381	0.466376	0.769959	0.857431	OK	17	9	11	24	31	17
ANKRD36B	33.1355	1.50464	0.429111	0.000454184	0.00225414	OK	7	6	7	14	18	15
ANKRD36BP1	26.6373	-0.280624	0.595856	0.63767	0.760185	OK	12	8	28	83	49	27
ANKRD36BP2	0.609387	-3.0232	3.5044	0.38831	NaN	Low	1	1	0	2	0	0
ANKRD36C	14.3523	0.38943	0.605781	0.520317	0.663176	OK	5	9	11	11	50	19
ANKRD37	83.9139	1.29893	0.377218	0.000574365	0.00275495	OK	8	11	24	48	114	75
ANKRD39	116.711	-0.138085	0.358811	0.700355	0.808957	OK	80	91	62	116	259	174
ANKRD40	322.991	0.0640273	0.172841	0.711055	0.81641	OK	192	182	203	454	809	436
ANKRD40CL	0	NaN	NaN	NaN	NaN	Low	0	0	0	0	0	0
ANKRD42	160.913	-0.308452	0.221522	0.163796	0.286279	OK	83	82	127	230	406	241
ANKRD44	10.0221	-0.607763	0.794062	0.444042	0.593088	OK	7	5	8	9	13	12
ANKRD44-IT1	0	NaN	NaN	NaN	NaN	Low	0	0	0	0	0	0
ANKRD45	1.05931	-0.212702	2.09395	0.919091	NaN	Low	0	1	1	2	4	0
ANKRD46	111.11	-0.335342	0.509629	0.510531	0.65367	OK	29	44	124	205	213	147
ANKRD49	88.1258	0.420048	0.348327	0.227855	0.366879	OK	37	44	69	152	234	115
ANKRD50	252.025	0.347816	0.307892	0.258615	0.403393	OK	114	114	184	453	594	337
ANKRD52	610.832	-1.49654	0.317428	2.42e-06	2.26e-05	OK	532	498	375	825	671	444
ANKRD53	2.45318	1.12993	1.328	0.394853	0.545878	OK	1	1	4	2	14	3
ANKRD54	292.913	-0.573422	0.215361	0.00775373	0.0246237	OK	168	201	233	399	538	309
ANKRD55	1.47602	4.15294	2.20745	0.0599277	0.130306	OK	0	0	0	0	6	9
ANKRD6	114.651	-0.0439609	0.238455	0.853733	0.914203	OK	74	73	82	134	200	112
ANKRD60	0	NaN	NaN	NaN	NaN	Low	0	0	0	0	0	0
ANKRD61	1.75696	0.780144	1.69739	0.645793	0.766213	OK	2	1	0	6	7	6
ANKRD62	0	NaN	NaN	NaN	NaN	Low	0	0	0	0	0	0
ANKRD62P1-PARP4P3	0.407968	-0.200915	3.90929	0.959011	NaN	Low	3	2	0	2	10	3
ANKRD63	0	NaN	NaN	NaN	NaN	Low	0	0	0	0	0	0
ANKRD65	146.519	-0.927297	0.227093	4.44e-05	0.000300793	OK	96	104	156	239	233	140
ANKRD66	0	NaN	NaN	NaN	NaN	Low	0	0	0	0	0	0
ANKRD7	1.36811	1.46258	1.70405	0.390728	0.541748	OK	1	0	1	1	6	2
ANKRD9	256.949	-0.542679	0.222508	0.0147312	0.0416881	OK	162	144	244	405	421	321
ANKS1A	304.569	-0.626309	0.219819	0.00438294	0.0154513	OK	222	209	204	455	569	314
ANKS1B	0.57751	-1.42341	3.50798	0.684917	NaN	Low	0	0	0	0	1	0
ANKS3	117.179	-0.0228849	0.264691	0.931102	0.962179	OK	79	62	101	174	282	185
ANKS4B	0	NaN	NaN	NaN	NaN	Low	0	0	0	0	0	0
ANKS6	197.137	-0.857164	0.221291	0.000107296	0.000645626	OK	157	131	181	352	325	255
ANKUB1	15.7885	0.488247	0.55437	0.378467	0.529746	OK	8	6	15	28	41	37
ANKZF1	372.736	-1.35067	0.194961	4.27e-12	1.04e-10	OK	318	279	372	684	511	303
ANLN	619.121	-0.127401	0.358186	0.722077	0.82425	OK	534	557	273	643	1263	625
ANO1	151.568	-0.402778	0.514686	0.43388	0.584286	OK	66	77	82	183	487	224
ANO10	422.267	-0.306027	0.154778	0.0480184	0.10915	OK	250	263	346	653	827	474
ANO2	0.656822	0.472697	2.39199	0.843345	NaN	Low	0	0	1	2	1	2
ANO3	0.11797	-1.97747	4.32453	0.647478	NaN	Low	0	0	0	1	0	0
ANO4	90.1225	0.188621	0.242437	0.436558	0.586437	OK	59	50	66	135	215	137
ANO5	0.262141	1.66897	4.17045	0.689016	NaN	Low	0	0	0	0	2	1
ANO6	786.173	0.455695	0.157157	0.00373625	0.0135046	OK	461	449	458	1024	1995	1148
ANO7	8.84226	-0.521844	0.757474	0.490869	0.635826	OK	14	8	13	17	20	22
ANO8	105.997	-1.05293	0.259858	5.08e-05	0.000338123	OK	79	77	97	217	142	109
ANO9	476.549	-0.256541	0.183034	0.161034	0.282456	OK	412	398	544	894	1478	974
ANOS1	24.7829	1.51993	0.475386	0.00138748	0.00586278	OK	13	7	11	28	61	58
ANP32A	1114.82	-0.182685	0.147224	0.214656	0.350981	OK	737	708	828	1550	2315	1287
ANP32A-IT1	0.409061	1.15929	3.7945	0.759971	NaN	Low	0	0	0	1	4	0
ANP32AP1	0.376916	0.080897	3.9124	0.983503	NaN	Low	0	0	1	2	1	0
ANP32B	1374.81	-0.202946	0.202492	0.316227	0.46511	OK	928	972	969	1649	2940	1708
ANP32C	1.16369	-4.13697	2.85711	0.147629	NaN	Low	1	0	3	1	2	0
ANP32D	0	NaN	NaN	NaN	NaN	Low	0	0	0	0	0	0
ANP32E	512.254	1.00585	0.226012	8.57e-06	7.05e-05	OK	217	249	263	671	1565	850
ANPEP	54.4877	-1.59972	0.403433	7.33e-05	0.00046385	OK	29	25	75	123	58	38
ANTXR1	215.242	-0.155223	0.252598	0.538882	0.679012	OK	147	131	140	258	504	275
ANTXR2	1096.62	1.77871	0.165659	6.81e-27	4.17e-25	OK	344	337	395	973	5110	2854
ANTXRL	0.231937	-2.0658	4.32289	0.632739	NaN	Low	0	0	1	0	0	0
ANTXRLP1	0	NaN	NaN	NaN	NaN	Low	0	0	0	0	0	0
ANXA1	34772.2	0.281384	0.224123	0.209302	0.344424	OK	14932	18655	28179	54950	84013	53171
ANXA10	15.123	-0.307378	0.851172	0.718007	0.821162	OK	1	8	14	52	45	14
ANXA11	2369.25	-0.461371	0.244425	0.0590829	0.128897	OK	1672	1796	1604	3118	4515	3126
ANXA13	0.648451	1.25316	3.31521	0.705428	NaN	Low	0	1	0	0	0	6
ANXA2	70073.8	-0.10212	0.141813	0.471462	0.618971	OK	40512	43334	50497	89315	156598	95390
ANXA2P1	0.679158	-0.831434	2.74625	0.762079	NaN	Low	0	1	0	2	2	0
ANXA2P2	639.854	0.848916	0.35831	0.0178257	0.0488452	OK	46	54	314	519	563	380
ANXA2P3	0.235941	-2.42003	4.31706	0.575089	NaN	Low	0	0	1	2	0	1
ANXA2R	1.06927	2.77997	2.1835	0.202957	NaN	Low	0	0	1	0	6	3
ANXA3	4462.61	0.409651	0.1479	0.00560941	0.018898	OK	2245	2509	3058	6486	11619	7144
ANXA4	1412.6	0.885482	0.218482	5.06e-05	0.000337047	OK	619	700	1011	1946	3784	2285
ANXA5	6316.72	0.857493	0.175808	1.07e-06	1.09e-05	OK	2722	2812	4082	8105	20562	11703
ANXA6	448.787	-0.805614	0.204756	8.34e-05	0.00051869	OK	237	248	444	927	767	460
ANXA7	1658.21	0.53949	0.188171	0.00414369	0.0147769	OK	789	843	1244	2220	4396	2518
ANXA8	7142.76	0.128098	0.13063	0.326782	0.476005	OK	281	277	225	366	729	485
ANXA8L1	3382.85	-0.184591	0.213984	0.388336	0.539335	OK	408	477	338	563	759	464
ANXA9	56.0619	-2.21094	0.401851	3.76e-08	5.02e-07	OK	48	46	98	197	70	52
AOAH	0.234376	-0.253578	4.28104	0.952767	NaN	Low	0	0	0	1	1	1
AOAH-IT1	0	NaN	NaN	NaN	NaN	Low	0	0	0	0	0	0
AOC1	9.88675	-2.87604	0.938421	0.0021784	0.00853962	OK	2	4	13	36	5	3
AOC2	29.4163	1.13258	0.417209	0.00663418	0.0216874	OK	17	14	12	33	137	72
AOC3	23.42	1.00326	0.793896	0.20633	0.340536	OK	21	10	4	12	66	56
AOC4P	0.428222	-0.486077	3.85313	0.899612	NaN	Low	0	1	0	0	0	1
AOX1	228.366	-0.166195	0.264968	0.530509	0.671756	OK	107	116	214	410	461	282
AOX3P-AOX2P	2.03575	-1.40838	1.52644	0.356186	0.507321	OK	2	2	2	2	5	2
AP1AR	215.257	1.24786	0.374657	0.000866402	0.00392871	OK	58	79	149	314	630	348
AP1B1	1237.65	-0.601784	0.224707	0.00740454	0.0237692	OK	851	848	804	1762	2109	1539
AP1B1P1	0	NaN	NaN	NaN	NaN	Low	0	0	0	0	0	0
AP1G1	889.267	0.368146	0.159915	0.021328	0.0565445	OK	472	485	547	1249	2327	1323
AP1G2	781.211	-0.448416	0.18581	0.0158087	0.0442986	OK	311	280	388	659	1075	665
AP1M1	616.951	-0.344736	0.184181	0.0612447	0.13256	OK	389	379	449	837	1314	817
AP1M2	1024.83	-0.375053	0.179713	0.036892	0.0881406	OK	643	660	776	1430	2160	1388
AP1S1	1262.79	-0.280741	0.1682	0.0951003	0.187509	OK	633	677	1098	1971	2504	1852
AP1S2	48.4287	1.57075	0.395347	7.09e-05	0.000452036	OK	12	13	26	48	189	97
AP1S3	644.232	0.760099	0.205508	0.000216757	0.00119749	OK	307	346	446	939	1491	910
AP2A1	1079.23	-0.855537	0.209283	4.35e-05	0.00029597	OK	779	709	767	1513	1576	977
AP2A2	660.576	-0.723541	0.155218	3.14e-06	2.85e-05	OK	447	414	537	1041	1125	718
AP2B1	2432.57	-0.459576	0.216585	0.0338443	0.0821448	OK	1803	1750	1525	3339	4503	2726
AP2M1	4651.84	-0.227113	0.177024	0.19951	0.332333	OK	2797	2900	3372	6014	10239	6694
AP2S1	1538.18	-0.201639	0.146586	0.168957	0.293078	OK	817	917	1267	2122	3362	2144
AP3B1	749.235	0.120503	0.191245	0.528632	0.670134	OK	392	402	563	1203	1751	1039
AP3B2	4.90581	2.61984	1.05676	0.0131701	0.0380579	OK	2	4	2	1	22	17
AP3D1	1525.83	-0.652662	0.17051	0.000129344	0.00075831	OK	1060	1003	1187	2241	2644	1737
AP3M1	543.131	-0.505724	0.172464	0.00336413	0.0123379	OK	335	340	466	917	939	544
AP3M2	113.062	-1.86794	0.252369	1.35e-13	3.72e-12	OK	92	88	104	215	84	69
AP3S1	1038.71	1.02345	0.353923	0.00383117	0.0137906	OK	285	343	721	1437	3221	1882
AP3S2	553.491	-0.238873	0.167095	0.152842	0.271081	OK	2	2	5	5	1	1
AP4B1	151.881	-0.179758	0.215627	0.404476	0.556005	OK	39	61	63	161	219	143
AP4B1-AS1	3.07374	-0.640798	1.37634	0.641514	0.76309	OK	0	2	2	2	4	0
AP4E1	207.31	0.0978307	0.224648	0.663211	0.779141	OK	120	130	141	322	479	236
AP4M1	143.393	-0.913009	0.223616	4.45e-05	0.00030114	OK	75	78	118	205	224	104
AP4S1	58.6038	0.186609	0.298152	0.531391	0.672512	OK	31	25	49	64	164	107
AP5B1	263.236	0.129487	0.219119	0.554559	0.692175	OK	144	170	166	322	632	441
AP5M1	262.092	0.411611	0.339049	0.224741	0.362979	OK	124	91	216	466	626	402
AP5S1	76.4626	-0.910977	0.273341	0.000859919	0.00390879	OK	45	40	74	136	125	74
AP5Z1	723.445	0.703496	0.16703	2.53e-05	0.00018416	OK	322	331	510	1004	2439	1663
APAF1	250.077	0.099599	0.234684	0.671277	0.785651	OK	104	92	159	333	438	190
APBA1	24.4448	-1.4427	0.513716	0.00497943	0.0171129	OK	18	23	21	31	18	22
APBA2	209.961	-0.473605	0.200897	0.0184008	0.0500893	OK	147	125	187	347	384	246
APBA3	113.542	-0.0493006	0.247077	0.841844	0.906349	OK	64	60	100	176	260	205
APBB1	16.4119	-0.727277	0.642067	0.257335	0.402075	OK	8	15	9	18	35	15
APBB1IP	0	NaN	NaN	NaN	NaN	Low	0	0	0	0	0	0
APBB2	472.179	0.836235	0.206089	4.96e-05	0.000331252	OK	290	201	257	526	1369	764
APBB3	33.2738	0.0152839	0.423076	0.971182	0.983062	OK	19	35	28	50	92	65
APC	291.704	0.035763	0.196234	0.855389	0.915222	OK	200	181	189	417	638	341
APC2	22.7586	-1.19194	0.51474	0.0205789	0.0549621	OK	33	32	55	99	68	45
APCDD1	0.781699	3.24416	2.79526	0.245807	NaN	Low	0	0	0	0	6	3
APCDD1L	19.6914	-0.441139	0.641785	0.491854	0.636496	OK	16	22	8	16	42	18
APCDD1L-DT	1.05263	-0.588294	2.18047	0.787313	NaN	Low	1	0	2	0	3	1
APCS	0	NaN	NaN	NaN	NaN	Low	0	0	0	0	0	0
APEH	864.453	-0.686807	0.160201	1.81e-05	0.000137464	OK	588	505	785	1421	1539	1014
APELA	0	NaN	NaN	NaN	NaN	Low	0	0	0	0	0	0
APEX1	1116.19	-0.286462	0.145305	0.048673	0.110351	OK	676	665	907	1642	2513	1385
APEX2	374.682	-0.36495	0.225036	0.104859	0.202046	OK	216	261	273	466	743	492
APH1A	1516.85	0.122089	0.134907	0.36547	0.516599	OK	792	879	1074	2041	3761	2350
APH1B	79.295	0.172948	0.304404	0.569931	0.70526	OK	37	37	60	135	187	110
API5	1228.34	0.330717	0.23402	0.157598	0.277638	OK	567	612	930	1967	2845	1640
APIP	141.534	0.625824	0.298743	0.0361836	0.0867224	OK	45	61	98	159	305	180
APLF	24.405	1.03405	0.47553	0.0296663	0.0739565	OK	10	9	16	39	65	42
APLN	27.2073	-0.0724904	0.757968	0.923808	0.957737	OK	28	24	8	9	60	36
APLNR	0	NaN	NaN	NaN	NaN	Low	0	0	0	0	0	0
APLP1	7.74641	0.39419	0.796028	0.620462	0.745664	OK	4	5	7	5	22	20
APLP2	7249.76	-0.190357	0.16159	0.238785	0.380272	OK	4975	4951	5110	9936	14423	8762
APMAP	995.574	-0.342045	0.132115	0.00962542	0.0294208	OK	572	550	814	1522	2064	1288
APOA1	1.61824	-0.90915	1.75882	0.60522	0.733118	OK	0	3	0	1	1	1
APOA1-AS	0.0724897	0.0622114	4.30854	0.98848	NaN	Low	0	0	0	0	1	0
APOA2	0.231937	-2.0658	4.32289	0.632739	NaN	Low	0	0	1	0	0	0
APOA4	0	NaN	NaN	NaN	NaN	Low	0	0	0	0	0	0
APOA5	0	NaN	NaN	NaN	NaN	Low	0	0	1	0	0	0
APOB	0.342796	-0.282533	4.12954	0.945453	NaN	Low	0	0	1	0	0	1
APOBEC1	0	NaN	NaN	NaN	NaN	Low	0	0	0	0	0	0
APOBEC2	1.00148	-2.341	3.16272	0.459187	NaN	Low	3	0	0	2	7	2
APOBEC3A	39.7419	3.12866	0.630274	6.91e-07	7.33e-06	OK	1	6	2	2	97	77
APOBEC3A_B	0.943763	-3.89222	3.67537	0.2896	NaN	Low	0	0	0	0	0	0
APOBEC3B	41.3083	1.18232	0.373301	0.0015391	0.00639008	OK	14	11	6	12	69	32
APOBEC3B-AS1	0.498417	0.413733	3.00809	0.890604	NaN	Low	1	0	0	0	0	0
APOBEC3C	225.924	-0.433117	0.298173	0.146343	0.261948	OK	151	178	126	287	447	331
APOBEC3D	2.34216	1.1051	1.34708	0.412005	0.563362	OK	2	0	1	3	6	5
APOBEC3F	36.9092	0.930891	0.438663	0.0338287	0.0821196	OK	14	15	27	25	141	111
APOBEC3G	16.9043	1.84339	0.650775	0.00461707	0.0161141	OK	3	7	6	7	55	50
APOBEC3H	0.987472	1.58454	2.01431	0.431491	NaN	Low	0	0	1	1	5	4
APOBEC4	0	NaN	NaN	NaN	NaN	Low	0	0	0	0	0	0
APOBR	2.65092	1.78591	1.38758	0.198071	0.330567	OK	2	0	1	1	9	9
APOC1	16.7225	0.802886	0.529312	0.129305	0.238231	OK	7	11	9	18	50	43
APOC1P1	0	NaN	NaN	NaN	NaN	Low	0	0	0	0	0	0
APOC2	0.217469	1.42289	4.18739	0.734004	NaN	Low	0	0	0	0	0	0
APOC3	0	NaN	NaN	NaN	NaN	Low	0	0	0	0	0	0
APOC4	0	NaN	NaN	NaN	NaN	Low	0	0	0	0	0	0
APOC4-APOC2	0	NaN	NaN	NaN	NaN	Low	0	0	0	0	0	0
APOD	15.0052	0.55054	0.525076	0.29441	0.442266	OK	6	6	11	20	46	27
APOE	366.837	0.0557041	0.456984	0.902982	0.944868	OK	104	122	417	682	660	664
APOF	0.144979	0.849117	4.23834	0.841213	NaN	Low	0	0	0	0	2	0
APOH	0	NaN	NaN	NaN	NaN	Low	0	0	0	0	0	0
APOL1	319.363	3.91279	0.364197	6.35e-27	3.9e-25	OK	48	39	25	54	1969	1373
APOL2	691.797	2.67059	0.210007	4.78e-37	4.2e-35	OK	155	151	163	296	3830	2547
APOL3	6.67905	4.00039	1.12416	0.000372912	0.00190676	OK	0	0	1	3	33	32
APOL4	5.80754	0.247318	1.52945	0.871539	0.925367	OK	7	6	0	0	10	14
APOL5	0	NaN	NaN	NaN	NaN	Low	0	0	0	0	1	1
APOL6	461.477	4.29838	0.243253	7.09e-70	1.34e-67	OK	31	52	42	109	2363	1312
APOLD1	11.3381	-0.465638	0.675721	0.490762	0.635815	OK	10	5	10	15	27	7
APOM	6.1946	1.1621	0.90693	0.20007	0.332949	OK	2	2	5	8	17	19
APOO	141.298	-0.152889	0.265056	0.564062	0.700477	OK	77	75	145	199	308	196
APOOL	137.652	0.176645	0.274374	0.519698	0.66257	OK	55	48	98	209	330	187
APOOP5	0.0724897	0.0622114	4.30854	0.98848	NaN	Low	0	0	0	0	1	0
APOPT1	317.297	0.708854	0.199596	0.000383128	0.00195265	OK	149	134	218	453	1015	595
APP	11888.4	0.157289	0.119783	0.189144	0.319466	OK	6630	6869	8551	16279	28470	16376
APPBP2	217.813	0.10027	0.295102	0.734021	0.832953	OK	115	94	189	373	474	273
APPL1	350.413	0.824451	0.226982	0.000280984	0.00149709	OK	132	137	195	438	876	509
APPL2	93.6022	-0.184177	0.2943	0.531438	0.672512	OK	72	69	64	144	226	108
APRT	1292.01	0.0285502	0.218819	0.896191	0.940328	OK	614	596	1161	2052	3082	2233
APTR	55.0192	-0.0196473	0.307848	0.949112	0.971037	OK	26	25	32	74	124	72
APTX	431.529	0.0118517	0.16771	0.943662	0.96798	OK	243	228	351	672	1029	614
AQP1	0.70595	-1.74712	2.93048	0.55105	NaN	Low	1	1	0	0	1	0
AQP10	5.68546	-0.182606	0.918505	0.842414	0.906605	OK	7	1	3	8	12	9
AQP11	1.06081	0.0442689	2.3593	0.98503	NaN	Low	0	0	2	3	8	0
AQP12A	0	NaN	NaN	NaN	NaN	Low	0	0	0	0	0	0
AQP12B	0	NaN	NaN	NaN	NaN	Low	0	0	0	0	0	0
AQP2	0	NaN	NaN	NaN	NaN	Low	0	0	0	0	0	0
AQP3	963.558	-1.53357	0.178122	7.33e-18	2.76e-16	OK	661	696	931	1549	946	713
AQP4	0	NaN	NaN	NaN	NaN	Low	0	0	0	0	0	0
AQP4-AS1	0.0724897	0.0622114	4.30854	0.98848	NaN	Low	0	0	0	0	1	0
AQP5	15.445	-1.62116	1.02011	0.112015	0.213222	OK	1	3	28	54	15	11
AQP6	1.46218	0.938097	1.75459	0.592891	0.724322	OK	1	1	0	1	2	5
AQP7	0.353187	-0.442529	4.08617	0.913758	NaN	Low	0	0	2	0	0	1
AQP7P1	0.967641	-1.16111	2.01895	0.56522	NaN	Low	1	0	0	3	3	0
AQP7P3	1.74323	-0.562063	1.6844	0.738615	0.836508	OK	2	1	0	1	4	1
AQP8	0.471453	2.52329	3.48164	0.46861	NaN	Low	0	0	0	0	5	1
AQP9	1.0889	-0.789644	2.13009	0.710854	NaN	Low	0	1	2	1	3	0
AQR	414.51	0.247136	0.180468	0.170868	0.295614	OK	225	253	297	588	1049	549
AR	0	NaN	NaN	NaN	NaN	Low	0	0	0	0	0	0
ARAF	279.358	-0.727168	0.270417	0.0071653	0.0231192	OK	192	188	196	380	503	375
ARAP1	710.554	-0.670933	0.168875	7.1e-05	0.000452036	OK	453	445	556	1008	1265	792
ARAP1-AS2	1.65067	-4.68026	2.11558	0.0269469	0.0683364	OK	2	1	1	2	1	0
ARAP2	263.151	1.15213	0.213028	6.36e-08	8.19e-07	OK	98	122	142	312	821	521
ARAP3	229.902	-1.53567	0.257533	2.48e-09	4.1e-08	OK	175	196	171	372	277	154
ARC	136.373	9.96639	1.04864	2.02e-21	9.58e-20	OK	0	0	0	1	802	697
ARCN1	1799.07	0.376669	0.149496	0.011749	0.0345384	OK	961	937	1215	2495	4638	2549
AREG	3250.49	0.407329	0.245905	0.0976312	0.19126	OK	129	120	290	568	579	376
AREL1	434.847	-0.314838	0.181911	0.083501	0.169843	OK	271	262	319	677	971	475
ARF1	5752.57	0.0749908	0.141012	0.594861	0.72532	OK	3123	3222	3924	7253	14296	9021
ARF3	2148.7	-0.144408	0.148434	0.330616	0.480432	OK	1248	1290	1486	2925	4936	2932
ARF4	3857.75	1.25317	0.307435	4.58e-05	0.000309155	OK	1066	1267	2314	5034	13587	7843
ARF4-AS1	1.27832	1.09737	1.72176	0.523895	NaN	Low	0	1	2	7	6	4
ARF5	1945.18	0.0758597	0.170529	0.656428	0.77388	OK	1002	1059	1490	2402	4687	3302
ARF6	1583.12	0.891333	0.256351	0.000507044	0.00247739	OK	538	657	1034	2233	4730	2915
ARFGAP1	840.16	-0.404468	0.149387	0.00677884	0.0220579	OK	484	530	715	1312	1718	1150
ARFGAP2	590.595	-0.541247	0.177522	0.0022968	0.00893656	OK	383	349	467	857	1042	688
ARFGAP3	444.381	0.503262	0.240738	0.0365734	0.0874857	OK	200	205	341	685	1170	682
ARFGEF1	539.614	-0.360657	0.169699	0.0335636	0.0816525	OK	339	343	428	928	1013	587
ARFGEF2	397.216	0.298667	0.178544	0.0943679	0.186436	OK	218	234	279	596	927	531
ARFGEF3	114.78	0.360939	0.329392	0.273178	0.418674	OK	86	75	46	130	274	176
ARFIP1	440.429	0.908165	0.305197	0.00292355	0.0109628	OK	159	166	276	657	1322	758
ARFIP2	680.742	-0.0254895	0.144805	0.860273	0.91835	OK	371	385	551	1048	1634	1096
ARFRP1	445.368	-0.430853	0.175803	0.014255	0.0405742	OK	247	285	383	668	864	598
ARG1	0.11797	-1.97747	4.32453	0.647478	NaN	Low	0	0	2	1	4	0
ARG2	229.719	1.20378	0.196395	8.82e-10	1.57e-08	OK	90	84	108	210	820	458
ARGFX	0	NaN	NaN	NaN	NaN	Low	0	0	0	0	0	0
ARGFXP2	0.11797	-1.97747	4.32453	0.647478	NaN	Low	0	0	0	1	0	0
ARGLU1	512.787	0.652523	0.162577	5.98e-05	0.000390599	OK	269	288	368	747	1668	942
ARHGAP1	770.07	-0.966163	0.271524	0.000373261	0.00190793	OK	616	561	502	1021	1196	731
ARHGAP10	153.301	-0.558701	0.256909	0.0296525	0.0739337	OK	117	117	120	197	265	176
ARHGAP11A	189.712	0.410837	0.284141	0.148208	0.264714	OK	144	112	96	226	475	221
ARHGAP11B	17.3457	-1.68787	0.811711	0.0375806	0.0894054	OK	11	5	9	14	29	8
ARHGAP12	229.331	0.583621	0.294694	0.0476551	0.108547	OK	102	92	187	335	617	350
ARHGAP15	0.352243	0.802927	4.05309	0.842965	NaN	Low	0	0	0	1	0	2
ARHGAP17	359.822	-0.249366	0.26983	0.355403	0.506572	OK	283	263	218	460	795	511
ARHGAP18	144.834	-0.146306	0.268069	0.585218	0.717737	OK	91	73	116	258	293	153
ARHGAP19	78.7483	-0.897994	0.320943	0.00514222	0.0175801	OK	46	60	46	87	103	62
ARHGAP19-SLIT1	0	NaN	NaN	NaN	NaN	Low	0	0	0	0	0	0
ARHGAP20	14.3197	6.72686	1.15668	6.04e-09	9.29e-08	OK	0	0	1	0	88	63
ARHGAP21	1359.4	0.407417	0.187599	0.0298755	0.0743823	OK	795	737	725	1455	3486	1793
ARHGAP22	128.911	-0.270067	0.219028	0.217566	0.354321	OK	84	78	102	183	281	176
ARHGAP22-IT1	0	NaN	NaN	NaN	NaN	Low	0	0	0	0	0	0
ARHGAP23	1156.17	-0.327868	0.284919	0.249838	0.393843	OK	887	873	679	1291	2208	1485
ARHGAP24	45.6324	0.0105439	0.37396	0.977506	0.987062	OK	27	36	38	52	104	49
ARHGAP25	210.105	1.73303	0.197368	1.62e-18	6.43e-17	OK	65	58	97	193	1011	597
ARHGAP26	107.785	-0.138534	0.228573	0.54446	0.683048	OK	71	65	73	163	246	140
ARHGAP26-AS1	0.726999	3.12732	2.95122	0.289295	NaN	Low	0	0	0	0	7	7
ARHGAP26-IT1	0	NaN	NaN	NaN	NaN	Low	0	0	0	0	0	0
ARHGAP27	666.433	-0.0177101	0.169494	0.916782	0.952888	OK	349	375	565	1087	1667	1112
ARHGAP27P1	149.584	-0.121336	0.262391	0.643777	0.765048	OK	82	75	151	274	350	228
ARHGAP27P1-BPTFP1-KPNA2P3	126.979	0.440216	0.310153	0.155797	0.275298	OK	50	47	106	226	478	260
ARHGAP27P2	0.231937	-2.0658	4.32289	0.632739	NaN	Low	0	0	1	0	0	0
ARHGAP28	1.42659	-0.10844	1.56811	0.944868	0.968732	OK	1	1	1	2	2	2
ARHGAP29	562.267	0.483268	0.279632	0.0839477	0.170509	OK	270	232	423	928	1330	832
ARHGAP30	15.9583	-1.649	0.625639	0.00839617	0.0262503	OK	13	18	8	24	18	11
ARHGAP31	47.7676	-0.223418	0.429694	0.603102	0.731623	OK	39	31	32	48	126	50
ARHGAP31-AS1	0.299925	-2.0658	4.32289	0.632739	NaN	Low	0	1	0	0	0	0
ARHGAP32	367.962	-0.75326	0.219956	0.000615704	0.00292823	OK	292	279	237	631	560	324
ARHGAP33	17.3845	-1.45758	0.718557	0.0425107	0.0987874	OK	16	21	11	13	20	13
ARHGAP35	473.233	-1.29751	0.304041	1.98e-05	0.000148827	OK	444	391	299	620	547	354
ARHGAP36	0	NaN	NaN	NaN	NaN	Low	0	0	0	0	0	0
ARHGAP39	128.066	0.0452886	0.252877	0.857864	0.916528	OK	76	80	91	144	306	197
ARHGAP4	4.87213	1.08206	0.953761	0.256575	0.401167	OK	3	2	1	5	27	9
ARHGAP40	132.516	-1.29818	0.221285	4.45e-09	7.05e-08	OK	91	109	141	241	206	114
ARHGAP42	50.1864	0.559119	0.34672	0.106833	0.205221	OK	20	26	35	77	120	85
ARHGAP44	18.4378	-0.182668	0.500258	0.715002	0.819057	OK	11	12	10	32	34	25
ARHGAP45	94.182	-0.137335	0.259771	0.597029	0.727174	OK	61	61	74	125	208	147
ARHGAP5	644.122	1.11231	0.303209	0.00024401	0.00132661	OK	236	242	387	905	2042	973
ARHGAP5-AS1	56.6723	0.593146	0.324359	0.0674484	0.143155	OK	21	36	30	75	174	99
ARHGAP6	0.924612	1.01912	2.10748	0.628691	NaN	Low	1	0	0	1	2	3
ARHGAP8	331.974	-0.190638	0.218752	0.383492	0.534685	OK	0	1	0	1	2	4
ARHGAP9	1.49494	0.50461	1.65614	0.760601	0.851522	OK	0	1	3	3	5	2
ARHGDIA	4710.18	-0.340679	0.271128	0.208925	0.344083	OK	3192	3272	2872	5279	9180	6474
ARHGDIB	1222.34	-0.168642	0.24488	0.491029	0.635847	OK	833	848	794	1481	2624	1462
ARHGDIG	0.545036	1.0939	2.86001	0.702104	NaN	Low	0	0	1	0	1	2
ARHGEF1	1237.97	-0.177872	0.169508	0.294018	0.442027	OK	764	789	839	1843	2964	1914
ARHGEF10	322.74	-0.558077	0.218009	0.0104708	0.0315087	OK	262	213	240	470	588	321
ARHGEF10L	251.342	-0.532295	0.18728	0.00447985	0.01574	OK	147	171	209	399	481	286
ARHGEF11	261.666	-0.449774	0.247633	0.0693256	0.146324	OK	208	201	175	359	532	309
ARHGEF12	924.7	0.114953	0.178417	0.519384	0.662309	OK	599	571	550	1401	1960	1251
ARHGEF15	0	NaN	NaN	NaN	NaN	Low	0	0	0	0	0	0
ARHGEF16	257.002	-0.953993	0.206962	4.04e-06	3.59e-05	OK	185	176	247	433	342	268
ARHGEF17	170.145	-1.81082	0.283656	1.73e-10	3.41e-09	OK	141	136	138	252	169	84
ARHGEF18	921.623	0.496462	0.179646	0.00571749	0.0191778	OK	506	448	557	1092	2639	1816
ARHGEF19	43.6692	-1.11315	0.361024	0.00204708	0.0081033	OK	36	33	34	75	62	42
ARHGEF2	488.717	-0.0656841	0.171149	0.701139	0.809398	OK	297	270	334	686	1211	707
ARHGEF25	1.37157	0.28888	1.97532	0.883728	0.932666	OK	1	0	0	4	2	3
ARHGEF26	20.7298	-0.293584	0.480395	0.541113	0.680496	OK	14	16	12	29	32	29
ARHGEF26-AS1	0.53894	-0.0993957	2.95344	0.973153	NaN	Low	0	1	0	1	2	0
ARHGEF28	525.21	-0.0938898	0.161244	0.560375	0.697275	OK	353	332	366	737	1085	728
ARHGEF3	517.746	1.09612	0.192672	1.28e-08	1.85e-07	OK	212	210	276	637	1573	1039
ARHGEF3-AS1	0	NaN	NaN	NaN	NaN	Low	0	0	0	0	0	0
ARHGEF33	2.02701	-3.43554	1.86176	0.0649919	0.139011	OK	2	1	1	4	2	0
ARHGEF34P	96.625	-0.700633	0.413651	0.0903077	0.180443	OK	18	22	20	33	71	59
ARHGEF35	364.742	1.29015	0.224042	8.49e-09	1.27e-07	OK	15	29	48	116	429	291
ARHGEF37	212.042	-1.69994	0.252339	1.62e-11	3.72e-10	OK	184	155	176	339	185	143
ARHGEF38	4.51058	3.63028	1.36516	0.00783176	0.0248364	OK	0	2	0	2	11	13
ARHGEF38-IT1	0.306864	0.49258	3.46965	0.887105	NaN	Low	0	0	0	1	3	2
ARHGEF39	44.6963	-0.566757	0.45982	0.217738	0.354547	OK	27	23	14	35	47	24
ARHGEF4	530.96	-1.55825	0.17103	8.16e-20	3.49e-18	OK	423	403	526	996	589	409
ARHGEF40	160.499	-0.915124	0.274953	0.000873815	0.00395367	OK	123	107	125	200	246	147
ARHGEF5	615.774	-0.29947	0.246005	0.223478	0.36157	OK	139	128	165	295	699	436
ARHGEF6	8.99402	-0.36294	0.667385	0.586562	0.719105	OK	6	5	7	14	14	12
ARHGEF7	447.689	-0.404614	0.197696	0.0406924	0.0953796	OK	323	281	324	674	945	488
ARHGEF7-AS1	0	NaN	NaN	NaN	NaN	Low	0	0	0	0	0	0
ARHGEF7-AS2	0	NaN	NaN	NaN	NaN	Low	0	0	0	0	0	0
ARHGEF9	95.5476	-0.684453	0.269331	0.0110439	0.0329118	OK	66	64	84	145	190	76
ARHGEF9-IT1	0	NaN	NaN	NaN	NaN	Low	0	0	0	0	0	0
ARID1A	684.178	-1.04	0.322857	0.00127631	0.00544572	OK	619	600	398	816	933	553
ARID1B	354.364	0.175085	0.168648	0.299193	0.447465	OK	234	224	288	480	714	389
ARID2	176.441	-0.322813	0.307937	0.294497	0.442294	OK	109	107	114	233	432	203
ARID3A	94.263	-0.732695	0.352569	0.0376943	0.0895945	OK	87	72	54	117	153	92
ARID3B	161.305	0.57353	0.31292	0.0668274	0.142125	OK	90	80	64	123	473	283
ARID3C	0.116404	0.408756	4.28587	0.924019	NaN	Low	0	0	0	0	1	1
ARID4A	125.957	1.07654	0.257621	2.93e-05	0.000208613	OK	55	52	62	165	428	239
ARID4B	469.491	1.59025	0.19848	1.13e-15	3.66e-14	OK	172	164	246	463	1629	914
ARID5A	233.79	3.28854	0.291506	1.63e-29	1.14e-27	OK	43	35	37	68	1252	1014
ARID5B	191.262	1.29206	0.206925	4.26e-10	7.92e-09	OK	81	82	80	193	652	412
ARIH1	574.215	0.224733	0.163326	0.16883	0.292927	OK	297	288	409	846	1424	852
ARIH2	629.345	0.13301	0.146929	0.365322	0.51655	OK	372	371	421	832	1409	862
ARIH2OS	3.54307	0.195951	1.06621	0.854184	0.914437	OK	1	3	3	1	8	5
ARL1	819.176	1.16033	0.2391	1.22e-06	1.22e-05	OK	329	356	509	1101	2296	1325
ARL10	10.6803	-0.924266	0.695428	0.183828	0.312773	OK	11	7	8	13	12	11
ARL11	2.62683	-0.400787	1.33248	0.763579	0.853062	OK	2	1	4	1	3	4
ARL13A	0	NaN	NaN	NaN	NaN	Low	0	0	1	1	2	0
ARL13B	94.2287	1.00792	0.252437	6.53e-05	0.000421731	OK	50	52	52	92	283	154
ARL14	47.1293	2.3826	0.424931	2.06e-08	2.88e-07	OK	9	7	19	36	197	138
ARL14EP	165.828	0.349359	0.306642	0.254575	0.39907	OK	80	81	154	269	398	257
ARL14EPL	0.116404	0.408756	4.28587	0.924019	NaN	Low	0	1	0	0	0	1
ARL15	90.4466	0.597614	0.39916	0.134346	0.24557	OK	33	49	89	156	283	139
ARL16	277.996	0.18429	0.19269	0.338867	0.489527	OK	120	144	236	374	740	453
ARL17A	87.4354	-0.5482	0.507704	0.280248	0.426723	OK	5	9	8	9	13	10
ARL17B	46.8028	-1.13598	0.392123	0.00376749	0.0136019	OK	3	4	5	4	11	2
ARL2	311.736	-0.288707	0.232804	0.214927	0.351278	OK	85	78	90	153	317	217
ARL2-SNX15	0	NaN	NaN	NaN	NaN	Low	0	0	0	0	0	0
ARL2BP	738.434	0.136633	0.212118	0.519486	0.662385	OK	370	349	579	1207	1718	1064
ARL3	169.48	0.019365	0.235332	0.934418	0.963779	OK	112	96	131	188	403	237
ARL4A	294.114	1.70817	0.274305	4.75e-10	8.77e-09	OK	73	73	134	263	993	603
ARL4C	1215.23	-0.301552	0.216235	0.163148	0.2854	OK	591	636	1107	2065	2393	1451
ARL4D	609.083	0.131304	0.199482	0.510391	0.653545	OK	266	375	463	730	1507	989
ARL5A	425.049	1.50717	0.384721	8.95e-05	0.000551123	OK	104	119	294	545	1240	788
ARL5B	679.012	3.19564	0.39684	8.1e-16	2.65e-14	OK	63	104	145	448	2880	1644
ARL5C	0	NaN	NaN	NaN	NaN	Low	0	0	0	0	0	0
ARL6	71.4009	0.0064921	0.31696	0.983659	0.990335	OK	31	30	57	112	201	115
ARL6IP1	1463.94	1.29099	0.19896	8.66e-11	1.81e-09	OK	495	569	793	1580	5094	3053
ARL6IP4	1121.35	-0.0160116	0.237847	0.946328	0.969197	OK	655	704	824	1378	2670	1857
ARL6IP5	1957.59	0.879521	0.297114	0.00307428	0.011438	OK	669	774	1391	2790	5467	3362
ARL6IP6	155.908	1.34924	0.230849	5.08e-09	7.96e-08	OK	63	94	85	145	421	271
ARL8A	554.947	0.444001	0.178967	0.0131046	0.0379105	OK	262	275	336	601	1428	936
ARL8B	1305.29	0.833563	0.342926	0.015068	0.0424959	OK	413	435	966	1989	3794	2336
ARL9	16.1126	0.73143	0.517929	0.157885	0.277988	OK	12	9	10	20	50	32
ARLNC1	0.188667	-0.564885	4.30603	0.895629	NaN	Low	0	0	0	1	1	0
ARMC1	411.824	0.97415	0.335912	0.00373143	0.0134932	OK	148	145	304	610	1107	671
ARMC10	379.379	0.440387	0.365694	0.228494	0.367634	OK	80	120	237	541	784	525
ARMC12	2.83668	-0.876768	1.3415	0.513387	0.656526	OK	2	0	5	5	8	4
ARMC2	11.3993	-1.88755	0.759859	0.0129886	0.0376443	OK	9	5	23	21	13	7
ARMC2-AS1	0	NaN	NaN	NaN	NaN	Low	0	0	0	0	0	0
ARMC3	0.11797	-1.97747	4.32453	0.647478	NaN	Low	0	0	0	1	0	0
ARMC4	0.116404	0.408756	4.28587	0.924019	NaN	Low	0	0	0	0	0	1
ARMC4P1	0	NaN	NaN	NaN	NaN	Low	0	0	0	0	0	0
ARMC5	192.144	0.677164	0.225884	0.00271898	0.0103212	OK	104	70	124	239	564	395
ARMC6	365.219	-0.635509	0.162493	9.19e-05	0.000563852	OK	200	202	297	560	635	401
ARMC7	103.997	-0.581651	0.29629	0.0496332	0.11214	OK	60	52	100	155	158	140
ARMC8	343.252	0.404082	0.237148	0.0883953	0.177434	OK	164	183	251	547	814	498
ARMC9	148.227	-0.449828	0.22674	0.0472677	0.107865	OK	106	91	120	241	296	174
ARMCX1	154.798	0.777821	0.336002	0.0206167	0.0550444	OK	55	52	117	234	463	277
ARMCX2	356.846	-0.524739	0.245636	0.0326594	0.0798481	OK	173	207	342	668	637	393
ARMCX3	303.62	0.282978	0.309416	0.360424	0.511365	OK	129	133	274	493	686	442
ARMCX4	5.50152	-0.908892	0.974073	0.350777	0.502163	OK	3	7	1	6	11	7
ARMCX5	152.994	0.330948	0.208922	0.113177	0.214939	OK	58	69	85	181	360	217
ARMCX5-GPRASP2	53.5904	-0.0370933	0.659325	0.955135	0.974093	OK	2	4	5	10	12	6
ARMCX6	291.969	-0.212497	0.236333	0.368576	0.519649	OK	70	69	85	104	213	103
ARMH1	0.42518	2.35095	3.66184	0.520864	NaN	Low	0	0	0	0	10	9
ARMH2	0	NaN	NaN	NaN	NaN	Low	0	0	0	0	0	0
ARMH3	263.258	-0.448242	0.234361	0.0557969	0.123198	OK	206	175	174	392	530	288
ARMH4	7.15647	0.291914	0.767655	0.703747	0.811337	OK	3	7	6	12	24	8
ARMS2	0	NaN	NaN	NaN	NaN	Low	1	0	0	0	1	0
ARMT1	329.779	1.3414	0.356617	0.000168932	0.000960622	OK	92	119	180	485	1018	592
ARNT	238.853	-0.429755	0.184717	0.0199886	0.0536449	OK	161	145	189	371	457	255
ARNT2	21.4073	-1.44667	0.494758	0.00345575	0.0126301	OK	14	10	19	45	19	18
ARNTL	229.644	-0.0576496	0.227568	0.800014	0.878887	OK	130	131	181	386	594	283
ARNTL2	1586.02	1.91308	0.30102	2.08e-10	4.07e-09	OK	363	395	695	1585	6083	3543
ARNTL2-AS1	0.712249	3.10908	2.90005	0.283686	NaN	Low	0	0	0	0	11	8
ARPC1A	2259.02	-0.0801733	0.154239	0.603205	0.731667	OK	1311	1393	1538	3004	5147	3253
ARPC1B	2951.15	-0.236165	0.153527	0.123983	0.230468	OK	1582	1551	2299	4134	5589	4132
ARPC2	5761.09	0.148167	0.117716	0.208144	0.34308	OK	3461	3308	4216	7580	13599	8769
ARPC3	5364.62	0.536591	0.235597	0.0227518	0.0595616	OK	1997	2428	4115	7660	15082	9114
ARPC4	1776.53	0.172944	0.159492	0.278213	0.424442	OK	582	600	788	1365	3271	2203
ARPC4-TTLL3	119.194	0.192868	0.276714	0.485807	0.63132	OK	0	0	0	0	0	0
ARPC5	2437.68	1.19986	0.341646	0.000444761	0.00221507	OK	702	704	1605	3310	7783	4998
ARPC5L	1106.85	0.465463	0.154102	0.00252378	0.00969326	OK	545	497	764	1419	3043	2030
ARPIN	169.533	-0.349909	0.267888	0.191492	0.322325	OK	96	94	104	207	370	129
ARPP19	1878.78	0.898197	0.250512	0.000336497	0.00174805	OK	773	821	1097	2644	5579	2916
ARPP21	0	NaN	NaN	NaN	NaN	Low	0	0	0	0	0	0
ARR3	0	NaN	NaN	NaN	NaN	Low	0	1	3	4	0	3
ARRB1	8.29433	-2.07565	0.887534	0.0193523	0.0522631	OK	3	11	5	17	9	2
ARRB2	85.1661	-0.50063	0.404401	0.215734	0.352231	OK	56	80	50	88	147	115
ARRDC1	652.795	-0.345251	0.195105	0.0767995	0.15901	OK	421	438	532	931	1330	960
ARRDC1-AS1	46.8403	-1.12621	0.365464	0.00205895	0.00813798	OK	41	29	48	61	68	36
ARRDC2	111.56	-0.239076	0.266789	0.370187	0.521382	OK	61	71	93	140	222	162
ARRDC3	465.286	3.09435	0.774438	6.45e-05	0.000417531	OK	38	36	152	303	2237	1269
ARRDC3-AS1	3.45337	0.270769	1.11444	0.808032	0.883343	OK	4	3	3	5	12	5
ARRDC4	797.964	0.23147	0.199959	0.247032	0.390485	OK	366	409	576	1257	1829	1229
ARRDC5	0.231937	-2.0658	4.32289	0.632739	NaN	Low	0	0	1	0	0	0
ARSA	537.681	-0.502926	0.181051	0.00547252	0.0185281	OK	361	354	469	865	968	722
ARSB	69.091	0.0755283	0.301242	0.802028	0.879992	OK	45	45	39	85	153	103
ARSD	196.596	-0.748757	0.281101	0.00772965	0.0245621	OK	132	132	104	211	299	174
ARSD-AS1	0.707822	-3.48537	3.98135	0.381343	NaN	Low	0	0	0	0	0	0
ARSE	1.75303	-3.35509	2.34939	0.153272	0.27163	OK	2	0	0	9	1	0
ARSF	0	NaN	NaN	NaN	NaN	Low	0	0	0	0	0	0
ARSG	9.1612	-1.23387	0.723092	0.0879385	0.176697	OK	11	5	8	13	12	9
ARSH	0	NaN	NaN	NaN	NaN	Low	0	0	0	0	0	0
ARSI	86.2729	1.67009	0.287088	5.98e-09	9.22e-08	OK	32	29	36	56	353	240
ARSJ	358.936	1.56275	0.190679	2.49e-16	8.46e-15	OK	148	148	167	370	1134	638
ARSK	81.9293	0.435935	0.304464	0.152197	0.270153	OK	37	48	63	136	196	103
ART1	0	NaN	NaN	NaN	NaN	Low	0	0	0	0	0	0
ART3	1.17682	2.3425	2.1601	0.278168	NaN	Low	0	0	0	2	16	10
ART4	0	NaN	NaN	NaN	NaN	Low	0	0	0	0	0	0
ART5	0.0724897	0.0622114	4.30854	0.98848	NaN	Low	1	0	0	0	1	1
ARTN	439.45	-0.555324	0.211849	0.00875919	0.0271478	OK	286	301	480	863	886	578
ARV1	184.027	0.313483	0.239158	0.189934	0.320388	OK	105	93	164	264	410	248
ARVCF	66.7438	-0.302843	0.329806	0.35849	0.509541	OK	42	33	78	133	158	95
ARX	0.289959	1.8319	4.16133	0.659777	NaN	Low	0	0	0	0	4	0
AS-PTPRE	0.232808	1.46928	4.18406	0.725467	NaN	Low	1	0	1	0	2	2
AS3MT	8.49104	-1.71477	0.762153	0.0244548	0.0631159	OK	0	0	0	0	0	0
ASAH1	1142.62	0.314566	0.267781	0.240109	0.381877	OK	527	576	965	1919	2724	1622
ASAH2	19.3754	1.36017	0.540433	0.0118423	0.0347836	OK	5	1	4	15	37	20
ASAH2B	113.81	1.07714	0.285227	0.0001591	0.000911966	OK	23	17	31	61	144	80
ASAP1	478.987	1.0358	0.179821	8.4e-09	1.26e-07	OK	242	192	236	533	1568	985
ASAP1-IT1	0	NaN	NaN	NaN	NaN	Low	0	0	0	0	0	0
ASAP1-IT2	2.1565	0.0105065	2.11961	0.996045	0.997874	OK	5	0	0	0	3	4
ASAP2	869.549	0.347388	0.152352	0.0225978	0.0592372	OK	449	451	546	1240	2462	1364
ASAP3	48.0165	-1.86181	0.356275	1.73e-07	2.1e-06	OK	39	36	43	91	36	31
ASB1	290.233	-0.332596	0.19177	0.0828571	0.168839	OK	193	150	231	458	634	349
ASB10	0	NaN	NaN	NaN	NaN	Low	0	0	0	0	0	0
ASB11	3.16475	5.26841	1.74896	0.00259274	0.00992832	OK	0	0	0	0	36	6
ASB12	0.703493	-1.7452	3.41085	0.608887	NaN	Low	0	2	0	0	1	0
ASB13	122.789	-1.30792	0.263611	6.99e-07	7.41e-06	OK	106	75	103	191	142	93
ASB14	3.83739	0.639235	1.02103	0.53127	0.672448	OK	3	1	2	8	11	6
ASB15	0	NaN	NaN	NaN	NaN	Low	0	0	0	0	0	0
ASB16	4.69897	-1.799	1.17006	0.124162	0.230702	OK	6	3	6	9	4	4
ASB16-AS1	48.9853	-1.22678	0.535716	0.0220224	0.0580093	OK	24	28	24	33	34	22
ASB17	0.231937	-2.0658	4.32289	0.632739	NaN	Low	0	0	1	0	0	0
ASB18	0	NaN	NaN	NaN	NaN	Low	0	0	0	0	0	0
ASB2	31.9508	-1.51709	0.506104	0.00272137	0.0103278	OK	25	11	42	46	31	24
ASB3	24.3965	1.02603	0.571753	0.0727287	0.152124	OK	0	2	3	7	26	7
ASB4	0.116404	0.408756	4.28587	0.924019	NaN	Low	0	0	0	0	0	1
ASB5	5.9263	5.50005	1.32158	3.16e-05	0.00022309	OK	0	0	0	1	32	28
ASB6	453.974	-0.109832	0.179121	0.539764	0.679753	OK	254	220	290	597	912	646
ASB7	181.092	0.856137	0.268793	0.00144699	0.00606856	OK	84	69	101	244	559	333
ASB8	153.586	-0.138993	0.20368	0.49498	0.639062	OK	97	90	112	227	336	194
ASB9	9.34102	0.207719	0.753184	0.782711	0.865989	OK	2	4	9	17	16	24
ASB9P1	0.11797	-1.97747	4.32453	0.647478	NaN	Low	0	0	0	1	0	0
ASCC1	241.796	-0.134086	0.185587	0.46999	0.618137	OK	147	149	202	393	561	315
ASCC2	932.916	-0.362653	0.192804	0.0599803	0.130368	OK	630	583	679	1272	1948	1249
ASCC3	1016.18	0.00918041	0.212139	0.965482	0.980112	OK	529	569	780	1703	2337	1256
ASCL1	0	NaN	NaN	NaN	NaN	Low	0	0	0	0	0	0
ASCL2	5.6489	0.235554	0.961772	0.806521	0.88252	OK	0	4	6	8	13	10
ASCL3	0	NaN	NaN	NaN	NaN	Low	0	0	0	0	0	0
ASCL4	0	NaN	NaN	NaN	NaN	Low	0	0	0	0	0	0
ASCL5	0.544063	1.10718	2.86114	0.698777	NaN	Low	0	0	1	0	1	2
ASDURF	15.1536	1.15677	0.605017	0.0558804	0.123313	OK	0	0	0	0	0	0
ASF1A	371.969	1.18209	0.318978	0.000210657	0.00117038	OK	128	131	254	523	1047	626
ASF1B	140.482	-1.51235	0.496548	0.00232119	0.00901362	OK	141	132	79	109	186	76
ASGR1	2.53086	2.60502	1.68404	0.12189	0.227449	OK	1	0	0	4	16	13
ASGR2	0	NaN	NaN	NaN	NaN	Low	0	0	0	0	0	0
ASH1L	268.836	-0.651591	0.253629	0.010197	0.0308455	OK	219	199	177	371	450	222
ASH1L-AS1	9.2917	1.44294	0.811374	0.0753396	0.156606	OK	1	3	11	8	21	21
ASH2L	322.78	-0.0576179	0.205795	0.779496	0.863783	OK	234	177	237	412	717	453
ASIC1	85.3983	-1.09453	0.329389	0.000890806	0.00401783	OK	78	66	61	141	114	69
ASIC2	2.70168	-3.28826	2.0298	0.105234	0.202669	OK	0	2	1	1	3	0
ASIC3	9.67264	0.00223829	0.68326	0.997386	0.998402	OK	9	12	9	12	36	26
ASIC4	0.232808	1.46928	4.18406	0.725467	NaN	Low	0	0	0	0	0	2
ASIC5	0.11797	-1.97747	4.32453	0.647478	NaN	Low	0	0	0	1	0	0
ASIP	0	NaN	NaN	NaN	NaN	Low	1	1	0	0	2	3
ASL	425.945	-0.630307	0.159088	7.43e-05	0.000469682	OK	271	261	390	732	810	555
ASMT	0.788281	-1.80722	2.89182	0.532009	NaN	Low	1	1	0	0	0	1
ASMTL	327.841	0.122451	0.172954	0.478946	0.625685	OK	136	147	197	355	684	489
ASMTL-AS1	43.1778	-0.480678	0.415244	0.247036	0.390485	OK	19	27	34	48	74	54
ASNA1	713.449	-0.205808	0.185155	0.266335	0.411361	OK	421	415	523	927	1533	1081
ASNS	198.723	1.89914	0.208011	6.85e-20	2.95e-18	OK	0	2	1	0	8	6
ASNSD1	405.539	0.947488	0.280153	0.000719503	0.00335292	OK	102	109	212	396	966	625
ASNSP1	0.231937	-2.0658	4.32289	0.632739	NaN	Low	0	0	1	0	0	0
ASPA	0	NaN	NaN	NaN	NaN	Low	0	0	0	0	0	0
ASPDH	0.234372	-0.276815	4.28223	0.948459	NaN	Low	1	3	0	3	5	2
ASPG	2.02167	-2.65976	1.87284	0.155557	0.274966	OK	0	5	2	11	6	0
ASPH	3075.49	1.10735	0.25328	1.23e-05	9.73e-05	OK	1141	1320	1822	3899	8061	4596
ASPHD1	16.4721	0.330625	0.524451	0.52842	0.669973	OK	9	8	14	15	54	30
ASPHD2	72.724	0.0310886	0.281095	0.911935	0.950693	OK	18	18	21	54	66	59
ASPM	117.206	0.963403	0.320891	0.00267973	0.0102043	OK	62	83	65	110	392	141
ASPN	0.428881	1.29385	3.07706	0.674133	NaN	Low	0	0	0	2	1	2
ASPRV1	3.4673	0.632649	1.07966	0.557896	0.695017	OK	2	1	1	6	10	8
ASPSCR1	100.146	-0.720232	0.261884	0.00595592	0.0198442	OK	66	70	86	175	165	136
ASRGL1	0.987639	1.3855	2.03318	0.495591	NaN	Low	0	1	0	1	3	3
ASS1	727.425	1.42845	0.284844	5.31e-07	5.77e-06	OK	196	184	471	789	2889	2057
ASTE1	39.3049	-0.0287335	0.348694	0.934326	0.963779	OK	20	17	21	59	73	48
ASTL	0.87785	1.92694	3.03326	0.525252	NaN	Low	1	0	0	0	1	5
ASTN1	6.39329	1.51871	0.897683	0.0906817	0.180983	OK	4	2	1	5	18	21
ASTN2	1.10811	0.707975	1.98058	0.720748	NaN	Low	0	0	3	1	4	2
ASTN2-AS1	0	NaN	NaN	NaN	NaN	Low	0	0	0	0	0	0
ASXL1	449.354	-0.59176	0.182901	0.00121469	0.00522392	OK	282	318	329	690	907	481
ASXL2	307.603	0.139555	0.200479	0.486362	0.631676	OK	183	198	202	473	678	354
ASXL3	0.768011	0.817002	2.69963	0.762168	NaN	Low	0	1	0	1	0	3
ASZ1	0	NaN	NaN	NaN	NaN	Low	0	0	0	0	0	0
ATAD1	804.44	1.24884	0.243872	3.04e-07	3.48e-06	OK	301	318	488	1003	2432	1398
ATAD2	207.195	0.312422	0.309657	0.313008	0.462106	OK	154	169	105	214	499	245
ATAD2B	94.1742	-0.308603	0.266312	0.246535	0.389795	OK	60	60	76	171	188	107
ATAD3A	640.024	-0.511298	0.200661	0.0108321	0.032385	OK	354	386	439	763	1086	767
ATAD3B	787.34	0.239999	0.169037	0.155665	0.275095	OK	343	371	537	930	1969	1369
ATAD3C	11.9707	-0.193102	0.613729	0.753038	0.846799	OK	7	4	12	15	25	16
ATAD5	40.8684	-0.207304	0.423879	0.624797	0.749327	OK	26	32	38	54	96	27
ATAT1	58.0141	-0.320794	0.33516	0.338498	0.489173	OK	39	45	43	68	141	71
ATCAY	0	NaN	NaN	NaN	NaN	Low	0	0	0	0	0	0
ATE1	250.354	1.04952	0.24029	1.26e-05	9.92e-05	OK	96	136	144	324	667	397
ATE1-AS1	1.65153	-1.5925	1.93974	0.411655	0.563112	OK	2	0	4	2	5	1
ATF1	198.22	1.65708	0.224761	1.67e-13	4.61e-12	OK	84	79	81	209	578	369
ATF2	319.857	0.481035	0.927293	0.603934	0.732068	OK	127	108	152	348	837	508
ATF3	3113.94	6.5855	0.972887	1.3e-11	3.01e-10	OK	100	90	22	40	20513	13106
ATF4	3104.77	0.459733	0.260643	0.0777584	0.160404	OK	1722	1743	1560	2931	8975	5850
ATF5	433.127	0.747069	0.258079	0.00379486	0.0136724	OK	165	174	167	292	1011	778
ATF6	506.059	-0.104009	0.166943	0.533269	0.674219	OK	306	320	352	813	1012	635
ATF6B	603.133	-0.966843	0.274068	0.000419099	0.00210729	OK	453	496	419	792	957	605
ATF7	317.121	0.969039	0.19888	1.1e-06	1.11e-05	OK	167	196	139	323	620	349
ATF7IP	283.358	-1.00038	0.203085	8.4e-07	8.72e-06	OK	235	240	211	478	350	194
ATF7IP2	25.9499	0.294087	0.465149	0.527228	0.669165	OK	12	11	22	40	90	38
ATG10	49.4269	-0.234979	0.323145	0.467127	0.6152	OK	31	32	47	65	97	61
ATG101	441.539	0.364485	0.172715	0.0348301	0.0840832	OK	203	207	327	544	1188	823
ATG12	521.531	0.955234	0.241634	7.71e-05	0.000484928	OK	202	223	323	693	1494	876
ATG13	512.08	-0.262937	0.211999	0.214875	0.351237	OK	336	325	325	685	1126	662
ATG14	156.327	0.329565	0.269787	0.221867	0.359742	OK	63	80	112	256	417	231
ATG16L1	380.532	-0.331967	0.212085	0.117523	0.221189	OK	249	267	243	603	788	426
ATG16L2	45.5652	-0.121418	0.381153	0.750065	0.844361	OK	34	39	41	67	132	58
ATG2A	214.765	-0.949243	0.246992	0.000121434	0.000717246	OK	172	146	167	314	347	205
ATG2B	185.174	-0.511612	0.245629	0.0372633	0.0887444	OK	138	128	128	294	356	155
ATG3	490.818	0.27022	0.150393	0.0723736	0.151509	OK	202	211	288	566	1111	782
ATG4A	227.154	-0.152268	0.191568	0.426698	0.577364	OK	151	123	171	347	484	286
ATG4B	530.856	-0.0753922	0.17894	0.673516	0.787572	OK	316	333	377	761	1342	866
ATG4C	95.6604	0.579403	0.382187	0.129514	0.238533	OK	31	46	77	166	237	137
ATG4D	154.558	-0.296157	0.216797	0.171921	0.297045	OK	92	82	106	194	259	182
ATG5	466.375	0.606656	0.24692	0.0140145	0.0400419	OK	211	208	325	701	1204	750
ATG7	407.663	-0.528349	0.169351	0.00180947	0.00730617	OK	134	134	178	360	391	242
ATG9A	801.332	-1.12869	0.23915	2.36e-06	2.21e-05	OK	635	568	575	1174	1063	724
ATG9B	28.1389	-0.0319321	0.425726	0.94021	0.966521	OK	17	10	19	29	55	27
ATIC	973.366	-0.498197	0.1499	0.000888853	0.00401017	OK	571	586	837	1692	1800	1089
ATL1	47.75	1.43475	0.347728	3.69e-05	0.000255824	OK	17	27	32	47	180	89
ATL2	411.136	0.00110431	0.330831	0.997337	0.998402	OK	178	204	384	791	925	494
ATL3	1234.35	0.949075	0.23901	7.16e-05	0.000454929	OK	495	527	737	1722	3461	2134
ATM	199.9	-0.760228	0.338565	0.0247398	0.0636947	OK	118	102	191	415	317	156
ATMIN	612.186	0.483127	0.17026	0.00454569	0.0159322	OK	282	346	393	838	1595	947
ATN1	945.218	-0.558163	0.277684	0.0444241	0.102534	OK	734	650	580	1127	1776	1118
ATOH1	0	NaN	NaN	NaN	NaN	Low	0	0	0	0	0	0
ATOH7	0.423901	-1.28805	3.24615	0.69152	NaN	Low	0	0	1	1	2	0
ATOH8	0.11797	-1.97747	4.32453	0.647478	NaN	Low	0	0	0	1	0	0
ATOX1	761.33	-0.112707	0.16624	0.497788	0.641272	OK	494	472	596	1022	1789	1100
ATP10A	21.0058	1.58742	0.53366	0.00293375	0.010988	OK	10	12	7	14	74	69
ATP10B	20.5245	-1.14071	0.526288	0.0301992	0.0750826	OK	17	12	16	36	35	11
ATP10D	314.516	-0.848214	0.16864	4.91e-07	5.38e-06	OK	237	222	270	550	430	276
ATP11A	393.995	-0.0553685	0.240265	0.817744	0.889785	OK	287	300	220	525	802	480
ATP11A-AS1	0	NaN	NaN	NaN	NaN	Low	0	0	0	0	0	0
ATP11AUN	0	NaN	NaN	NaN	NaN	Low	0	0	0	0	0	0
ATP11B	570.673	0.563259	0.192511	0.0034351	0.0125692	OK	282	305	394	814	1572	852
ATP11C	144.795	0.527817	0.28016	0.0595671	0.129737	OK	87	65	90	214	401	186
ATP12A	78.1466	-1.68191	0.420696	6.39e-05	0.000414656	OK	75	83	44	123	98	38
ATP13A1	521.162	-0.93408	0.206568	6.13e-06	5.23e-05	OK	395	372	426	798	770	538
ATP13A2	1227.43	-0.756308	0.246535	0.0021568	0.00846516	OK	966	922	851	1680	1868	1366
ATP13A3	1802.37	1.68274	0.29956	1.94e-08	2.73e-07	OK	501	622	889	2187	6401	3440
ATP13A4	16.4707	-0.904466	0.590461	0.125573	0.232938	OK	10	11	15	39	17	22
ATP13A4-AS1	0	NaN	NaN	NaN	NaN	Low	0	0	0	0	0	0
ATP13A5	0	NaN	NaN	NaN	NaN	Low	0	0	0	0	0	0
ATP13A5-AS1	0	NaN	NaN	NaN	NaN	Low	0	0	0	0	0	0
ATP1A1	4022.42	-0.469312	0.147021	0.00141219	0.00595915	OK	1831	1803	2110	4081	5085	3083
ATP1A1-AS1	6.56096	-1.09773	0.881769	0.213163	0.34934	OK	7	5	4	7	15	4
ATP1A2	0	NaN	NaN	NaN	NaN	Low	0	0	0	0	0	0
ATP1A3	1.41606	0.71387	1.88457	0.704838	0.812178	OK	2	1	0	2	4	3
ATP1A4	0	NaN	NaN	NaN	NaN	Low	0	0	0	0	0	0
ATP1B1	967.225	1.90504	0.254758	7.56e-14	2.14e-12	OK	226	260	421	797	3531	1934
ATP1B2	3.83804	4.5273	1.49566	0.00247037	0.00952001	OK	1	0	0	0	27	19
ATP1B3	2255.55	0.432215	0.217391	0.0467906	0.107025	OK	1032	1106	1799	3312	5445	3370
ATP1B4	0	NaN	NaN	NaN	NaN	Low	0	0	0	0	0	0
ATP23	42.7838	-0.148253	0.341659	0.664345	0.780162	OK	31	22	34	73	83	49
ATP2A1	11.1113	1.27952	0.631236	0.0426615	0.0990647	OK	5	5	7	12	50	31
ATP2A1-AS1	5.39147	-0.566674	1.02944	0.581999	0.714848	OK	5	2	5	2	7	4
ATP2A2	4747.19	-0.172495	0.166266	0.299522	0.447703	OK	3084	3098	2999	6918	10471	5662
ATP2A3	0.11797	-1.97747	4.32453	0.647478	NaN	Low	0	0	0	1	0	0
ATP2B1	303.069	0.61811	0.261618	0.0181452	0.049548	OK	129	148	208	461	803	452
ATP2B1-AS1	3.69521	1.2662	1.04738	0.226694	0.365345	OK	2	2	1	3	14	7
ATP2B2	0.116404	0.408756	4.28587	0.924019	NaN	Low	0	0	0	0	0	1
ATP2B2-IT2	0	NaN	NaN	NaN	NaN	Low	0	0	0	0	0	0
ATP2B3	0	NaN	NaN	NaN	NaN	Low	0	0	0	0	0	0
ATP2B4	1214.38	0.0510091	0.208493	0.806723	0.882533	OK	837	770	691	1526	2790	1676
ATP2C1	1193.96	0.335739	0.217502	0.122681	0.228761	OK	474	481	856	1754	3145	1822
ATP2C2	108.09	-0.00210005	0.289018	0.994203	0.996802	OK	55	74	72	126	232	126
ATP2C2-AS1	32.1085	-1.28739	0.391912	0.0010202	0.00450324	OK	13	14	23	39	26	10
ATP4A	0.232808	1.46928	4.18406	0.725467	NaN	Low	0	0	0	2	1	2
ATP4B	0	NaN	NaN	NaN	NaN	Low	0	0	0	0	0	0
ATP5F1A	3351.02	-0.149795	0.138126	0.278151	0.424434	OK	1826	1838	2734	5281	7490	4435
ATP5F1B	6023.1	-0.136861	0.146092	0.348853	0.499957	OK	3077	3260	5084	9453	13506	8515
ATP5F1C	2456.76	0.451214	0.17591	0.0103168	0.0311166	OK	1127	1194	1826	3454	7002	4063
ATP5F1D	972.921	0.247181	0.251925	0.32651	0.47574	OK	410	406	853	1414	2434	1787
ATP5F1E	3608.09	0.43742	0.153127	0.00428236	0.015175	OK	0	2	6	11	12	4
ATP5IF1	1565.96	0.649535	0.177232	0.000247455	0.00134163	OK	639	681	1095	1977	4380	3125
ATP5MC1	588.796	-0.0822895	0.173515	0.635322	0.758559	OK	303	334	528	911	1381	855
ATP5MC2	1241.67	-0.225212	0.190825	0.237921	0.379394	OK	825	791	943	1516	2721	1567
ATP5MC3	2489.28	0.498973	0.296525	0.0924261	0.183656	OK	939	1117	2204	3741	6208	3690
ATP5MD	1477.35	0.695814	0.41498	0.093593	0.185246	OK	312	387	1266	2306	4217	2720
ATP5ME	1413.4	0.188773	0.146484	0.197504	0.329857	OK	706	725	1121	1855	3613	2287
ATP5MF	1378.36	0.230076	0.178052	0.196292	0.328504	OK	193	238	261	424	883	607
ATP5MF-PTCD1	71.3472	-0.0208213	3.95328	0.995798	0.997829	OK	0	0	0	0	0	0
ATP5MG	1519.04	0.524206	0.15571	0.000761127	0.00351976	OK	750	853	1053	1897	4237	2403
ATP5MGL	0.45341	0.292303	3.7253	0.937459	NaN	Low	0	0	0	1	1	0
ATP5MPL	949.21	0.273914	0.18435	0.137322	0.249782	OK	424	467	771	1327	2391	1665
ATP5PB	1912.68	0.246186	0.219035	0.261032	0.405874	OK	847	942	1507	2940	4418	2718
ATP5PD	1521.63	0.461921	0.136775	0.000732202	0.00340302	OK	691	683	1048	2014	4673	2648
ATP5PF	1185.42	0.493395	0.164868	0.00276554	0.0104626	OK	443	546	753	1414	3110	1875
ATP5PO	1783.7	0.114595	0.141806	0.419026	0.569925	OK	884	928	1353	2585	4594	2615
ATP5S	31.3205	0.517052	0.425459	0.224259	0.362461	OK	12	12	27	59	97	62
ATP6AP1	1029.09	-0.586209	0.16623	0.000421099	0.00211532	OK	641	664	828	1460	1842	1246
ATP6AP1L	24.9853	-0.492016	0.501737	0.326778	0.476005	OK	24	17	23	25	46	26
ATP6AP2	1307.67	0.91952	0.348217	0.00827464	0.0259602	OK	402	493	915	2106	3817	2164
ATP6V0A1	450.259	-0.803027	0.245603	0.00107696	0.00471277	OK	320	352	293	623	621	481
ATP6V0A2	134.782	0.300516	0.241988	0.214286	0.350694	OK	67	75	98	220	317	209
ATP6V0A4	7.06549	0.494407	0.828627	0.550736	0.688715	OK	6	4	2	7	26	10
ATP6V0B	1115.67	0.301347	0.16687	0.070937	0.14903	OK	508	517	862	1571	2953	2051
ATP6V0C	2167.98	0.0868402	0.208404	0.676904	0.790182	OK	1293	1318	1366	2414	5008	3729
ATP6V0CP3	0	NaN	NaN	NaN	NaN	Low	0	0	0	0	0	0
ATP6V0D1	1048.07	-0.65579	0.178883	0.000246357	0.00133706	OK	707	636	819	1522	1857	1240
ATP6V0D2	2.02363	0.639954	1.45295	0.65961	0.776287	OK	1	0	1	5	7	3
ATP6V0E1	2175.84	0.0983957	0.130396	0.450496	0.599251	OK	1145	1276	1552	2822	5257	3304
ATP6V0E2	79.1535	-0.622344	0.257558	0.015678	0.0439952	OK	43	54	63	127	133	86
ATP6V0E2-AS1	5.37043	-2.16999	1.00487	0.0308138	0.0763491	OK	2	5	5	12	3	3
ATP6V1A	691.471	0.34628	0.2982	0.245547	0.3886	OK	292	280	569	1164	1717	990
ATP6V1B1	1.36752	-0.479021	1.89393	0.800327	0.879046	OK	0	2	0	3	2	2
ATP6V1B1-AS1	1.67415	-0.287087	1.48892	0.847103	0.909583	OK	1	1	1	3	5	1
ATP6V1B2	953.265	0.319077	0.141416	0.0240514	0.0622999	OK	476	488	674	1302	2642	1476
ATP6V1C1	558.497	0.300635	0.292184	0.303515	0.451952	OK	234	249	467	952	1254	830
ATP6V1C2	31.6583	0.955377	0.410164	0.0198455	0.0533112	OK	5	17	14	23	56	31
ATP6V1D	1182.95	0.811257	0.222922	0.000273497	0.00146215	OK	461	468	814	1575	3504	2309
ATP6V1E1	1494.45	0.222159	0.15516	0.152198	0.270153	OK	695	770	1113	2189	3729	2405
ATP6V1E2	23.8015	-1.17604	0.464172	0.0112889	0.0334644	OK	19	23	32	44	39	24
ATP6V1F	1731	0.471966	0.185455	0.0109309	0.0326369	OK	868	933	1205	1785	4507	3339
ATP6V1FNB	15.1259	0.0696884	0.567479	0.902263	0.944492	OK	7	6	15	29	47	21
ATP6V1G1	2383.86	1.04539	0.233781	7.76e-06	6.48e-05	OK	888	989	1570	2946	6933	4522
ATP6V1G2	0.952645	0.765733	2.06576	0.710876	NaN	Low	0	0	1	2	1	1
ATP6V1G2-DDX39B	0	NaN	NaN	NaN	NaN	Low	0	0	0	0	0	0
ATP6V1G3	0	NaN	NaN	NaN	NaN	Low	0	0	0	0	0	0
ATP6V1H	868.13	0.445514	0.264839	0.0925283	0.183782	OK	351	392	719	1372	2253	1377
ATP7A	79.5055	0.109138	0.292961	0.709497	0.815335	OK	48	41	69	141	143	89
ATP7B	104.904	-1.3116	0.314886	3.11e-05	0.000220317	OK	88	84	84	141	128	77
ATP8A1	6.85309	0.864696	0.816064	0.28933	0.437122	OK	5	1	5	7	18	14
ATP8A2	10.1753	0.481056	0.674075	0.475442	0.622325	OK	6	4	5	21	24	21
ATP8B1	371.031	0.38624	0.193595	0.0460329	0.105746	OK	198	188	209	539	934	547
ATP8B2	107.745	-0.904213	0.310553	0.00359558	0.0130713	OK	99	91	81	133	149	81
ATP8B3	6.0932	-1.71209	1.22346	0.1617	0.283342	OK	3	4	18	17	14	3
ATP8B4	0.187886	1.18003	4.20606	0.779051	NaN	Low	0	0	0	0	1	1
ATP8B5P	1.29047	2.08415	2.17243	0.337374	NaN	Low	1	1	0	3	11	8
ATP9A	213.498	-0.732587	0.289846	0.0114876	0.0339384	OK	171	177	132	274	354	195
ATP9B	70.4964	-0.209509	0.272345	0.441729	0.59109	OK	44	44	53	94	151	101
ATPAF1	202.79	0.0384066	0.18369	0.834383	0.900981	OK	118	111	173	295	472	282
ATPAF2	159.069	-0.492654	0.212022	0.0201471	0.0540172	OK	99	102	116	241	329	188
ATR	269.662	-0.82717	0.21215	9.66e-05	0.000588914	OK	168	184	244	526	391	254
ATRAID	650.035	0.217569	0.153883	0.157403	0.277355	OK	350	362	420	772	1561	1001
ATRIP	100.847	-0.401807	0.306753	0.19024	0.320767	OK	1	0	1	0	0	0
ATRIP-TREX1	26.0954	-0.187495	0.471612	0.690953	0.802056	OK	3	1	1	1	5	2
ATRN	649.493	-0.859558	0.247769	0.000522028	0.0025372	OK	490	498	432	928	971	623
ATRNL1	0.608986	1.34114	2.73608	0.624016	NaN	Low	0	0	1	0	1	3
ATRX	324.76	0.0142938	0.19833	0.942545	0.967369	OK	201	200	240	551	654	400
ATXN1	156.278	0.0720154	0.199674	0.71835	0.821391	OK	97	98	105	220	334	195
ATXN10	933.674	0.173314	0.224571	0.440261	0.589677	OK	402	476	763	1488	2254	1343
ATXN1L	390.301	0.0540079	0.225841	0.810996	0.885199	OK	264	212	239	488	1022	508
ATXN2	330.264	-0.585941	0.28334	0.0386419	0.0915285	OK	301	284	227	416	600	346
ATXN2-AS	2.58954	0.0121821	1.32384	0.992658	0.9958	OK	2	3	2	3	8	7
ATXN2L	974.789	-0.306032	0.275695	0.266982	0.411989	OK	794	697	598	1168	2125	1283
ATXN3	165.473	0.567655	0.30575	0.0633685	0.136112	OK	65	90	121	268	380	244
ATXN3L	0	NaN	NaN	NaN	NaN	Low	0	0	0	0	0	0
ATXN7	191.068	0.922375	0.211261	1.27e-05	9.98e-05	OK	118	82	109	229	537	315
ATXN7L1	35.2985	-0.61883	0.414191	0.135158	0.246845	OK	24	25	24	64	77	36
ATXN7L2	44.7819	0.794407	0.336347	0.0181831	0.049616	OK	21	17	28	54	157	111
ATXN7L3	652.897	-0.227857	0.171462	0.183879	0.312825	OK	406	362	476	915	1504	874
ATXN7L3B	574.834	-0.80756	0.200196	5.49e-05	0.000362204	OK	330	338	534	1031	976	471
ATXN8OS	0	NaN	NaN	NaN	NaN	Low	0	0	0	0	0	0
AUH	59.4686	0.428327	0.344763	0.214096	0.350577	OK	30	26	49	108	149	97
AUNIP	80.2127	-0.620035	0.305294	0.0422606	0.0983276	OK	53	51	49	115	170	77
AUP1	1326.43	-0.201696	0.180204	0.263027	0.408008	OK	694	795	889	1621	2835	1801
AURKA	284.9	-0.321148	0.312278	0.303761	0.452174	OK	216	229	150	337	584	315
AURKAIP1	1293.31	0.116064	0.16291	0.47619	0.623098	OK	641	714	1047	1759	3066	2192
AURKAP1	5.05236	1.48774	1.00711	0.139612	0.252865	OK	3	4	2	4	31	9
AURKB	137.727	0.0441618	0.499603	0.929564	0.961431	OK	107	128	50	102	358	200
AURKC	8.13668	0.945654	0.791989	0.232469	0.372627	OK	7	3	7	5	33	19
AUTS2	228.535	-0.573858	0.282419	0.04216	0.0981932	OK	197	179	155	282	380	256
AVEN	221.144	0.397176	0.235659	0.0919151	0.182934	OK	93	118	151	352	597	418
AVIL	22.14	2.64856	0.581317	5.21e-06	4.51e-05	OK	11	10	9	20	163	85
AVL9	407.857	0.503941	0.180501	0.00523997	0.0178677	OK	184	207	258	539	1064	617
AVP	0	NaN	NaN	NaN	NaN	Low	0	0	0	0	0	0
AVPI1	354.09	-0.108312	0.188651	0.565874	0.702229	OK	203	206	275	467	813	549
AVPR1A	0	NaN	NaN	NaN	NaN	Low	0	0	0	0	0	0
AVPR1B	0	NaN	NaN	NaN	NaN	Low	0	0	0	0	0	0
AVPR2	0.0724897	0.0622114	4.30854	0.98848	NaN	Low	0	0	0	0	1	1
AWAT1	0	NaN	NaN	NaN	NaN	Low	0	0	0	0	0	0
AWAT2	0	NaN	NaN	NaN	NaN	Low	0	0	0	0	0	0
AXDND1	0	NaN	NaN	NaN	NaN	Low	0	0	0	0	0	0
AXIN1	474.595	-0.0428597	0.19417	0.825301	0.894602	OK	299	292	335	558	1078	713
AXIN2	0.614549	2.88524	3.13098	0.356781	NaN	Low	0	0	0	0	2	4
AXL	401.2	0.428805	0.242792	0.0773727	0.159944	OK	234	270	203	426	1132	635
AZGP1	1.42772	-0.489709	1.69234	0.772299	0.85882	OK	1	0	1	4	4	1
AZGP1P1	0	NaN	NaN	NaN	NaN	Low	0	0	0	0	0	0
AZI2	476.966	1.21469	0.217111	2.21e-08	3.07e-07	OK	123	159	254	553	2093	1337
AZIN1	1320.69	1.60367	0.279006	9.04e-09	1.34e-07	OK	408	364	698	1424	4802	2805
AZIN1-AS1	0.546782	0.743986	2.92132	0.798974	NaN	Low	0	1	0	4	1	2
AZIN2	20.7866	-0.2205	0.530976	0.677941	0.79122	OK	12	20	10	22	49	37
AZU1	0	NaN	NaN	NaN	NaN	Low	2	0	0	0	0	1
B2M	9029.88	2.46001	0.1779	1.73e-43	1.9e-41	OK	1950	2215	2951	5638	38596	24648
B3GALNT1	69.0591	0.745467	0.378318	0.0487838	0.11057	OK	27	26	48	113	157	125
B3GALNT2	294.827	0.18746	0.187946	0.318565	0.46737	OK	135	168	178	355	617	375
B3GALT1	0	NaN	NaN	NaN	NaN	Low	0	0	0	0	0	0
B3GALT2	0.232808	1.46928	4.18406	0.725467	NaN	Low	0	0	0	0	0	2
B3GALT4	24.0253	0.241352	0.44807	0.590131	0.72196	OK	15	14	11	29	63	42
B3GALT5	0.190754	-0.635065	4.30492	0.882721	NaN	Low	0	0	0	1	1	0
B3GALT5-AS1	0	NaN	NaN	NaN	NaN	Low	0	0	0	0	0	0
B3GALT6	264.127	0.115625	0.290294	0.690406	0.801659	OK	100	121	238	406	570	444
B3GAT1	0	NaN	NaN	NaN	NaN	Low	0	0	0	0	0	0
B3GAT2	0.299925	-2.0658	4.32289	0.632739	NaN	Low	0	1	0	0	0	0
B3GAT3	292.083	-0.934615	0.202661	3.99e-06	3.55e-05	OK	187	197	263	429	431	291
B3GLCT	69.9658	0.106063	0.266859	0.691035	0.802092	OK	47	40	55	101	134	89
B3GNT10	35.1155	-0.527526	0.414293	0.202906	0.336355	OK	19	20	38	62	60	34
B3GNT2	1173.75	3.10891	0.324121	8.66e-22	4.27e-20	OK	145	185	303	723	4549	2878
B3GNT3	347.08	-1.62713	0.20506	2.11e-15	6.77e-14	OK	197	215	374	726	355	227
B3GNT4	100.607	-0.901249	0.251724	0.000343193	0.00177676	OK	27	29	28	66	69	29
B3GNT5	1308.12	1.20092	0.333034	0.00031094	0.00163345	OK	403	431	784	1852	4176	2294
B3GNT6	0.857513	-0.369847	3.12765	0.905869	NaN	Low	2	0	0	1	3	0
B3GNT7	42.6441	0.28404	0.427431	0.506353	0.649591	OK	17	32	31	34	110	74
B3GNT8	63.8031	-0.603897	0.281341	0.0318337	0.0782722	OK	35	38	56	102	114	71
B3GNT9	63.1342	-1.6301	0.314604	2.2e-07	2.59e-06	OK	42	35	44	86	49	30
B3GNTL1	18.0017	-2.00049	0.616307	0.00117068	0.00506093	OK	16	12	9	29	19	5
B4GALNT1	7.14335	-2.77838	0.931909	0.00286948	0.0107987	OK	2	6	9	18	5	2
B4GALNT2	5.28067	0.808008	0.953051	0.396543	0.547396	OK	4	2	3	6	17	24
B4GALNT3	94.6906	-1.85791	0.318016	5.15e-09	8.06e-08	OK	91	86	86	182	103	66
B4GALNT4	574.891	-0.220844	0.198087	0.2649	0.409945	OK	383	356	577	919	1212	900
B4GALT1	3579.57	0.134552	0.171959	0.433939	0.584286	OK	2004	2169	2092	4328	8744	5191
B4GALT1-AS1	9.78687	0.688194	0.642037	0.283769	0.430915	OK	6	4	6	11	30	14
B4GALT2	790.439	-0.650827	0.223308	0.00356286	0.0129677	OK	550	560	593	1068	1446	938
B4GALT3	258.887	-0.110243	0.202494	0.586149	0.718654	OK	147	168	171	364	666	368
B4GALT4	519.255	-0.71115	0.168701	2.49e-05	0.0001818	OK	287	320	432	853	826	471
B4GALT4-AS1	0	NaN	NaN	NaN	NaN	Low	0	0	1	1	0	0
B4GALT5	828.143	1.31487	0.215291	1.01e-09	1.78e-08	OK	369	354	300	714	3344	1876
B4GALT6	57.9606	0.839199	0.357651	0.018955	0.0513933	OK	26	28	39	95	120	93
B4GALT7	392.857	-0.843847	0.211721	6.73e-05	0.000432387	OK	259	259	346	606	559	452
B4GAT1	91.0364	-1.42459	0.297464	1.68e-06	1.63e-05	OK	69	68	82	130	85	72
B9D1	97.9162	-0.886844	0.310535	0.00429205	0.0152025	OK	45	45	54	77	105	74
B9D2	23.9965	-0.534309	0.423448	0.207019	0.341334	OK	10	11	22	28	40	25
BAALC	4.57427	5.00808	1.40361	0.000359728	0.00184875	OK	0	0	2	0	30	20
BAALC-AS1	0.309524	-2.0658	4.32289	0.632739	NaN	Low	1	0	0	0	1	2
BAALC-AS2	0	NaN	NaN	NaN	NaN	Low	0	0	0	0	0	0
BAAT	1.27597	-0.262707	1.76672	0.881792	NaN	Low	1	1	0	3	3	1
BABAM1	716.176	-0.307613	0.179871	0.0872321	0.1756	OK	427	441	601	978	1530	1016
BABAM2	225.57	-0.166929	0.196829	0.396387	0.547277	OK	137	136	150	292	488	287
BACE1	156.692	-0.719563	0.240349	0.00275501	0.0104278	OK	123	114	107	238	255	146
BACE1-AS	4.67334	-2.38691	1.22194	0.0507746	0.114194	OK	3	3	6	4	5	0
BACE2	715.281	-0.0173985	0.163802	0.915411	0.95192	OK	413	476	499	897	1634	968
BACH1	455.217	1.27421	0.326095	9.33e-05	0.000570938	OK	153	181	213	487	1652	917
BACH1-IT2	0.0724897	0.0622114	4.30854	0.98848	NaN	Low	0	0	0	0	1	3
BACH1-IT3	0	NaN	NaN	NaN	NaN	Low	0	0	0	0	0	0
BACH2	9.78789	-0.256637	0.684306	0.707636	0.813673	OK	8	8	7	9	20	10
BAD	540.862	0.0191689	0.196803	0.922408	0.956663	OK	217	230	336	550	1013	743
BAG1	619.781	0.1559	0.167928	0.353215	0.504459	OK	304	340	494	916	1630	1028
BAG2	114.172	0.0570404	0.429831	0.894427	0.938876	OK	30	66	92	243	274	135
BAG3	2379.01	-0.127528	0.191683	0.505854	0.64909	OK	1461	1556	1542	2997	5238	3404
BAG4	199.224	1.15958	0.286614	5.21e-05	0.000346259	OK	66	77	122	260	618	363
BAG5	412.14	0.254758	0.20652	0.21736	0.35415	OK	207	202	316	612	1006	573
BAG6	1438.01	-0.695732	0.224168	0.00191168	0.00764236	OK	1024	990	1019	1991	2509	1670
BAGE	0	NaN	NaN	NaN	NaN	Low	0	0	0	0	0	0
BAGE2	0	NaN	NaN	NaN	NaN	Low	0	0	0	0	0	0
BAGE3	0	NaN	NaN	NaN	NaN	Low	0	0	0	0	0	0
BAGE4	0	NaN	NaN	NaN	NaN	Low	0	0	0	0	0	0
BAGE5	0	NaN	NaN	NaN	NaN	Low	0	0	0	0	0	0
BAHCC1	73.0332	-1.53503	0.499152	0.00210302	0.00828299	OK	97	47	40	82	74	50
BAHD1	249.901	-0.40343	0.208287	0.0527584	0.117746	OK	184	192	151	397	419	268
BAIAP2	1281.87	0.00692393	0.190533	0.971011	0.982967	OK	764	795	856	1707	3017	2162
BAIAP2-DT	84.9261	-1.76904	0.393573	6.96e-06	5.85e-05	OK	81	67	65	94	86	45
BAIAP2L1	933.803	0.110094	0.165228	0.505209	0.648547	OK	508	510	567	1024	1995	1368
BAIAP2L2	10.619	0.0353086	0.619065	0.954517	0.974011	OK	10	5	8	22	31	17
BAIAP3	3.93024	2.23001	1.12839	0.0481237	0.109342	OK	0	0	1	4	28	16
BAK1	881.09	-0.127048	0.17303	0.462797	0.611321	OK	403	407	487	925	1429	1007
BAMBI	915.777	5.36994	0.219526	3.79e-132	2.13e-129	OK	45	42	33	88	5590	3764
BANCR	0.0724897	0.0622114	4.30854	0.98848	NaN	Low	0	0	0	0	1	0
BANF1	1505.27	0.488719	0.179959	0.00661297	0.0216391	OK	595	633	847	1412	4143	2468
BANF2	0	NaN	NaN	NaN	NaN	Low	0	0	0	0	0	0
BANK1	8.09409	0.118406	0.790638	0.880954	0.930391	OK	8	2	4	16	17	11
BANP	90.2336	-0.847268	0.284115	0.00286251	0.0107776	OK	66	69	65	134	144	92
BAP1	1012.66	-0.661464	0.170836	0.000107985	0.000649519	OK	694	633	834	1521	1952	1162
BARD1	36.1847	0.669547	0.491156	0.172818	0.298267	OK	25	28	11	39	116	42
BARHL1	0	NaN	NaN	NaN	NaN	Low	0	0	0	0	1	0
BARHL2	0	NaN	NaN	NaN	NaN	Low	0	0	0	0	0	0
BARX1	0.639715	1.26195	2.69725	0.639881	NaN	Low	1	0	0	0	3	1
BARX1-DT	0	NaN	NaN	NaN	NaN	Low	0	0	0	0	0	0
BARX2	159.449	-0.264896	0.221982	0.232745	0.372919	OK	88	93	153	238	359	205
BASP1	1650.25	-0.03993	0.135504	0.76824	0.856442	OK	953	977	1214	2157	3648	2229
BASP1-AS1	0.60943	-3.02316	3.50399	0.38826	NaN	Low	1	1	0	0	0	0
BASP1P1	0	NaN	NaN	NaN	NaN	Low	0	0	0	0	0	0
BATF	12.4041	-0.193895	0.63008	0.758287	0.850169	OK	4	5	15	18	27	19
BATF2	54.6955	4.58601	0.486809	4.49e-21	2.06e-19	OK	1	4	6	9	313	279
BATF3	0.760353	2.26173	2.44475	0.354894	NaN	Low	0	0	0	1	4	3
BAX	582.587	0.227789	0.169115	0.177998	0.305331	OK	353	368	524	897	1712	1185
BAZ1A	1055.51	0.852897	0.154228	3.2e-08	4.33e-07	OK	540	556	545	1170	3287	1909
BAZ1B	658.929	-0.805678	0.292522	0.00588278	0.0196422	OK	568	590	402	870	1147	573
BAZ2A	1096.68	-0.258817	0.274021	0.344906	0.495745	OK	780	731	599	1193	2065	1204
BAZ2B	287.684	0.0904757	0.201186	0.652918	0.771113	OK	185	163	196	440	654	338
BBC3	1272.35	7.05929	0.25596	1.95e-167	1.54e-164	OK	18	18	24	39	7456	5659
BBIP1	139.871	1.11083	0.225955	8.83e-07	9.11e-06	OK	56	56	71	133	319	169
BBOF1	20.3193	0.187203	0.459203	0.683517	0.795598	OK	8	13	14	31	43	35
BBOX1	9.01333	0.267528	0.718515	0.709644	0.815385	OK	5	2	9	14	31	13
BBOX1-AS1	0	NaN	NaN	NaN	NaN	Low	0	0	0	0	1	0
BBS1	85.1883	-0.642666	0.265449	0.0154756	0.0434972	OK	54	51	81	107	149	97
BBS10	94.5467	0.0251272	0.4027	0.950247	0.971585	OK	48	43	81	216	176	91
BBS12	36.2364	0.00834791	0.396713	0.983212	0.990034	OK	18	20	25	63	62	61
BBS2	250.169	-0.494485	0.191086	0.00966009	0.0294944	OK	194	156	212	392	451	257
BBS4	99.9224	-0.638502	0.254641	0.0121602	0.0355777	OK	74	58	94	147	172	111
BBS5	64.7563	-0.318386	0.32145	0.321946	0.470793	OK	45	35	54	95	100	91
BBS7	236.983	0.671279	0.253707	0.0081477	0.025652	OK	131	103	168	369	666	354
BBS9	68.9687	-0.655868	0.390825	0.0933148	0.184924	OK	31	53	63	104	107	77
BBX	547.227	0.412915	0.200444	0.0393989	0.0928832	OK	356	364	304	784	1223	678
BCAM	199.205	0.234265	0.253282	0.355008	0.506351	OK	117	135	129	228	520	347
BCAN	0.563406	-1.78821	2.98458	0.549074	NaN	Low	0	2	1	2	4	2
BCAP29	584.472	0.478907	0.224264	0.0327237	0.0799805	OK	209	250	395	912	1973	1082
BCAP31	3256.82	-0.133062	0.12399	0.283195	0.430127	OK	1736	1765	2623	4761	7595	4638
BCAR1	1441.93	0.901749	0.187395	1.49e-06	1.47e-05	OK	606	654	808	1457	4497	3449
BCAR3	1148.54	0.840665	0.197671	2.11e-05	0.000158026	OK	592	571	557	1167	3214	1903
BCAR4	0.116404	0.408756	4.28587	0.924019	NaN	Low	0	0	0	0	0	1
BCAS1	31.6415	-1.3911	0.409131	0.000673558	0.00316982	OK	20	21	37	50	34	27
BCAS2	475.822	0.924146	0.391923	0.0183748	0.0500358	OK	131	151	344	782	1387	888
BCAS3	79.9203	-0.620403	0.299851	0.0385424	0.0913342	OK	48	65	63	105	131	93
BCAS4	78.4508	-0.0101125	0.294674	0.972624	0.984078	OK	51	43	63	89	189	108
BCAT1	129.623	0.457093	0.500062	0.360678	0.511661	OK	32	45	100	278	301	201
BCAT2	344.506	-0.170579	0.2006	0.395134	0.546075	OK	191	198	267	490	766	613
BCCIP	993.299	0.557232	0.260049	0.0321294	0.0788466	OK	389	426	684	1181	2139	1145
BCDIN3D	58.7847	-0.323377	0.378998	0.393525	0.544514	OK	10	17	28	62	79	27
BCDIN3D-AS1	4.32254	-3.03301	1.46926	0.0389874	0.0922357	OK	0	2	4	6	1	0
BCHE	6.96667	0.937138	0.888646	0.291623	0.439363	OK	2	1	7	10	14	17
BCKDHA	214.716	-0.743936	0.250398	0.00296819	0.0111037	OK	162	139	161	292	385	242
BCKDHB	122.061	0.403365	0.309587	0.192605	0.323885	OK	51	61	90	207	297	174
BCKDK	488.281	-0.406106	0.23756	0.0873607	0.175806	OK	356	319	340	619	923	643
BCL10	867.555	2.65552	0.231218	1.57e-30	1.14e-28	OK	166	140	262	524	3141	2005
BCL11A	44.5891	-0.762605	0.523877	0.145477	0.260813	OK	42	40	19	56	64	37
BCL11B	131.531	0.584802	0.233319	0.0121952	0.0356469	OK	78	70	68	148	355	232
BCL2	8.43547	-0.158935	0.947139	0.866736	0.92266	OK	9	9	7	4	18	4
BCL2A1	140.031	4.79402	0.349954	1.03e-42	1.09e-40	OK	6	6	8	30	839	548
BCL2L1	1452.41	-0.153062	0.15226	0.314767	0.46357	OK	571	639	745	1514	2756	1672
BCL2L10	8.43391	-0.934318	0.739083	0.206173	0.340332	OK	6	10	6	11	15	5
BCL2L11	114.133	2.82052	0.30622	3.24e-20	1.42e-18	OK	29	21	23	46	575	367
BCL2L12	163.944	-0.255866	0.372041	0.491618	0.636348	OK	103	115	85	162	344	240
BCL2L13	813.691	1.03106	0.146352	1.85e-12	4.66e-11	OK	349	346	485	902	2513	1569
BCL2L14	2.03084	4.62179	1.92469	0.0163362	0.0455013	OK	0	0	0	0	17	9
BCL2L15	8.73082	-0.132434	0.999739	0.894614	0.938986	OK	1	2	14	20	26	6
BCL2L2	511.067	0.343301	0.151181	0.0231596	0.0604789	OK	236	201	271	548	1185	686
BCL2L2-PABPN1	64.3581	-0.693981	1.68789	0.680961	0.793504	OK	0	0	0	0	0	0
BCL3	155.133	-0.120006	0.213256	0.573619	0.70815	OK	95	82	132	232	364	220
BCL6	555.726	3.14528	0.177361	2.3e-70	4.52e-68	OK	103	110	101	208	2636	1658
BCL6B	0.11797	-1.97747	4.32453	0.647478	NaN	Low	0	0	0	1	0	0
BCL7A	219.328	-1.35138	0.282396	1.71e-06	1.65e-05	OK	168	193	149	303	264	154
BCL7B	445.249	0.622117	0.209083	0.00292563	0.010968	OK	204	251	225	504	1406	869
BCL7C	357.059	0.179465	0.180419	0.319877	0.468856	OK	85	68	74	139	288	184
BCL9	139.725	-1.04042	0.302866	0.000592031	0.00282878	OK	122	105	85	206	195	122
BCL9L	1400.21	-1.39037	0.28092	7.45e-07	7.86e-06	OK	1239	1105	953	1824	1459	945
BCLAF1	1175.66	0.888136	0.230511	0.000116728	0.000693353	OK	510	515	690	1633	3475	1891
BCLAF3	64.8533	0.419965	0.303036	0.165789	0.288781	OK	38	32	44	102	165	104
BCO1	1.286	3.97193	2.51777	0.114667	NaN	Low	0	0	0	0	20	2
BCO2	4.8174	0.992626	0.897747	0.268863	0.414119	OK	2	3	3	6	19	14
BCOR	200.253	-0.158799	0.316327	0.615661	0.741766	OK	171	136	102	240	388	267
BCORL1	104.887	-1.11262	0.365726	0.00234843	0.00910363	OK	92	82	58	141	141	94
BCORP1	0	NaN	NaN	NaN	NaN	Low	0	0	0	0	0	0
BCR	1072.06	-0.38825	0.163336	0.0174537	0.0480098	OK	694	601	793	1518	1896	1338
BCRP2	22.3738	-0.0820485	0.547992	0.880981	0.930391	OK	0	1	0	1	0	0
BCRP3	5.59368	-0.234563	1.04814	0.822921	0.893008	OK	0	2	0	0	0	0
BCS1L	333.655	-0.544979	0.201698	0.00689312	0.022365	OK	221	201	346	581	672	452
BCYRN1	0	NaN	NaN	NaN	NaN	Low	0	0	0	0	0	0
BDH1	191.807	-0.658897	0.245492	0.00727501	0.0234252	OK	143	125	147	273	302	228
BDH2	249.395	0.708996	0.268616	0.00830432	0.0260357	OK	114	121	208	373	570	432
BDKRB1	24.6887	-0.658167	0.547398	0.229226	0.368407	OK	25	14	19	24	54	20
BDKRB2	108.688	-2.23808	0.268591	7.9e-17	2.78e-15	OK	88	87	100	188	82	44
BDNF	22.2998	0.100234	0.493945	0.839193	0.904609	OK	7	8	17	19	38	23
BDNF-AS	8.3848	-0.0967939	0.737647	0.895601	0.939835	OK	6	4	6	7	12	7
BDP1	250.649	0.67309	0.24959	0.0070013	0.0226645	OK	137	131	140	390	653	346
BEAN1	4.06084	1.89541	1.13132	0.0938555	0.185605	OK	1	0	4	4	26	10
BEAN1-AS1	0	NaN	NaN	NaN	NaN	Low	0	0	0	0	0	0
BECN1	740.626	0.358019	0.176382	0.0423768	0.0985491	OK	250	224	257	599	612	388
BECN2	0	NaN	NaN	NaN	NaN	Low	0	0	0	0	0	0
BEGAIN	4.28699	1.73326	1.05283	0.0997025	0.194398	OK	2	1	2	2	13	15
BEND2	0	NaN	NaN	NaN	NaN	Low	0	0	0	0	0	0
BEND3	65.5986	-0.666281	0.329737	0.0433162	0.100356	OK	43	54	42	91	128	57
BEND3P3	13.7516	-0.6305	0.576992	0.27451	0.420224	OK	12	11	10	19	28	13
BEND4	0.876101	-3.69608	2.67396	0.166895	NaN	Low	0	1	2	1	0	0
BEND5	1.34484	4.03442	2.37522	0.089405	0.178981	OK	0	0	0	0	15	3
BEND6	2.35237	-0.312978	1.32449	0.813199	0.886619	OK	1	2	2	2	3	4
BEND7	24.7133	-0.00564424	0.582897	0.992274	0.995503	OK	24	16	15	32	77	34
BEST1	3.58406	-0.540333	1.05677	0.609136	0.736444	OK	1	3	4	6	7	5
BEST2	0.464752	0.674052	3.67939	0.854644	NaN	Low	0	0	1	0	1	2
BEST3	1.88336	1.99028	1.71075	0.244669	0.387835	OK	0	2	1	0	9	3
BEST4	2.18716	3.7674	1.73126	0.0295474	0.0737418	OK	0	1	1	0	21	7
BET1	285.346	0.998311	0.319126	0.00175839	0.00712557	OK	98	118	171	437	837	470
BET1L	574.705	-0.672722	0.222722	0.00252396	0.00969326	OK	362	417	401	770	1034	644
BEX1	0.45341	0.292303	3.7253	0.937459	NaN	Low	0	0	0	2	3	0
BEX2	16.7738	0.654352	0.501937	0.192352	0.323529	OK	8	7	11	22	54	30
BEX3	732.765	-0.0508293	0.203261	0.802534	0.880195	OK	365	390	675	1201	1373	1019
BEX4	158.052	0.735932	0.235744	0.00179782	0.00726848	OK	74	65	116	186	467	276
BEX5	0.333873	2.0212	3.96435	0.61016	NaN	Low	0	0	0	0	3	1
BFAR	526.598	-0.426555	0.199226	0.0322686	0.0791513	OK	405	345	380	796	1189	619
BFSP1	56.265	1.34761	0.310921	1.46e-05	0.000113224	OK	17	24	27	56	207	148
BFSP2	0	NaN	NaN	NaN	NaN	Low	0	0	0	0	0	0
BFSP2-AS1	0.0724897	0.0622114	4.30854	0.98848	NaN	Low	0	0	0	0	1	0
BGLAP	0.990321	-2.45306	2.36609	0.299849	NaN	Low	3	0	1	1	0	1
BGLT3	0	NaN	NaN	NaN	NaN	Low	0	0	0	0	0	0
BGN	0.234421	-0.305388	4.28372	0.943167	NaN	Low	0	0	0	1	0	1
BHLHA15	0.11797	-1.97747	4.32453	0.647478	NaN	Low	0	0	0	2	1	1
BHLHA9	0	NaN	NaN	NaN	NaN	Low	0	0	0	0	0	0
BHLHB9	36.4435	0.108671	0.364691	0.765718	0.854264	OK	0	0	0	0	0	0
BHLHE22	0.0724897	0.0622114	4.30854	0.98848	NaN	Low	0	0	0	0	1	0
BHLHE23	0	NaN	NaN	NaN	NaN	Low	0	0	0	0	0	0
BHLHE40	4114.87	1.25164	0.122342	1.45e-24	8.15e-23	OK	1754	1810	2080	3904	12838	7409
BHLHE40-AS1	2.97655	-0.681768	1.31383	0.603819	0.731985	OK	2	4	0	5	3	4
BHLHE41	16.5835	-0.824581	0.568025	0.146595	0.26228	OK	11	9	21	27	19	19
BHMG1	0.11797	-1.97747	4.32453	0.647478	NaN	Low	3	0	0	1	0	0
BHMT	0.232808	1.46928	4.18406	0.725467	NaN	Low	0	0	0	0	0	2
BHMT2	1.29124	0.511044	2.0267	0.800921	NaN	Low	2	0	1	0	5	1
BICC1	44.1218	0.467609	0.379817	0.218269	0.355264	OK	23	15	39	67	111	71
BICD1	92.4645	-0.880706	0.342306	0.0100862	0.0305676	OK	54	70	73	110	213	105
BICD2	1719.27	-0.126409	0.126972	0.319459	0.468375	OK	968	1004	1271	2652	3725	2157
BICDL1	69.5387	-0.279785	0.299802	0.3507	0.5021	OK	48	37	58	90	146	96
BICDL2	107.031	-0.745581	0.282608	0.00833433	0.0261089	OK	50	58	113	231	183	128
BICRA	104.2	-0.507102	0.353295	0.151188	0.268844	OK	92	74	65	119	187	120
BICRAL	89.9845	0.560526	0.261122	0.0318244	0.0782722	OK	51	56	50	95	244	147
BID	413.977	0.597142	0.204603	0.00351673	0.0128291	OK	167	205	312	530	1153	710
BIK	125.009	0.37451	0.259466	0.148911	0.265367	OK	47	75	90	149	336	246
BIN1	125.076	-0.565454	0.322258	0.0793173	0.162914	OK	99	85	89	159	255	130
BIN2	0	NaN	NaN	NaN	NaN	Low	0	0	0	0	0	0
BIN3	273.808	-0.356989	0.186512	0.0556163	0.122903	OK	146	177	227	395	586	377
BIN3-IT1	0.312375	-1.10544	4.29689	0.796974	NaN	Low	0	0	0	2	1	0
BIRC2	588.283	1.58933	0.35061	5.81e-06	4.98e-05	OK	143	153	338	723	2050	1264
BIRC3	377.247	5.45108	0.363604	8.31e-51	1.14e-48	OK	9	11	23	60	1729	1042
BIRC5	166.919	-0.435549	0.374847	0.245261	0.388342	OK	130	138	80	175	311	198
BIRC6	656.701	-0.106696	0.172392	0.535973	0.676496	OK	416	402	464	1004	1503	761
BIRC6-AS2	0.11797	-1.97747	4.32453	0.647478	NaN	Low	0	0	1	2	3	0
BIRC7	0	NaN	NaN	NaN	NaN	Low	0	0	0	0	0	0
BIRC8	0	NaN	NaN	NaN	NaN	Low	0	0	0	0	0	0
BISPR	3.80991	2.84136	1.28285	0.026768	0.0680034	OK	1	2	0	2	22	11
BIVM	148.122	0.015748	0.342728	0.963351	0.978979	OK	36	52	95	189	210	145
BIVM-ERCC5	177.438	-11.362	1.46574	9.07e-15	2.78e-13	OK	0	0	0	0	0	0
BLACAT1	13.6131	-2.00349	0.742738	0.00698744	0.0226243	OK	15	12	5	21	8	9
BLACE	0	NaN	NaN	NaN	NaN	Low	0	0	0	0	0	1
BLCAP	1618	-0.367835	0.146839	0.0122443	0.0357373	OK	981	989	1267	2275	3163	1980
BLID	0.0724897	0.0622114	4.30854	0.98848	NaN	Low	0	0	0	0	1	0
BLK	0	NaN	NaN	NaN	NaN	Low	0	0	0	0	0	0
BLM	62.233	-1.43166	0.442989	0.00123003	0.00527831	OK	64	71	35	75	75	31
BLMH	267.496	-0.563704	0.234661	0.0162966	0.0454311	OK	205	178	194	364	521	252
BLNK	63.8896	-0.0603305	0.335667	0.857362	0.916247	OK	23	22	48	96	119	83
BLOC1S1	262.968	0.208916	0.240349	0.384728	0.535743	OK	27	32	30	31	62	56
BLOC1S1-RDH5	8.57778	-0.461781	0.934465	0.621189	0.746309	OK	0	0	0	0	0	0
BLOC1S2	763.399	0.802724	0.34373	0.0195259	0.0526574	OK	227	274	603	1130	2387	1262
BLOC1S3	101.812	-0.454107	0.333938	0.173876	0.299903	OK	90	71	64	125	216	99
BLOC1S4	207.501	0.032382	0.408666	0.936843	0.964536	OK	59	79	215	396	486	282
BLOC1S5	40.8708	-9.25333	1.61991	1.11e-08	1.63e-07	OK	0	0	0	0	0	0
BLOC1S5-TXNDC5	5.18607	5.9767	1.44372	3.48e-05	0.0002425	OK	0	0	0	0	0	0
BLOC1S6	508.045	0.908019	0.260636	0.000494231	0.00242232	OK	183	254	341	706	1385	770
BLVRA	457.491	0.0744915	0.218493	0.733154	0.832482	OK	198	228	406	678	1169	655
BLVRB	649.366	-0.165872	0.193873	0.392234	0.543548	OK	353	397	512	832	1427	1028
BLZF1	885.561	1.17152	0.202121	6.79e-09	1.03e-07	OK	279	301	499	1063	3546	1998
BMF	9.57095	0.414955	0.772625	0.591219	0.722928	OK	5	8	3	9	16	23
BMI1	63.9524	-1.69805	0.53536	0.00151504	0.00631185	OK	6	3	5	6	3	2
BMP1	1344.35	-0.223332	0.243481	0.359012	0.510007	OK	940	911	899	1559	2961	1939
BMP10	0.0724897	0.0622114	4.30854	0.98848	NaN	Low	0	0	0	0	1	0
BMP15	0	NaN	NaN	NaN	NaN	Low	0	0	0	0	0	0
BMP2	1164.43	5.1862	0.297972	7.56e-68	1.32e-65	OK	37	49	92	173	5802	3850
BMP2K	158.686	0.00461443	0.207818	0.982285	0.989776	OK	94	107	119	231	397	216
BMP3	0.528735	-2.94967	3.62533	0.415858	NaN	Low	0	1	1	0	0	0
BMP4	13.4894	-0.882471	0.568784	0.120781	0.225808	OK	8	6	13	28	20	13
BMP5	0	NaN	NaN	NaN	NaN	Low	0	0	0	0	0	0
BMP6	18.6101	1.71668	0.549146	0.00177151	0.00717501	OK	8	3	5	11	61	43
BMP7	0.985779	0.679509	2.03179	0.738049	NaN	Low	0	1	0	2	3	2
BMP7-AS1	0	NaN	NaN	NaN	NaN	Low	0	0	0	0	0	0
BMP8A	5.96179	1.43068	0.981888	0.145097	0.260446	OK	4	3	4	2	24	15
BMP8B	4.00672	-0.0546727	1.10245	0.960448	0.977482	OK	4	0	5	7	15	3
BMPER	15.0813	2.4646	0.665141	0.000211076	0.00117208	OK	2	4	3	15	89	39
BMPR1A	184.498	0.575264	0.230188	0.0124506	0.0362855	OK	79	80	110	202	430	236
BMPR1B	57.5668	0.024019	0.41148	0.953452	0.973197	OK	22	29	52	113	118	72
BMPR1B-DT	0	NaN	NaN	NaN	NaN	Low	0	0	2	0	2	0
BMPR2	778.082	1.48314	0.246185	1.7e-09	2.91e-08	OK	272	272	387	921	2479	1482
BMS1	810.731	-0.251327	0.151301	0.0966918	0.189806	OK	541	552	602	1202	1602	875
BMS1P1	20.7193	-0.640306	0.533036	0.229657	0.369024	OK	0	1	3	4	2	3
BMS1P14	88.2763	0.809354	0.287244	0.00483761	0.016739	OK	11	15	19	29	75	63
BMS1P17	0.299925	-2.0658	4.32289	0.632739	NaN	Low	0	0	0	0	0	0
BMS1P18	0	NaN	NaN	NaN	NaN	Low	0	0	0	0	0	0
BMS1P2	21.6639	-0.678222	0.50724	0.181196	0.309298	OK	0	0	0	0	0	0
BMS1P20	103.137	-0.234257	0.245852	0.340672	0.491366	OK	117	164	153	273	531	324
BMS1P21	0.427494	-2.62874	3.80183	0.489289	NaN	Low	1	0	0	1	0	0
BMS1P22	0.425928	-0.382872	3.85922	0.920972	NaN	Low	0	0	0	0	0	0
BMS1P4	12.2256	-0.730466	0.600577	0.223881	0.362036	OK	8	6	17	34	39	13
BMT2	125.554	0.683728	0.377949	0.0704435	0.14831	OK	39	52	109	186	326	193
BMX	0.707501	0.176412	2.72384	0.94836	NaN	Low	0	0	2	1	3	1
BNC1	1492.97	-0.323288	0.157253	0.0397982	0.0936326	OK	1019	858	1082	2428	2845	1713
BNC2	1.41254	0.374344	1.62995	0.818351	0.890014	OK	0	1	1	3	6	2
BNC2-AS1	0	NaN	NaN	NaN	NaN	Low	0	0	1	0	0	0
BNIP1	108.114	-0.130882	0.267414	0.624532	0.749067	OK	67	55	97	137	246	149
BNIP2	853.824	1.3358	0.306278	1.29e-05	0.000101497	OK	286	280	489	1124	2760	1580
BNIP3	2148.33	1.54797	0.167183	2.06e-20	9.08e-19	OK	781	743	1029	2005	5757	3872
BNIP3L	958.817	1.22917	0.231713	1.13e-07	1.4e-06	OK	337	374	578	1101	3009	1796
BNIPL	53.8436	-1.39992	0.307284	5.22e-06	4.52e-05	OK	36	39	55	107	59	39
BOC	46.5376	0.48985	0.393187	0.212821	0.348852	OK	29	24	19	38	102	77
BOD1	222.971	-0.330995	0.241982	0.171359	0.29627	OK	119	101	203	413	457	274
BOD1L1	522.005	-0.0954776	0.207767	0.645845	0.766213	OK	374	391	338	691	1220	647
BOD1L2	0	NaN	NaN	NaN	NaN	Low	0	0	0	0	0	0
BOK	519.805	-0.393064	0.229576	0.0868728	0.174981	OK	340	359	360	696	934	695
BOK-AS1	0.80789	-1.78823	2.71748	0.510507	NaN	Low	0	0	0	0	1	1
BOLA1	84.0094	-0.247366	0.265158	0.350871	0.502189	OK	43	49	69	122	173	130
BOLA2	36.3037	-0.619733	0.470331	0.18762	0.317779	OK	0	0	0	0	0	0
BOLA2-SMG1P6	330.288	1.06508	0.417503	0.0107394	0.0321753	OK	0	0	0	0	0	0
BOLA2B	586.806	0.123352	0.17084	0.470273	0.618254	OK	0	0	0	0	0	0
BOLA3	384.025	0.278835	0.193745	0.150097	0.267237	OK	193	243	277	467	1039	656
BOLA3-AS1	23.3841	0.0819913	0.533034	0.877752	0.929103	OK	12	14	15	26	62	28
BOLL	0.11797	-1.97747	4.32453	0.647478	NaN	Low	0	0	0	1	0	0
BOP1	820.558	-0.295993	0.195766	0.13054	0.240113	OK	400	429	516	898	1278	926
BORA	76.4349	0.251955	0.291306	0.387085	0.538215	OK	41	36	42	96	166	86
BORCS5	60.8478	-0.439661	0.300864	0.143925	0.258947	OK	33	47	47	104	94	68
BORCS6	127.454	-0.927797	0.234997	7.88e-05	0.000493759	OK	79	93	98	216	175	126
BORCS7	173.906	1.26253	0.469097	0.00711534	0.0229769	OK	30	39	93	207	435	269
BORCS7-ASMT	18.5108	0.345748	2.48	0.889123	0.935765	OK	0	0	0	0	0	0
BORCS8	208.262	-0.608687	0.283576	0.0318356	0.0782722	OK	83	74	75	126	211	147
BORCS8-MEF2B	29.2902	0.403166	0.428436	0.346695	0.497544	OK	0	0	0	0	0	0
BPESC1	0	NaN	NaN	NaN	NaN	Low	0	0	0	0	0	0
BPGM	1218.87	3.23457	0.217645	5.85e-50	7.72e-48	OK	174	150	240	551	6350	4150
BPHL	123.976	-0.0983678	0.223641	0.660048	0.776675	OK	82	72	94	175	279	188
BPI	0	NaN	NaN	NaN	NaN	Low	0	0	0	0	0	0
BPIFA1	6.27002	4.64676	1.39423	0.000859631	0.00390861	OK	0	0	2	0	19	38
BPIFA2	0.349212	2.06253	4.14952	0.619151	NaN	Low	0	0	0	0	0	3
BPIFA3	0	NaN	NaN	NaN	NaN	Low	0	0	0	0	0	0
BPIFA4P	0	NaN	NaN	NaN	NaN	Low	0	0	0	0	0	0
BPIFB1	0.582019	2.80635	4.12189	0.495973	NaN	Low	0	0	0	0	0	5
BPIFB2	0	NaN	NaN	NaN	NaN	Low	0	0	0	0	0	0
BPIFB3	0	NaN	NaN	NaN	NaN	Low	0	0	0	0	0	0
BPIFB4	0	NaN	NaN	NaN	NaN	Low	0	0	0	0	0	0
BPIFB6	0	NaN	NaN	NaN	NaN	Low	0	0	0	0	0	0
BPIFC	0	NaN	NaN	NaN	NaN	Low	0	0	0	0	0	0
BPNT1	387.121	0.691347	0.218705	0.00157176	0.00651021	OK	181	186	288	554	913	643
BPTF	446.71	-0.323292	0.168906	0.0556155	0.122903	OK	309	301	320	673	1013	589
BPY2	0	NaN	NaN	NaN	NaN	Low	0	0	0	0	0	0
BPY2B	0	NaN	NaN	NaN	NaN	Low	0	0	0	0	0	0
BPY2C	0	NaN	NaN	NaN	NaN	Low	0	0	0	0	0	0
BRAF	130.407	0.334818	0.219713	0.127536	0.235828	OK	82	78	85	179	306	178
BRAP	342.03	0.391148	0.18394	0.0334621	0.0814434	OK	162	176	245	475	908	543
BRAT1	336.583	-0.379855	0.182363	0.0372548	0.0887444	OK	201	222	288	501	677	436
BRCA1	122.044	-2.23181	0.491604	5.63e-06	4.84e-05	OK	167	128	66	155	69	40
BRCA2	60.7517	1.38825	0.410412	0.000718133	0.00334752	OK	37	34	20	44	266	113
BRCC3	314.104	-0.112203	0.203234	0.580887	0.713953	OK	200	175	251	483	682	347
BRD1	345.557	-0.0453353	0.170013	0.789732	0.870755	OK	204	204	265	448	838	497
BRD2	2992.1	0.951111	0.245889	0.000109709	0.000657629	OK	1646	1520	1386	2670	10682	6321
BRD3	237.944	-1.05214	0.224223	2.7e-06	2.49e-05	OK	178	196	174	338	296	165
BRD3OS	130.438	-1.18339	0.234939	4.73e-07	5.2e-06	OK	98	81	122	218	163	109
BRD4	332.352	-0.314554	0.271122	0.245969	0.389071	OK	242	244	210	393	820	521
BRD7	499.79	-0.0645351	0.14437	0.654866	0.772825	OK	269	246	355	662	1031	648
BRD7P3	0.144979	0.849117	4.23834	0.841213	NaN	Low	0	0	0	0	2	0
BRD8	264.565	-0.708788	0.188192	0.000165684	0.000946256	OK	168	148	246	498	444	294
BRD9	352.433	-0.0744243	0.197792	0.706713	0.813087	OK	217	205	253	456	860	530
BRDT	0	NaN	NaN	NaN	NaN	Low	0	0	0	0	0	0
BRDTP1	0	NaN	NaN	NaN	NaN	Low	0	0	0	0	0	0
BRE-AS1	0.971797	2.40453	2.33184	0.30246	NaN	Low	0	0	0	0	2	5
BREA2	4.05957	-1.75003	1.13082	0.121725	0.227206	OK	5	6	5	5	9	7
BRF1	245.724	-0.532531	0.191704	0.00547137	0.0185281	OK	163	161	188	344	440	296
BRF2	209.457	-0.618579	0.18573	0.000866782	0.00392871	OK	107	116	174	315	361	214
BRI3	1011.91	0.332761	0.20466	0.103967	0.200721	OK	417	467	811	1268	2463	1704
BRI3BP	74.4394	-0.0881206	0.30312	0.771272	0.858224	OK	29	29	28	72	82	70
BRICD5	14.3708	-0.337846	0.583667	0.562702	0.69926	OK	14	11	9	19	26	17
BRINP1	14.0839	0.956297	0.583745	0.101378	0.196835	OK	5	8	4	18	48	32
BRINP2	0.231937	-2.0658	4.32289	0.632739	NaN	Low	0	0	1	0	0	0
BRINP3	0	NaN	NaN	NaN	NaN	Low	0	0	0	0	0	0
BRIP1	65.0103	0.482572	0.31394	0.124257	0.230851	OK	49	42	34	67	159	94
BRIX1	623.657	1.18581	0.293887	5.46e-05	0.000360976	OK	191	234	419	778	2088	1180
BRK1	1587.48	0.251408	0.142797	0.0783058	0.1613	OK	762	846	1184	2168	4139	2529
BRMS1	1082.89	0.209674	0.162798	0.197765	0.330092	OK	517	562	807	1423	2864	2066
BRMS1L	107.637	0.646727	0.337606	0.0554126	0.122576	OK	43	49	77	176	296	151
BROX	484.422	1.45294	0.307755	2.35e-06	2.2e-05	OK	116	133	307	704	1694	968
BRPF1	206.529	-0.429192	0.202851	0.0343616	0.0831822	OK	137	136	151	302	435	246
BRPF3	170.777	-0.13939	0.309317	0.652249	0.770613	OK	128	121	97	179	395	222
BRS3	0.217469	1.42289	4.18739	0.734004	NaN	Low	0	0	0	0	3	0
BRSK1	5.36959	-0.301972	0.864027	0.726719	0.8278	OK	4	4	3	7	10	7
BRSK2	8.48922	-0.93299	1.66099	0.574315	0.708676	OK	2	1	4	7	1	4
BRWD1	301.183	0.595287	0.288652	0.0391791	0.0924944	OK	109	159	233	542	719	405
BRWD1-AS1	0	NaN	NaN	NaN	NaN	Low	0	0	0	0	0	0
BRWD1-AS2	0.897256	-2.0007	2.39326	0.40317	NaN	Low	1	0	2	2	0	1
BRWD3	183.863	0.349344	0.237717	0.141675	0.255572	OK	112	97	147	273	435	209
BSCL2	294.394	-0.592101	0.188306	0.00166453	0.00681192	OK	5	2	0	7	8	5
BSDC1	615.278	-0.48157	0.153323	0.00168439	0.00687887	OK	414	387	492	885	1122	703
BSG	7414.71	0.123634	0.171326	0.470521	0.618407	OK	3886	4222	5032	9004	18495	12980
BSN	1.94175	1.29104	1.74648	0.45977	0.608141	OK	2	1	1	0	6	5
BSN-DT	0	NaN	NaN	NaN	NaN	Low	0	0	0	0	0	0
BSND	0.0724897	0.0622114	4.30854	0.98848	NaN	Low	0	0	0	0	1	0
BSPH1	0	NaN	NaN	NaN	NaN	Low	0	0	0	0	0	0
BSPRY	52.3679	-1.83894	0.379053	1.23e-06	1.23e-05	OK	32	37	68	80	54	25
BST1	5.04719	0.930312	0.895552	0.298892	0.447271	OK	3	2	4	5	19	11
BST2	29.4876	2.2543	0.465528	1.28e-06	1.28e-05	OK	5	4	13	21	147	109
BSX	0	NaN	NaN	NaN	NaN	Low	0	0	0	0	0	0
BTAF1	293.268	-0.0105615	0.236122	0.964323	0.979587	OK	200	174	237	505	721	324
BTBD1	752.209	0.963397	0.25583	0.000166036	0.000947582	OK	315	274	495	1059	2157	1273
BTBD10	695.913	0.387766	0.286149	0.17538	0.301885	OK	286	280	600	1094	1829	1065
BTBD11	235.6	0.764298	0.233927	0.00108598	0.00474697	OK	140	130	114	246	707	405
BTBD16	1.52803	0.660004	1.78467	0.711518	0.816643	OK	0	2	0	4	3	11
BTBD17	0	NaN	NaN	NaN	NaN	Low	0	0	0	0	0	0
BTBD18	0.307026	-0.735607	4.26055	0.862922	NaN	Low	0	0	1	0	1	0
BTBD19	15.7293	0.394339	0.529712	0.45661	0.604928	OK	13	16	18	48	101	60
BTBD2	546.664	-0.744265	0.240711	0.00198847	0.00791911	OK	411	413	420	660	838	575
BTBD3	162.559	0.659438	0.29238	0.0241073	0.0624017	OK	90	69	85	260	446	246
BTBD6	496.053	0.0933069	0.184767	0.613561	0.740512	OK	255	215	362	641	1171	765
BTBD7	437.53	0.443002	0.230985	0.055126	0.12206	OK	218	228	283	689	1069	653
BTBD8	1.55719	-0.978179	1.92674	0.611674	0.738943	OK	1	0	1	6	4	0
BTBD9	145.087	-0.756586	0.23303	0.00116738	0.00504805	OK	100	107	100	219	227	143
BTBD9-AS1	0	NaN	NaN	NaN	NaN	Low	0	0	0	0	0	0
BTC	14.8726	1.87274	0.594172	0.00162243	0.00667438	OK	2	5	8	13	57	38
BTD	72.2472	-0.340455	0.277907	0.22055	0.358123	OK	49	53	63	107	101	63
BTF3	6012.93	0.764972	0.139693	4.35e-08	5.74e-07	OK	2830	3080	3650	6964	18130	10049
BTF3L4	478.077	0.519397	0.333702	0.119597	0.224127	OK	122	150	326	613	1041	609
BTF3P11	0	NaN	NaN	NaN	NaN	Low	0	0	0	0	3	0
BTG1	2524.79	2.60073	0.267949	2.84e-22	1.43e-20	OK	427	476	795	1659	11450	6909
BTG2	949.919	1.48639	0.167778	8.05e-19	3.3e-17	OK	374	324	390	812	3814	2456
BTG3	510.888	1.74722	0.173618	8e-24	4.34e-22	OK	147	152	195	350	1906	993
BTG3-AS1	6.33574	0.647673	0.813842	0.426136	0.576991	OK	4	0	2	5	15	10
BTG4	1.60585	4.28585	2.12106	0.0433198	0.100356	OK	0	0	0	0	18	8
BTK	0.235941	-2.42003	4.31706	0.575089	NaN	Low	0	0	0	2	0	1
BTLA	0.231937	-2.0658	4.32289	0.632739	NaN	Low	0	0	1	0	0	0
BTN1A1	0	NaN	NaN	NaN	NaN	Low	0	0	0	0	0	0
BTN2A1	224.009	1.20737	0.388439	0.00188182	0.00754217	OK	86	87	139	223	738	454
BTN2A2	49.5087	0.318418	0.344395	0.35519	0.506461	OK	30	29	31	56	132	76
BTN2A3P	9.20194	0.463411	0.66912	0.488581	0.633465	OK	5	3	11	15	35	24
BTN3A1	53.7666	-0.2043	0.408915	0.617346	0.743226	OK	36	42	32	49	140	61
BTN3A2	73.9633	-1.36215	0.289521	2.54e-06	2.36e-05	OK	56	50	61	111	88	67
BTN3A3	34.0626	-1.74745	0.471841	0.000212663	0.00117944	OK	25	38	24	49	30	20
BTNL10	0	NaN	NaN	NaN	NaN	Low	0	0	0	0	0	0
BTNL2	0	NaN	NaN	NaN	NaN	Low	0	0	3	4	6	4
BTNL3	0	NaN	NaN	NaN	NaN	Low	0	0	0	0	0	0
BTNL8	0	NaN	NaN	NaN	NaN	Low	0	0	0	0	0	0
BTNL9	0.346818	-0.350118	4.11161	0.932139	NaN	Low	0	0	1	0	0	1
BTRC	267.004	-0.594193	0.196313	0.00247192	0.00952365	OK	197	188	196	373	431	292
BUB1	179.153	0.549454	0.326528	0.0924297	0.183656	OK	127	127	90	148	557	295
BUB1B	128.027	-0.95777	0.399776	0.0165856	0.0460735	OK	125	106	68	133	198	79
BUB1B-PAK6	152.256	-0.72278	0.257951	0.0050786	0.0173891	OK	0	0	0	0	0	0
BUB3	1297.5	0.386568	0.178085	0.0299546	0.0745215	OK	463	567	929	1939	4280	2489
BUD13	111.085	-0.756928	0.279489	0.00676368	0.0220259	OK	79	78	89	147	209	98
BUD23	630.306	0.173312	0.204811	0.397437	0.548294	OK	355	411	445	741	1754	1100
BUD31	868.186	0.514182	0.157155	0.00106855	0.00468513	OK	226	238	278	498	1278	793
BVES	73.7928	-0.467142	0.348728	0.180388	0.308087	OK	42	42	72	135	142	56
BVES-AS1	0.638755	-1.81868	3.43132	0.596095	NaN	Low	0	0	0	5	1	0
BYSL	469.434	0.00278637	0.158065	0.985936	0.991612	OK	256	265	337	634	1216	722
BZW1	7238.22	1.15975	0.340225	0.000652578	0.00308493	OK	1146	1342	2601	5512	11687	6775
BZW2	820.032	0.508242	0.213093	0.0170755	0.047182	OK	343	375	607	1251	2233	1418
C10orf105	0.312623	-0.779844	4.23485	0.853896	NaN	Low	0	0	1	0	1	0
C10orf111	1.93583	0.624158	1.56415	0.689865	0.80121	OK	1	1	0	2	2	5
C10orf113	0	NaN	NaN	NaN	NaN	Low	0	0	0	0	0	0
C10orf120	0	NaN	NaN	NaN	NaN	Low	0	0	0	0	0	0
C10orf126	0	NaN	NaN	NaN	NaN	Low	0	0	0	0	0	0
C10orf142	0	NaN	NaN	NaN	NaN	Low	0	0	0	0	0	0
C10orf143	4.17182	-0.558746	0.959116	0.560187	0.697208	OK	2	3	4	8	7	7
C10orf25	4.70301	-1.42155	1.03679	0.170343	0.294903	OK	4	1	3	6	3	6
C10orf53	0	NaN	NaN	NaN	NaN	Low	0	0	0	0	0	0
C10orf55	30.5808	-0.612835	0.393754	0.119615	0.224135	OK	10	14	15	31	48	26
C10orf62	0.0724897	0.0622114	4.30854	0.98848	NaN	Low	0	0	0	0	1	0
C10orf67	0.60603	-0.190722	2.83271	0.94632	NaN	Low	1	0	0	0	1	2
C10orf71	0	NaN	NaN	NaN	NaN	Low	0	0	0	0	0	0
C10orf71-AS1	0	NaN	NaN	NaN	NaN	Low	0	0	0	0	0	0
C10orf82	0.0724897	0.0622114	4.30854	0.98848	NaN	Low	0	0	0	0	1	0
C10orf88	151.273	1.16134	0.388573	0.00280141	0.0105805	OK	44	57	99	236	425	266
C10orf90	0.34865	-0.378271	4.10362	0.926555	NaN	Low	0	0	1	0	0	1
C10orf91	2.78837	0.145005	1.26159	0.908494	0.948426	OK	1	1	4	7	10	6
C10orf95	47.6506	-1.12316	0.354691	0.00154243	0.00640056	OK	7	10	23	46	27	16
[truncated: 25,915 more rows]

## Sheet: IAVdNS1_vs_Mock_12hpi
GeneName	baseMean	log2FoldChange	lfcSE	pvalue	padj	status	Mock (Rep 1)	Mock (Rep 2)	Mock (Rep 3)	Mock (Rep 4)	dNS1 12hpi (Rep 1)	dNS1 12hpi (Rep 2)
A1BG	5.99823	1.39832	0.937187	0.135689	0.271117	OK	3	3	6	23	3	6
A1BG-AS1	8.64182	-1.47727	0.989711	0.135536	0.270916	OK	3	0	2	6	0	1
A1CF	0	NaN	NaN	NaN	NaN	Low	0	0	0	0	0	0
A2M	0	NaN	NaN	NaN	NaN	Low	1	0	0	0	0	0
A2M-AS1	0.115097	0.919703	4.32265	0.831511	NaN	Low	0	0	1	0	0	0
A2ML1	873.83	-2.86889	0.247687	5.04e-31	2.36e-29	OK	1579	1714	1516	3010	85	72
A2MP1	0	NaN	NaN	NaN	NaN	Low	0	0	0	0	0	0
A3GALT2	0.156179	0.919702	4.32265	0.831511	NaN	Low	1	0	0	0	1	0
A4GALT	305.61	-0.599081	0.214888	0.00530554	0.0211374	OK	394	399	495	952	127	87
A4GNT	0	NaN	NaN	NaN	NaN	Low	0	0	0	0	0	0
AA06	0	NaN	NaN	NaN	NaN	Low	0	0	0	0	0	0
AAAS	145.316	-1.2294	0.298484	3.81e-05	0.000295677	OK	225	224	247	457	36	43
AACS	343.889	-0.136565	0.172297	0.428002	0.59807	OK	387	416	524	1026	156	140
AACSP1	0.456154	-0.72442	4.27194	0.865343	NaN	Low	1	3	0	0	0	0
AADAC	0.632477	1.36481	2.95602	0.644292	NaN	Low	0	0	2	1	1	0
AADACL2	0	NaN	NaN	NaN	NaN	Low	0	0	0	0	0	0
AADACL2-AS1	0	NaN	NaN	NaN	NaN	Low	0	0	0	0	0	0
AADACL3	0	NaN	NaN	NaN	NaN	Low	0	0	0	0	0	0
AADACL4	0	NaN	NaN	NaN	NaN	Low	0	0	0	0	0	0
AADACP1	0.117411	0.571408	4.31694	0.894696	NaN	Low	0	0	1	3	0	0
AADAT	17.9597	0.368727	0.557796	0.508585	0.66672	OK	27	23	25	48	9	7
AAGAB	332.321	-0.379114	0.198223	0.0558045	0.139	OK	370	401	556	1094	129	120
AAK1	157.144	0.378978	0.239314	0.113284	0.236705	OK	201	178	177	417	85	71
AAMDC	37.2663	-0.691425	0.42782	0.10606	0.22544	OK	55	47	59	117	14	17
AAMP	664.754	-0.26087	0.181288	0.150157	0.29156	OK	708	673	1154	2140	287	302
AANAT	1.8212	0.694208	1.7175	0.686068	0.807433	OK	5	6	3	4	1	2
AAR2	178.412	-0.324902	0.214585	0.130002	0.262406	OK	184	197	277	584	76	75
AARD	0	NaN	NaN	NaN	NaN	Low	0	0	0	0	0	0
AARS	354.885	-0.881596	0.294099	0.00272103	0.012134	OK	550	555	468	980	116	119
AARS2	137.979	-0.998935	0.268781	0.000201968	0.00127937	OK	197	189	257	435	42	38
AARSD1	133.867	-0.274295	0.273056	0.315121	0.489217	OK	0	0	0	0	0	0
AASDH	39.8243	-0.879304	0.471304	0.0620857	0.150573	OK	56	55	74	161	18	6
AASDHPPT	211.358	-0.434741	0.40224	0.279786	0.450381	OK	146	188	439	816	55	64
AASS	87.2526	1.85432	0.307854	1.71e-09	2.65e-08	OK	64	80	51	130	72	65
AATBC	17.1155	-5.97664	1.51985	8.41e-05	0.000593973	OK	35	30	31	62	0	0
AATF	333.427	0.0361686	0.202251	0.858071	0.922818	OK	390	407	452	856	164	158
AATK	9.39862	1.47378	0.728059	0.0429432	0.113563	OK	8	7	15	19	8	8
ABALON	20.2997	1.41896	0.494082	0.00407984	0.0169995	OK	6	1	2	10	1	2
ABAT	95.8544	-0.198514	0.267211	0.457535	0.622836	OK	117	114	144	266	46	36
ABCA1	176.305	0.952206	0.299373	0.00146934	0.00714368	OK	150	188	170	473	82	116
ABCA10	3.89933	-0.135198	1.38196	0.922067	0.959802	OK	6	4	11	13	3	0
ABCA11P	31.6269	1.49493	0.466776	0.00136162	0.00668654	OK	15	13	24	45	13	18
ABCA12	86.9577	-0.438646	0.30441	0.149593	0.29079	OK	96	119	125	302	42	24
ABCA13	7.56455	-0.363226	0.943988	0.700402	0.818691	OK	17	10	9	23	3	2
ABCA17P	0.0587053	1.01251	4.32436	0.814875	NaN	Low	0	0	0	1	0	0
ABCA2	72.7124	-0.636487	0.347804	0.0672473	0.159767	OK	103	92	133	229	37	18
ABCA3	1.26085	-0.255323	2.05468	0.901106	0.948274	OK	1	2	2	3	0	1
ABCA4	1.87785	1.15821	1.67422	0.489069	0.650192	OK	1	4	1	3	4	0
ABCA5	51.1508	0.86971	0.493807	0.0781988	0.178511	OK	29	36	88	179	34	25
ABCA6	0.524101	1.8532	3.0942	0.549221	NaN	Low	0	0	1	1	1	0
ABCA7	113.578	-1.30365	0.314186	3.33e-05	0.000262168	OK	216	163	251	414	32	27
ABCA8	0	NaN	NaN	NaN	NaN	Low	0	0	0	0	0	0
ABCA9	1.90815	1.46496	1.84697	0.427679	0.597992	OK	0	0	2	11	1	2
ABCA9-AS1	0	NaN	NaN	NaN	NaN	Low	0	0	0	0	0	0
ABCB1	0.799311	4.25532	3.5527	0.231006	NaN	Low	0	0	0	0	0	2
ABCB10	94.8396	-0.512696	0.359173	0.153454	0.295903	OK	105	100	191	397	31	29
ABCB11	1.9855	-2.90441	1.93317	0.132991	0.266957	OK	4	2	3	13	0	0
ABCB4	0.266574	0.0345912	4.30695	0.993592	NaN	Low	1	1	1	0	0	0
ABCB5	0	NaN	NaN	NaN	NaN	Low	0	0	0	0	0	2
ABCB6	72.9448	-1.8423	0.395656	3.22e-06	3.13e-05	OK	135	120	169	261	16	11
ABCB7	64.1063	-0.717059	0.361364	0.0472207	0.122307	OK	86	75	111	236	28	14
ABCB8	176.825	-0.779039	0.229984	0.000705667	0.00379699	OK	239	225	338	616	58	58
ABCB9	39.247	-0.437354	0.402292	0.276968	0.447642	OK	43	46	76	120	17	12
ABCC1	373.788	-0.725365	0.20949	0.000535138	0.00300266	OK	520	523	570	1133	124	118
ABCC10	143.967	-0.73289	0.249855	0.00335419	0.0144024	OK	183	214	250	487	47	50
ABCC11	2.76097	0.163807	1.47881	0.911799	0.953893	OK	2	4	8	12	3	0
ABCC12	0	NaN	NaN	NaN	NaN	Low	0	0	0	0	0	0
ABCC13	0	NaN	NaN	NaN	NaN	Low	0	0	0	0	0	0
ABCC2	20.4507	2.53975	0.573798	9.59e-06	8.52e-05	OK	13	4	12	28	25	22
ABCC3	63.9961	0.599049	0.376527	0.111613	0.234468	OK	80	76	75	138	45	32
ABCC4	48.0065	-0.479842	0.405585	0.236776	0.400895	OK	60	55	80	176	21	12
ABCC5	241.094	-0.955737	0.216169	9.81e-06	8.7e-05	OK	336	326	394	795	88	60
ABCC5-AS1	0.0587053	1.01251	4.32436	0.814875	NaN	Low	0	0	0	1	0	0
ABCC6	4.54378	4.45176	1.31401	0.000704262	0.00379093	OK	1	4	5	4	2	0
ABCC6P1	0.0587053	1.01251	4.32436	0.814875	NaN	Low	0	0	0	1	0	0
ABCC6P2	0	NaN	NaN	NaN	NaN	Low	0	0	0	0	0	0
ABCC8	0	NaN	NaN	NaN	NaN	Low	0	0	0	0	0	0
ABCC9	75.82	4.08448	0.661614	6.68e-10	1.08e-08	OK	14	17	16	30	65	70
ABCD1	58.0309	1.23809	0.329177	0.00016913	0.00109918	OK	45	54	45	128	46	43
ABCD2	0.115097	0.919703	4.32265	0.831511	NaN	Low	0	0	1	0	0	0
ABCD3	155.054	-0.106394	0.273788	0.697572	0.816666	OK	163	165	282	616	51	68
ABCD4	85.369	0.0551138	0.30153	0.854971	0.921033	OK	97	123	140	259	39	49
ABCE1	575.117	-0.325459	0.36051	0.366646	0.542006	OK	437	526	1177	2326	207	173
ABCF1	527.928	0.477758	0.228669	0.0366812	0.100034	OK	600	569	633	1090	376	299
ABCF2	498.746	-1.40918	0.197477	9.61e-13	1.95e-11	OK	671	643	864	1550	149	110
ABCF3	231.045	-0.708222	0.202855	0.000480724	0.00274265	OK	282	300	394	785	98	69
ABCG1	170.126	1.39434	0.232306	1.95e-09	3.01e-08	OK	123	144	144	274	149	139
ABCG2	12.8544	-0.851751	0.739116	0.24916	0.415285	OK	22	16	26	41	3	5
ABCG4	1.25245	-2.20205	2.16637	0.309407	0.483417	OK	1	3	4	3	0	0
ABCG5	0	NaN	NaN	NaN	NaN	Low	0	0	0	0	0	0
ABCG8	0	NaN	NaN	NaN	NaN	Low	0	0	0	0	0	0
ABHD1	0.0587053	1.01251	4.32436	0.814875	NaN	Low	0	0	0	0	0	0
ABHD10	66.9887	-0.254353	0.354398	0.47294	0.636112	OK	86	81	125	241	26	19
ABHD11	70.9654	-0.260732	0.330501	0.430171	0.599974	OK	84	94	104	203	24	34
ABHD11-AS1	1.51588	-0.575099	2.08069	0.782242	0.875959	OK	2	1	7	2	0	2
ABHD12	149.871	0.519746	0.230438	0.0241039	0.0720651	OK	152	181	202	367	87	69
ABHD12B	0.571469	-1.03756	3.07467	0.735774	NaN	Low	4	2	2	5	0	1
ABHD13	95.3633	0.129331	0.471003	0.783633	0.876787	OK	67	81	199	375	46	28
ABHD14A	17.1105	-0.510543	0.668098	0.444764	0.612452	OK	13	28	19	30	3	4
ABHD14A-ACY1	74.3314	-1.84507	1.30848	0.158514	0.302153	OK	0	0	0	0	0	0
ABHD14B	127.158	-0.380448	0.293859	0.195436	0.350264	OK	166	156	184	332	63	39
ABHD15	76.0946	-1.30674	0.360707	0.000291517	0.00176991	OK	97	96	172	292	18	15
ABHD16A	130.448	0.0974225	0.239294	0.683917	0.806394	OK	135	152	211	376	81	54
ABHD16B	29.2091	0.887739	0.433501	0.0405761	0.108298	OK	19	28	39	71	18	18
ABHD17A	406.341	0.267482	0.184175	0.146411	0.286782	OK	394	386	465	847	186	102
ABHD17B	131.883	2.44714	0.386918	2.54e-10	4.31e-09	OK	53	56	74	184	131	100
ABHD17C	140.964	-0.464081	0.355467	0.191705	0.34544	OK	136	136	288	611	48	41
ABHD18	37.0089	1.41719	0.41608	0.000659105	0.00360122	OK	37	27	41	94	32	16
ABHD2	233.947	-0.797603	0.283183	0.00485406	0.0196032	OK	350	359	320	667	94	50
ABHD3	58.7754	0.554068	0.357128	0.120792	0.248585	OK	54	77	78	178	29	26
ABHD4	118.982	-1.13198	0.346175	0.00107558	0.00545861	OK	173	193	168	321	38	28
ABHD5	210.008	0.890802	0.199646	8.12e-06	7.33e-05	OK	141	163	239	503	167	163
ABHD6	26.6317	-0.85651	0.546465	0.117029	0.242624	OK	34	28	62	88	6	9
ABHD8	79.4026	-0.37127	0.318472	0.243702	0.40877	OK	100	108	127	224	38	23
ABI1	570.855	0.849318	0.193887	1.18e-05	0.000103057	OK	515	508	689	1445	361	301
ABI2	62.1012	-0.139562	0.364353	0.701689	0.819215	OK	76	77	89	195	39	13
ABI3	0.334235	3.10524	4.3205	0.472313	NaN	Low	0	0	0	0	1	0
ABI3BP	5.35589	2.77277	1.21549	0.0225376	0.0686008	OK	7	1	1	4	9	4
ABL1	361.621	-0.45256	0.295714	0.125919	0.256518	OK	528	516	429	898	164	112
ABL2	633.772	2.36818	0.190662	2.01e-35	1.07e-33	OK	333	353	316	703	668	556
ABLIM1	391.017	-0.455448	0.203096	0.0249274	0.0736785	OK	448	431	685	1323	158	121
ABLIM2	10.5965	1.38686	0.718777	0.053673	0.134774	OK	6	6	15	17	7	10
ABLIM3	431.684	0.0205632	0.211387	0.922506	0.959802	OK	496	551	557	1121	249	179
ABO	2.39845	-0.139101	1.62984	0.931986	0.964909	OK	3	5	9	3	1	0
ABR	264.769	-0.244617	0.333449	0.463194	0.627923	OK	392	359	288	583	136	99
ABRA	0.152051	0.919702	4.32265	0.831511	NaN	Low	0	1	0	0	0	0
ABRACL	333.288	0.609665	0.308868	0.0483967	0.124548	OK	250	333	522	998	171	204
ABRAXAS1	20.0583	-0.82452	0.644012	0.200444	0.35711	OK	17	19	30	69	7	4
ABRAXAS2	138.757	0.370785	0.264286	0.160627	0.304915	OK	129	135	212	387	76	64
ABT1	206.922	0.0354184	0.23582	0.880613	0.935923	OK	193	206	342	637	108	85
ABTB1	30.0506	-0.537522	0.486479	0.269193	0.438902	OK	39	48	52	102	16	7
ABTB2	149.027	3.22215	0.271445	1.69e-32	8.24e-31	OK	47	59	56	94	174	163
ACAA1	486.232	-0.276272	0.193271	0.152874	0.295221	OK	467	525	880	1653	207	193
ACAA2	61.2952	0.88462	0.369166	0.016563	0.0537991	OK	38	43	91	168	39	42
ACACA	510.483	-1.65208	0.287379	8.99e-09	1.28e-07	OK	905	877	703	1550	107	92
ACACB	6.43809	0.667739	0.912973	0.464541	0.629148	OK	5	10	5	11	4	4
ACAD10	60.6328	-1.32458	0.402414	0.000996226	0.00511909	OK	100	96	104	202	20	15
ACAD11	67.7675	-0.210629	0.318263	0.508095	0.66641	OK	0	0	0	0	0	0
ACAD8	90.2959	-0.549543	0.282145	0.0514471	0.130671	OK	117	124	180	336	37	29
ACAD9	194.237	-0.862585	0.258807	0.000859378	0.00449727	OK	249	230	279	517	65	42
ACADL	1.69801	-0.735438	1.93847	0.704397	0.821087	OK	4	2	2	4	1	0
ACADM	100.007	0.14391	0.374541	0.700807	0.818919	OK	96	89	170	387	45	38
ACADS	24	0.0830077	0.483734	0.863754	0.92587	OK	26	24	36	74	14	8
ACADSB	63.4445	0.983349	0.325521	0.0025207	0.011341	OK	63	56	66	158	36	36
ACADVL	1146.5	0.169975	0.14052	0.226425	0.388766	OK	1329	1384	1990	3566	726	652
ACAN	0.0587053	1.01251	4.32436	0.814875	NaN	Low	0	0	0	1	0	0
ACAP1	3.02388	0.087439	1.29664	0.946235	0.972316	OK	7	7	11	13	2	3
ACAP2	158.714	0.602727	0.313402	0.054458	0.136459	OK	132	145	200	518	93	72
ACAP3	303.341	-0.380434	0.184381	0.0390838	0.105227	OK	423	415	608	1095	129	119
ACAT1	142.837	-0.30769	0.294909	0.296791	0.469968	OK	177	150	258	542	60	49
ACAT2	629.282	-0.504344	0.165902	0.00236575	0.0107397	OK	523	551	614	1277	192	110
ACBD3	316.924	0.647015	0.240696	0.0071861	0.0271999	OK	245	235	375	822	142	157
ACBD3-AS1	0.176116	0.264726	4.31278	0.951055	NaN	Low	0	0	0	1	0	0
ACBD4	15.8348	-0.766992	0.635619	0.227554	0.389889	OK	21	18	32	55	7	5
ACBD5	118.391	0.0198761	0.259387	0.93892	0.968044	OK	129	128	177	332	64	50
ACBD6	216.453	-0.0223856	0.211908	0.91587	0.956529	OK	221	242	372	673	110	85
ACBD7	4.39848	3.82328	1.21776	0.00169179	0.00804487	OK	0	2	2	1	5	4
ACBD7-DCLRE1CP1	0	NaN	NaN	NaN	NaN	Low	0	0	0	0	0	0
ACCS	11.5241	-1.02954	0.83079	0.215258	0.375243	OK	22	31	27	52	4	2
ACCSL	0	NaN	NaN	NaN	NaN	Low	0	0	0	0	0	0
ACD	72.3145	-0.353191	0.408956	0.387784	0.562509	OK	118	128	91	182	38	34
ACE	0	NaN	NaN	NaN	NaN	Low	1	0	1	0	0	0
ACE2	25.614	3.02199	0.473303	1.71e-10	2.95e-09	OK	9	9	14	19	30	30
ACER1	0.0587053	1.01251	4.32436	0.814875	NaN	Low	1	0	0	1	0	0
ACER2	26.3466	2.2416	0.466508	1.55e-06	1.58e-05	OK	11	18	12	37	26	27
ACER3	231.482	0.761701	0.285059	0.00753822	0.0283132	OK	174	185	303	664	145	122
ACHE	7.65411	3.00452	0.954422	0.00164391	0.00785546	OK	3	4	0	8	12	6
ACIN1	704.172	0.327179	0.233281	0.160763	0.305063	OK	815	871	854	1594	426	358
ACKR1	0	NaN	NaN	NaN	NaN	Low	0	0	0	0	0	0
ACKR2	2.68593	-3.28947	1.84624	0.0747968	0.172534	OK	7	5	3	9	0	0
ACKR3	266.079	0.74066	0.276789	0.00745294	0.0280536	OK	313	328	266	471	186	116
ACKR4	0.308207	-0.0934256	4.30298	0.982678	NaN	Low	1	1	0	0	0	0
ACLY	1994.58	-0.146628	0.162452	0.366742	0.542096	OK	2556	2336	2781	5573	1049	745
ACMSD	0	NaN	NaN	NaN	NaN	Low	1	0	0	0	1	0
ACO1	244.967	-0.556074	0.194548	0.00425943	0.017593	OK	293	309	410	814	250	202
ACO2	488.004	-0.573465	0.224173	0.0105234	0.0371159	OK	399	365	377	735	101	94
ACOD1	12.2191	7.47597	1.26895	3.83e-09	5.7e-08	OK	0	0	0	1	10	24
ACOT1	12.1033	-0.665308	0.830233	0.422929	0.593422	OK	12	10	30	51	5	1
ACOT11	46.9478	-1.17082	0.405343	0.00387132	0.0162879	OK	37	37	51	83	10	9
ACOT12	0	NaN	NaN	NaN	NaN	Low	0	0	0	0	0	0
ACOT13	198.046	0.0460951	0.217584	0.832224	0.906378	OK	208	223	328	513	99	80
ACOT2	47.2318	-1.5027	0.383238	8.82e-05	0.00062034	OK	32	32	61	96	12	15
ACOT4	3.47068	-0.815709	1.35836	0.548166	0.698613	OK	4	6	6	9	1	1
ACOT6	0	NaN	NaN	NaN	NaN	Low	0	0	0	0	0	0
ACOT7	971.069	-0.355393	0.178998	0.0470937	0.122126	OK	1160	1211	1399	2587	440	392
ACOT8	80.2646	-0.216122	0.290908	0.457529	0.622836	OK	77	76	117	194	30	34
ACOT9	387.912	0.158564	0.162658	0.329644	0.504296	OK	418	431	555	1098	224	193
ACOX1	238.196	0.509021	0.201828	0.0116673	0.0404561	OK	234	232	299	665	138	119
ACOX2	0.388013	2.39265	3.92535	0.542168	NaN	Low	0	0	0	1	1	0
ACOX3	78.9009	-0.590435	0.305355	0.0531621	0.133878	OK	99	117	127	251	32	27
ACOXL	1.28443	3.99473	2.24051	0.0745938	0.172219	OK	1	0	0	0	1	2
ACOXL-AS1	0.334235	3.10524	4.3205	0.472313	NaN	Low	0	0	0	0	1	0
ACP1	417.172	0.0691234	0.182756	0.705262	0.821601	OK	454	473	665	1204	203	159
ACP2	170.987	-0.713835	0.248029	0.00400162	0.0167406	OK	186	208	276	450	52	53
ACP4	0	NaN	NaN	NaN	NaN	Low	0	1	1	0	4	0
ACP5	139.653	-0.418947	0.241111	0.0822864	0.185644	OK	148	169	239	446	55	53
ACP6	48.4723	-1.55229	0.439931	0.000417951	0.00243704	OK	56	71	107	198	10	9
ACP7	5.74647	-0.326073	1.13112	0.773137	0.869968	OK	6	11	6	17	0	5
ACPP	3.83255	-1.83933	1.74119	0.290803	0.463465	OK	2	10	7	14	1	0
ACR	0	NaN	NaN	NaN	NaN	Low	0	0	0	0	0	0
ACRBP	0.272588	0.0463662	4.3061	0.991409	NaN	Low	1	0	1	1	0	0
ACRV1	0.117411	0.571408	4.31694	0.894696	NaN	Low	0	1	0	5	1	0
ACSBG1	0.37197	-0.43484	4.0506	0.91451	NaN	Low	1	2	0	2	0	0
ACSBG2	0	NaN	NaN	NaN	NaN	Low	0	0	1	2	0	0
ACSF2	168.82	-0.778582	0.247707	0.00167136	0.0079623	OK	232	237	321	578	68	45
ACSF3	63.7632	-0.501477	0.343991	0.144891	0.284768	OK	75	85	97	164	31	20
ACSL1	291.278	-0.219909	0.303549	0.468784	0.632755	OK	262	287	554	1028	105	132
ACSL3	1544.65	1.82707	0.231005	2.59e-15	6.08e-14	OK	847	885	1382	2880	1376	1110
ACSL4	505.878	0.311	0.261577	0.234463	0.398339	OK	507	513	660	1770	268	196
ACSL5	2.58783	1.28144	1.66635	0.441887	0.609619	OK	0	3	1	5	4	0
ACSL6	0.799311	4.25532	3.5527	0.231006	NaN	Low	0	0	0	0	0	2
ACSM1	0.174211	0.361766	4.31388	0.933167	NaN	Low	0	0	1	1	0	0
ACSM2A	0	NaN	NaN	NaN	NaN	Low	0	0	0	0	0	0
ACSM2B	0	NaN	NaN	NaN	NaN	Low	0	0	0	0	0	0
ACSM3	2.78012	0.304534	1.66725	0.855067	0.921033	OK	2	3	0	3	1	0
ACSM4	0	NaN	NaN	NaN	NaN	Low	0	0	1	1	0	0
ACSM5	0	NaN	NaN	NaN	NaN	Low	0	0	0	0	0	0
ACSM6	0.0587053	1.01251	4.32436	0.814875	NaN	Low	0	0	1	1	0	0
ACSS1	4.49764	-0.491252	1.2318	0.690036	0.810577	OK	6	3	9	21	2	1
ACSS2	150.915	-0.10632	0.255937	0.677839	0.801979	OK	190	177	223	375	83	66
ACSS3	1.18475	2.1411	2.49762	0.391303	0.565977	OK	0	3	0	0	1	1
ACTA1	3.67495	1.41758	1.38376	0.305627	0.479086	OK	4	6	1	2	4	2
ACTA2	41.8816	-0.520539	0.432588	0.228856	0.39169	OK	23	28	34	38	12	8
ACTA2-AS1	0.156179	0.919702	4.32265	0.831511	NaN	Low	0	0	0	0	0	0
ACTB	43292.5	0.241828	0.206884	0.242441	0.407486	OK	49776	53360	50463	96295	23998	20406
ACTBL2	4.7265	1.28891	1.05628	0.222376	0.383668	OK	2	7	3	10	3	3
ACTC1	1.03539	2.58188	2.55185	0.311649	0.485628	OK	1	1	0	0	2	0
ACTG1	24430.2	0.00743348	0.13871	0.957262	0.977921	OK	27377	27539	34498	63605	12870	10477
ACTG1P17	0.156179	0.919702	4.32265	0.831511	NaN	Low	1	0	1	0	1	0
ACTG1P20	6.07211	1.80432	0.901365	0.0453099	0.118716	OK	4	1	5	12	8	3
ACTG1P4	0.271353	0.0394092	4.30661	0.992699	NaN	Low	1	0	1	0	0	0
ACTG2	0.468537	-0.759298	4.2704	0.858876	NaN	Low	3	0	0	0	0	0
ACTL10	10.3686	1.49819	0.766485	0.0506268	0.129138	OK	7	2	13	26	10	7
ACTL6A	245.709	-0.0108942	0.226349	0.961613	0.979859	OK	263	303	408	788	125	85
ACTL6B	0	NaN	NaN	NaN	NaN	Low	0	0	0	0	0	0
ACTL7A	0	NaN	NaN	NaN	NaN	Low	0	0	0	1	0	0
ACTL7B	0.584593	-1.06284	3.06312	0.728607	NaN	Low	2	1	1	0	0	0
ACTL8	0.0587053	1.01251	4.32436	0.814875	NaN	Low	0	0	0	1	0	0
ACTL9	0	NaN	NaN	NaN	NaN	Low	0	0	0	0	0	0
ACTN1	4394.31	0.0577676	0.221586	0.794324	0.883267	OK	5828	5661	5222	10406	2477	1767
ACTN1-AS1	0.486287	2.33307	3.65916	0.523735	NaN	Low	0	1	0	1	2	0
ACTN2	86.4114	11.026	1.06342	3.45e-25	1.29e-23	OK	0	0	0	0	137	130
ACTN3	0.0587053	1.01251	4.32436	0.814875	NaN	Low	0	0	0	1	1	0
ACTN4	4543.27	-0.0428702	0.285546	0.880659	0.935923	OK	6103	6014	4857	9018	2198	1551
ACTR10	285.405	-0.0734492	0.299848	0.806491	0.890836	OK	275	296	540	1071	133	106
ACTR1A	1060.82	-0.819585	0.188176	1.33e-05	0.000114122	OK	1467	1448	1611	3223	375	314
ACTR1B	154.796	-0.71208	0.257258	0.00564094	0.0222687	OK	207	228	260	528	63	45
ACTR2	2182.49	0.368523	0.286163	0.197813	0.353551	OK	1845	2104	3092	7520	924	1048
ACTR3	1768.47	0.775855	0.234376	0.00093196	0.00482697	OK	1521	1610	2367	5154	980	849
ACTR3-AS1	0.329981	-0.284966	3.51676	0.935417	NaN	Low	1	0	1	1	2	0
ACTR3B	30.5552	0.196249	0.454638	0.665988	0.792519	OK	34	27	46	77	12	18
ACTR3BP2	0	NaN	NaN	NaN	NaN	Low	0	0	0	0	0	0
ACTR3BP5	0.0587053	1.01251	4.32436	0.814875	NaN	Low	0	0	0	0	0	0
ACTR3C	6.3875	-0.200215	1.0338	0.846436	0.915219	OK	8	4	8	15	1	0
ACTR5	53.2943	-1.85017	0.439215	2.53e-05	0.000203822	OK	73	76	120	218	8	9
ACTR6	100.094	0.0722776	0.576313	0.900196	0.947971	OK	43	63	193	470	51	37
ACTR8	130.698	0.347167	0.259357	0.180711	0.331753	OK	130	126	189	405	70	70
ACTRT1	0	NaN	NaN	NaN	NaN	Low	0	0	0	0	0	0
ACTRT2	0	NaN	NaN	NaN	NaN	Low	0	0	0	0	0	0
ACTRT3	23.0815	-0.481868	0.565691	0.394313	0.568802	OK	29	22	44	93	6	11
ACVR1	167.138	0.714619	0.215233	0.000899507	0.0046775	OK	160	156	204	424	106	93
ACVR1B	107.955	-0.966812	0.36305	0.00774414	0.0289543	OK	156	185	150	274	41	22
ACVR1C	6.89514	3.92055	0.970289	5.33e-05	0.000398868	OK	3	1	2	2	6	7
ACVR2A	45.6812	0.882622	0.444595	0.0471193	0.122166	OK	34	36	72	127	34	20
ACVR2B	13.8791	-1.05018	0.743327	0.157712	0.301066	OK	24	20	16	53	4	3
ACVR2B-AS1	0.976433	2.35063	2.97686	0.429741	0.599642	OK	1	3	0	0	2	0
ACVRL1	0	NaN	NaN	NaN	NaN	Low	0	0	0	0	0	0
ACY1	111.17	-0.274704	0.27512	0.318043	0.492042	OK	8	11	10	15	0	4
ACY3	0.156179	0.919702	4.32265	0.831511	NaN	Low	1	0	0	0	0	0
ACYP1	21.7107	-0.485501	0.583219	0.405154	0.578405	OK	33	46	37	63	5	12
ACYP2	37.3745	1.19652	0.52	0.0213917	0.0658314	OK	18	38	55	99	20	24
ADA	96.1627	-1.16269	0.295545	8.35e-05	0.000590885	OK	120	132	191	366	30	21
ADA2	5.5319	1.26835	1.25422	0.311887	0.485887	OK	9	4	0	8	2	6
ADAD1	0	NaN	NaN	NaN	NaN	Low	0	0	0	0	0	0
ADAD2	0.523461	2.49737	3.55748	0.482676	NaN	Low	0	0	2	0	0	1
ADAL	19.8221	-0.672225	0.662061	0.309938	0.483864	OK	27	25	29	52	9	3
ADAM10	481.549	-0.17449	0.246586	0.479179	0.641671	OK	510	571	752	1709	168	190
ADAM11	0.0587053	1.01251	4.32436	0.814875	NaN	Low	0	0	0	1	1	0
ADAM12	13.5232	0.272412	0.692041	0.69385	0.813588	OK	17	9	19	48	11	3
ADAM15	1563.5	-0.299444	0.143831	0.0373508	0.101453	OK	1890	1914	2452	4644	714	595
ADAM17	253.251	0.145272	0.225581	0.519581	0.67597	OK	253	271	372	768	129	98
ADAM18	0	NaN	NaN	NaN	NaN	Low	0	0	0	0	0	0
ADAM19	200.667	-0.138849	0.222382	0.532386	0.685828	OK	226	247	259	582	92	83
ADAM1A	8.43986	0.00801041	0.847166	0.992456	0.996337	OK	11	8	11	29	7	1
ADAM2	0	NaN	NaN	NaN	NaN	Low	0	0	0	0	0	0
ADAM20	0.0587053	1.01251	4.32436	0.814875	NaN	Low	0	0	0	1	0	0
ADAM20P1	0.790854	0.67506	2.47859	0.785348	NaN	Low	1	0	1	3	1	0
ADAM21	3.97277	-0.325503	1.25527	0.795396	0.8839	OK	4	8	7	7	2	1
ADAM21P1	0.312358	-0.0934257	4.30298	0.982678	NaN	Low	1	0	0	0	0	0
ADAM22	0.293468	-0.195312	4.2997	0.963769	NaN	Low	0	0	1	3	0	0
ADAM23	2.10229	2.57017	1.60595	0.10951	0.230985	OK	0	2	2	1	3	1
ADAM28	39.6438	-0.469787	0.580129	0.418057	0.589126	OK	51	53	72	117	13	11
ADAM29	0	NaN	NaN	NaN	NaN	Low	0	0	0	0	0	0
ADAM30	0	NaN	NaN	NaN	NaN	Low	0	0	0	0	0	0
ADAM32	2.18446	-0.206648	1.68317	0.902287	0.948968	OK	2	2	7	4	2	0
ADAM33	0	NaN	NaN	NaN	NaN	Low	0	0	0	0	0	0
ADAM3A	0	NaN	NaN	NaN	NaN	Low	0	0	0	0	0	0
ADAM3B	0	NaN	NaN	NaN	NaN	Low	0	0	0	0	0	0
ADAM5	0	NaN	NaN	NaN	NaN	Low	0	0	0	0	0	0
ADAM6	0	NaN	NaN	NaN	NaN	Low	0	0	0	0	0	0
ADAM7	0	NaN	NaN	NaN	NaN	Low	0	0	0	0	0	0
ADAM8	350.239	1.95833	0.179429	9.85e-28	4.06e-26	OK	210	227	274	533	378	316
ADAM9	1664.19	0.570902	0.21115	0.00685579	0.0261333	OK	1633	1784	2393	5313	781	681
ADAMDEC1	0	NaN	NaN	NaN	NaN	Low	0	0	0	0	0	0
ADAMTS1	1456.93	0.827701	0.183152	6.21e-06	5.7e-05	OK	1474	1598	1415	3432	900	754
ADAMTS10	0	NaN	NaN	NaN	NaN	Low	0	0	0	0	0	0
ADAMTS12	0	NaN	NaN	NaN	NaN	Low	0	0	1	0	0	0
ADAMTS13	8.73854	-0.80624	0.899543	0.370105	0.545459	OK	15	9	13	23	2	5
ADAMTS14	3.0508	1.15012	1.30866	0.379482	0.554964	OK	3	5	2	3	1	3
ADAMTS15	107.258	2.81633	0.419677	1.94e-11	3.66e-10	OK	56	49	37	63	95	131
ADAMTS16	0	NaN	NaN	NaN	NaN	Low	0	0	0	0	0	0
ADAMTS17	0.839731	0.770591	2.51153	0.758979	NaN	Low	2	0	1	1	1	0
ADAMTS18	0	NaN	NaN	NaN	NaN	Low	0	1	0	0	0	0
ADAMTS19	2.0119	0.393365	1.67681	0.814526	0.895588	OK	3	0	3	8	1	1
ADAMTS19-AS1	0.152051	0.919702	4.32265	0.831511	NaN	Low	0	1	0	0	0	0
ADAMTS2	0.115097	0.919703	4.32265	0.831511	NaN	Low	0	0	1	0	0	0
ADAMTS20	0	NaN	NaN	NaN	NaN	Low	0	0	0	0	0	0
ADAMTS3	2.25454	-3.07666	1.85014	0.0963256	0.209423	OK	4	3	6	10	0	0
ADAMTS4	8.22797	6.91237	1.28917	8.24e-08	1.05e-06	OK	0	0	0	1	11	12
ADAMTS5	0.334235	3.10524	4.3205	0.472313	NaN	Low	0	0	0	0	1	0
ADAMTS6	56.3249	2.19413	0.372461	3.84e-09	5.71e-08	OK	29	23	32	98	55	50
ADAMTS7	16.5994	-1.38286	0.758535	0.0682929	0.161686	OK	28	11	34	61	5	3
ADAMTS7P1	0	NaN	NaN	NaN	NaN	Low	0	0	0	0	0	0
ADAMTS8	1.13147	4.76363	2.56765	0.0635604	0.152879	OK	0	0	0	0	1	2
ADAMTS9	24.6967	6.86892	0.86132	1.53e-15	3.67e-14	OK	1	1	1	1	32	30
ADAMTS9-AS1	0	NaN	NaN	NaN	NaN	Low	0	0	0	0	1	0
ADAMTS9-AS2	0	NaN	NaN	NaN	NaN	Low	0	0	0	0	0	0
ADAMTSL1	0.0587053	1.01251	4.32436	0.814875	NaN	Low	0	0	0	1	0	0
ADAMTSL2	0	NaN	NaN	NaN	NaN	Low	0	0	0	0	0	0
ADAMTSL3	2.67011	-3.30262	1.81738	0.0691796	0.163315	OK	7	3	6	9	0	0
ADAMTSL4	186.724	-1.60165	0.267181	2.04e-09	3.15e-08	OK	284	276	423	689	45	44
ADAMTSL4-AS1	0.790652	3.44289	2.61603	0.18815	NaN	Low	0	0	0	1	3	5
ADAMTSL5	42.1202	-0.510597	0.421117	0.225328	0.387734	OK	64	59	72	140	21	12
ADAP1	58.2338	0.118376	0.329273	0.719216	0.831351	OK	64	69	94	171	26	31
ADAP2	7.78604	0.300545	0.869134	0.729494	0.838886	OK	5	9	12	30	6	2
ADAR	980.906	0.927658	0.252433	0.000237973	0.00148044	OK	1038	911	793	1791	764	598
ADARB1	68.3133	-1.19985	0.388602	0.00201773	0.00934449	OK	100	75	107	174	26	19
ADARB2	0.269072	-0.0296016	4.30489	0.994514	NaN	Low	0	1	0	2	0	0
ADARB2-AS1	0	NaN	NaN	NaN	NaN	Low	0	0	0	0	0	0
ADAT1	76.1002	-0.237692	0.346028	0.492137	0.652437	OK	96	106	92	181	34	31
ADAT2	57.9613	-0.405342	0.411625	0.324754	0.499358	OK	68	58	107	226	20	20
ADAT3	21.4598	0.122741	0.508594	0.809296	0.892798	OK	24	25	29	55	9	8
ADCK1	22.8897	-0.701548	0.592375	0.236295	0.400489	OK	32	34	30	75	4	10
ADCK2	79.9144	-1.00857	0.329449	0.00220325	0.0100929	OK	106	110	155	259	20	26
ADCK5	49.9134	-0.301402	0.361621	0.404577	0.577874	OK	75	62	103	176	22	23
ADCY1	5.07032	-1.43207	1.31417	0.275839	0.446576	OK	8	6	16	17	2	0
ADCY10	1.00271	4.61266	3.2372	0.154188	0.29644	OK	0	0	0	0	3	0
ADCY10P1	8.40439	-1.75159	1.10506	0.112952	0.2364	OK	11	13	34	66	4	1
ADCY2	0	NaN	NaN	NaN	NaN	Low	0	0	0	0	0	0
ADCY3	152.432	-0.807264	0.335999	0.0162799	0.0529919	OK	201	158	142	271	29	29
ADCY4	20.5884	3.07255	0.538558	1.16e-08	1.63e-07	OK	14	7	11	18	35	27
ADCY5	1.96266	0.237644	1.67036	0.886866	0.939288	OK	3	5	2	1	2	1
ADCY6	157.304	-1.36679	0.305231	7.54e-06	6.83e-05	OK	265	251	264	488	36	40
ADCY7	153.02	-1.3757	0.255591	7.35e-08	9.4e-07	OK	217	234	289	578	38	35
ADCY8	0	NaN	NaN	NaN	NaN	Low	0	0	0	0	0	0
ADCY9	77.5123	-1.28068	0.414924	0.00202502	0.00936993	OK	133	137	111	231	24	10
ADCYAP1	0	NaN	NaN	NaN	NaN	Low	0	0	0	0	0	0
ADCYAP1R1	0.0587053	1.01251	4.32436	0.814875	NaN	Low	0	0	0	1	0	0
ADD1	778.486	-0.345495	0.211746	0.102753	0.219969	OK	1031	1008	1043	2081	358	276
ADD2	0.156179	0.919702	4.32265	0.831511	NaN	Low	1	0	0	0	0	0
ADD3	131.408	-0.221222	0.304837	0.468019	0.631996	OK	158	136	220	462	61	35
ADD3-AS1	0	NaN	NaN	NaN	NaN	Low	0	0	0	0	0	0
ADGB	0	NaN	NaN	NaN	NaN	Low	0	0	0	0	0	0
ADGRA1	0	NaN	NaN	NaN	NaN	Low	0	0	0	0	0	0
ADGRA1-AS1	0	NaN	NaN	NaN	NaN	Low	0	0	0	0	0	0
ADGRA2	1.72152	0.821726	1.74613	0.637928	0.770455	OK	0	3	2	1	1	2
ADGRA3	287.182	-0.760657	0.251369	0.00247766	0.0111892	OK	439	437	414	920	106	60
ADGRB1	0.679669	-1.28746	2.9479	0.662302	NaN	Low	4	1	0	1	0	1
ADGRB2	6.27225	-0.684842	1.09976	0.53347	0.686427	OK	19	10	5	16	2	2
ADGRB3	0	NaN	NaN	NaN	NaN	Low	0	0	0	0	0	0
ADGRD1	0.0587053	1.01251	4.32436	0.814875	NaN	Low	0	0	0	1	0	0
ADGRD1-AS1	0	NaN	NaN	NaN	NaN	Low	0	0	0	0	0	0
ADGRE1	0.334235	3.10524	4.3205	0.472313	NaN	Low	0	0	0	0	1	0
ADGRE2	33.9036	1.34658	0.454135	0.00302525	0.0132263	OK	30	23	25	32	29	14
ADGRE3	0	NaN	NaN	NaN	NaN	Low	0	0	0	0	0	0
ADGRE4P	0	NaN	NaN	NaN	NaN	Low	0	0	0	0	0	0
ADGRE5	231.025	-0.532178	0.213879	0.0128386	0.0437982	OK	279	298	339	707	96	74
ADGRF1	287.288	-1.36433	0.232858	4.66e-09	6.87e-08	OK	347	392	577	1280	67	57
ADGRF2	3.49137	0.532855	1.19659	0.656095	0.784752	OK	2	3	5	11	3	3
ADGRF3	2.52668	2.06168	1.428	0.148809	0.289698	OK	4	6	8	10	5	2
ADGRF4	342.862	-0.126891	0.175965	0.470838	0.634541	OK	430	440	494	1065	183	139
ADGRF5	0.386397	-0.543828	3.31218	0.869581	NaN	Low	1	0	1	2	0	0
ADGRG1	659.727	-0.902627	0.255539	0.000412039	0.00240644	OK	952	977	995	1825	263	147
ADGRG2	2.35233	0.901349	1.37417	0.511875	0.66926	OK	2	3	4	5	2	1
ADGRG3	0.152051	0.919702	4.32265	0.831511	NaN	Low	1	1	0	0	0	0
ADGRG4	0	NaN	NaN	NaN	NaN	Low	0	0	0	0	0	0
ADGRG5	0	NaN	NaN	NaN	NaN	Low	1	0	0	0	0	1
ADGRG6	128.343	-0.344656	0.260775	0.186281	0.338913	OK	177	170	178	420	52	41
ADGRG7	0	NaN	NaN	NaN	NaN	Low	0	0	0	0	0	0
ADGRL1	25.2342	-1.53374	0.604956	0.0112353	0.0392369	OK	41	42	39	80	4	6
ADGRL2	217.369	-0.498286	0.213497	0.0195997	0.0614546	OK	300	304	328	720	77	68
ADGRL3	1.07392	-1.99659	2.21844	0.368123	0.543623	OK	1	3	2	4	0	0
ADGRL3-AS1	0	NaN	NaN	NaN	NaN	Low	0	0	0	0	0	0
ADGRL4	2.61492	0.0338332	1.84449	0.985365	0.992609	OK	0	1	6	16	2	0
ADGRV1	0.851779	2.98041	2.61329	0.254086	NaN	Low	0	1	0	2	2	1
ADH1A	0	NaN	NaN	NaN	NaN	Low	0	0	0	0	0	0
ADH1B	0	NaN	NaN	NaN	NaN	Low	0	0	0	0	0	0
ADH1C	0.156179	0.919702	4.32265	0.831511	NaN	Low	1	1	0	0	0	0
ADH4	0.549719	-1.03598	3.05104	0.734197	NaN	Low	0	1	3	1	0	0
ADH5	776.721	-0.596982	0.227602	0.00871804	0.03201	OK	836	968	1457	2818	245	248
ADH6	0.323753	-0.265716	3.53245	0.940039	NaN	Low	5	1	5	12	1	1
ADH7	2.389	-1.33116	1.9385	0.492275	0.652459	OK	2	2	2	19	1	0
ADHFE1	1.69406	0.815783	1.82848	0.655486	0.784323	OK	1	3	4	2	0	2
ADI1	302.347	0.0194799	0.240607	0.935472	0.966533	OK	279	318	513	928	147	122
ADIG	0	NaN	NaN	NaN	NaN	Low	0	0	0	0	0	0
ADIPOQ	0	NaN	NaN	NaN	NaN	Low	0	0	0	0	0	0
ADIPOQ-AS1	0	NaN	NaN	NaN	NaN	Low	0	0	1	0	0	0
ADIPOR1	1011.61	0.23416	0.177438	0.186944	0.339762	OK	1163	1181	1217	2475	568	465
ADIPOR2	475.759	0.0141138	0.18535	0.939302	0.968044	OK	528	604	600	1344	221	210
ADIRF	807.419	0.708312	0.353324	0.0449944	0.118107	OK	432	562	1395	2641	488	583
ADK	504.972	0.413105	0.277412	0.136451	0.272222	OK	456	566	929	1721	235	182
ADM	943.164	3.22517	0.201167	7.6e-58	6.75e-56	OK	213	259	409	818	1058	1075
ADM2	3.8146	1.21335	1.24853	0.331138	0.505938	OK	4	2	4	7	6	0
ADM5	13.785	-0.289972	0.900505	0.747445	0.851319	OK	31	25	6	22	8	4
ADNP	333.718	-0.0786846	0.195666	0.687583	0.808729	OK	409	374	457	1004	164	114
ADNP-AS1	1.84604	2.56292	2.06836	0.215305	0.375282	OK	2	2	0	7	0	2
ADNP2	100.749	-0.2183	0.2785	0.433133	0.602329	OK	107	128	149	333	43	35
ADO	110.348	-0.421043	0.339331	0.214678	0.374607	OK	113	112	196	457	37	38
ADORA1	0	NaN	NaN	NaN	NaN	Low	0	0	0	0	0	0
ADORA2A	1.59862	5.25719	2.76366	0.057138	0.141608	OK	0	0	0	0	0	0
ADORA2A-AS1	0	NaN	NaN	NaN	NaN	Low	0	0	0	0	0	2
ADORA2B	95.7914	-1.13062	0.383533	0.00319941	0.0138828	OK	110	110	235	430	23	22
ADORA3	0	NaN	NaN	NaN	NaN	Low	0	0	0	0	0	0
ADPGK	298.164	-0.133342	0.190251	0.48338	0.645043	OK	333	354	409	803	132	99
ADPGK-AS1	0.115097	0.919703	4.32265	0.831511	NaN	Low	0	0	0	0	0	0
ADPRH	17.4885	0.411934	0.584887	0.481248	0.642912	OK	17	19	16	58	12	7
ADPRHL1	2.0439	0.0753086	1.52448	0.960601	0.979429	OK	2	2	3	10	1	2
ADPRHL2	324.663	0.61748	0.176346	0.000462612	0.00265776	OK	265	301	435	788	219	193
ADPRM	38.1772	1.50771	0.443949	0.00068346	0.00370449	OK	17	22	37	84	34	29
ADRA1A	0	NaN	NaN	NaN	NaN	Low	0	0	0	0	0	0
ADRA1B	5.27751	-2.64219	1.66749	0.113073	0.23641	OK	10	13	5	21	1	0
ADRA1D	2.80196	4.51441	1.74802	0.00980619	0.0351175	OK	0	0	2	0	5	3
ADRA2A	0.334235	3.10524	4.3205	0.472313	NaN	Low	0	0	0	0	1	0
ADRA2B	0.733985	4.14572	3.03374	0.17177	NaN	Low	0	0	0	0	1	1
ADRA2C	3.77772	1.79091	1.1632	0.123648	0.252981	OK	1	2	6	5	4	2
ADRB1	0.173739	0.361212	4.31403	0.933271	NaN	Low	0	0	1	1	0	0
ADRB2	269.105	1.44845	0.225029	1.22e-10	2.14e-09	OK	196	228	216	456	198	214
ADRB3	0	NaN	NaN	NaN	NaN	Low	0	0	0	0	0	0
ADRM1	677.25	0.0873257	0.156905	0.577834	0.723313	OK	803	845	1068	1946	360	321
ADSL	207.032	-0.675604	0.226979	0.00291551	0.0128591	OK	284	278	389	617	79	65
ADSS	296.302	0.502813	0.274237	0.0667292	0.158802	OK	248	256	431	956	165	139
ADSSL1	26.2734	0.921601	0.465085	0.0475269	0.122896	OK	26	27	35	52	20	29
ADTRP	29.2162	0.5654	0.44607	0.204972	0.362477	OK	25	29	45	96	18	16
AEBP1	5.12264	-0.853095	1.18958	0.473286	0.636522	OK	9	8	10	9	2	2
AEBP2	124.524	1.37562	0.373534	0.000230776	0.00144313	OK	86	76	127	315	88	86
AEN	180.433	0.701899	0.207693	0.000726185	0.00388884	OK	175	149	205	447	127	107
AES	1761.92	0.0379828	0.168572	0.82173	0.900383	OK	1922	2047	2517	4518	956	807
AFAP1	471.237	2.23703	0.195462	2.5e-30	1.12e-28	OK	278	246	242	548	351	302
AFAP1-AS1	6.95738	3.43633	0.974832	0.000423403	0.00246514	OK	2	2	2	1	8	6
AFAP1L1	140.473	-0.274429	0.312546	0.37992	0.555323	OK	204	183	175	330	71	49
AFAP1L2	259.969	-0.720596	0.214704	0.000790137	0.00417407	OK	366	372	426	859	74	82
AFDN	440.497	0.0516416	0.178972	0.772929	0.869942	OK	560	511	597	1301	234	172
AFDN-DT	1.23755	1.78151	1.85136	0.335914	0.511184	OK	2	1	1	1	1	2
AFF1	268.981	0.432659	0.195813	0.0271359	0.0788485	OK	287	312	318	710	156	116
AFF1-AS1	6.17475	1.60166	0.928381	0.0844874	0.18935	OK	12	5	4	16	8	7
AFF2	0	NaN	NaN	NaN	NaN	Low	0	0	0	0	1	0
AFF3	0.733852	4.14555	3.03389	0.171808	NaN	Low	0	0	0	0	1	1
AFF4	666.326	0.993779	0.187422	1.14e-07	1.42e-06	OK	553	581	694	1636	478	364
AFG1L	14.6383	-1.12813	0.780759	0.148481	0.289237	OK	20	15	32	68	3	3
AFG3L1P	57.8278	0.201493	0.367034	0.583021	0.727251	OK	77	59	74	134	24	27
AFG3L2	304.902	-0.42051	0.203861	0.0391387	0.105357	OK	246	195	335	632	85	53
AFM	0	NaN	NaN	NaN	NaN	Low	0	0	0	0	0	0
AFMID	98.2462	0.896346	0.30532	0.00332731	0.0143224	OK	93	98	155	253	98	57
AFP	0.992825	-1.8986	2.25029	0.398831	0.57236	OK	2	1	2	5	0	0
AFTPH	156.245	0.631619	0.314751	0.0447792	0.117641	OK	116	141	222	471	94	92
AGA	48.2134	-0.676819	0.436611	0.121102	0.24901	OK	55	67	91	195	13	17
AGAP1	107.403	-0.264865	0.3202	0.408132	0.581487	OK	139	167	142	268	50	36
AGAP1-IT1	1.05534	1.72691	2.44769	0.480484	0.642642	OK	0	1	0	4	2	0
AGAP11	5.01324	0.238756	1.01607	0.814224	0.895577	OK	4	8	5	15	3	3
AGAP12P	0.117411	0.571408	4.31694	0.894696	NaN	Low	0	0	0	1	0	0
AGAP2	0.973636	-1.83812	2.31831	0.427854	0.598027	OK	2	2	0	3	0	0
AGAP2-AS1	53.5525	-0.898539	0.380269	0.0181323	0.0578877	OK	6	2	8	9	1	1
AGAP3	503.361	-0.414527	0.228049	0.0691091	0.16322	OK	635	696	727	1385	259	173
AGAP4	43.6425	0.357461	0.404456	0.376801	0.55221	OK	21	24	15	38	14	8
AGAP5	15.1961	0.731458	0.590715	0.21562	0.375706	OK	4	8	14	22	5	5
AGAP6	76.7938	0.739955	0.326337	0.0233624	0.0705392	OK	51	30	65	123	46	21
AGAP7P	5.16129	1.02988	1.29006	0.424684	0.595136	OK	0	0	2	5	1	1
AGAP9	38.3879	0.843024	0.410538	0.0400278	0.107205	OK	0	3	0	2	0	0
AGBL1	0	NaN	NaN	NaN	NaN	Low	0	2	0	1	0	0
AGBL1-AS1	1.53986	2.31755	1.875	0.216448	0.376687	OK	0	2	2	6	1	3
AGBL2	3.42789	-0.855421	1.4432	0.553365	0.702202	OK	5	7	9	8	2	1
AGBL3	0.56375	-1.0987	2.9468	0.709263	NaN	Low	1	0	2	6	0	0
AGBL4	0	NaN	NaN	NaN	NaN	Low	0	0	0	0	0	0
AGBL4-IT1	0	NaN	NaN	NaN	NaN	Low	0	0	0	0	0	0
AGBL5	69.7164	-0.660314	0.399298	0.0981912	0.212756	OK	114	80	95	203	20	30
AGBL5-AS1	0	NaN	NaN	NaN	NaN	Low	0	0	0	0	0	0
AGER	27.8592	0.960433	0.441201	0.0294909	0.0842403	OK	25	32	40	67	30	22
AGFG1	418.984	0.562755	0.201229	0.00516439	0.0206705	OK	414	421	549	1188	241	176
AGFG2	46.4556	-0.803709	0.456931	0.0785895	0.179062	OK	68	66	69	126	9	21
AGGF1	150.005	-0.366694	0.246909	0.137507	0.2737	OK	189	179	255	493	63	42
AGK	149.551	-0.379284	0.275111	0.168	0.314745	OK	185	189	218	430	76	49
AGL	153.16	0.871241	0.361507	0.0159513	0.0521398	OK	113	111	221	471	94	81
AGMAT	11.4378	0.252204	0.710108	0.722467	0.833875	OK	10	10	20	39	4	5
AGMO	2.74831	-0.074793	1.50008	0.960234	0.979228	OK	2	3	6	11	2	0
AGO1	57.3216	-0.828676	0.408377	0.0424386	0.112514	OK	90	82	77	144	22	16
AGO2	242.203	0.430727	0.216515	0.0466609	0.12132	OK	296	254	274	605	135	133
AGO3	30.652	1.01773	0.425146	0.0166728	0.0540343	OK	26	24	38	79	26	20
AGO4	56.7874	-1.01051	0.439299	0.0214318	0.0659286	OK	101	84	76	173	23	11
AGPAT1	323.539	-0.42936	0.311861	0.168584	0.315648	OK	380	413	328	630	155	90
AGPAT2	353.204	0.278605	0.186826	0.135894	0.271319	OK	357	406	490	893	183	175
AGPAT3	282.66	-0.859929	0.253964	0.000709126	0.00381317	OK	435	412	404	821	87	81
AGPAT4	42.7867	-0.669572	0.424784	0.114965	0.239573	OK	65	65	67	117	18	13
AGPAT4-IT1	0.54043	-1.02279	3.02822	0.735549	NaN	Low	1	1	0	4	0	0
AGPAT5	178.286	-0.257226	0.331355	0.437581	0.605962	OK	156	196	335	678	79	52
AGPS	256.909	-0.0626565	0.286092	0.826644	0.903449	OK	272	306	448	996	91	87
AGR2	134.075	-0.0265665	0.305596	0.930724	0.964051	OK	115	148	231	485	69	55
AGR3	0	NaN	NaN	NaN	NaN	Low	0	0	0	0	2	0
AGRN	2532.84	-0.314623	0.216082	0.145382	0.285232	OK	3691	3508	3540	6865	1182	885
AGRP	0	NaN	NaN	NaN	NaN	Low	0	1	0	0	0	0
AGT	0.115097	0.919703	4.32265	0.831511	NaN	Low	0	0	1	0	0	0
AGTPBP1	53.7466	-0.214674	0.410567	0.601062	0.740953	OK	55	56	101	190	27	15
AGTR1	0	NaN	NaN	NaN	NaN	Low	0	0	0	0	0	0
AGTR2	0	NaN	NaN	NaN	NaN	Low	0	0	0	0	0	0
AGTRAP	288.199	-0.58801	0.233908	0.011942	0.0412896	OK	339	375	542	784	126	86
AGXT	0.399655	3.23557	4.31056	0.452885	NaN	Low	0	0	0	0	0	1
AGXT2	0	NaN	NaN	NaN	NaN	Low	0	0	0	0	0	0
AHCTF1	538.182	0.799761	0.173425	4e-06	3.82e-05	OK	442	511	515	1102	330	238
AHCTF1P1	3.44313	0.885083	1.18614	0.455554	0.621257	OK	2	3	4	3	2	2
AHCY	1677.37	0.0639754	0.132053	0.628054	0.762303	OK	1750	1776	2526	4654	876	783
AHCYL1	417.65	-0.123121	0.198017	0.534094	0.686786	OK	558	504	549	1154	214	152
AHCYL2	106.974	0.659705	0.251428	0.00869465	0.0319349	OK	113	98	124	240	74	56
AHDC1	219.94	-0.688231	0.307942	0.0254212	0.074897	OK	357	312	320	537	89	58
AHI1	21.4542	-1.51758	0.736481	0.0393428	0.105779	OK	22	26	28	50	9	5
AHNAK	7039.97	-0.914393	0.203376	6.92e-06	6.31e-05	OK	11162	10801	10259	21445	2029	1668
AHNAK2	3214.14	-1.70456	0.214675	2.02e-15	4.78e-14	OK	5033	4916	4895	10119	695	547
AHR	390.827	2.08516	0.208955	1.88e-23	6.53e-22	OK	222	248	262	642	355	240
AHRR	2.20281	3.73151	1.74149	0.0321364	0.0902557	OK	0	1	0	2	1	4
AHSA1	1074.14	0.209534	0.140479	0.135814	0.271259	OK	1069	1171	1580	2899	583	550
AHSA2P	128.977	-0.434358	0.253362	0.086459	0.192637	OK	109	108	195	326	28	23
AHSG	0.374265	-0.425593	3.41767	0.900898	NaN	Low	1	1	0	1	0	0
AHSP	0	NaN	NaN	NaN	NaN	Low	0	0	0	0	0	0
AICDA	0	NaN	NaN	NaN	NaN	Low	0	0	0	0	0	0
AIDA	444.923	0.962907	0.260383	0.000217275	0.00136526	OK	99	124	200	374	114	65
AIF1	0	NaN	NaN	NaN	NaN	Low	0	0	0	0	0	0
AIF1L	15.2629	-0.648596	0.660179	0.325876	0.500788	OK	17	21	25	48	3	7
AIFM1	226.654	-0.721377	0.215592	0.000819791	0.00431177	OK	298	297	370	708	92	61
AIFM2	43.6841	0.91347	0.428634	0.0330795	0.0922082	OK	39	41	36	104	45	18
AIFM3	6.66953	-0.0952517	0.926338	0.918101	0.957451	OK	13	8	16	23	5	2
AIG1	165.303	0.202604	0.231656	0.381798	0.557122	OK	187	194	242	508	101	69
AIM2	15.9542	4.50657	0.714901	2.9e-10	4.91e-09	OK	1	4	4	3	27	14
AIMP1	318.384	0.527162	0.249566	0.0346593	0.095678	OK	278	287	440	867	171	127
AIMP2	235.109	-0.787763	0.203933	0.000112075	0.000764841	OK	162	195	211	366	52	50
AIP	71.6069	-0.202178	0.310474	0.514924	0.671876	OK	74	94	106	208	38	30
AIPL1	0.156179	0.919702	4.32265	0.831511	NaN	Low	1	0	0	0	0	0
AIRE	0	NaN	NaN	NaN	NaN	Low	0	0	0	0	0	0
AIRN	0.334235	3.10524	4.3205	0.472313	NaN	Low	0	0	0	0	1	0
AJAP1	7.67663	-0.492203	0.934361	0.598347	0.738934	OK	8	8	12	36	2	3
AJM1	2.81914	-0.167795	1.53177	0.912772	0.954274	OK	1	7	5	8	0	4
AJUBA	741.597	-0.822745	0.161536	3.52e-07	4.01e-06	OK	1062	1111	1214	2450	234	168
AK1	193.246	-0.413928	0.295002	0.160575	0.304892	OK	268	268	267	467	79	73
AK2	787.223	-0.664722	0.169752	9.01e-05	0.000631942	OK	929	952	1205	2197	268	211
AK3	346.767	0.759275	0.323069	0.0187638	0.0594181	OK	244	272	468	1005	215	187
AK4	652.532	0.0792997	0.210664	0.706599	0.822498	OK	426	517	650	1388	224	156
AK5	0.0587053	1.01251	4.32436	0.814875	NaN	Low	0	0	0	1	0	0
AK6	186.913	1.77716	0.392112	5.84e-06	5.4e-05	OK	50	38	137	274	89	89
AK7	0.608611	1.38382	2.96114	0.640265	NaN	Low	0	1	1	2	1	0
AK8	0.524076	-0.975867	3.65724	0.789599	NaN	Low	1	0	4	2	0	0
AK9	8.23157	-0.696544	0.922105	0.450018	0.616211	OK	11	8	18	25	1	4
AKAIN1	0	NaN	NaN	NaN	NaN	Low	0	0	0	0	0	0
AKAP1	163.984	-1.41251	0.28363	6.35e-07	6.98e-06	OK	240	258	280	498	44	29
AKAP10	109.953	-0.444842	0.29202	0.127677	0.258884	OK	121	145	202	364	35	39
AKAP11	127.123	-1.07777	0.331889	0.00116478	0.00584859	OK	169	160	247	547	35	26
AKAP12	246.542	3.24578	0.232379	2.46e-44	1.63e-42	OK	86	89	70	170	304	224
AKAP13	199.268	-0.271373	0.263981	0.303949	0.477233	OK	296	258	249	504	94	68
AKAP14	0	NaN	NaN	NaN	NaN	Low	0	0	0	3	0	0
AKAP17A	420.288	1.00552	0.173371	6.64e-09	9.63e-08	OK	345	307	484	907	287	209
AKAP2	960.149	1.17081	0.158768	1.65e-13	3.55e-12	OK	1	1	2	1	3	2
AKAP3	6.96457	-0.0543049	0.966612	0.955198	0.97709	OK	15	8	8	12	2	4
AKAP4	0	NaN	NaN	NaN	NaN	Low	0	0	0	0	0	0
AKAP5	1.14654	2.18052	2.45878	0.37517	0.550647	OK	0	1	2	0	2	0
AKAP6	10.8921	-1.57632	0.959272	0.100333	0.216179	OK	14	23	16	44	4	2
AKAP7	17.0688	2.81592	0.607821	3.61e-06	3.48e-05	OK	5	12	10	14	20	10
AKAP8	175.654	-0.421873	0.231467	0.0683631	0.161803	OK	235	198	309	549	80	55
AKAP8L	431.042	0.950424	0.177921	9.2e-08	1.16e-06	OK	366	425	562	937	295	275
AKAP9	204.808	0.953923	0.224544	2.15e-05	0.000176556	OK	213	221	200	430	160	102
AKIP1	83.483	-1.17341	0.330645	0.000386918	0.00227734	OK	117	101	162	269	24	19
AKIRIN1	731.968	1.0517	0.222357	2.25e-06	2.24e-05	OK	525	567	919	1797	548	374
AKIRIN2	284.598	1.10325	0.180234	9.29e-10	1.49e-08	OK	224	223	331	626	210	175
AKNA	22.0191	-1.55222	0.678825	0.0222175	0.067891	OK	35	37	35	60	7	2
AKNAD1	3.61123	-0.779978	1.50417	0.604078	0.743074	OK	3	5	13	13	0	2
AKR1A1	200.338	-0.622691	0.213449	0.00353096	0.0150538	OK	263	255	362	667	81	76
AKR1B1	337.913	0.117063	0.19186	0.541765	0.693057	OK	358	389	497	828	191	159
AKR1B10	71.7395	-0.366123	0.435463	0.400479	0.573408	OK	67	55	165	269	26	29
AKR1B15	0.665438	1.43169	2.8895	0.620263	NaN	Low	1	1	1	4	0	1
AKR1C1	311.422	-0.415632	0.228147	0.0684888	0.162045	OK	292	285	459	759	111	86
AKR1C2	231.07	-0.430719	0.400165	0.281769	0.452636	OK	202	260	459	732	79	56
AKR1C3	211.672	-0.923323	0.259011	0.000364125	0.00216109	OK	196	245	415	647	64	43
AKR1C4	0	NaN	NaN	NaN	NaN	Low	0	0	0	1	0	0
AKR1C6P	0	NaN	NaN	NaN	NaN	Low	0	0	0	0	0	0
AKR1C8P	0	NaN	NaN	NaN	NaN	Low	0	0	0	0	0	0
AKR1D1	0	NaN	NaN	NaN	NaN	Low	0	0	0	0	0	0
AKR1E2	1.66413	-0.938284	1.98184	0.635898	0.768936	OK	1	1	5	10	2	0
AKR7A2	161.816	-0.776187	0.233893	0.000904837	0.00470208	OK	206	212	295	520	54	46
AKR7A2P1	1.03147	-0.0508587	2.60665	0.984433	0.992246	OK	0	0	4	4	1	0
AKR7A3	1.01921	0.132434	2.42375	0.956425	0.977721	OK	3	2	0	1	1	1
AKR7L	0.824362	0.591285	2.47181	0.810941	NaN	Low	3	2	0	3	1	0
AKT1	858.377	0.113013	0.204141	0.579852	0.725094	OK	960	1007	1088	2106	492	419
AKT1S1	408.434	-0.0260777	0.230376	0.909875	0.952992	OK	546	498	545	1004	189	167
AKT2	457.625	-0.476912	0.215568	0.0269425	0.0784472	OK	608	597	675	1308	208	138
AKT3	59.7872	0.0528758	0.340921	0.876745	0.933899	OK	83	65	67	156	28	23
AKTIP	98.1283	-0.677825	0.4058	0.094852	0.206737	OK	95	93	196	351	26	21
ALAD	96.4418	-1.08407	0.310324	0.00047698	0.00272428	OK	145	133	174	287	27	25
ALAS1	432.546	1.48866	0.170051	2.06e-18	5.78e-17	OK	312	268	382	779	427	310
ALAS2	0	NaN	NaN	NaN	NaN	Low	0	2	0	0	0	0
ALB	0	NaN	NaN	NaN	NaN	Low	0	0	0	0	0	1
ALCAM	1066.55	0.808284	0.15952	4.04e-07	4.57e-06	OK	871	936	1247	2660	717	642
ALDH16A1	129.986	-0.632473	0.279454	0.0236202	0.0711094	OK	197	147	228	418	41	50
ALDH18A1	395.905	-0.71948	0.172031	2.89e-05	0.00022978	OK	533	504	689	1320	128	119
ALDH1A1	8.01716	1.24959	0.845278	0.139324	0.276542	OK	10	8	4	13	6	6
ALDH1A2	1.92913	0.243688	1.66319	0.883512	0.937336	OK	2	1	3	7	2	0
ALDH1A3	5358.98	0.469244	0.264148	0.0756594	0.174036	OK	1523	1698	3404	7645	1121	1016
ALDH1B1	168.098	-0.596201	0.241377	0.0135114	0.0456331	OK	199	187	286	576	71	45
ALDH1L1	4.04111	-1.39161	1.4285	0.329969	0.504561	OK	5	2	13	10	0	0
ALDH1L1-AS1	0	NaN	NaN	NaN	NaN	Low	0	0	0	0	0	0
ALDH1L1-AS2	0.156179	0.919702	4.32265	0.831511	NaN	Low	1	0	0	0	0	0
ALDH1L2	22.3335	-0.489867	0.591022	0.40719	0.580464	OK	41	35	28	58	12	5
ALDH2	363.877	-0.01978	0.173474	0.909219	0.952641	OK	391	402	577	1054	167	161
ALDH3A1	314.666	-0.687539	0.449479	0.126107	0.256761	OK	188	215	938	1347	135	99
ALDH3A2	337.325	-1.05098	0.193283	5.4e-08	7.01e-07	OK	440	473	635	1202	93	82
ALDH3B1	11.7591	-1.73632	0.886117	0.0500579	0.128053	OK	15	18	31	52	3	1
ALDH3B2	49.8579	-3.84483	0.728092	1.29e-07	1.58e-06	OK	82	93	92	167	3	3
ALDH4A1	203.978	-0.728372	0.236541	0.0020751	0.00958303	OK	277	204	368	728	84	60
ALDH5A1	14.1119	-0.542117	0.718406	0.450482	0.616684	OK	16	23	14	58	4	6
ALDH6A1	38.8536	1.08119	0.396848	0.00644115	0.0248319	OK	18	34	39	80	30	20
ALDH7A1	511.827	-0.246114	0.2031	0.225595	0.388107	OK	580	628	856	1617	184	221
ALDH8A1	0.940641	0.500191	2.21828	0.821601	0.900383	OK	1	1	1	2	0	1
ALDH9A1	293.631	-0.164243	0.232257	0.479468	0.641742	OK	305	293	508	991	134	112
ALDOA	10014.7	-0.257875	0.191066	0.177123	0.326972	OK	12639	12369	14324	24490	4855	4251
ALDOB	0.0587053	1.01251	4.32436	0.814875	NaN	Low	0	0	0	1	0	0
ALDOC	159.266	-0.353917	0.379975	0.351635	0.527384	OK	233	246	187	304	71	61
ALG1	121.539	-0.993066	0.273596	0.000283772	0.00172954	OK	118	95	133	266	22	24
ALG10	12.5974	-1.04429	0.829897	0.20827	0.366386	OK	13	14	22	64	3	3
ALG10B	17.6186	-1.11636	0.754595	0.139028	0.276129	OK	21	26	21	87	3	4
ALG11	35.6255	0.591184	0.431745	0.170908	0.318998	OK	20	17	25	60	15	7
ALG12	125.302	-0.953064	0.301068	0.00154758	0.00744984	OK	189	182	185	415	39	39
ALG13	136.694	0.820877	0.266412	0.00206142	0.00952422	OK	108	125	182	372	95	81
ALG14	49.1696	0.00463495	0.382559	0.990333	0.995001	OK	49	48	88	148	23	21
ALG1L	1.51487	-2.46972	2.40611	0.304686	0.478188	OK	3	0	1	1	0	0
ALG1L2	0	NaN	NaN	NaN	NaN	Low	0	1	0	1	0	0
ALG1L9P	0.558226	1.84923	3.03972	0.542952	NaN	Low	1	1	0	2	1	0
ALG2	276.131	0.444392	0.265208	0.0938092	0.205036	OK	232	238	397	868	145	142
ALG3	280.596	-0.726444	0.26257	0.00566313	0.0223506	OK	414	377	440	730	100	89
ALG5	168.007	-0.095323	0.319473	0.765416	0.864616	OK	151	158	321	611	84	64
ALG6	39.7154	-1.11609	0.573034	0.0514535	0.130671	OK	39	47	85	207	8	9
ALG8	115.796	-0.66418	0.284212	0.0194433	0.0610622	OK	142	162	182	448	40	34
ALG9	110.841	-0.68396	0.264903	0.00982521	0.0351585	OK	153	151	181	345	40	32
ALK	0.115097	0.919703	4.32265	0.831511	NaN	Low	1	2	1	1	1	0
ALKAL1	0.117411	0.571408	4.31694	0.894696	NaN	Low	0	0	0	3	0	0
ALKAL2	0	NaN	NaN	NaN	NaN	Low	0	0	0	0	0	0
ALKBH1	70.7997	0.579086	0.29303	0.0481319	0.124054	OK	76	62	90	176	45	36
ALKBH2	95.4141	1.32621	0.25794	2.72e-07	3.16e-06	OK	67	68	110	179	89	96
ALKBH3	97.7253	-0.112358	0.309057	0.716194	0.829576	OK	128	126	129	258	52	37
ALKBH3-AS1	0	NaN	NaN	NaN	NaN	Low	0	0	0	2	1	1
ALKBH4	41.925	-0.999369	0.426397	0.019091	0.060263	OK	44	58	68	124	15	8
ALKBH5	464.986	1.0041	0.162523	6.48e-10	1.05e-08	OK	408	408	471	1048	334	269
ALKBH6	103.104	0.746638	0.269286	0.00556011	0.0219996	OK	111	121	172	305	68	63
ALKBH7	80.3209	-0.37759	0.327426	0.248826	0.414913	OK	80	96	166	248	33	31
ALKBH8	43.8826	-0.65683	0.427466	0.124399	0.254284	OK	57	49	78	162	17	10
ALLC	0	NaN	NaN	NaN	NaN	Low	0	0	0	0	0	0
ALMS1	36.2714	-1.34853	0.542227	0.0128816	0.0439258	OK	70	60	51	104	14	4
ALMS1-IT1	1.00067	0.329058	2.7174	0.903617	0.949561	OK	2	0	3	0	2	0
ALMS1P1	0	NaN	NaN	NaN	NaN	Low	0	0	0	0	0	0
ALOX12	4.60749	-0.16579	1.21983	0.891891	0.94213	OK	11	10	3	12	5	3
ALOX12-AS1	0.334235	3.10524	4.3205	0.472313	NaN	Low	0	0	0	0	1	0
ALOX12B	0.556049	-1.02598	2.99966	0.732327	NaN	Low	2	0	1	3	0	0
ALOX12P2	9.18767	-0.78573	0.900448	0.382882	0.557729	OK	6	14	25	39	4	3
ALOX15	0.274974	-0.0165046	4.3046	0.996941	NaN	Low	1	0	0	1	0	0
ALOX15B	216.093	-0.473809	0.216269	0.028464	0.0820514	OK	285	266	407	659	88	79
ALOX15P1	0.115097	0.919703	4.32265	0.831511	NaN	Low	1	2	2	1	1	1
ALOX5	1.01903	2.0997	2.19528	0.33884	0.514185	OK	0	1	2	3	2	1
ALOX5AP	1.47404	0.832276	2.09078	0.690579	0.810971	OK	1	2	3	0	2	0
ALOXE3	27.5269	0.649367	0.537352	0.226871	0.389145	OK	27	41	30	51	19	18
ALPG	0	NaN	NaN	NaN	NaN	Low	0	0	0	0	0	0
ALPI	0	NaN	NaN	NaN	NaN	Low	0	0	0	0	0	0
ALPK1	28.524	-1.57557	0.578364	0.00644608	0.0248444	OK	39	47	61	96	9	2
ALPK2	0	NaN	NaN	NaN	NaN	Low	0	0	0	0	0	0
ALPK3	1.60832	-0.557717	1.91368	0.770717	0.868399	OK	2	3	3	4	0	2
ALPL	5.90255	5.57004	1.39977	6.91e-05	0.000501853	OK	0	2	0	0	9	7
ALPP	0.465206	2.57046	3.69974	0.487201	NaN	Low	0	0	0	1	0	1
ALS2	184.009	0.297251	0.207297	0.15159	0.293613	OK	213	211	241	493	108	75
ALS2CL	828.557	-1.11991	0.153324	2.79e-13	5.94e-12	OK	1231	1201	1719	3200	258	225
ALS2CR12	0.788941	0.952065	2.79378	0.733269	NaN	Low	0	2	1	2	1	0
ALX1	2.76679	0.534804	1.33946	0.689696	0.810482	OK	2	4	3	9	1	2
ALX3	3.69322	-2.02458	1.67775	0.227537	0.389889	OK	14	12	9	19	0	2
ALX4	0.272085	0.0436956	4.3063	0.991904	NaN	Low	1	0	1	0	1	0
ALYREF	358.662	0.541258	0.218091	0.0130721	0.0444226	OK	268	291	479	880	162	165
AMACR	87.0381	-0.220831	0.290329	0.446881	0.613588	OK	7	9	12	20	2	4
AMBN	0	NaN	NaN	NaN	NaN	Low	0	0	0	0	1	0
AMBP	0	NaN	NaN	NaN	NaN	Low	0	0	0	0	0	0
AMBRA1	137.285	-0.0948258	0.29141	0.744876	0.84957	OK	189	152	189	312	66	62
AMD1	496.419	1.31955	0.339777	0.000102928	0.000708926	OK	277	268	598	1233	359	319
AMDHD1	1.58263	1.17081	1.67233	0.48386	0.645409	OK	1	3	2	4	1	1
AMDHD2	23.2947	-1.16616	0.613495	0.0573212	0.141882	OK	27	34	71	71	9	6
AMELX	0	NaN	NaN	NaN	NaN	Low	0	0	0	0	0	0
AMELY	0	NaN	NaN	NaN	NaN	Low	0	0	0	0	0	0
AMER1	11.2318	-2.85039	1.17342	0.0151354	0.0499537	OK	23	19	14	40	1	1
AMER2	0	NaN	NaN	NaN	NaN	Low	0	0	0	0	0	0
AMER3	0	NaN	NaN	NaN	NaN	Low	0	0	0	0	0	0
AMFR	383.156	0.32206	0.19215	0.0937204	0.204942	OK	416	473	487	1021	183	177
AMH	3.90579	2.15863	1.16708	0.0643713	0.154461	OK	3	5	4	7	10	1
AMHR2	0	NaN	NaN	NaN	NaN	Low	0	0	0	0	0	0
AMIGO1	4.82351	0.420404	1.04628	0.687825	0.808953	OK	8	3	8	9	3	2
AMIGO2	336.546	-1.24123	0.258807	1.62e-06	1.65e-05	OK	407	402	699	1453	68	70
AMIGO3	22.4457	0.489494	0.538112	0.363007	0.538206	OK	24	24	34	42	10	15
AMMECR1	149.399	0.371245	0.294682	0.207736	0.36601	OK	142	152	183	485	77	66
AMMECR1L	248.577	0.329661	0.194113	0.0894518	0.198118	OK	260	247	345	683	155	113
AMN	4.9706	-1.3666	1.41529	0.334245	0.509339	OK	8	5	28	30	2	1
AMN1	23.0392	-0.753998	0.661784	0.254561	0.421776	OK	21	21	45	117	7	7
AMOT	1.18938	-0.220154	2.33076	0.924747	0.961032	OK	1	1	5	2	1	0
AMOTL1	707.464	-0.308845	0.188217	0.100818	0.216926	OK	927	915	930	2075	333	235
AMOTL2	836.203	1.67925	0.202842	1.25e-16	3.22e-15	OK	606	642	568	1270	720	635
AMPD1	0	NaN	NaN	NaN	NaN	Low	1	0	0	0	0	0
AMPD2	147.462	-1.29198	0.296613	1.33e-05	0.000113994	OK	230	223	259	493	50	28
AMPD3	124.564	0.419483	0.264717	0.113047	0.2364	OK	135	105	180	353	80	53
AMPH	0.334235	3.10524	4.3205	0.472313	NaN	Low	0	0	0	0	1	0
AMT	8.68399	-1.81186	1.06003	0.0874047	0.194245	OK	17	15	19	29	5	0
AMTN	12.6028	1.91478	0.645539	0.00301531	0.013205	OK	8	10	10	22	21	11
AMY1A	4.73412	-0.746716	1.22463	0.542028	0.693336	OK	0	0	0	0	0	0
AMY1B	0	NaN	NaN	NaN	NaN	Low	0	0	0	0	0	0
AMY1C	0	NaN	NaN	NaN	NaN	Low	0	0	0	0	0	0
AMY2A	0.799311	4.25532	3.5527	0.231006	NaN	Low	0	0	0	0	0	0
AMY2B	10.7428	-0.146987	0.809252	0.85587	0.921212	OK	14	10	20	32	4	4
AMZ1	1.32998	3.29779	2.25856	0.144255	0.283876	OK	0	0	0	3	1	2
AMZ2	243.92	-0.458085	0.195773	0.0192897	0.060702	OK	300	327	393	737	95	81
AMZ2P1	6.62441	0.794765	0.977807	0.416331	0.588073	OK	1	9	11	21	4	4
ANAPC1	248.854	-0.67752	0.265707	0.0107762	0.0379132	OK	319	278	255	589	75	48
ANAPC10	72.7202	1.53979	0.352279	1.24e-05	0.000107174	OK	46	42	64	158	40	27
ANAPC11	278.301	-0.376374	0.200437	0.0604131	0.147547	OK	301	333	499	821	121	102
ANAPC13	208.318	0.389357	0.374112	0.297992	0.470809	OK	138	162	343	610	103	100
ANAPC15	186.773	0.00627754	0.226991	0.977937	0.988801	OK	50	40	72	106	31	26
ANAPC16	296.353	0.149004	0.248742	0.549152	0.69918	OK	249	274	452	864	134	109
ANAPC1P1	0	NaN	NaN	NaN	NaN	Low	0	0	0	0	0	0
ANAPC2	138.029	-0.30193	0.235968	0.200707	0.357416	OK	171	170	267	469	67	62
ANAPC4	93.8406	-0.533763	0.394942	0.176536	0.326236	OK	105	84	232	353	39	25
ANAPC5	542.523	-0.634929	0.17032	0.000193107	0.00122923	OK	711	652	912	1840	226	157
ANAPC7	201.998	-0.784128	0.224897	0.000489173	0.00278577	OK	254	248	382	690	62	65
ANG	7.30408	-0.152198	1.02605	0.882079	0.936483	OK	2	7	5	9	1	3
ANGEL1	67.3402	-1.59015	0.422799	0.000169229	0.00109918	OK	123	91	106	214	12	17
ANGEL2	65.451	0.472174	0.360705	0.190524	0.344339	OK	64	64	88	206	30	37
ANGPT1	0.58892	2.7979	3.42661	0.414203	NaN	Low	0	0	1	0	0	1
ANGPT2	4.42235	4.22189	1.30634	0.00122996	0.00612666	OK	0	1	0	4	6	7
ANGPT4	0	NaN	NaN	NaN	NaN	Low	1	0	0	0	0	0
ANGPTL1	0.117411	0.571408	4.31694	0.894696	NaN	Low	0	0	0	2	0	0
ANGPTL2	5.82781	3.43259	0.978608	0.000452119	0.00260419	OK	1	1	3	4	11	5
ANGPTL3	0	NaN	NaN	NaN	NaN	Low	0	0	1	1	0	0
ANGPTL4	2098.08	0.585241	0.229144	0.0106485	0.0375317	OK	1574	1548	3349	6216	1413	1099
ANGPTL5	0	NaN	NaN	NaN	NaN	Low	0	0	0	0	0	0
ANGPTL6	0.977967	3.63378	2.83961	0.20066	0.357371	OK	0	0	0	0	0	5
ANGPTL7	0.212761	0.3597	4.31441	0.933556	NaN	Low	1	0	0	1	0	0
ANGPTL8	0	NaN	NaN	NaN	NaN	Low	0	2	3	0	0	0
ANHX	0	NaN	NaN	NaN	NaN	Low	0	0	0	0	0	0
ANK1	1.25168	-2.21527	2.13447	0.299337	0.472317	OK	1	4	3	6	1	0
ANK2	3.70297	-1.56889	1.40782	0.265103	0.433721	OK	6	5	9	6	2	0
ANK3	69.6699	-0.352471	0.330792	0.286634	0.458573	OK	104	104	105	213	31	20
ANKAR	2.33796	-0.0769357	1.59512	0.961531	0.979859	OK	2	3	7	10	2	0
ANKDD1A	4.62935	1.05645	1.01334	0.297162	0.470264	OK	8	6	8	21	4	4
ANKDD1B	4.47056	-1.26025	1.29608	0.330877	0.505736	OK	8	6	9	27	3	1
ANKEF1	86.6762	-1.24379	0.330325	0.000166325	0.00108483	OK	121	130	163	371	19	24
ANKFN1	0.75037	-1.4695	2.44135	0.547225	NaN	Low	2	2	1	3	0	0
ANKFY1	268.75	-0.136137	0.25855	0.598513	0.738975	OK	359	344	324	743	151	89
ANKH	90.7699	-0.536746	0.292983	0.066951	0.159209	OK	100	92	143	265	30	24
ANKHD1	205.494	1.37705	0.276821	6.54e-07	7.16e-06	OK	2	15	33	55	8	11
ANKHD1-EIF4EBP3	241.736	-0.13663	0.442131	0.757302	0.858725	OK	0	0	0	0	0	0
ANKIB1	260.085	0.000613638	0.192808	0.997461	0.999229	OK	310	306	373	779	127	98
ANKK1	4.72421	2.06046	0.981411	0.0357741	0.0980622	OK	2	2	4	7	4	5
ANKLE1	4.78564	-0.204889	1.1878	0.863049	0.925593	OK	13	3	8	14	3	1
ANKLE2	771.383	0.989471	0.144092	6.56e-12	1.28e-10	OK	669	696	891	1862	573	508
ANKMY1	20.0091	-1.40128	0.640981	0.0288042	0.0827266	OK	29	31	38	58	6	4
ANKMY2	31.246	0.169012	0.45177	0.708322	0.823818	OK	30	30	50	99	14	21
ANKRA2	46.8997	0.232811	0.378679	0.538688	0.690931	OK	59	63	73	157	20	20
ANKRD1	6.43302	3.85141	1.08662	0.000393509	0.00231004	OK	0	1	1	7	6	9
ANKRD10	96.1276	0.655892	0.300175	0.0288866	0.0829176	OK	93	114	124	235	59	64
ANKRD11	918.473	1.34988	0.214714	3.24e-10	5.46e-09	OK	706	662	564	1241	691	513
ANKRD12	172.119	2.27971	0.272043	5.29e-17	1.39e-15	OK	80	87	133	263	154	117
ANKRD13A	235.564	0.548027	0.193472	0.00461732	0.0188076	OK	264	258	296	597	157	116
ANKRD13B	46.1756	-1.22407	0.500862	0.0145284	0.0483476	OK	85	77	89	136	19	8
ANKRD13C	116.481	0.384727	0.320282	0.229669	0.392694	OK	125	110	171	383	74	40
ANKRD13D	149.695	-0.304524	0.238905	0.202427	0.359413	OK	223	201	282	523	71	55
ANKRD16	26.598	0.14486	0.490916	0.767931	0.866502	OK	31	29	32	77	12	7
ANKRD17	530.459	0.446037	0.177798	0.0121188	0.0417713	OK	665	591	636	1323	317	223
ANKRD18A	18.4907	1.05801	0.568024	0.0625161	0.151218	OK	10	22	21	39	15	8
ANKRD18B	29.6587	1.215	0.431239	0.00484055	0.0195588	OK	36	31	24	52	29	20
ANKRD18CP	0.399655	3.23557	4.31056	0.452885	NaN	Low	0	0	0	1	0	0
ANKRD18DP	0	NaN	NaN	NaN	NaN	Low	0	0	0	0	0	0
ANKRD19P	6.81376	1.89339	0.843465	0.0247827	0.0734743	OK	6	3	10	18	8	8
ANKRD2	6.0456	0.169948	1.00876	0.866213	0.927237	OK	11	3	13	10	5	3
ANKRD20A1	1.04364	2.17547	2.90725	0.454284	0.620332	OK	0	0	0	0	0	0
ANKRD20A11P	0	NaN	NaN	NaN	NaN	Low	0	0	0	0	0	0
ANKRD20A12P	0.521281	2.11151	3.61766	0.559445	NaN	Low	0	0	0	1	1	0
ANKRD20A19P	0	NaN	NaN	NaN	NaN	Low	0	0	0	0	0	0
ANKRD20A2	1.55552	1.5552	2.01162	0.439458	0.607448	OK	0	0	0	0	0	0
ANKRD20A3	0	NaN	NaN	NaN	NaN	Low	0	0	0	1	0	0
ANKRD20A4	0	NaN	NaN	NaN	NaN	Low	0	0	0	0	0	0
ANKRD20A4-ANKRD20A20P	0.854044	2.98976	2.6114	0.252256	NaN	Low	0	0	0	1	1	1
ANKRD20A5P	1.58557	1.98455	1.82795	0.277626	0.448154	OK	1	1	1	3	0	2
ANKRD20A8P	0.50918	2.48289	3.60167	0.490591	NaN	Low	0	1	0	0	1	0
ANKRD20A9P	0	NaN	NaN	NaN	NaN	Low	0	0	0	0	0	0
ANKRD22	65.5419	-1.14567	0.466364	0.0140262	0.0470279	OK	56	71	131	284	19	10
ANKRD23	7.29209	-0.642234	0.942423	0.495573	0.655769	OK	11	7	20	25	4	2
ANKRD24	2.17564	2.68691	1.58416	0.0898659	0.198669	OK	2	0	2	3	1	3
ANKRD26	57.2117	1.41421	0.356379	7.24e-05	0.00052186	OK	40	47	50	134	51	32
ANKRD26P1	0.734081	4.14584	3.03364	0.171743	NaN	Low	0	0	0	0	1	1
ANKRD26P3	0	NaN	NaN	NaN	NaN	Low	0	0	0	0	0	0
ANKRD27	185.134	-0.689268	0.217586	0.00153597	0.00740308	OK	246	238	295	619	69	57
ANKRD28	119.258	-0.710952	0.373772	0.0571578	0.141634	OK	144	147	171	387	55	29
ANKRD29	58.1361	-0.461228	0.466894	0.323218	0.497585	OK	62	57	125	271	21	20
ANKRD30A	0	NaN	NaN	NaN	NaN	Low	0	0	0	0	0	0
ANKRD30B	0.733884	4.1456	3.03385	0.171799	NaN	Low	0	0	0	0	1	1
ANKRD30BL	0.334235	3.10524	4.3205	0.472313	NaN	Low	0	0	0	0	1	0
ANKRD30BP2	0	NaN	NaN	NaN	NaN	Low	0	0	0	0	0	0
ANKRD30BP3	0	NaN	NaN	NaN	NaN	Low	0	0	0	0	0	0
ANKRD31	0.744352	-1.49943	2.74108	0.584364	NaN	Low	0	1	3	4	0	0
ANKRD33	0	NaN	NaN	NaN	NaN	Low	0	0	0	0	0	0
ANKRD33B	42.8433	4.35631	0.532361	2.77e-16	7.03e-15	OK	14	7	4	10	50	46
ANKRD34A	6.42049	-1.17475	1.15181	0.307767	0.48163	OK	11	6	17	18	0	3
ANKRD34B	0.334235	3.10524	4.3205	0.472313	NaN	Low	0	0	0	0	1	0
ANKRD34C	0	NaN	NaN	NaN	NaN	Low	0	0	0	0	0	0
ANKRD34C-AS1	0	NaN	NaN	NaN	NaN	Low	0	0	0	0	0	0
ANKRD35	8.61243	-1.8377	1.06247	0.0836935	0.188004	OK	8	9	26	41	3	1
ANKRD36	23.6645	1.80586	0.52193	0.000540232	0.00302689	OK	17	9	11	24	18	8
ANKRD36B	15.8471	1.35677	0.604362	0.0247704	0.0734743	OK	7	6	7	14	12	4
ANKRD36BP1	16.5741	0.519182	0.737318	0.48134	0.642926	OK	12	8	28	83	12	6
ANKRD36BP2	0.308206	-0.0934256	4.30298	0.982678	NaN	Low	1	1	0	2	0	0
ANKRD36C	17.3237	2.55957	0.5656	6.03e-06	5.56e-05	OK	5	9	11	11	18	14
ANKRD37	40.3665	1.20463	0.460669	0.00892419	0.0326093	OK	8	11	24	48	16	18
ANKRD39	54.8633	-0.387215	0.455245	0.395011	0.569389	OK	80	91	62	116	27	20
ANKRD40	165.091	0.30553	0.222204	0.169132	0.316409	OK	192	182	203	454	80	76
ANKRD40CL	0	NaN	NaN	NaN	NaN	Low	0	0	0	0	0	0
ANKRD42	82.0324	-0.158438	0.295243	0.591519	0.734042	OK	83	82	127	230	43	40
ANKRD44	4.27592	-2.37087	1.7355	0.171908	0.320128	OK	7	5	8	9	0	1
ANKRD44-IT1	0	NaN	NaN	NaN	NaN	Low	0	0	0	0	0	0
ANKRD45	0.382694	-0.533401	3.31953	0.872341	NaN	Low	0	1	1	2	0	0
ANKRD46	45.9479	-0.878826	0.689056	0.202166	0.359235	OK	29	44	124	205	11	9
ANKRD49	35.676	-0.677872	0.501406	0.176394	0.326012	OK	37	44	69	152	11	10
ANKRD50	118.795	-0.0438595	0.351778	0.900777	0.94812	OK	114	114	184	453	55	41
ANKRD52	320.27	-1.0633	0.343664	0.00197474	0.00916988	OK	532	498	375	825	112	74
ANKRD53	2.11139	2.44722	1.49323	0.101238	0.217529	OK	1	1	4	2	2	2
ANKRD54	149.68	-0.475342	0.271327	0.0797888	0.181265	OK	168	201	233	399	68	47
ANKRD55	0	NaN	NaN	NaN	NaN	Low	0	0	0	0	1	0
ANKRD6	54.9795	-0.315581	0.351601	0.369424	0.544773	OK	74	73	82	134	18	16
ANKRD60	0	NaN	NaN	NaN	NaN	Low	0	0	0	0	0	0
ANKRD61	0.783086	0.578462	2.8062	0.836684	NaN	Low	2	1	0	6	1	0
ANKRD62	0	NaN	NaN	NaN	NaN	Low	0	0	0	0	0	0
ANKRD62P1-PARP4P3	0.509521	2.46288	3.60354	0.494316	NaN	Low	3	2	0	2	1	0
ANKRD63	0	NaN	NaN	NaN	NaN	Low	0	0	0	0	0	0
ANKRD65	71.4091	-1.15345	0.383106	0.00260568	0.0116763	OK	96	104	156	239	26	12
ANKRD66	0	NaN	NaN	NaN	NaN	Low	0	0	0	0	0	0
ANKRD7	0.320193	-0.256906	3.54035	0.942152	NaN	Low	1	0	1	1	0	0
ANKRD9	120.393	-0.593463	0.275344	0.0311342	0.0880912	OK	162	144	244	405	42	32
ANKS1A	164.156	-0.154045	0.271777	0.570846	0.717388	OK	222	209	204	455	87	56
ANKS1B	0.519307	2.51968	3.58034	0.481586	NaN	Low	0	0	0	0	1	0
ANKS3	51.1232	-0.485549	0.398724	0.223316	0.384951	OK	79	62	101	174	25	15
ANKS4B	1.86629	5.48803	2.08942	0.00862468	0.0317003	OK	0	0	0	0	2	3
ANKS6	95.5745	-0.734623	0.305515	0.0161929	0.0527746	OK	157	131	181	352	38	29
ANKUB1	9.05268	0.930837	0.78726	0.237057	0.401199	OK	8	6	15	28	9	5
ANKZF1	181.181	-1.76175	0.275368	1.58e-10	2.71e-09	OK	318	279	372	684	41	37
ANLN	300.368	-0.440846	0.373406	0.237759	0.402039	OK	534	557	273	643	99	89
ANO1	70.0137	-0.867208	0.506489	0.0868605	0.193311	OK	66	77	82	183	29	34
ANO10	204.617	-0.585617	0.21089	0.00548833	0.0217431	OK	250	263	346	653	76	68
ANO2	0.568858	1.84289	3.02552	0.542449	NaN	Low	0	0	1	2	0	2
ANO3	0.0587053	1.01251	4.32436	0.814875	NaN	Low	0	0	0	1	0	0
ANO4	41.8025	-0.199008	0.383469	0.603783	0.742829	OK	59	50	66	135	18	16
ANO5	0.334235	3.10524	4.3205	0.472313	NaN	Low	0	0	0	0	1	0
ANO6	381.515	0.232911	0.178321	0.191508	0.345404	OK	461	449	458	1024	194	166
ANO7	5.06489	0.206797	1.04555	0.84321	0.912679	OK	14	8	13	17	2	4
ANO8	53.6366	-0.610947	0.363202	0.0925471	0.203159	OK	79	77	97	217	17	16
ANO9	223.522	-0.497616	0.215887	0.0211675	0.0653085	OK	412	398	544	894	118	104
ANOS1	7.39141	-0.112954	0.938345	0.904185	0.949653	OK	13	7	11	28	3	1
ANP32A	530.362	-0.528312	0.169907	0.00187451	0.00879068	OK	737	708	828	1550	181	175
ANP32A-IT1	0.0587053	1.01251	4.32436	0.814875	NaN	Low	0	0	0	1	0	0
ANP32AP1	0.115097	0.919703	4.32265	0.831511	NaN	Low	0	0	1	2	0	0
ANP32B	666.043	-0.304029	0.218999	0.165056	0.310905	OK	928	972	969	1649	282	236
ANP32C	0.577798	-1.12588	3.4899	0.746991	NaN	Low	1	0	3	1	0	0
ANP32D	0	NaN	NaN	NaN	NaN	Low	0	0	0	0	0	0
ANP32E	237.945	0.666153	0.263471	0.0114593	0.0398816	OK	217	249	263	671	118	139
ANPEP	26.1104	-1.90605	0.657381	0.00373803	0.0157986	OK	29	25	75	123	5	4
ANTXR1	100.553	-0.27048	0.3207	0.399002	0.572383	OK	147	131	140	258	44	34
ANTXR2	708.478	2.46121	0.182682	2.27e-41	1.39e-39	OK	344	337	395	973	788	524
ANTXRL	0.115097	0.919703	4.32265	0.831511	NaN	Low	0	0	1	0	0	0
ANTXRLP1	0	NaN	NaN	NaN	NaN	Low	0	0	0	0	0	0
ANXA1	15705.3	-0.236812	0.215164	0.271064	0.440934	OK	14932	18655	28179	54950	6697	5639
ANXA10	6.9467	-0.851851	1.22496	0.486797	0.648108	OK	1	8	14	52	4	1
ANXA11	1220.54	-0.305494	0.248332	0.218629	0.37906	OK	1672	1796	1604	3118	585	449
ANXA13	0.152051	0.919702	4.32265	0.831511	NaN	Low	0	1	0	0	0	0
ANXA2	35003.7	-0.133642	0.145129	0.357129	0.53293	OK	40512	43334	50497	89315	17159	13953
ANXA2P1	0.269443	-0.0261779	4.30481	0.995148	NaN	Low	0	1	0	2	0	0
ANXA2P2	215.919	-0.82162	0.384727	0.0327125	0.0914301	OK	46	54	314	519	36	30
ANXA2P3	0.117411	0.571408	4.31694	0.894696	NaN	Low	0	0	1	2	0	0
ANXA2R	0.573934	2.73674	3.45452	0.428233	NaN	Low	0	0	1	0	0	1
ANXA3	2034.67	-0.00694586	0.150037	0.963076	0.980344	OK	2245	2509	3058	6486	950	845
ANXA4	600.774	0.243948	0.224475	0.277147	0.447682	OK	619	700	1011	1946	287	230
ANXA5	3453.34	1.06892	0.165371	1.02e-10	1.81e-09	OK	2722	2812	4082	8105	2654	2107
ANXA6	221.341	-0.8972	0.24457	0.000243997	0.00151129	OK	237	248	444	927	82	61
ANXA7	722.455	-0.111045	0.201147	0.580909	0.725988	OK	789	843	1244	2220	296	294
ANXA8	3396.99	-0.0770502	0.135779	0.570397	0.717155	OK	281	277	225	366	151	127
ANXA8L1	1848.12	0.202476	0.22017	0.357764	0.533623	OK	408	477	338	563	240	227
ANXA9	27.1522	-2.61552	0.726611	0.000318681	0.00191392	OK	48	46	98	197	9	8
AOAH	0.0587053	1.01251	4.32436	0.814875	NaN	Low	0	0	0	1	0	0
AOAH-IT1	0	NaN	NaN	NaN	NaN	Low	0	0	0	0	0	0
AOC1	4.43211	-4.08273	1.79402	0.0228612	0.06934	OK	2	4	13	36	0	0
AOC2	20.7156	1.96377	0.51254	0.000127389	0.000857734	OK	17	14	12	33	23	21
AOC3	21.2806	2.39037	0.840536	0.00445694	0.0182782	OK	21	10	4	12	28	12
AOC4P	0.152051	0.919702	4.32265	0.831511	NaN	Low	0	1	0	0	0	0
AOX1	100.616	-0.953769	0.349038	0.00628441	0.0243716	OK	107	116	214	410	37	24
AOX3P-AOX2P	0.887504	-1.68319	2.37603	0.478693	NaN	Low	2	2	2	2	0	1
AP1AR	82.3138	0.354146	0.442674	0.423701	0.594239	OK	58	79	149	314	30	36
AP1B1	651.393	-0.243719	0.232227	0.293955	0.466795	OK	851	848	804	1762	328	232
AP1B1P1	0	NaN	NaN	NaN	NaN	Low	0	0	0	0	0	0
AP1G1	430.807	0.18594	0.178523	0.297622	0.470562	OK	472	485	547	1249	239	177
AP1G2	380.971	-0.62969	0.221524	0.00447559	0.0183355	OK	311	280	388	659	105	81
AP1M1	289.226	-0.610245	0.230709	0.00816715	0.0302894	OK	389	379	449	837	124	88
AP1M2	481.677	-0.711805	0.211099	0.000746512	0.00397588	OK	643	660	776	1430	168	171
AP1S1	607.042	-0.447009	0.174158	0.0102674	0.0364235	OK	633	677	1098	1971	238	240
AP1S2	39.9518	2.59568	0.441864	4.24e-09	6.3e-08	OK	12	13	26	48	34	38
AP1S3	354.888	0.985263	0.218871	6.75e-06	6.17e-05	OK	307	346	446	939	198	166
AP2A1	543.822	-0.646501	0.23656	0.00627753	0.024351	OK	779	709	767	1513	208	139
AP2A2	333.619	-0.560045	0.188479	0.00296451	0.0130337	OK	447	414	537	1041	122	112
AP2B1	1225.79	-0.470903	0.228868	0.0396355	0.106328	OK	1803	1750	1525	3339	536	409
AP2M1	2250.92	-0.372268	0.18298	0.0419036	0.111323	OK	2797	2900	3372	6014	995	838
AP2S1	716.511	-0.53771	0.169213	0.00148447	0.00719928	OK	817	917	1267	2122	263	259
AP3B1	386.077	0.181255	0.206929	0.381069	0.556429	OK	392	402	563	1203	218	158
AP3B2	10.3982	5.07038	0.923067	3.95e-08	5.25e-07	OK	2	4	2	1	15	11
AP3D1	794.868	-0.286828	0.18089	0.112819	0.236366	OK	1060	1003	1187	2241	349	292
AP3M1	261.07	-0.849909	0.21377	7.01e-05	0.000508672	OK	335	340	466	917	87	64
AP3M2	54.4925	-2.59752	0.511497	3.81e-07	4.32e-06	OK	92	88	104	215	4	7
AP3S1	411.182	0.0455385	0.365794	0.900926	0.948212	OK	285	343	721	1437	173	196
AP3S2	281.709	-0.159414	0.212372	0.452872	0.618871	OK	2	2	5	5	0	0
AP4B1	69.6031	-0.814108	0.331867	0.0141625	0.0473933	OK	39	61	63	161	17	10
AP4B1-AS1	1.60027	-0.65281	2.13477	0.759758	0.860761	OK	0	2	2	2	0	1
AP4E1	100.953	-0.130588	0.278639	0.639309	0.771587	OK	120	130	141	322	48	33
AP4M1	66.6074	-1.5174	0.385779	8.38e-05	0.000592098	OK	75	78	118	205	7	12
AP4S1	32.1933	0.57351	0.457964	0.210459	0.369023	OK	31	25	49	64	18	20
AP5B1	132.655	0.246928	0.264363	0.350279	0.525974	OK	144	170	166	322	75	63
AP5M1	113.205	-0.342035	0.396464	0.388294	0.563032	OK	124	91	216	466	38	44
AP5S1	36.7505	-1.03873	0.464242	0.0252553	0.0744646	OK	45	40	74	136	15	6
AP5Z1	402.404	1.10842	0.166314	2.65e-11	4.96e-10	OK	322	331	510	1004	335	289
APAF1	146.763	0.637098	0.280678	0.0232164	0.0701478	OK	104	92	159	333	55	63
APBA1	11.6565	-1.75049	0.902416	0.0524062	0.132361	OK	18	23	21	31	2	2
APBA2	109.926	-0.423519	0.272171	0.11969	0.247044	OK	147	125	187	347	53	35
APBA3	64.5937	0.580048	0.311102	0.0622523	0.150815	OK	64	60	100	176	52	32
APBB1	9.21701	-0.534803	0.91223	0.557701	0.705973	OK	8	15	9	18	2	6
APBB1IP	0	NaN	NaN	NaN	NaN	Low	0	0	0	0	0	0
APBB2	211.308	0.317959	0.236204	0.178263	0.328456	OK	290	201	257	526	118	91
APBB3	17.6172	0.310826	0.616395	0.614075	0.750939	OK	19	35	28	50	8	14
APC	141.756	-0.235629	0.246427	0.33898	0.514308	OK	200	181	189	417	60	48
APC2	9.93364	-2.51409	1.175	0.0323833	0.0907371	OK	33	32	55	99	9	11
APCDD1	0.399655	3.23557	4.31056	0.452885	NaN	Low	0	0	0	0	0	1
APCDD1L	10.545	-0.0952209	0.869526	0.912799	0.954274	OK	16	22	8	16	6	3
APCDD1L-DT	0.384924	-0.498195	4.01605	0.901275	NaN	Low	1	0	2	0	0	0
APCS	0	NaN	NaN	NaN	NaN	Low	0	0	0	0	0	0
APEH	411.334	-0.849877	0.20761	4.25e-05	0.000324877	OK	588	505	785	1421	166	103
APELA	0	NaN	NaN	NaN	NaN	Low	0	0	0	0	0	0
APEX1	542.112	-0.461497	0.17892	0.00989871	0.0353435	OK	676	665	907	1642	205	223
APEX2	190.483	-0.285102	0.265669	0.283204	0.454063	OK	216	261	273	466	91	71
APH1A	757.467	0.122954	0.155085	0.427885	0.598027	OK	792	879	1074	2041	379	364
APH1B	35.6697	-0.375541	0.45769	0.411923	0.584381	OK	37	37	60	135	16	10
API5	581.048	-0.0495252	0.237856	0.835061	0.907821	OK	567	612	930	1967	263	209
APIP	66.4815	0.309795	0.388671	0.425416	0.595841	OK	45	61	98	159	33	16
APLF	12.8122	1.10586	0.715389	0.122149	0.250603	OK	10	9	16	39	4	10
APLN	14.7592	0.369451	0.925652	0.689801	0.810496	OK	28	24	8	9	11	4
APLNR	0	NaN	NaN	NaN	NaN	Low	0	0	0	0	0	0
APLP1	3.80358	0.524663	1.1802	0.656641	0.785101	OK	4	5	7	5	8	8
APLP2	3636.45	-0.351317	0.174156	0.0436689	0.115267	OK	4975	4951	5110	9936	1643	1200
APMAP	471.007	-0.629125	0.167162	0.000167516	0.00109042	OK	572	550	814	1522	198	142
APOA1	0.975404	0.244224	2.46446	0.92106	0.959295	OK	0	3	0	1	1	0
APOA1-AS	0	NaN	NaN	NaN	NaN	Low	0	0	0	0	0	0
APOA2	0.115097	0.919703	4.32265	0.831511	NaN	Low	0	0	1	0	0	0
APOA4	0	NaN	NaN	NaN	NaN	Low	0	0	0	0	0	0
APOA5	0	NaN	NaN	NaN	NaN	Low	0	0	1	0	0	0
APOB	0.115097	0.919703	4.32265	0.831511	NaN	Low	0	0	1	0	0	0
APOBEC1	0	NaN	NaN	NaN	NaN	Low	0	0	0	0	0	0
APOBEC2	0.468537	-0.759298	4.2704	0.858876	NaN	Low	3	0	0	2	0	0
APOBEC3A	27.2349	3.65488	0.688123	1.09e-07	1.35e-06	OK	1	6	2	2	9	12
APOBEC3A_B	0.469642	-0.870825	4.26569	0.838239	NaN	Low	0	0	0	0	0	0
APOBEC3B	20.9983	1.19916	0.510028	0.0187149	0.0593352	OK	14	11	6	12	5	8
APOBEC3B-AS1	0.156179	0.919702	4.32265	0.831511	NaN	Low	1	0	0	0	0	0
APOBEC3C	140.823	0.515223	0.325577	0.113537	0.237107	OK	151	178	126	287	98	85
APOBEC3D	0.587886	-1.13384	2.92497	0.698281	NaN	Low	2	0	1	3	0	0
APOBEC3F	25.2728	1.54597	0.500128	0.0019938	0.00924736	OK	14	15	27	25	37	25
APOBEC3G	7.63397	1.49875	0.873506	0.0862012	0.192252	OK	3	7	6	7	7	5
APOBEC3H	0.575126	1.87542	3.01642	0.534116	NaN	Low	0	0	1	1	0	1
APOBEC4	0	NaN	NaN	NaN	NaN	Low	0	0	0	0	0	0
APOBR	2.35464	3.00936	1.5523	0.0525448	0.132623	OK	2	0	1	1	3	3
APOC1	5.82839	-0.666307	1.0854	0.539292	0.691308	OK	7	11	9	18	6	2
APOC1P1	0	NaN	NaN	NaN	NaN	Low	0	0	0	0	0	0
APOC2	0	NaN	NaN	NaN	NaN	Low	0	0	0	0	0	0
APOC3	0	NaN	NaN	NaN	NaN	Low	0	0	0	0	0	0
APOC4	0.334235	3.10524	4.3205	0.472313	NaN	Low	0	0	0	0	0	0
APOC4-APOC2	0	NaN	NaN	NaN	NaN	Low	0	0	0	0	0	0
APOD	9.69831	1.29745	0.690924	0.0604017	0.147547	OK	6	6	11	20	8	7
APOE	190.886	0.386411	0.44702	0.387361	0.5622	OK	104	122	417	682	96	95
APOF	0	NaN	NaN	NaN	NaN	Low	0	0	0	0	0	0
APOH	0	NaN	NaN	NaN	NaN	Low	0	0	0	0	0	0
APOL1	232.435	4.50411	0.376634	5.84e-33	2.91e-31	OK	48	39	25	54	314	316
APOL2	611.147	3.67557	0.21919	4.12e-63	4.15e-61	OK	155	151	163	296	800	760
APOL3	4.81279	4.61823	1.31365	0.000438809	0.00254064	OK	0	0	1	3	4	8
APOL4	6.2432	2.32241	1.45036	0.109318	0.230639	OK	7	6	0	0	7	8
APOL5	0	NaN	NaN	NaN	NaN	Low	0	0	0	0	0	1
APOL6	375.887	5.03558	0.243217	3.18e-95	5.85e-93	OK	31	52	42	109	410	359
APOLD1	5.40104	-0.805824	1.1243	0.473539	0.636752	OK	10	5	10	15	1	2
APOM	3.34647	1.34553	1.24533	0.279937	0.450535	OK	2	2	5	8	1	3
APOO	65.034	-0.406733	0.379088	0.283305	0.454084	OK	77	75	145	199	18	28
APOOL	70.4371	0.257648	0.349258	0.460697	0.625591	OK	55	48	98	209	30	32
APOOP5	0	NaN	NaN	NaN	NaN	Low	0	0	0	0	0	0
APOPT1	155.625	0.540984	0.239111	0.023668	0.071223	OK	149	134	218	453	99	91
APP	5595.11	-0.246346	0.117495	0.0360238	0.0985513	OK	6630	6869	8551	16279	2364	2129
APPBP2	111.635	0.107605	0.337481	0.749841	0.853053	OK	115	94	189	373	54	43
APPL1	149.144	0.153936	0.268024	0.56574	0.712926	OK	132	137	195	438	60	46
APPL2	45.9992	-0.783335	0.412821	0.0577598	0.142696	OK	72	69	64	144	17	21
APRT	630.335	0.102151	0.212519	0.630753	0.764866	OK	614	596	1161	2052	323	296
APTR	37.1585	1.26454	0.38804	0.00111894	0.00565294	OK	26	25	32	74	20	18
APTX	190.99	-0.6333	0.222917	0.00449773	0.0184052	OK	243	228	351	672	70	61
AQP1	0.308253	-0.0934256	4.30298	0.982678	NaN	Low	1	1	0	0	0	0
AQP10	2.32005	-1.39651	1.87829	0.457179	0.622687	OK	7	1	3	8	0	1
AQP11	1.51745	2.66542	1.89588	0.159752	0.303921	OK	0	0	2	3	1	2
AQP12A	0	NaN	NaN	NaN	NaN	Low	0	0	0	0	0	0
AQP12B	0	NaN	NaN	NaN	NaN	Low	0	0	0	0	0	0
AQP2	0	NaN	NaN	NaN	NaN	Low	0	0	0	0	0	0
AQP3	499.855	-1.09439	0.191258	1.05e-08	1.48e-07	OK	661	696	931	1549	156	112
AQP4	0	NaN	NaN	NaN	NaN	Low	0	0	0	0	0	0
AQP4-AS1	0	NaN	NaN	NaN	NaN	Low	0	0	0	0	0	0
AQP5	6.6651	-3.02186	1.87426	0.106898	0.226943	OK	1	3	28	54	1	0
AQP6	0.696857	0.97011	2.62031	0.711213	NaN	Low	1	1	0	1	1	0
AQP7	0.115097	0.919703	4.32265	0.831511	NaN	Low	0	0	2	0	0	1
AQP7P1	0.777819	0.904363	2.49581	0.717089	NaN	Low	1	0	0	3	0	0
AQP7P3	1.0094	0.167914	2.4234	0.94476	0.971247	OK	2	1	0	1	0	0
AQP8	0.399655	3.23557	4.31056	0.452885	NaN	Low	0	0	0	0	0	1
AQP9	0.438001	-0.705285	3.22797	0.827046	NaN	Low	0	1	2	1	0	0
AQR	222.097	0.432628	0.205102	0.0349154	0.0962158	OK	225	253	297	588	143	99
AR	0.733816	4.14551	3.03393	0.171818	NaN	Low	0	0	0	0	1	1
ARAF	136.936	-0.714635	0.313688	0.0227164	0.0690108	OK	192	188	196	380	58	43
ARAP1	327.341	-1.14021	0.213547	9.33e-08	1.17e-06	OK	453	445	556	1008	98	79
ARAP1-AS2	1.15694	-0.299446	2.1358	0.8885	0.940329	OK	2	1	1	2	0	0
ARAP2	180.72	1.84762	0.250378	1.59e-13	3.43e-12	OK	98	122	142	312	138	157
ARAP3	113.918	-1.50655	0.353847	2.07e-05	0.000170486	OK	175	196	171	372	23	26
ARC	332.773	12.281	1.01807	1.66e-33	8.32e-32	OK	0	0	0	1	449	441
ARCN1	932.351	0.41455	0.152521	0.00656814	0.0252214	OK	961	937	1215	2495	564	408
AREG	1681.63	0.517997	0.242321	0.0325454	0.0910769	OK	129	120	290	568	77	74
AREL1	206.507	-0.632143	0.212532	0.00293623	0.0129275	OK	271	262	319	677	84	62
ARF1	2970.86	0.240845	0.147667	0.102891	0.220202	OK	3123	3222	3924	7253	1665	1449
ARF3	1070.86	-0.163879	0.163524	0.316261	0.490304	OK	1248	1290	1486	2925	500	443
ARF4	1702.43	0.848664	0.299995	0.0046705	0.0190093	OK	1066	1267	2314	5034	1053	1015
ARF4-AS1	1.22312	2.51563	2.14704	0.241328	0.406358	OK	0	1	2	7	0	5
ARF5	954.982	0.0665757	0.167013	0.69017	0.810612	OK	1002	1059	1490	2402	512	439
ARF6	799.026	0.935291	0.256589	0.000267293	0.00163612	OK	538	657	1034	2233	494	458
ARFGAP1	388.454	-0.664256	0.17768	0.000185123	0.00118614	OK	484	530	715	1312	148	117
ARFGAP2	287.579	-0.617471	0.215897	0.00423605	0.0175315	OK	383	349	467	857	100	103
ARFGAP3	197.417	0.0116977	0.277561	0.966383	0.98228	OK	200	205	341	685	104	70
ARFGEF1	265.189	-0.496052	0.215144	0.0211289	0.065241	OK	339	343	428	928	110	74
ARFGEF2	202.37	0.307006	0.214563	0.152475	0.294686	OK	218	234	279	596	109	81
ARFGEF3	53.1252	-0.0229301	0.442617	0.958684	0.978354	OK	86	75	46	130	30	17
ARFIP1	184.358	0.208128	0.331528	0.530146	0.683967	OK	159	166	276	657	82	84
ARFIP2	331.098	-0.145229	0.17083	0.395249	0.569539	OK	371	385	551	1048	173	148
ARFRP1	209.329	-0.672859	0.218259	0.00205034	0.00948145	OK	247	285	383	668	80	69
ARG1	0.0587053	1.01251	4.32436	0.814875	NaN	Low	0	0	2	1	0	0
ARG2	189.109	2.32442	0.201002	6.26e-31	2.9e-29	OK	90	84	108	210	209	155
ARGFX	0.399655	3.23557	4.31056	0.452885	NaN	Low	0	0	0	0	1	1
ARGFXP2	0.0587053	1.01251	4.32436	0.814875	NaN	Low	0	0	0	1	0	0
ARGLU1	261.895	0.714367	0.194392	0.000237959	0.00148044	OK	269	288	368	747	191	141
ARHGAP1	400.013	-0.677282	0.292356	0.0205234	0.0636984	OK	616	561	502	1021	160	121
ARHGAP10	79.0577	-0.445393	0.342153	0.193006	0.347305	OK	117	117	120	197	30	30
ARHGAP11A	84.8885	-0.369582	0.352045	0.293804	0.466651	OK	144	112	96	226	28	29
ARHGAP11B	8.57565	-0.352697	0.906746	0.697298	0.816412	OK	11	5	9	14	3	2
ARHGAP12	96.9261	-0.219596	0.368722	0.551469	0.700594	OK	102	92	187	335	35	42
ARHGAP15	0.793853	3.4573	2.6125	0.185713	NaN	Low	0	0	0	1	1	2
ARHGAP17	194.783	0.0954331	0.304821	0.75422	0.856289	OK	283	263	218	460	121	92
ARHGAP18	66.846	-0.740019	0.390494	0.0580815	0.143196	OK	91	73	116	258	15	26
ARHGAP19	37.7525	-1.35282	0.516778	0.00884975	0.0323752	OK	46	60	46	87	8	6
ARHGAP19-SLIT1	0	NaN	NaN	NaN	NaN	Low	0	0	0	0	0	0
ARHGAP20	19.7354	8.16876	1.13661	6.63e-13	1.37e-11	OK	0	0	1	0	26	28
ARHGAP21	669.477	0.283565	0.189969	0.135518	0.270915	OK	795	737	725	1455	358	277
ARHGAP22	55.0348	-1.12127	0.380854	0.00323899	0.0140078	OK	84	78	102	183	13	18
ARHGAP22-IT1	0	NaN	NaN	NaN	NaN	Low	0	0	0	0	0	0
ARHGAP23	593.136	0.0096007	0.293752	0.973927	0.986175	OK	887	873	679	1291	283	222
ARHGAP24	27.4644	0.597191	0.556111	0.282881	0.453731	OK	27	36	38	52	24	6
ARHGAP25	138.333	2.321	0.235168	5.64e-23	1.9e-21	OK	65	58	97	193	152	152
ARHGAP26	96.1622	1.59097	0.251848	2.66e-10	4.52e-09	OK	71	65	73	163	87	85
ARHGAP26-AS1	0.399655	3.23557	4.31056	0.452885	NaN	Low	0	0	0	0	1	1
ARHGAP26-IT1	0	NaN	NaN	NaN	NaN	Low	0	0	0	0	0	0
ARHGAP27	407.144	0.821697	0.180789	5.49e-06	5.12e-05	OK	349	375	565	1087	320	229
ARHGAP27P1	71.6629	-0.107764	0.344102	0.754148	0.856268	OK	82	75	151	274	35	30
ARHGAP27P1-BPTFP1-KPNA2P3	73.6338	0.974458	0.35867	0.00659031	0.0252693	OK	50	47	106	226	61	38
ARHGAP27P2	0.533521	2.55014	3.53571	0.470755	NaN	Low	0	0	1	0	0	1
ARHGAP28	0.53631	-0.994833	2.66541	0.708971	NaN	Low	1	1	1	2	0	0
ARHGAP29	246.563	-0.19664	0.301866	0.514779	0.671849	OK	270	232	423	928	100	85
ARHGAP30	7.75764	-1.68251	1.13781	0.139215	0.276362	OK	13	18	8	24	3	0
ARHGAP31	27.1888	0.312742	0.531029	0.555904	0.704394	OK	39	31	32	48	13	17
ARHGAP31-AS1	0.152051	0.919702	4.32265	0.831511	NaN	Low	0	1	0	0	1	2
ARHGAP32	185.646	-0.85167	0.273649	0.00185657	0.00872488	OK	292	279	237	631	63	46
ARHGAP33	9.93399	-0.464204	0.955085	0.626943	0.761309	OK	16	21	11	13	3	6
ARHGAP35	235.09	-1.34449	0.346556	0.000104643	0.000719782	OK	444	391	299	620	63	45
ARHGAP36	0	NaN	NaN	NaN	NaN	Low	0	0	0	0	0	0
ARHGAP39	62.6029	0.0717444	0.348745	0.837008	0.909007	OK	76	80	91	144	36	27
ARHGAP4	1.52131	-0.672168	1.99207	0.735799	0.843343	OK	3	2	1	5	1	0
ARHGAP40	64.9441	-1.39779	0.365344	0.000130258	0.000875545	OK	91	109	141	241	19	13
ARHGAP42	23.2798	0.277355	0.517989	0.592342	0.73483	OK	20	26	35	77	12	9
ARHGAP44	9.81744	0.312026	0.756942	0.680178	0.804136	OK	11	12	10	32	7	4
ARHGAP45	44.5636	-0.289012	0.381517	0.44873	0.615231	OK	61	61	74	125	18	21
ARHGAP5	257.212	0.284245	0.307477	0.355255	0.530706	OK	236	242	387	905	124	105
ARHGAP5-AS1	27.7218	0.46519	0.4686	0.320845	0.49525	OK	21	36	30	75	16	15
ARHGAP6	0.216836	0.362558	4.31366	0.933018	NaN	Low	1	0	0	1	0	0
ARHGAP8	160.165	-0.327052	0.263166	0.213955	0.37377	OK	0	1	0	1	0	1
ARHGAP9	1.92067	2.79714	1.67119	0.09418	0.205725	OK	0	1	3	3	4	3
ARHGDIA	2372.23	-0.0322969	0.267646	0.903952	0.949648	OK	3192	3272	2872	5279	1158	863
ARHGDIB	590.468	-0.588779	0.257706	0.0223312	0.0681451	OK	833	848	794	1481	223	193
ARHGDIG	0.115097	0.919703	4.32265	0.831511	NaN	Low	0	0	1	0	0	0
ARHGEF1	618.964	-0.0674004	0.184358	0.714667	0.828299	OK	764	789	839	1843	313	281
ARHGEF10	159.317	-0.71915	0.273491	0.00855044	0.0314718	OK	262	213	240	470	61	45
ARHGEF10L	121.678	-0.601512	0.278803	0.0309681	0.0877636	OK	147	171	209	399	53	34
ARHGEF11	141.156	-0.0892897	0.295768	0.762735	0.86307	OK	208	201	175	359	73	60
ARHGEF12	439.98	-0.211577	0.203301	0.298011	0.470809	OK	599	571	550	1401	197	153
ARHGEF15	0	NaN	NaN	NaN	NaN	Low	0	0	0	0	0	0
ARHGEF16	124.566	-0.904654	0.265138	0.000644864	0.00353082	OK	185	176	247	433	38	36
ARHGEF17	81.4585	-1.99534	0.423977	2.52e-06	2.49e-05	OK	141	136	138	252	14	9
ARHGEF18	433.261	0.374889	0.193115	0.052225	0.132093	OK	506	448	557	1092	269	206
ARHGEF19	20.8832	-1.33794	0.697814	0.0551954	0.137782	OK	36	33	34	75	1	9
ARHGEF2	273.166	0.411701	0.200511	0.0400468	0.107229	OK	297	270	334	686	178	142
ARHGEF25	0.425098	-0.334115	3.81317	0.930178	NaN	Low	1	0	0	4	0	0
ARHGEF26	8.91821	-1.27896	0.939945	0.173615	0.322362	OK	14	16	12	29	3	1
ARHGEF26-AS1	0.201523	0.351722	4.31612	0.935052	NaN	Low	0	1	0	1	0	0
ARHGEF28	291.674	0.309709	0.210575	0.141352	0.279677	OK	353	332	366	737	186	123
ARHGEF3	272.877	1.18004	0.231836	3.58e-07	4.08e-06	OK	212	210	276	637	230	139
ARHGEF3-AS1	0	NaN	NaN	NaN	NaN	Low	0	0	0	0	0	0
ARHGEF33	1.40534	-0.317655	1.99011	0.873183	0.931653	OK	2	1	1	4	0	2
ARHGEF34P	51.9045	-0.292597	0.530358	0.581156	0.726027	OK	18	22	20	33	9	13
ARHGEF35	194.522	1.40202	0.262349	9.09e-08	1.15e-06	OK	15	29	48	116	21	31
ARHGEF37	103.422	-1.98298	0.368671	7.5e-08	9.57e-07	OK	184	155	176	339	22	12
ARHGEF38	6.08714	5.02717	1.43723	0.000469074	0.00268698	OK	0	2	0	2	3	4
ARHGEF38-IT1	0.0587053	1.01251	4.32436	0.814875	NaN	Low	0	0	0	1	0	0
ARHGEF39	21.942	-0.704017	0.647684	0.277048	0.447642	OK	27	23	14	35	5	4
ARHGEF4	252.488	-1.91155	0.237338	8e-16	1.97e-14	OK	423	403	526	996	47	44
ARHGEF40	82.2626	-0.627708	0.357055	0.0787452	0.179338	OK	123	107	125	200	31	26
ARHGEF5	337.84	0.140584	0.266956	0.598458	0.738975	OK	139	128	165	295	74	56
ARHGEF6	3.9853	-1.16145	1.34792	0.388876	0.563667	OK	6	5	7	14	2	0
ARHGEF7	217.527	-0.672065	0.243204	0.00572069	0.0225493	OK	323	281	324	674	95	60
ARHGEF7-AS1	0	NaN	NaN	NaN	NaN	Low	0	0	0	0	0	0
ARHGEF7-AS2	0	NaN	NaN	NaN	NaN	Low	0	0	0	0	0	0
ARHGEF9	42.801	-1.40934	0.480198	0.00333639	0.0143496	OK	66	64	84	145	5	12
ARHGEF9-IT1	0	NaN	NaN	NaN	NaN	Low	0	0	0	0	0	0
ARID1A	390.386	-0.0533255	0.33749	0.874452	0.932561	OK	619	600	398	816	176	137
ARID1B	172.242	-0.15543	0.218026	0.47591	0.639005	OK	234	224	288	480	64	57
ARID2	80.9874	-0.581297	0.37727	0.123366	0.252535	OK	109	107	114	233	27	29
ARID3A	48.1187	-0.393174	0.49652	0.428443	0.598471	OK	87	72	54	117	25	9
ARID3B	99.5603	1.22372	0.356764	0.000603471	0.00332751	OK	90	80	64	123	68	70
ARID3C	0	NaN	NaN	NaN	NaN	Low	0	0	0	0	0	1
ARID4A	136.048	2.76	0.259957	2.48e-26	9.69e-25	OK	55	52	62	165	146	125
ARID4B	452.304	2.89887	0.211675	1.09e-42	7.03e-41	OK	172	164	246	463	499	321
ARID5A	185.569	4.09757	0.27536	4.39e-50	3.35e-48	OK	43	35	37	68	242	229
ARID5B	145.238	2.19306	0.23524	1.13e-20	3.5e-19	OK	81	82	80	193	138	126
ARIH1	324.533	0.713288	0.185799	0.000123524	0.000834227	OK	297	288	409	846	214	163
ARIH2	331.04	0.21114	0.184701	0.252978	0.420044	OK	372	371	421	832	168	146
ARIH2OS	2.66393	1.54374	1.32011	0.24224	0.40728	OK	1	3	3	1	2	2
ARL1	344.157	0.557649	0.251717	0.0267341	0.0780002	OK	329	356	509	1101	169	149
ARL10	5.28167	-0.626687	1.15008	0.585816	0.729515	OK	11	7	8	13	1	2
ARL11	1.38483	-0.314873	2.10133	0.880887	0.935923	OK	2	1	4	1	0	1
ARL13A	0	NaN	NaN	NaN	NaN	Low	0	0	1	1	1	0
ARL13B	58.8648	1.53759	0.319115	1.45e-06	1.49e-05	OK	50	52	52	92	43	37
ARL14	18.9681	1.89199	0.671349	0.00482953	0.0195353	OK	9	7	19	36	8	23
ARL14EP	75.882	-0.119967	0.388299	0.757356	0.858725	OK	80	81	154	269	40	26
ARL14EPL	0	NaN	NaN	NaN	NaN	Low	0	1	0	0	0	0
ARL15	35.6436	-0.539667	0.539923	0.31754	0.491557	OK	33	49	89	156	14	11
ARL16	128.786	-0.362932	0.260241	0.163135	0.308548	OK	120	144	236	374	62	49
ARL17A	44.7247	-0.93922	0.561426	0.0943431	0.205973	OK	5	9	8	9	1	0
ARL17B	25.1224	-1.15453	0.59674	0.0530236	0.133637	OK	3	4	5	4	0	2
ARL2	156.57	-0.177651	0.277894	0.522643	0.678654	OK	85	78	90	153	35	23
ARL2-SNX15	0	NaN	NaN	NaN	NaN	Low	0	0	0	0	0	1
ARL2BP	365.041	0.0783577	0.226426	0.729296	0.838843	OK	370	349	579	1207	178	153
ARL3	85.2053	-0.000119333	0.307935	0.999691	0.999933	OK	112	96	131	188	43	38
ARL4A	197.065	2.27067	0.292969	9.15e-15	2.07e-13	OK	73	73	134	263	157	172
ARL4C	563.288	-0.456602	0.228947	0.0461129	0.120275	OK	591	636	1107	2065	213	158
ARL4D	331.053	0.480322	0.228394	0.0354622	0.0974758	OK	266	375	463	730	183	194
ARL5A	148.718	0.307794	0.417656	0.46115	0.625912	OK	104	119	294	545	66	59
ARL5B	360.025	3.2554	0.397797	2.76e-16	7.01e-15	OK	63	104	145	448	312	305
ARL5C	0	NaN	NaN	NaN	NaN	Low	0	0	0	0	0	0
ARL6	31.9993	-1.55159	0.526998	0.0032379	0.0140078	OK	31	30	57	112	8	12
ARL6IP1	853.127	1.61786	0.202422	1.32e-15	3.19e-14	OK	495	569	793	1580	667	654
ARL6IP4	556.981	0.00561454	0.252854	0.982285	0.990976	OK	655	704	824	1378	268	277
ARL6IP5	794.483	0.0175466	0.297466	0.952963	0.975954	OK	669	774	1391	2790	340	322
ARL6IP6	68.6705	0.94352	0.345401	0.00630145	0.0244134	OK	63	94	85	145	30	37
ARL8A	294.006	0.693655	0.211627	0.00104651	0.00533359	OK	262	275	336	601	213	141
ARL8B	603.565	0.529223	0.340051	0.119636	0.246971	OK	413	435	966	1989	347	293
ARL9	7.70961	0.478422	0.815269	0.557319	0.705615	OK	12	9	10	20	6	5
ARLNC1	0.0587053	1.01251	4.32436	0.814875	NaN	Low	0	0	0	1	0	0
ARMC1	153.814	-0.179096	0.379519	0.636996	0.76982	OK	148	145	304	610	50	54
ARMC10	173.89	0.125175	0.387146	0.746447	0.850492	OK	80	120	237	541	76	62
ARMC12	1.07429	-1.99767	2.51329	0.426706	0.597011	OK	2	0	5	5	0	0
ARMC2	8.79102	0.503197	0.842005	0.550095	0.699702	OK	9	5	23	21	5	4
ARMC2-AS1	0	NaN	NaN	NaN	NaN	Low	0	0	0	0	0	0
ARMC3	0.0587053	1.01251	4.32436	0.814875	NaN	Low	0	0	0	1	0	0
ARMC4	0	NaN	NaN	NaN	NaN	Low	0	0	0	0	0	0
ARMC4P1	0	NaN	NaN	NaN	NaN	Low	0	0	0	0	0	0
ARMC5	103.488	0.986004	0.268018	0.00023427	0.00146206	OK	104	70	124	239	72	66
ARMC6	167.772	-1.11019	0.233736	2.04e-06	2.04e-05	OK	200	202	297	560	51	38
ARMC7	52.2968	-0.428247	0.398343	0.282343	0.453137	OK	60	52	100	155	13	26
ARMC8	146.074	-0.422305	0.292611	0.148956	0.289913	OK	164	183	251	547	56	43
ARMC9	70.7025	-1.09285	0.351229	0.00186129	0.00873602	OK	106	91	120	241	26	17
ARMCX1	70.0867	0.382229	0.427359	0.371109	0.546329	OK	55	52	117	234	29	42
ARMCX2	167.405	-0.93518	0.30132	0.00191172	0.00892764	OK	173	207	342	668	58	38
ARMCX3	148.218	0.0859758	0.343456	0.802336	0.88857	OK	129	133	274	493	67	66
ARMCX4	2.37499	-1.49457	1.90475	0.432656	0.601911	OK	3	7	1	6	0	1
ARMCX5	77.2844	0.260536	0.297164	0.380627	0.556096	OK	58	69	85	181	38	22
ARMCX5-GPRASP2	31.2326	0.266489	0.737718	0.717924	0.830226	OK	2	4	5	10	2	2
ARMCX6	144.35	-0.368889	0.287827	0.199971	0.356551	OK	70	69	85	104	20	16
ARMH1	0	NaN	NaN	NaN	NaN	Low	0	0	0	0	1	1
ARMH2	0	NaN	NaN	NaN	NaN	Low	0	0	0	0	0	0
ARMH3	123.768	-0.858905	0.307135	0.00516582	0.0206705	OK	206	175	174	392	46	31
ARMH4	2.99242	-0.350288	1.40125	0.802601	0.888723	OK	3	7	6	12	1	1
ARMS2	0	NaN	NaN	NaN	NaN	Low	1	0	0	0	0	0
ARMT1	119.79	0.267359	0.428248	0.532426	0.685828	OK	92	119	180	485	40	59
ARNT	124.98	-0.255263	0.245119	0.297697	0.4706	OK	161	145	189	371	55	49
ARNT2	11.5512	-0.840054	0.775213	0.278523	0.449185	OK	14	10	19	45	2	4
ARNTL	133.211	0.486841	0.244042	0.0460528	0.120179	OK	130	131	181	386	86	67
ARNTL2	937.686	2.22701	0.293162	3.04e-14	6.68e-13	OK	363	395	695	1585	851	729
ARNTL2-AS1	0.399655	3.23557	4.31056	0.452885	NaN	Low	0	0	0	0	0	0
ARPC1A	1072.37	-0.348493	0.17436	0.0456413	0.119324	OK	1311	1393	1538	3004	504	370
ARPC1B	1392.82	-0.446048	0.146939	0.0024006	0.0108853	OK	1582	1551	2299	4134	613	462
ARPC2	2898.67	-0.00670904	0.123654	0.956731	0.977727	OK	3461	3308	4216	7580	1534	1292
ARPC3	2513.11	0.258858	0.230508	0.261442	0.429984	OK	1997	2428	4115	7660	1287	1219
ARPC4	884.337	0.0318225	0.178881	0.858804	0.923161	OK	582	600	788	1365	268	257
ARPC4-TTLL3	69.7576	0.767188	0.336186	0.0224872	0.0685177	OK	0	0	0	0	0	0
ARPC5	1086.24	0.814723	0.337037	0.0156359	0.0513018	OK	702	704	1605	3310	643	629
ARPC5L	549.437	0.548344	0.16629	0.000975428	0.00502711	OK	545	497	764	1419	308	293
ARPIN	77.3369	-0.92357	0.333324	0.0055921	0.0220982	OK	96	94	104	207	25	14
ARPP19	825.55	0.345994	0.241818	0.152487	0.294686	OK	773	821	1097	2644	413	370
ARPP21	0	NaN	NaN	NaN	NaN	Low	0	0	0	0	0	0
ARR3	0	NaN	NaN	NaN	NaN	Low	0	1	3	4	0	0
ARRB1	4.99289	-0.41484	1.21745	0.733295	0.841734	OK	3	11	5	17	4	0
ARRB2	46.0772	-0.0203982	0.488745	0.966709	0.982419	OK	56	80	50	88	23	20
ARRDC1	322.051	-0.277114	0.210841	0.188736	0.342142	OK	421	438	532	931	154	120
ARRDC1-AS1	22.0294	-2.74181	0.775167	0.000404618	0.00236823	OK	41	29	48	61	2	3
ARRDC2	67.1897	0.574183	0.329855	0.0817335	0.184716	OK	61	71	93	140	37	44
ARRDC3	169.015	2.43845	0.532934	4.75e-06	4.47e-05	OK	38	36	152	303	157	143
ARRDC3-AS1	1.30552	-2.25527	2.1626	0.297017	0.470081	OK	4	3	3	5	3	2
ARRDC4	570.225	1.35872	0.199392	9.47e-12	1.83e-10	OK	366	409	576	1257	430	373
ARRDC5	0.115097	0.919703	4.32265	0.831511	NaN	Low	0	0	1	0	0	0
ARSA	257.694	-0.731256	0.207922	0.000436498	0.00252913	OK	361	354	469	865	106	72
ARSB	33.1765	-0.0364806	0.456299	0.936278	0.966661	OK	45	45	39	85	19	11
ARSD	105.245	-0.375989	0.356523	0.291608	0.46431	OK	132	132	104	211	41	25
ARSD-AS1	0.352232	-0.47449	4.28415	0.911811	NaN	Low	0	0	0	0	0	0
ARSE	1.56296	0.643652	2.04964	0.753497	0.85584	OK	2	0	0	9	1	1
ARSF	0	NaN	NaN	NaN	NaN	Low	0	0	0	0	0	0
ARSG	4.43304	-1.30126	1.31638	0.322901	0.497243	OK	11	5	8	13	3	0
ARSH	0.334235	3.10524	4.3205	0.472313	NaN	Low	0	0	0	0	1	0
ARSI	47.9609	1.98486	0.359048	3.24e-08	4.34e-07	OK	32	29	36	56	48	35
ARSJ	230.342	2.08248	0.206097	5.28e-24	1.89e-22	OK	148	148	167	370	174	145
ARSK	42.8774	0.540121	0.403598	0.18081	0.331856	OK	37	48	63	136	22	18
ART1	0	NaN	NaN	NaN	NaN	Low	0	0	0	0	0	0
ART3	2.66127	4.71934	1.72352	0.00617773	0.0241058	OK	0	0	0	2	6	4
ART4	0	NaN	NaN	NaN	NaN	Low	0	0	0	0	0	0
ART5	0	NaN	NaN	NaN	NaN	Low	1	0	0	0	0	0
ARTN	203.549	-0.628866	0.267114	0.0185579	0.0589452	OK	286	301	480	863	64	72
ARV1	83.2206	-0.206161	0.324836	0.525649	0.680955	OK	105	93	164	264	32	25
ARVCF	27.7722	-1.24222	0.570546	0.0294617	0.0842124	OK	42	33	78	133	11	6
ARX	0.799311	4.25532	3.5527	0.231006	NaN	Low	0	0	0	0	0	2
AS-PTPRE	0	NaN	NaN	NaN	NaN	Low	1	0	1	0	0	0
AS3MT	3.79092	-3.8051	1.70901	0.0259808	0.0762152	OK	0	0	0	0	0	0
ASAH1	527.701	-0.175649	0.270552	0.516194	0.672853	OK	527	576	965	1919	227	198
ASAH2	5.95364	-0.388321	1.06856	0.716303	0.829622	OK	5	1	4	15	0	0
ASAH2B	49.2732	0.534181	0.401879	0.183779	0.335846	OK	23	17	31	61	7	12
ASAP1	309.614	1.65274	0.202442	3.24e-16	8.18e-15	OK	242	192	236	533	299	210
ASAP1-IT1	0.399655	3.23557	4.31056	0.452885	NaN	Low	0	0	0	0	0	1
ASAP1-IT2	2.13906	1.95542	2.52481	0.438647	0.606909	OK	5	0	0	0	4	1
ASAP2	403.833	0.234492	0.17455	0.17914	0.329488	OK	449	451	546	1240	211	173
ASAP3	21.7715	-3.24511	0.923999	0.000444709	0.00257098	OK	39	36	43	91	2	1
ASB1	140.007	-0.526961	0.260362	0.0429749	0.113608	OK	193	150	231	458	66	43
ASB10	0	NaN	NaN	NaN	NaN	Low	0	0	0	0	0	0
ASB11	3.26972	6.30372	1.69044	0.000192213	0.00122454	OK	0	0	0	0	5	8
ASB12	0.700026	1.39972	3.40792	0.681273	NaN	Low	0	2	0	0	0	2
ASB13	56.7956	-2.71576	0.515228	1.36e-07	1.65e-06	OK	106	75	103	191	7	5
ASB14	1.88939	0.521467	1.58885	0.742757	0.848082	OK	3	1	2	8	1	1
ASB15	0	NaN	NaN	NaN	NaN	Low	0	0	0	0	0	0
ASB16	2.6902	-0.440328	1.61136	0.78465	0.877633	OK	6	3	6	9	2	0
ASB16-AS1	21.8033	-0.397589	0.7582	0.60001	0.740169	OK	24	28	24	33	4	4
ASB17	0.115097	0.919703	4.32265	0.831511	NaN	Low	0	0	1	0	0	0
ASB18	0	NaN	NaN	NaN	NaN	Low	0	0	0	0	0	0
ASB2	14.9149	-1.92988	0.916385	0.035207	0.0969108	OK	25	11	42	46	5	0
ASB3	11.3057	0.699091	0.754336	0.354049	0.529548	OK	0	2	3	7	0	1
ASB4	1.03413	4.64469	2.63728	0.0782105	0.178511	OK	0	0	0	0	2	1
ASB5	3.57498	5.74556	1.56657	0.000244828	0.00151523	OK	0	0	0	1	4	5
ASB6	221.852	-0.156671	0.208384	0.45215	0.618317	OK	254	220	290	597	98	79
ASB7	79.5153	0.439299	0.338711	0.194641	0.34912	OK	84	69	101	244	41	42
ASB8	73.6805	-0.389083	0.310631	0.210367	0.369022	OK	97	90	112	227	35	25
ASB9	4.33155	-0.00633708	1.16214	0.995649	0.998526	OK	2	4	9	17	3	1
ASB9P1	0.0587053	1.01251	4.32436	0.814875	NaN	Low	0	0	0	1	0	0
ASCC1	119.924	-0.214888	0.250746	0.391447	0.56608	OK	147	149	202	393	59	43
ASCC2	477.252	-0.253496	0.220412	0.250103	0.416332	OK	630	583	679	1272	250	175
ASCC3	472.256	-0.424853	0.218024	0.051337	0.13046	OK	529	569	780	1703	187	150
ASCL1	0	NaN	NaN	NaN	NaN	Low	0	0	0	0	0	0
ASCL2	2.90399	0.518728	1.45246	0.720989	0.832845	OK	0	4	6	8	1	2
ASCL3	0	NaN	NaN	NaN	NaN	Low	0	0	0	0	0	0
ASCL4	0	NaN	NaN	NaN	NaN	Low	0	0	0	0	0	0
ASCL5	0.115097	0.919703	4.32265	0.831511	NaN	Low	0	0	1	0	0	0
ASDURF	18.1304	3.01009	0.810678	0.000204773	0.00129609	OK	0	0	0	0	0	0
ASF1A	184.726	1.09493	0.337243	0.00116744	0.00585854	OK	128	131	254	523	112	95
ASF1B	75.5207	-0.873794	0.562666	0.120434	0.24799	OK	141	132	79	109	32	15
ASGR1	1.27913	2.78911	2.27996	0.221209	0.382289	OK	1	0	0	4	4	6
ASGR2	0	NaN	NaN	NaN	NaN	Low	0	0	0	0	0	0
ASH1L	140.602	-0.494073	0.295577	0.0946123	0.206405	OK	219	199	177	371	52	45
ASH1L-AS1	3.64349	1.0684	1.34439	0.426786	0.597011	OK	1	3	11	8	4	1
ASH2L	157.592	-0.212506	0.257713	0.409609	0.582846	OK	234	177	237	412	71	59
ASIC1	51.1285	-2.48742	0.480108	2.21e-07	2.6e-06	OK	78	66	61	141	11	10
ASIC2	0.871954	-1.45718	2.907	0.616185	NaN	Low	0	2	1	1	0	0
ASIC3	5.40075	0.661383	0.975672	0.497852	0.657614	OK	9	12	9	12	4	3
ASIC4	0.334235	3.10524	4.3205	0.472313	NaN	Low	0	0	0	0	1	0
ASIC5	0.0587053	1.01251	4.32436	0.814875	NaN	Low	0	0	0	1	0	0
ASIP	0.799311	4.25532	3.5527	0.231006	NaN	Low	1	1	0	0	0	5
ASL	217.322	-0.407625	0.199335	0.0408618	0.108975	OK	271	261	390	732	106	85
ASMT	0.308231	-0.0934256	4.30298	0.982678	NaN	Low	1	1	0	0	0	0
ASMTL	218.892	1.12224	0.217256	2.4e-07	2.81e-06	OK	136	147	197	355	138	157
ASMTL-AS1	21.1139	-0.430734	0.564184	0.445187	0.612657	OK	19	27	34	48	11	8
ASNA1	358.382	-0.140277	0.20253	0.488546	0.649692	OK	421	415	523	927	182	148
ASNS	210.392	3.2827	0.204667	6.81e-58	6.11e-56	OK	0	2	1	0	10	10
ASNSD1	193.346	0.748699	0.306623	0.0146158	0.0485775	OK	102	109	212	396	100	69
ASNSP1	0.45485	2.3657	3.72028	0.524847	NaN	Low	0	0	1	0	1	0
ASPA	0	NaN	NaN	NaN	NaN	Low	0	0	0	0	0	0
ASPDH	0.0587053	1.01251	4.32436	0.814875	NaN	Low	1	3	0	3	1	0
ASPG	1.25997	-0.348942	2.25877	0.877229	0.93416	OK	0	5	2	11	1	0
ASPH	1277.27	0.33913	0.248254	0.17192	0.320128	OK	1141	1320	1822	3899	585	530
ASPHD1	7.96068	0.293101	0.816404	0.719584	0.831715	OK	9	8	14	15	4	5
ASPHD2	32.7197	-0.4138	0.456351	0.364535	0.539702	OK	18	18	21	54	10	5
ASPM	55.2977	0.432063	0.353985	0.222249	0.383541	OK	62	83	65	110	32	25
ASPN	0.392511	2.41631	3.91038	0.536627	NaN	Low	0	0	0	2	1	0
ASPRV1	2.79973	1.89474	1.34429	0.158695	0.302462	OK	2	1	1	6	1	4
ASPSCR1	44.8489	-1.32905	0.431308	0.00206009	0.00952092	OK	66	70	86	175	12	11
ASRGL1	0.53883	1.72422	3.06251	0.57343	NaN	Low	0	1	0	1	1	0
ASS1	398.318	1.71484	0.279655	8.68e-10	1.39e-08	OK	196	184	471	789	370	323
ASTE1	17.0094	-0.776495	0.6301	0.217824	0.378279	OK	20	17	21	59	3	5
ASTL	0.156179	0.919702	4.32265	0.831511	NaN	Low	1	0	0	0	0	0
ASTN1	2.7346	1.11227	1.34594	0.408583	0.581991	OK	4	2	1	5	3	1
ASTN2	0.61933	1.2161	2.97074	0.682275	NaN	Low	0	0	3	1	1	0
ASTN2-AS1	0	NaN	NaN	NaN	NaN	Low	0	0	0	0	0	0
ASXL1	237.63	-0.294914	0.215938	0.172022	0.320249	OK	282	318	329	690	102	96
ASXL2	151.075	-0.0407412	0.250638	0.870873	0.930563	OK	183	198	202	473	56	59
ASXL3	0.204949	0.356057	4.31525	0.93424	NaN	Low	0	1	0	1	0	0
ASZ1	0	NaN	NaN	NaN	NaN	Low	0	0	0	0	0	0
ATAD1	330.57	0.570427	0.255391	0.0255134	0.075112	OK	301	318	488	1003	178	149
ATAD2	111.843	0.527895	0.348251	0.129558	0.261814	OK	154	169	105	214	61	46
ATAD2B	49.8541	-0.104059	0.366946	0.776731	0.871739	OK	60	60	76	171	22	20
ATAD3A	307.924	-0.759577	0.225244	0.000745587	0.00397367	OK	354	386	439	763	99	89
ATAD3B	374.76	0.0270584	0.184129	0.883169	0.937227	OK	343	371	537	930	179	169
ATAD3C	5.59974	-0.457698	1.13358	0.686386	0.807625	OK	7	4	12	15	1	2
ATAD5	19.512	-0.608225	0.593716	0.305628	0.479086	OK	26	32	38	54	7	5
ATAT1	35.5565	0.695213	0.42833	0.104573	0.223038	OK	39	45	43	68	26	16
ATCAY	1.19897	4.84134	3.0551	0.11304	0.2364	OK	0	0	0	0	0	6
ATE1	100.155	0.241427	0.316846	0.446078	0.613397	OK	96	136	144	324	38	41
ATE1-AS1	2.15659	2.12227	1.60996	0.187432	0.340371	OK	2	0	4	2	3	1
ATF1	86.1938	1.24473	0.309681	5.83e-05	0.000430125	OK	84	79	81	209	44	49
ATF2	153.897	0.135976	0.944432	0.885519	0.938304	OK	127	108	152	348	87	71
ATF3	3490.94	7.72202	0.98059	3.41e-15	7.94e-14	OK	100	90	22	40	5322	4486
ATF4	2092.39	1.36173	0.266743	3.31e-07	3.77e-06	OK	1722	1743	1560	2931	1685	1648
ATF5	302.164	1.70475	0.259891	5.4e-11	9.84e-10	OK	165	174	167	292	203	172
ATF6	244.119	-0.369918	0.210152	0.0783666	0.178767	OK	306	320	352	813	106	76
ATF6B	315.369	-0.627567	0.304151	0.0390803	0.105227	OK	453	496	419	792	146	94
ATF7	153.197	0.364926	0.263673	0.166355	0.312675	OK	167	196	139	323	80	41
ATF7IP	148.169	-0.883409	0.267582	0.000961837	0.00496033	OK	235	240	211	478	43	37
ATF7IP2	26.76	2.15586	0.46782	4.06e-06	3.87e-05	OK	12	11	22	40	29	28
ATG10	20.3316	-1.61637	0.682262	0.0178295	0.0571313	OK	31	32	47	65	4	5
ATG101	205.496	-0.0316059	0.206122	0.878133	0.934786	OK	203	207	327	544	112	94
ATG12	251.488	0.748649	0.257371	0.00362777	0.0154198	OK	202	223	323	693	147	125
ATG13	278.672	0.0920137	0.239025	0.700271	0.818599	OK	336	325	325	685	150	133
ATG14	87.8564	0.685554	0.314607	0.0293255	0.0839614	OK	63	80	112	256	60	46
ATG16L1	178.583	-0.795297	0.26687	0.00288164	0.012723	OK	249	267	243	603	66	49
ATG16L2	18.2735	-1.26618	0.685531	0.0647462	0.155075	OK	34	39	41	67	5	4
ATG2A	112.921	-0.489877	0.320404	0.12628	0.256985	OK	172	146	167	314	45	45
ATG2B	86.5553	-1.03324	0.330031	0.00174371	0.00825411	OK	138	128	128	294	28	17
ATG3	237.609	0.26483	0.194344	0.172981	0.321377	OK	202	211	288	566	112	69
ATG4A	117.277	-0.0645171	0.262596	0.805923	0.890649	OK	151	123	171	347	64	39
ATG4B	267.206	0.0202951	0.22162	0.927035	0.962282	OK	316	333	377	761	164	110
ATG4C	39.1611	-0.392561	0.568323	0.489731	0.650714	OK	31	46	77	166	7	18
ATG4D	82.644	0.206753	0.284544	0.467464	0.631573	OK	92	82	106	194	35	25
ATG5	209.445	0.100389	0.27475	0.714824	0.828309	OK	211	208	325	701	102	81
ATG7	201.501	-0.588837	0.216132	0.00644127	0.0248319	OK	134	134	178	360	38	36
ATG9A	413.534	-0.831632	0.258352	0.00128643	0.00636386	OK	635	568	575	1174	147	120
ATG9B	16.9023	0.682741	0.578508	0.237931	0.402155	OK	17	10	19	29	7	9
ATIC	444.5	-1.11954	0.184643	1.33e-09	2.1e-08	OK	571	586	837	1692	119	113
ATL1	19.1395	0.714741	0.541469	0.186834	0.339612	OK	17	27	32	47	11	15
ATL2	191.78	-0.512349	0.378654	0.17603	0.325492	OK	178	204	384	791	55	75
ATL3	531.837	0.358553	0.246171	0.145248	0.285089	OK	495	527	737	1722	265	235
ATM	96.0169	-1.20026	0.408892	0.0033312	0.0143352	OK	118	102	191	415	28	18
ATMIN	281.301	0.0569515	0.200979	0.776892	0.871739	OK	282	346	393	838	130	119
ATN1	523.294	0.0491487	0.290615	0.865703	0.927131	OK	734	650	580	1127	298	212
ATOH1	0	NaN	NaN	NaN	NaN	Low	0	0	0	0	0	0
ATOH7	0.89905	2.85441	2.55647	0.264191	NaN	Low	0	0	1	1	2	0
ATOH8	0.405304	2.48057	3.86918	0.521452	NaN	Low	0	0	0	1	1	0
ATOX1	367.395	-0.302323	0.20973	0.149447	0.290542	OK	494	472	596	1022	153	162
ATP10A	13.4479	2.1852	0.655119	0.000851224	0.00445908	OK	10	12	7	14	11	18
ATP10B	9.77295	-1.57279	0.955064	0.0996018	0.215168	OK	17	12	16	36	4	0
ATP10D	157.799	-0.975486	0.245606	7.13e-05	0.000516453	OK	237	222	270	550	50	34
ATP11A	181.182	-0.52896	0.295152	0.0731075	0.169643	OK	287	300	220	525	70	48
ATP11A-AS1	0	NaN	NaN	NaN	NaN	Low	0	0	0	0	0	0
ATP11AUN	0	NaN	NaN	NaN	NaN	Low	0	0	0	0	0	0
ATP11B	294.872	0.623369	0.209704	0.00295275	0.0129861	OK	282	305	394	814	192	137
ATP11C	76.026	0.445299	0.319729	0.163699	0.309169	OK	87	65	90	214	44	38
ATP12A	37.0192	-2.15277	0.653917	0.000994369	0.00511123	OK	75	83	44	123	7	3
ATP13A1	257.564	-0.835197	0.24187	0.000554215	0.00309192	OK	395	372	426	798	82	75
ATP13A2	612.915	-0.544998	0.252021	0.0305786	0.0868016	OK	966	922	851	1680	229	200
ATP13A3	680.975	0.878486	0.294594	0.00286347	0.0126643	OK	501	622	889	2187	408	346
ATP13A4	7.25794	-2.13969	1.21137	0.0773385	0.177012	OK	10	11	15	39	1	1
ATP13A4-AS1	0	NaN	NaN	NaN	NaN	Low	0	0	0	0	0	0
ATP13A5	0	NaN	NaN	NaN	NaN	Low	0	0	0	0	1	0
ATP13A5-AS1	0	NaN	NaN	NaN	NaN	Low	0	0	0	0	0	0
ATP1A1	2127.21	-0.221529	0.157864	0.160531	0.304845	OK	1831	1803	2110	4081	669	561
ATP1A1-AS1	3.06965	-1.64914	1.77733	0.353472	0.529185	OK	7	5	4	7	1	0
ATP1A2	0	NaN	NaN	NaN	NaN	Low	0	0	0	0	0	0
ATP1A3	2.75954	3.76557	1.61414	0.0196549	0.0615782	OK	2	1	0	2	6	2
ATP1A4	0	NaN	NaN	NaN	NaN	Low	0	0	0	0	1	1
ATP1B1	469.354	1.78151	0.252948	1.88e-12	3.76e-11	OK	226	260	421	797	376	354
ATP1B2	15.6936	7.77949	1.16436	2.37e-11	4.45e-10	OK	1	0	0	0	34	16
ATP1B3	1165.52	0.48073	0.214358	0.0249191	0.0736719	OK	1032	1106	1799	3312	643	541
ATP1B4	0.334235	3.10524	4.3205	0.472313	NaN	Low	0	0	0	0	1	0
ATP23	22.3855	0.0100501	0.519944	0.984578	0.992329	OK	31	22	34	73	9	9
ATP2A1	6.22329	1.62198	0.86042	0.0594168	0.145798	OK	5	5	7	12	8	8
ATP2A1-AS1	2.78306	-0.439931	1.55252	0.776896	0.871739	OK	5	2	5	2	1	1
ATP2A2	2288.31	-0.188966	0.170786	0.268531	0.438	OK	3084	3098	2999	6918	930	804
ATP2A3	0.0587053	1.01251	4.32436	0.814875	NaN	Low	0	0	0	1	0	0
ATP2B1	178.465	1.02734	0.283318	0.000287737	0.00175204	OK	129	148	208	461	112	110
ATP2B1-AS1	2.12563	1.61766	1.47243	0.271928	0.441829	OK	2	2	1	3	1	2
ATP2B2	0.734009	4.14575	3.03372	0.171763	NaN	Low	0	0	0	0	1	1
ATP2B2-IT2	0	NaN	NaN	NaN	NaN	Low	0	0	0	0	0	0
ATP2B3	0	NaN	NaN	NaN	NaN	Low	0	0	0	0	0	0
ATP2B4	592.941	-0.114435	0.228738	0.616872	0.753354	OK	837	770	691	1526	296	213
ATP2C1	588.513	0.377555	0.217254	0.0822376	0.185587	OK	474	481	856	1754	314	275
ATP2C2	58.3459	0.305436	0.370262	0.409419	0.582737	OK	55	74	72	126	28	25
ATP2C2-AS1	15.2581	-1.64258	0.74569	0.027611	0.0800207	OK	13	14	23	39	3	3
ATP4A	0.334235	3.10524	4.3205	0.472313	NaN	Low	0	0	0	2	1	0
ATP4B	0	NaN	NaN	NaN	NaN	Low	0	0	0	0	0	0
ATP5F1A	1515.15	-0.722625	0.141657	3.37e-07	3.85e-06	OK	1826	1838	2734	5281	537	473
ATP5F1B	2856.14	-0.378056	0.146489	0.00985757	0.0352449	OK	3077	3260	5084	9453	1193	1067
ATP5F1C	1152.08	0.166707	0.175053	0.340934	0.516109	OK	1127	1194	1826	3454	588	544
ATP5F1D	507.006	0.60067	0.259454	0.0206055	0.0638977	OK	410	406	853	1414	278	285
ATP5F1E	1721.57	0.256385	0.149342	0.0860216	0.192109	OK	0	2	6	11	1	1
ATP5IF1	875.601	0.992076	0.181685	4.75e-08	6.24e-07	OK	639	681	1095	1977	586	585
ATP5MC1	266.339	-0.604853	0.218097	0.00554883	0.0219605	OK	303	334	528	911	93	95
ATP5MC2	615.351	-0.28823	0.206771	0.16333	0.308734	OK	825	791	943	1516	290	227
ATP5MC3	1126.71	0.0173098	0.304923	0.95473	0.977016	OK	939	1117	2204	3741	433	498
ATP5MD	652.828	0.263271	0.409267	0.520045	0.676124	OK	312	387	1266	2306	348	287
ATP5ME	687.608	0.0666143	0.215425	0.757153	0.858682	OK	706	725	1121	1855	280	365
ATP5MF	767.228	0.635479	0.187402	0.000696406	0.003759	OK	193	238	261	424	99	66
ATP5MF-PTCD1	59.819	1.61023	2.74882	0.558017	0.706271	OK	0	0	0	0	0	0
ATP5MG	783.181	0.552797	0.157083	0.000432946	0.00251135	OK	750	853	1053	1897	453	407
ATP5MGL	0.117411	0.571408	4.31694	0.894696	NaN	Low	0	0	0	1	0	0
ATP5MPL	477.121	0.286953	0.192808	0.136675	0.272564	OK	424	467	771	1327	262	240
ATP5PB	868.574	-0.255148	0.223501	0.253623	0.420667	OK	847	942	1507	2940	385	287
ATP5PD	679.889	0.015316	0.147755	0.91744	0.957081	OK	691	683	1048	2014	331	297
ATP5PF	579.475	0.24637	0.177105	0.164197	0.309885	OK	443	546	753	1414	312	259
ATP5PO	800.62	-0.394782	0.153611	0.0101695	0.0361203	OK	884	928	1353	2585	324	294
ATP5S	12.7702	-0.351495	0.71859	0.624739	0.7594	OK	12	12	27	59	7	5
ATP6AP1	506.411	-0.617199	0.184985	0.000848465	0.00444761	OK	641	664	828	1460	191	166
ATP6AP1L	12.9214	-0.468889	0.74835	0.530945	0.684653	OK	24	17	23	25	7	4
ATP6AP2	536.714	0.141698	0.349828	0.685439	0.807092	OK	402	493	915	2106	239	231
ATP6V0A1	221.732	-0.922124	0.282301	0.00108904	0.00551438	OK	320	352	293	623	75	55
ATP6V0A2	57.0955	-0.474162	0.370294	0.200369	0.357059	OK	67	75	98	220	21	18
ATP6V0A4	2.53153	-1.49883	1.82502	0.411492	0.584246	OK	6	4	2	7	0	1
ATP6V0B	507.515	0.0153819	0.172902	0.929111	0.963055	OK	508	517	862	1571	252	227
ATP6V0C	1132.67	0.302311	0.203718	0.137819	0.274286	OK	1293	1318	1366	2414	719	518
ATP6V0CP3	0	NaN	NaN	NaN	NaN	Low	0	0	0	0	0	0
ATP6V0D1	538.188	-0.472661	0.203976	0.0204909	0.0636359	OK	707	636	819	1522	262	176
ATP6V0D2	0.987283	0.391954	2.37481	0.868907	0.929162	OK	1	0	1	5	0	1
ATP6V0E1	1025.94	-0.173487	0.14698	0.237863	0.402138	OK	1145	1276	1552	2822	471	404
ATP6V0E2	41.3132	-0.190989	0.389721	0.624087	0.758725	OK	43	54	63	127	16	16
ATP6V0E2-AS1	2.71048	-1.6751	1.78194	0.347196	0.523003	OK	2	5	5	12	1	0
ATP6V1A	343.676	0.245106	0.303691	0.419615	0.590523	OK	292	280	569	1164	177	151
ATP6V1B1	0.484688	-0.850102	3.66298	0.816477	NaN	Low	0	2	0	3	0	0
ATP6V1B1-AS1	0.933679	0.252737	2.20708	0.908832	0.952363	OK	1	1	1	3	1	0
ATP6V1B2	500.349	0.529891	0.152857	0.000527129	0.00296731	OK	476	488	674	1302	290	260
ATP6V1C1	268.815	0.0480715	0.314627	0.878565	0.934945	OK	234	249	467	952	114	118
ATP6V1C2	20.6925	1.61967	0.548393	0.00314204	0.0136756	OK	5	17	14	23	8	13
ATP6V1D	541.893	0.477507	0.22916	0.0371849	0.101057	OK	461	468	814	1575	309	281
ATP6V1E1	704.538	-0.0527653	0.166188	0.750862	0.85353	OK	695	770	1113	2189	357	283
ATP6V1E2	10.4542	-2.75659	1.17555	0.0190305	0.0601162	OK	19	23	32	44	4	0
ATP6V1F	864.458	0.45673	0.1867	0.0144317	0.0481039	OK	868	933	1205	1785	518	480
ATP6V1FNB	11.9095	1.56711	0.667919	0.0189632	0.0599527	OK	7	6	15	29	11	8
ATP6V1G1	1131.81	0.811148	0.240369	0.00073926	0.00394589	OK	888	989	1570	2946	639	667
ATP6V1G2	0.965948	2.42214	2.23607	0.278713	0.449304	OK	0	0	1	2	1	1
ATP6V1G2-DDX39B	0	NaN	NaN	NaN	NaN	Low	0	0	0	0	0	0
ATP6V1G3	0	NaN	NaN	NaN	NaN	Low	0	0	0	0	0	0
ATP6V1H	422.299	0.230917	0.274428	0.400098	0.57302	OK	351	392	719	1372	252	175
ATP7A	33.8099	-1.00628	0.513703	0.0501266	0.128134	OK	48	41	69	141	9	7
ATP7B	54.7026	-0.986737	0.438202	0.0243357	0.072635	OK	88	84	84	141	13	16
ATP8A1	2.31182	-1.23405	1.83503	0.501268	0.66023	OK	5	1	5	7	0	1
ATP8A2	4.64408	0.113132	1.12024	0.919559	0.958396	OK	6	4	5	21	1	3
ATP8B1	155.235	-0.396717	0.259159	0.125822	0.256386	OK	198	188	209	539	61	44
ATP8B2	53.64	-1.04294	0.445712	0.0192863	0.060702	OK	99	91	81	133	13	13
ATP8B3	3.31671	-0.8781	1.60255	0.583733	0.727965	OK	3	4	18	17	1	2
ATP8B4	0.334235	3.10524	4.3205	0.472313	NaN	Low	0	0	0	0	1	0
ATP8B5P	0.895462	2.75343	2.9782	0.35521	NaN	Low	1	1	0	3	2	0
ATP9A	102.02	-1.11466	0.372728	0.0027849	0.0123728	OK	171	177	132	274	28	24
ATP9B	33.2979	-0.49587	0.438656	0.258296	0.426398	OK	44	44	53	94	15	11
ATPAF1	104.82	-1.26259	0.384872	0.00103606	0.00528725	OK	118	111	173	295	49	25
ATPAF2	77.0125	-0.607941	0.316353	0.0546413	0.136721	OK	99	102	116	241	33	27
ATR	130.242	-1.21546	0.299392	4.91e-05	0.000370526	OK	168	184	244	526	28	32
ATRAID	313.97	-0.00267672	0.190894	0.988812	0.994158	OK	350	362	420	772	163	131
ATRIP	55.7344	-0.712743	0.624058	0.253408	0.420466	OK	1	0	1	0	1	0
ATRIP-TREX1	25.7754	1.90783	1.60705	0.235162	0.399029	OK	3	1	1	1	0	6
ATRN	309.691	-0.612168	0.290345	0.0349953	0.096396	OK	490	498	432	928	112	68
ATRNL1	0.115097	0.919703	4.32265	0.831511	NaN	Low	0	0	1	0	0	0
ATRX	240.328	1.21923	0.215399	1.51e-08	2.11e-07	OK	201	200	240	551	185	135
ATXN1	77.6137	0.00617255	0.295195	0.983317	0.991777	OK	97	98	105	220	41	24
ATXN10	420.783	-0.311077	0.238271	0.191701	0.34544	OK	402	476	763	1488	180	139
ATXN1L	212.335	0.357852	0.261528	0.171214	0.319232	OK	264	212	239	488	105	121
ATXN2	175.566	-0.418171	0.325954	0.199523	0.355914	OK	301	284	227	416	87	56
ATXN2-AS	2.26483	1.73585	1.51217	0.251002	0.41765	OK	2	3	2	3	4	1
ATXN2L	594.94	0.649681	0.28568	0.0229566	0.0695374	OK	794	697	598	1168	412	298
ATXN3	76.297	0.158543	0.384827	0.680351	0.804158	OK	65	90	121	268	29	32
ATXN3L	0	NaN	NaN	NaN	NaN	Low	0	0	0	0	0	0
ATXN7	98.3811	0.93526	0.27129	0.0005659	0.003147	OK	118	82	109	229	64	52
ATXN7L1	20.4407	-1.1541	0.583618	0.0479861	0.123817	OK	24	25	24	64	7	12
ATXN7L2	23.2756	0.982267	0.488978	0.0445569	0.11715	OK	21	17	28	54	16	21
ATXN7L3	333.449	-0.0922836	0.200533	0.645379	0.776154	OK	406	362	476	915	175	143
ATXN7L3B	279.17	-1.04477	0.216653	1.42e-06	1.46e-05	OK	330	338	534	1031	82	67
ATXN8OS	0	NaN	NaN	NaN	NaN	Low	0	0	0	0	0	0
AUH	24.3339	-0.619228	0.587758	0.292092	0.46483	OK	30	26	49	108	12	8
AUNIP	38.2464	-1.12791	0.433382	0.00925275	0.0335899	OK	53	51	49	115	14	9
AUP1	696.379	0.0860659	0.192229	0.654351	0.783359	OK	694	795	889	1621	358	284
AURKA	133.696	-0.73675	0.373478	0.0485327	0.124836	OK	216	229	150	337	52	30
AURKAIP1	604.147	-0.22373	0.168273	0.18366	0.335824	OK	641	714	1047	1759	280	249
AURKAP1	1.44729	-0.548226	2.01124	0.785176	0.877979	OK	3	4	2	4	1	0
AURKB	61.1429	-0.702892	0.584313	0.229001	0.391895	OK	107	128	50	102	22	22
AURKC	3.85442	0.76307	1.19674	0.523718	0.679559	OK	7	3	7	5	4	2
AUTS2	123.031	-0.136818	0.329118	0.677621	0.801781	OK	197	179	155	282	59	48
AVEN	102.619	0.345581	0.308063	0.261953	0.430399	OK	93	118	151	352	43	56
AVIL	22.5788	3.88423	0.605519	1.41e-10	2.45e-09	OK	11	10	9	20	31	29
AVL9	198.682	0.350567	0.212412	0.0988595	0.213831	OK	184	207	258	539	103	89
AVP	0	NaN	NaN	NaN	NaN	Low	0	0	0	0	0	0
AVPI1	199.488	0.451355	0.215339	0.0360803	0.0986887	OK	203	206	275	467	122	109
AVPR1A	0	NaN	NaN	NaN	NaN	Low	0	0	0	0	0	0
AVPR1B	0	NaN	NaN	NaN	NaN	Low	0	0	0	0	0	0
AVPR2	0	NaN	NaN	NaN	NaN	Low	0	0	0	0	0	0
AWAT1	0	NaN	NaN	NaN	NaN	Low	0	0	0	0	0	0
AWAT2	0.399655	3.23557	4.31056	0.452885	NaN	Low	0	0	0	0	0	1
AXDND1	1.13133	4.76349	2.56773	0.0635768	0.152884	OK	0	0	0	0	1	3
AXIN1	233.232	-0.0157579	0.23912	0.947458	0.972932	OK	299	292	335	558	127	86
AXIN2	0	NaN	NaN	NaN	NaN	Low	0	0	0	0	0	0
AXL	193.033	0.22684	0.278699	0.415687	0.58743	OK	234	270	203	426	108	85
AZGP1	0.830645	0.38072	2.44912	0.876465	NaN	Low	1	0	1	4	1	0
AZGP1P1	0	NaN	NaN	NaN	NaN	Low	0	0	0	0	0	0
AZI2	244.908	1.42533	0.232277	8.44e-10	1.36e-08	OK	123	159	254	553	219	197
AZIN1	686.471	1.626	0.273583	2.79e-09	4.25e-08	OK	408	364	698	1424	572	460
AZIN1-AS1	0.469961	2.09252	3.7473	0.576566	NaN	Low	0	1	0	4	1	0
AZIN2	14.5958	1.07359	0.652357	0.0998226	0.215466	OK	12	20	10	22	11	11
AZU1	0	NaN	NaN	NaN	NaN	Low	2	0	0	0	0	1
B2M	5601.38	2.81693	0.174552	1.38e-58	1.27e-56	OK	1950	2215	2951	5638	5577	5135
B3GALNT1	27.0762	-0.299647	0.570289	0.599284	0.739601	OK	27	26	48	113	7	11
B3GALNT2	146.468	0.137358	0.24872	0.580771	0.725988	OK	135	168	178	355	74	49
B3GALT1	0	NaN	NaN	NaN	NaN	Low	0	0	0	0	0	0
B3GALT2	0.334235	3.10524	4.3205	0.472313	NaN	Low	0	0	0	0	1	0
B3GALT4	12.8952	0.594669	0.648048	0.358812	0.534318	OK	15	14	11	29	9	7
B3GALT5	0.0587053	1.01251	4.32436	0.814875	NaN	Low	0	0	0	1	0	0
B3GALT5-AS1	0	NaN	NaN	NaN	NaN	Low	0	0	0	0	0	0
B3GALT6	123.37	0.0765989	0.32537	0.813882	0.895265	OK	100	121	238	406	62	43
B3GAT1	0	NaN	NaN	NaN	NaN	Low	0	0	0	0	0	0
B3GAT2	0.152051	0.919702	4.32265	0.831511	NaN	Low	0	1	0	0	0	0
B3GAT3	131.967	-1.49277	0.301075	7.12e-07	7.75e-06	OK	187	197	263	429	35	20
B3GLCT	32.6311	-0.287123	0.455409	0.528385	0.68303	OK	47	40	55	101	9	12
B3GNT10	16.43	-1.08196	0.70469	0.124695	0.254707	OK	19	20	38	62	5	3
B3GNT2	409.39	2.38835	0.335514	1.09e-12	2.21e-11	OK	145	185	303	723	289	301
B3GNT3	173.633	-1.48051	0.26949	3.93e-08	5.23e-07	OK	197	215	374	726	43	34
B3GNT4	52.8203	-0.601104	0.368668	0.103001	0.220348	OK	27	29	28	66	8	8
B3GNT5	494.386	0.193446	0.363549	0.594654	0.736761	OK	403	431	784	1852	172	248
B3GNT6	1.38644	3.09959	2.29382	0.176607	0.326289	OK	2	0	0	1	3	2
B3GNT7	21.2366	0.368754	0.611373	0.546404	0.697334	OK	17	32	31	34	17	6
B3GNT8	27.1438	-1.49252	0.579468	0.0100043	0.0356228	OK	35	38	56	102	9	2
B3GNT9	32.1607	-1.15499	0.508227	0.0230514	0.069757	OK	42	35	44	86	5	5
B3GNTL1	8.85106	-1.75287	1.06455	0.0996435	0.215227	OK	16	12	9	29	1	2
B4GALNT1	3.05687	-3.52802	1.80505	0.0506383	0.129146	OK	2	6	9	18	0	0
B4GALNT2	3.11899	1.32789	1.23026	0.280429	0.451158	OK	4	2	3	6	3	3
B4GALNT3	53.1573	-0.755143	0.4131	0.067551	0.160294	OK	91	86	86	182	23	19
B4GALNT4	263.264	-0.401799	0.214284	0.0607824	0.148287	OK	383	356	577	919	112	86
B4GALT1	1896.8	0.39214	0.189619	0.0386359	0.104183	OK	2004	2169	2092	4328	1143	806
B4GALT1-AS1	4.82251	0.646763	1.0157	0.524279	0.6798	OK	6	4	6	11	2	3
B4GALT2	384.398	-0.68555	0.248977	0.00589672	0.0231474	OK	550	560	593	1068	143	124
B4GALT3	130.57	-0.0161576	0.261853	0.950798	0.974844	OK	147	168	171	364	75	57
B4GALT4	274.416	-0.481358	0.221731	0.0299376	0.0852609	OK	287	320	432	853	84	96
B4GALT4-AS1	0	NaN	NaN	NaN	NaN	Low	0	0	1	1	0	0
B4GALT5	714.066	2.57915	0.224598	1.6e-30	7.28e-29	OK	369	354	300	714	796	594
B4GALT6	20.9281	-0.489085	0.627278	0.435571	0.604548	OK	26	28	39	95	7	4
B4GALT7	188.617	-0.956512	0.237391	5.59e-05	0.000415194	OK	259	259	346	606	64	48
B4GAT1	41.0262	-2.49674	0.581408	1.75e-05	0.000146863	OK	69	68	82	130	6	3
B9D1	52.4564	-1.80027	0.469591	0.000126235	0.000850696	OK	45	45	54	77	4	6
B9D2	12.0224	-0.426433	0.709782	0.547978	0.698487	OK	10	11	22	28	2	3
BAALC	13.3537	7.6462	1.19136	1.38e-10	2.4e-09	OK	0	0	2	0	19	17
BAALC-AS1	0.156179	0.919702	4.32265	0.831511	NaN	Low	1	0	0	0	0	0
BAALC-AS2	0	NaN	NaN	NaN	NaN	Low	0	0	0	0	0	0
BAAT	1.6252	2.29783	1.72822	0.183652	0.335824	OK	1	1	0	3	2	1
BABAM1	342.561	-0.481472	0.209286	0.0214172	0.0658969	OK	427	441	601	978	157	120
BABAM2	110.957	-0.29134	0.271208	0.282718	0.453563	OK	137	136	150	292	43	41
BACE1	80.1188	-0.610724	0.336921	0.0698843	0.164535	OK	123	114	107	238	36	21
BACE1-AS	2.16245	-2.97974	1.9169	0.120076	0.247486	OK	3	3	6	4	0	0
BACE2	357.988	0.171415	0.201709	0.395429	0.569728	OK	413	476	499	897	188	131
BACH1	212.698	1.0901	0.342412	0.00145468	0.00708121	OK	153	181	213	487	141	136
BACH1-IT2	0.799311	4.25532	3.5527	0.231006	NaN	Low	0	0	0	0	1	3
BACH1-IT3	0	NaN	NaN	NaN	NaN	Low	0	0	0	0	0	0
BACH2	9.894	1.90583	0.738493	0.00986016	0.0352461	OK	8	8	7	9	7	8
BAD	270.334	0.13296	0.203757	0.514051	0.671236	OK	217	230	336	550	103	81
BAG1	315.889	0.297061	0.192276	0.122353	0.250857	OK	304	340	494	916	176	154
BAG2	51.7818	-0.360092	0.52233	0.490574	0.651029	OK	30	66	92	243	22	14
BAG3	1489.09	0.790087	0.19697	6.04e-05	0.000444087	OK	1461	1556	1542	2997	1060	828
BAG4	84.9111	0.603218	0.349797	0.0846212	0.189515	OK	66	77	122	260	44	43
BAG5	195.408	-0.0371106	0.275725	0.892934	0.94285	OK	207	202	316	612	113	57
BAG6	708.4	-0.722653	0.235985	0.00219653	0.0100651	OK	1024	990	1019	1991	268	219
BAGE	0	NaN	NaN	NaN	NaN	Low	0	0	0	0	0	0
BAGE2	0	NaN	NaN	NaN	NaN	Low	0	0	0	0	0	0
BAGE3	0	NaN	NaN	NaN	NaN	Low	0	0	0	0	0	0
BAGE4	0	NaN	NaN	NaN	NaN	Low	0	0	0	0	0	0
BAGE5	0	NaN	NaN	NaN	NaN	Low	0	0	0	0	0	0
BAHCC1	38.9133	-0.810719	0.609854	0.183727	0.335846	OK	97	47	40	82	15	9
BAHD1	124.771	-0.718934	0.283278	0.0111518	0.0390325	OK	184	192	151	397	48	33
BAIAP2	793.074	0.847268	0.186399	5.48e-06	5.11e-05	OK	764	795	856	1707	592	497
BAIAP2-DT	39.9412	-2.4949	0.654227	0.00013701	0.000915021	OK	81	67	65	94	3	6
BAIAP2L1	459.624	0.0663282	0.186487	0.722086	0.833721	OK	508	510	567	1024	223	180
BAIAP2L2	3.86485	-2.15463	1.64757	0.190952	0.34468	OK	10	5	8	22	0	2
BAIAP3	1.76746	2.02114	1.8435	0.272919	0.442937	OK	0	0	1	4	2	4
BAK1	425.493	-0.235349	0.196873	0.231915	0.395194	OK	403	407	487	925	179	122
BAMBI	839.321	6.30946	0.220293	2.06e-180	1.07e-177	OK	45	42	33	88	1058	990
BANCR	0.399655	3.23557	4.31056	0.452885	NaN	Low	0	0	0	0	0	1
BANF1	666.573	0.0309519	0.208716	0.882108	0.936483	OK	595	633	847	1412	266	288
BANF2	0	NaN	NaN	NaN	NaN	Low	0	0	0	0	0	0
BANK1	4.88519	0.735527	1.09192	0.50056	0.659705	OK	8	2	4	16	3	2
BANP	54.0858	0.179041	0.363816	0.622636	0.757669	OK	66	69	65	134	35	26
BAP1	495.091	-0.715606	0.201908	0.000393789	0.00231081	OK	694	633	834	1521	201	149
BARD1	14.8242	-0.229957	0.73075	0.752999	0.8554	OK	25	28	11	39	4	6
BARHL1	0	NaN	NaN	NaN	NaN	Low	0	0	0	0	0	0
BARHL2	0	NaN	NaN	NaN	NaN	Low	0	0	0	0	0	0
BARX1	0.506727	2.44566	3.61032	0.498147	NaN	Low	1	0	0	0	1	0
BARX1-DT	0	NaN	NaN	NaN	NaN	Low	0	0	0	0	0	0
BARX2	68.8438	-1.12902	0.35424	0.00143673	0.00700689	OK	88	93	153	238	23	18
BASP1	943.997	0.580335	0.156658	0.000211837	0.00133647	OK	953	977	1214	2157	589	431
BASP1-AS1	0.308223	-0.0934256	4.30298	0.982678	NaN	Low	1	1	0	0	0	0
BASP1P1	0	NaN	NaN	NaN	NaN	Low	0	0	0	0	0	0
BATF	5.94416	-0.248691	0.998631	0.803336	0.889122	OK	4	5	15	18	3	2
BATF2	47.3915	5.43201	0.508431	1.21e-26	4.83e-25	OK	1	4	6	9	58	73
BATF3	0.930024	3.72242	2.88417	0.19683	0.352238	OK	0	0	0	1	3	2
BAX	259.032	-0.293632	0.196212	0.134523	0.269201	OK	353	368	524	897	151	118
BAZ1A	1017	2.38113	0.153388	2.4e-54	2.05e-52	OK	540	556	545	1170	1041	879
BAZ1B	399.564	0.28316	0.302471	0.349192	0.524948	OK	568	590	402	870	223	178
BAZ2A	681.652	0.590096	0.281145	0.0358253	0.0981114	OK	780	731	599	1193	450	354
BAZ2B	170.651	0.627872	0.241703	0.00938509	0.0339677	OK	185	163	196	440	119	72
BBC3	1234.35	7.99627	0.235295	3.84e-253	3.33e-250	OK	18	18	24	39	1741	1629
BBIP1	56.3558	0.29088	0.337882	0.389297	0.564172	OK	56	56	71	133	25	25
BBOF1	9.42118	-0.255934	0.789441	0.745789	0.850239	OK	8	13	14	31	6	7
BBOX1	6.35315	1.27461	0.905844	0.159398	0.30358	OK	5	2	9	14	4	5
BBOX1-AS1	0	NaN	NaN	NaN	NaN	Low	0	0	0	0	0	1
BBS1	44.9552	-0.324205	0.383456	0.397843	0.571624	OK	54	51	81	107	17	19
BBS10	40.2543	-0.932173	0.574269	0.10454	0.223028	OK	48	43	81	216	13	5
BBS12	18.9739	0.177176	0.557019	0.750425	0.853348	OK	18	20	25	63	11	8
BBS2	120.686	-0.78476	0.276198	0.00449313	0.0184025	OK	194	156	212	392	33	37
BBS4	46.4877	-1.14493	0.420901	0.00652463	0.0250857	OK	74	58	94	147	15	11
BBS5	25.9306	-1.52282	0.606958	0.0121096	0.0417487	OK	45	35	54	95	5	7
BBS7	113.105	0.5811	0.304697	0.0565018	0.140387	OK	131	103	168	369	67	42
BBS9	35.5528	-0.609356	0.522471	0.243495	0.408685	OK	31	53	63	104	14	10
BBX	375.022	1.27894	0.211441	1.46e-09	2.29e-08	OK	356	364	304	784	264	196
BCAM	109.662	0.624903	0.299303	0.0368104	0.100317	OK	117	135	129	228	68	72
BCAN	0.233392	0.0384805	4.3059	0.99287	NaN	Low	0	2	1	2	0	0
BCAP29	257.82	0.403985	0.23891	0.0908468	0.200334	OK	209	250	395	912	135	116
BCAP31	1522.51	-0.555138	0.141865	9.11e-05	0.000638467	OK	1736	1765	2623	4761	599	567
BCAR1	892.267	1.51757	0.163865	2.02e-20	6.17e-19	OK	606	654	808	1457	824	634
BCAR3	536.961	0.424589	0.214242	0.0474997	0.122863	OK	592	571	557	1167	302	254
BCAR4	0	NaN	NaN	NaN	NaN	Low	0	0	0	0	0	0
BCAS1	17.6742	-0.764899	0.649972	0.239268	0.40389	OK	20	21	37	50	3	8
BCAS2	198.9	0.229594	0.410649	0.576094	0.721694	OK	131	151	344	782	102	88
BCAS3	38.3827	-0.889565	0.460148	0.0532098	0.133934	OK	48	65	63	105	13	12
BCAS4	34.7618	-0.406145	0.460573	0.377871	0.553207	OK	51	43	63	89	16	10
BCAT1	56.465	-0.249025	0.590696	0.673332	0.798764	OK	32	45	100	278	17	24
BCAT2	203.322	0.489783	0.196274	0.0125813	0.0430237	OK	191	198	267	490	147	143
BCCIP	466.295	0.23639	0.260199	0.363616	0.538884	OK	389	426	684	1181	225	200
BCDIN3D	30.7631	-0.189634	0.501728	0.705459	0.821712	OK	10	17	28	62	3	6
BCDIN3D-AS1	2.08792	-2.96839	2.14488	0.166376	0.312675	OK	0	2	4	6	0	0
BCHE	2.63299	-0.304124	1.60368	0.84959	0.917487	OK	2	1	7	10	2	0
BCKDHA	107.013	-0.685672	0.328851	0.0370645	0.100844	OK	162	139	161	292	48	28
BCKDHB	57.97	0.496084	0.395292	0.209486	0.368014	OK	51	61	90	207	27	22
BCKDK	241.844	-0.356277	0.265031	0.178856	0.3292	OK	356	319	340	619	101	88
BCL10	512.083	2.92011	0.232915	4.67e-36	2.52e-34	OK	166	140	262	524	402	342
BCL11A	25.4033	0.163085	0.677965	0.809903	0.893183	OK	42	40	19	56	10	9
BCL11B	74.595	1.01182	0.318902	0.00150963	0.00729867	OK	78	70	68	148	42	51
BCL2	3.88158	-1.27062	1.68766	0.451518	0.617778	OK	9	9	7	4	1	0
BCL2A1	69.9848	4.79312	0.411975	2.75e-31	1.3e-29	OK	6	6	8	30	81	88
BCL2L1	701.977	-0.306177	0.18136	0.0913688	0.201194	OK	571	639	745	1514	228	223
BCL2L10	3.78957	-2.11448	1.65842	0.20231	0.359307	OK	6	10	6	11	1	1
BCL2L11	118.253	4.03205	0.331396	4.67e-34	2.37e-32	OK	29	21	23	46	184	113
BCL2L12	90.5434	0.0228918	0.418416	0.956369	0.977721	OK	103	115	85	162	50	36
BCL2L13	450.18	1.27383	0.160349	1.96e-15	4.65e-14	OK	349	346	485	902	334	278
BCL2L14	1.80271	5.44675	2.10487	0.00966219	0.0347612	OK	0	0	0	0	4	3
BCL2L15	5.14489	0.404098	1.2571	0.747868	0.851553	OK	1	2	14	20	1	4
BCL2L2	263.444	0.462199	0.196537	0.0186872	0.0592837	OK	236	201	271	548	135	99
BCL2L2-PABPN1	42.5237	0.584538	2.68747	0.827815	0.904097	OK	0	0	0	0	0	0
BCL3	97.2413	0.917867	0.261944	0.000458233	0.00263648	OK	95	82	132	232	65	58
BCL6	440.879	3.88426	0.193142	5.92e-90	9.54e-88	OK	103	110	101	208	500	454
BCL6B	0.456053	2.52554	3.72489	0.497761	NaN	Low	0	0	0	1	0	1
BCL7A	105.369	-1.68527	0.386014	1.27e-05	0.000109417	OK	168	193	149	303	19	21
BCL7B	247.963	0.90155	0.234815	0.000123333	0.000833308	OK	204	251	225	504	196	160
BCL7C	183.4	0.514254	0.211569	0.015071	0.0497936	OK	85	68	74	139	33	32
BCL9	68.0652	-1.24163	0.431256	0.00398806	0.0167062	OK	122	105	85	206	23	11
BCL9L	779.976	-0.456039	0.293258	0.119928	0.247279	OK	1239	1105	953	1824	330	227
BCLAF1	571.24	0.699249	0.228264	0.00218888	0.010033	OK	510	515	690	1633	366	276
BCLAF3	29.6634	-0.0453452	0.466106	0.9225	0.959802	OK	38	32	44	102	13	11
BCO1	1.4678	5.14567	2.28134	0.0240992	0.0720651	OK	0	0	0	0	2	2
BCO2	3.61891	1.94896	1.13014	0.084614	0.189515	OK	2	3	3	6	2	5
BCOR	122.834	0.589005	0.358553	0.100439	0.216289	OK	171	136	102	240	86	54
BCORL1	77.9677	0.753807	0.399414	0.0591221	0.145234	OK	92	82	58	141	51	51
BCORP1	0	NaN	NaN	NaN	NaN	Low	0	0	0	0	0	0
BCR	522.983	-0.208366	0.170693	0.222196	0.383527	OK	694	601	793	1518	210	168
BCRP2	9.98321	-0.665615	0.82596	0.420319	0.590928	OK	0	1	0	1	0	0
BCRP3	2.98642	0.118707	1.44566	0.934557	0.965971	OK	0	2	0	0	1	0
BCS1L	164.807	-0.506146	0.247356	0.0407344	0.10866	OK	221	201	346	581	74	54
BCYRN1	0	NaN	NaN	NaN	NaN	Low	0	0	0	0	0	0
BDH1	88.1501	-1.11342	0.350728	0.00150051	0.00726357	OK	143	125	147	273	30	17
BDH2	109.701	0.14842	0.322135	0.644987	0.775802	OK	114	121	208	373	55	45
BDKRB1	15.16	0.297345	0.707842	0.674432	0.799644	OK	25	14	19	24	5	13
BDKRB2	53.6882	-2.43333	0.497029	9.79e-07	1.04e-05	OK	88	87	100	188	9	4
BDNF	11.0024	0.00843486	0.75726	0.991113	0.995574	OK	7	8	17	19	3	3
BDNF-AS	4.24315	-0.177724	1.21126	0.883348	0.93729	OK	6	4	6	7	2	1
BDP1	140.302	0.956607	0.279887	0.000631228	0.00346466	OK	137	131	140	390	95	62
BEAN1	1.86033	1.76848	1.64362	0.281942	0.452689	OK	1	0	4	4	1	2
BEAN1-AS1	0	NaN	NaN	NaN	NaN	Low	0	0	0	0	0	0
BECN1	343.009	-0.0556077	0.201187	0.782242	0.875959	OK	250	224	257	599	96	78
BECN2	0	NaN	NaN	NaN	NaN	Low	0	0	0	0	0	0
BEGAIN	0.815152	-1.5716	2.38834	0.510519	NaN	Low	2	1	2	2	0	0
BEND2	0	NaN	NaN	NaN	NaN	Low	0	0	0	0	0	0
BEND3	34.9481	-0.29923	0.476388	0.529924	0.683845	OK	43	54	42	91	21	9
BEND3P3	10.1288	0.938506	0.745838	0.208275	0.366386	OK	12	11	10	19	12	4
BEND4	0.437973	-0.705296	3.22798	0.827044	NaN	Low	0	1	2	1	0	0
BEND5	3.29484	6.31381	1.68934	0.000185909	0.00118971	OK	0	0	0	0	4	5
BEND6	0.834444	-1.59037	2.39279	0.506273	NaN	Low	1	2	2	2	0	0
BEND7	11.8688	-0.0706685	0.790861	0.928799	0.962886	OK	24	16	15	32	4	6
BEST1	1.88562	-0.173526	1.59019	0.913105	0.954343	OK	1	3	4	6	1	1
BEST2	0.115097	0.919703	4.32265	0.831511	NaN	Low	0	0	1	0	0	0
BEST3	1.56249	2.60899	1.99824	0.191673	0.34544	OK	0	2	1	0	1	2
BEST4	1.81447	4.56934	2.35654	0.0525011	0.132555	OK	0	1	1	0	0	5
BET1	116.986	0.206701	0.394003	0.599849	0.740088	OK	98	118	171	437	40	59
BET1L	272.743	-0.990039	0.269261	0.000236103	0.00147232	OK	362	417	401	770	78	87
BEX1	0.117411	0.571408	4.31694	0.894696	NaN	Low	0	0	0	2	0	0
BEX2	8.6524	-0.140182	0.797461	0.860462	0.924244	OK	8	7	11	22	6	5
BEX3	364.489	-0.326934	0.223067	0.14275	0.281659	OK	365	390	675	1201	140	148
BEX4	86.2947	0.942558	0.344646	0.00624072	0.0242622	OK	74	65	116	186	40	67
BEX5	1.13355	4.76574	2.56641	0.0633161	0.152492	OK	0	0	0	0	1	2
BFAR	260.346	-0.535289	0.232871	0.0215249	0.0661501	OK	405	345	380	796	117	85
BFSP1	36.7359	1.95469	0.38248	3.21e-07	3.67e-06	OK	17	24	27	56	33	36
BFSP2	0	NaN	NaN	NaN	NaN	Low	0	0	0	0	0	0
BFSP2-AS1	0	NaN	NaN	NaN	NaN	Low	0	0	0	0	0	0
BGLAP	0.447761	-0.728382	3.21429	0.820729	NaN	Low	3	0	1	1	0	0
BGLT3	0	NaN	NaN	NaN	NaN	Low	0	0	0	0	0	0
BGN	0.0587053	1.01251	4.32436	0.814875	NaN	Low	0	0	0	1	0	0
BHLHA15	0.0587053	1.01251	4.32436	0.814875	NaN	Low	0	0	0	2	0	0
BHLHA9	0	NaN	NaN	NaN	NaN	Low	0	0	0	0	0	0
BHLHB9	12.4447	-5.54089	1.53272	0.000300273	0.00181593	OK	0	0	0	0	0	0
BHLHE22	0	NaN	NaN	NaN	NaN	Low	0	0	0	0	0	0
BHLHE23	0	NaN	NaN	NaN	NaN	Low	0	0	0	0	0	0
BHLHE40	2201.89	1.39755	0.123605	1.22e-29	5.28e-28	OK	1754	1810	2080	3904	1528	1233
BHLHE40-AS1	2.70596	1.46775	1.4328	0.305651	0.479086	OK	2	4	0	5	2	2
BHLHE41	10.7243	0.556599	0.729431	0.445428	0.612845	OK	11	9	21	27	8	4
BHMG1	0.0587053	1.01251	4.32436	0.814875	NaN	Low	3	0	0	1	0	0
BHMT	0	NaN	NaN	NaN	NaN	Low	0	0	0	0	0	0
BHMT2	0.415799	-0.597463	3.93546	0.879333	NaN	Low	2	0	1	0	0	0
BICC1	18.8742	-0.252151	0.60608	0.677384	0.801562	OK	23	15	39	67	9	6
BICD1	46.4374	-0.161077	0.446493	0.718278	0.830513	OK	54	70	73	110	24	21
BICD2	803.908	-0.453249	0.143856	0.00162873	0.00779248	OK	968	1004	1271	2652	309	258
BICDL1	38.2578	0.276391	0.454357	0.542981	0.694441	OK	48	37	58	90	29	10
BICDL2	51.3109	-0.78928	0.408576	0.0533863	0.134278	OK	50	58	113	231	17	12
BICRA	55.8924	0.0305025	0.446823	0.945574	0.971892	OK	92	74	65	119	30	18
BICRAL	57.6718	1.22845	0.336409	0.000260541	0.00159729	OK	51	56	50	95	39	42
BID	194.117	0.301899	0.245753	0.219272	0.379866	OK	167	205	312	530	96	98
BIK	93.4902	1.57151	0.291011	6.66e-08	8.55e-07	OK	47	75	90	149	79	83
BIN1	66.3694	-0.242008	0.390325	0.535247	0.687646	OK	99	85	89	159	31	25
BIN2	0.334235	3.10524	4.3205	0.472313	NaN	Low	0	0	0	0	1	0
BIN3	122.49	-0.982563	0.272129	0.000305429	0.00184245	OK	146	177	227	395	39	34
BIN3-IT1	0.448462	1.9475	3.80184	0.608475	NaN	Low	0	0	0	2	1	0
BIRC2	276.679	1.31595	0.357542	0.000232731	0.00145361	OK	143	153	338	723	226	174
BIRC3	338.288	6.18321	0.35512	6.73e-68	7.41e-66	OK	9	11	23	60	376	358
BIRC5	80.8615	-0.640071	0.450338	0.155226	0.297886	OK	130	138	80	175	27	28
BIRC6	302.486	-0.59718	0.19193	0.00186174	0.00873602	OK	416	402	464	1004	114	91
BIRC6-AS2	0.0587053	1.01251	4.32436	0.814875	NaN	Low	0	0	1	2	0	0
BIRC7	0	NaN	NaN	NaN	NaN	Low	0	0	0	0	0	0
BIRC8	0	NaN	NaN	NaN	NaN	Low	0	0	0	0	0	0
BISPR	4.43982	4.25625	1.30228	0.00108193	0.00548729	OK	1	2	0	2	9	7
BIVM	60.2174	-0.989727	0.463064	0.03257	0.0910995	OK	36	52	95	189	11	12
BIVM-ERCC5	112.122	-0.834348	0.345682	0.0157946	0.0517464	OK	0	0	0	0	0	0
BLACAT1	7.12827	-1.49977	1.14026	0.188415	0.34176	OK	15	12	5	21	2	1
BLACE	0.334235	3.10524	4.3205	0.472313	NaN	Low	0	0	0	0	1	0
BLCAP	714.629	-1.39882	0.176073	1.95e-15	4.64e-14	OK	981	989	1267	2275	176	159
BLID	1.06813	4.69476	2.60864	0.0719085	0.167713	OK	0	0	0	0	2	1
BLK	0	NaN	NaN	NaN	NaN	Low	0	0	0	0	0	0
BLM	30.2224	-1.74532	0.681851	0.0104771	0.0369775	OK	64	71	35	75	8	2
BLMH	121.877	-1.0647	0.313097	0.000672502	0.00365778	OK	205	178	194	364	30	31
BLNK	37.6636	0.583034	0.425631	0.170746	0.318779	OK	23	22	48	96	18	16
BLOC1S1	136.849	0.354426	0.283334	0.210967	0.369618	OK	27	32	30	31	11	11
BLOC1S1-RDH5	4.59768	0.0768713	1.43848	0.957382	0.977921	OK	0	0	0	0	0	0
BLOC1S2	307.49	-0.0609537	0.353825	0.863225	0.92562	OK	227	274	603	1130	155	109
BLOC1S3	53.9902	-0.00110608	0.427004	0.997933	0.999341	OK	90	71	64	125	21	26
BLOC1S4	84.4714	-0.863897	0.483343	0.073883	0.170931	OK	59	79	215	396	23	22
BLOC1S5	20.4357	-6.25898	1.653	0.000152815	0.0010085	OK	0	0	0	0	0	0
BLOC1S5-TXNDC5	0.799311	4.25532	3.5527	0.231006	NaN	Low	0	0	0	0	0	0
BLOC1S6	207.887	0.0726992	0.288583	0.801105	0.887837	OK	183	254	341	706	86	79
BLVRA	202.087	-0.534333	0.270495	0.0482243	0.124246	OK	198	228	406	678	66	78
BLVRB	316.753	-0.174867	0.214261	0.414419	0.586646	OK	353	397	512	832	139	136
BLZF1	423.778	1.13288	0.214161	1.22e-07	1.51e-06	OK	279	301	499	1063	330	269
BMF	7.88474	1.7943	0.834251	0.0314924	0.0887502	OK	5	8	3	9	6	8
BMI1	49.5774	0.595689	0.560836	0.28817	0.460511	OK	6	3	5	6	0	4
BMP1	677.666	-0.0775712	0.255895	0.761786	0.862246	OK	940	911	899	1559	356	266
BMP10	0	NaN	NaN	NaN	NaN	Low	0	0	0	0	0	0
BMP15	0	NaN	NaN	NaN	NaN	Low	0	0	0	0	0	0
BMP2	854.692	5.75619	0.289183	3.68e-88	5.75e-86	OK	37	49	92	173	1002	835
BMP2K	80.7931	0.160721	0.291195	0.580994	0.725988	OK	94	107	119	231	45	31
BMP3	0.26541	0.0227738	4.30777	0.995782	NaN	Low	0	1	1	0	0	0
BMP4	7.79011	-0.145121	0.861826	0.866278	0.927239	OK	8	6	13	28	7	1
BMP5	0	NaN	NaN	NaN	NaN	Low	0	0	0	0	0	0
BMP6	11.1341	2.21403	0.702015	0.00161145	0.00771687	OK	8	3	5	11	8	5
BMP7	0.69721	1.60236	2.84827	0.573726	NaN	Low	0	1	0	2	0	1
BMP7-AS1	0	NaN	NaN	NaN	NaN	Low	0	0	0	0	0	0
BMP8A	7.53241	3.43938	0.984033	0.00047372	0.00270863	OK	4	3	4	2	7	8
BMP8B	2.50311	0.946012	1.48896	0.5252	0.680504	OK	4	0	5	7	1	2
BMPER	10.4195	3.07583	0.789163	9.72e-05	0.00067392	OK	2	4	3	15	16	10
BMPR1A	83.9471	0.171046	0.297489	0.565314	0.712504	OK	79	80	110	202	33	29
BMPR1B	27.2625	-0.364753	0.600633	0.543664	0.694974	OK	22	29	52	113	8	13
BMPR1B-DT	0	NaN	NaN	NaN	NaN	Low	0	0	2	0	0	0
BMPR2	347.829	1.12144	0.26647	2.57e-05	0.000206901	OK	272	272	387	921	198	209
BMS1	410.211	-0.296709	0.170955	0.0826354	0.186216	OK	541	552	602	1202	176	140
BMS1P1	8.83766	-2.44151	1.22899	0.0469676	0.121914	OK	0	1	3	4	0	0
BMS1P14	40.2933	0.419049	0.403401	0.298902	0.471822	OK	11	15	19	29	4	10
BMS1P17	0.152051	0.919702	4.32265	0.831511	NaN	Low	0	0	0	0	0	0
BMS1P18	0	NaN	NaN	NaN	NaN	Low	0	0	0	0	0	0
BMS1P2	16.4444	0.93029	0.613578	0.129476	0.26175	OK	0	0	0	0	0	0
BMS1P20	61.1582	0.434829	0.326335	0.182708	0.334524	OK	117	164	153	273	60	47
BMS1P21	0.214884	0.361287	4.31401	0.933257	NaN	Low	1	0	0	1	0	0
BMS1P22	0.156179	0.919702	4.32265	0.831511	NaN	Low	0	0	0	0	0	0
BMS1P4	5.83351	-1.11059	1.10408	0.314464	0.488731	OK	8	6	17	34	1	2
BMT2	54.2772	0.0432525	0.470654	0.926779	0.962196	OK	39	52	109	186	21	23
BMX	1.30715	3.17883	2.28438	0.164059	0.309699	OK	0	0	2	1	3	1
BNC1	666.066	-1.16502	0.179788	9.17e-11	1.63e-09	OK	1019	858	1082	2428	182	155
BNC2	1.15756	1.68204	2.11248	0.425893	0.596241	OK	0	1	1	3	2	0
BNC2-AS1	0	NaN	NaN	NaN	NaN	Low	0	0	1	0	0	0
BNIP1	49.1312	-0.650499	0.400444	0.104281	0.222681	OK	67	55	97	137	19	16
BNIP2	355.979	0.652702	0.312145	0.0365262	0.0996812	OK	286	280	489	1124	217	173
BNIP3	995.475	1.31125	0.180149	3.37e-13	7.11e-12	OK	781	743	1029	2005	554	542
BNIP3L	406.353	0.647425	0.246323	0.00857979	0.031565	OK	337	374	578	1101	214	215
BNIPL	26.2695	-1.88623	0.609349	0.00196489	0.00913771	OK	36	39	55	107	2	7
BOC	36.8377	1.80989	0.479514	0.000160372	0.00104995	OK	29	24	19	38	24	33
BOD1	116.492	-0.0433949	0.297425	0.883999	0.937662	OK	119	101	203	413	65	45
BOD1L1	362.924	1.09756	0.22952	1.74e-06	1.76e-05	OK	374	391	338	691	288	191
BOD1L2	0	NaN	NaN	NaN	NaN	Low	0	0	0	0	0	0
BOK	236.021	-0.745167	0.261269	0.00434309	0.0178724	OK	340	359	360	696	68	64
BOK-AS1	0.347471	-0.408246	4.04975	0.919703	NaN	Low	0	0	0	0	0	0
BOLA1	51.1595	0.609545	0.330242	0.0649281	0.155368	OK	43	49	69	122	42	29
BOLA2	32.7678	0.0705379	1.52502	0.963108	0.980344	OK	0	0	0	0	0	0
BOLA2-SMG1P6	145.415	0.386957	0.441598	0.380886	0.556332	OK	0	0	0	0	0	0
BOLA2B	296.132	0.143475	0.203693	0.481202	0.642912	OK	0	0	0	0	0	0
BOLA3	193.073	0.304757	0.233455	0.191749	0.345479	OK	193	243	277	467	109	101
BOLA3-AS1	13.1905	0.1528	0.716431	0.831109	0.905816	OK	12	14	15	26	11	5
BOLL	0.0587053	1.01251	4.32436	0.814875	NaN	Low	0	0	0	1	0	0
BOP1	385.032	-0.484182	0.205597	0.0185225	0.0588689	OK	400	429	516	898	123	107
BORA	33.1081	-0.484886	0.450742	0.282039	0.452766	OK	41	36	42	96	15	12
BORCS5	30.6192	-0.644431	0.472717	0.172804	0.321239	OK	33	47	47	104	12	8
BORCS6	70.8253	-0.16698	0.324052	0.606352	0.74464	OK	79	93	98	216	26	32
BORCS7	61.7882	0.0344428	0.559127	0.950881	0.974844	OK	30	39	93	207	14	19
BORCS7-ASMT	13.3296	1.37999	2.50481	0.581678	0.726388	OK	0	0	0	0	0	0
BORCS8	96.7085	-0.93746	0.433174	0.0304517	0.0864726	OK	83	74	75	126	27	10
BORCS8-MEF2B	12.4187	-0.264711	0.902662	0.769326	0.867714	OK	0	0	0	0	0	0
BPESC1	0	NaN	NaN	NaN	NaN	Low	0	0	0	0	0	0
BPGM	643.772	3.30161	0.217411	4.38e-52	3.58e-50	OK	174	150	240	551	759	659
BPHL	56.6347	-0.474433	0.349195	0.174258	0.322999	OK	82	72	94	175	21	20
BPI	0	NaN	NaN	NaN	NaN	Low	0	0	0	0	0	0
BPIFA1	2.7661	4.42144	1.73238	0.0107033	0.0376908	OK	0	0	2	0	4	3
BPIFA2	0	NaN	NaN	NaN	NaN	Low	0	0	0	0	0	0
BPIFA3	0	NaN	NaN	NaN	NaN	Low	0	0	0	0	0	0
BPIFA4P	0	NaN	NaN	NaN	NaN	Low	0	0	0	0	0	0
BPIFB1	0	NaN	NaN	NaN	NaN	Low	0	0	0	0	0	0
BPIFB2	0	NaN	NaN	NaN	NaN	Low	0	0	0	0	0	0
BPIFB3	0	NaN	NaN	NaN	NaN	Low	0	0	0	0	0	0
BPIFB4	0	NaN	NaN	NaN	NaN	Low	0	0	0	0	0	0
BPIFB6	0	NaN	NaN	NaN	NaN	Low	0	0	0	0	0	0
BPIFC	0	NaN	NaN	NaN	NaN	Low	0	0	0	0	0	0
BPNT1	186.389	0.472577	0.249644	0.0583571	0.143717	OK	181	186	288	554	100	85
BPTF	303.89	0.987249	0.206589	1.76e-06	1.79e-05	OK	309	301	320	673	237	161
BPY2	0	NaN	NaN	NaN	NaN	Low	0	0	0	0	0	0
BPY2B	0	NaN	NaN	NaN	NaN	Low	0	0	0	0	0	0
BPY2C	0	NaN	NaN	NaN	NaN	Low	0	0	0	0	0	0
BRAF	78.6387	0.896415	0.280738	0.00140774	0.00687625	OK	82	78	85	179	50	41
BRAP	188.897	0.700372	0.214609	0.00110054	0.00557083	OK	162	176	245	475	130	102
BRAT1	151.388	-0.78331	0.251431	0.00183695	0.00864306	OK	201	222	288	501	51	51
BRCA1	61.6444	-3.89152	0.809513	1.53e-06	1.57e-05	OK	167	128	66	155	5	1
BRCA2	51.3026	2.47526	0.408743	1.4e-09	2.2e-08	OK	37	34	20	44	50	45
BRCC3	156.476	-0.222806	0.233669	0.340332	0.515672	OK	200	175	251	483	68	53
BRD1	176.535	0.070821	0.21784	0.745102	0.849703	OK	204	204	265	448	94	78
BRD2	2667.7	2.29106	0.249195	3.79e-20	1.14e-18	OK	1646	1520	1386	2670	2779	2581
BRD3	124.058	-0.778658	0.295492	0.00841054	0.0310267	OK	178	196	174	338	40	33
BRD3OS	63.6475	-1.19807	0.375076	0.00140215	0.00685444	OK	98	81	122	218	20	11
BRD4	269.946	1.42767	0.284277	5.11e-07	5.7e-06	OK	242	244	210	393	250	221
BRD7	260.788	0.0924814	0.183283	0.613853	0.750832	OK	269	246	355	662	120	114
BRD7P3	0	NaN	NaN	NaN	NaN	Low	0	0	0	0	0	0
BRD8	141.6	-0.31292	0.245421	0.202298	0.359307	OK	168	148	246	498	62	60
BRD9	189.428	0.132481	0.241288	0.582966	0.727242	OK	217	205	253	456	100	100
BRDT	0	NaN	NaN	NaN	NaN	Low	0	0	0	0	0	0
BRDTP1	0	NaN	NaN	NaN	NaN	Low	0	0	0	0	0	0
BRE-AS1	0.115097	0.919703	4.32265	0.831511	NaN	Low	0	0	0	0	1	0
BREA2	1.75085	-2.66365	2.01504	0.186207	0.338816	OK	5	6	5	5	0	1
BRF1	116.891	-0.78797	0.274133	0.00404791	0.0169161	OK	163	161	188	344	32	39
BRF2	100.851	-0.812469	0.285752	0.00446542	0.0182986	OK	107	116	174	315	38	23
BRI3	465.5	0.241681	0.209291	0.248188	0.414204	OK	417	467	811	1268	220	194
BRI3BP	36.1717	0.0393361	0.428786	0.926906	0.962265	OK	29	29	28	72	13	7
BRICD5	5.38352	-2.7621	1.61786	0.0877745	0.194928	OK	14	11	9	19	3	1
BRINP1	9.7519	1.8135	0.756878	0.0165739	0.0538143	OK	5	8	4	18	13	5
BRINP2	1.50207	4.31421	2.09655	0.0396124	0.106302	OK	0	0	1	0	3	1
BRINP3	0	NaN	NaN	NaN	NaN	Low	0	0	0	0	0	0
BRIP1	31.6483	0.244368	0.464292	0.598663	0.739091	OK	49	42	34	67	13	15
BRIX1	269.446	0.683171	0.304255	0.024743	0.0734271	OK	191	234	419	778	162	142
BRK1	720.196	-0.201361	0.154873	0.193544	0.347951	OK	762	846	1184	2168	335	283
BRMS1	586.849	0.553543	0.158285	0.000470295	0.00269299	OK	517	562	807	1423	387	360
BRMS1L	47.4209	0.0765054	0.443731	0.863112	0.925593	OK	43	49	77	176	26	15
BROX	218.461	1.19343	0.323377	0.000223795	0.00140285	OK	116	133	307	704	126	143
BRPF1	117.946	0.252609	0.256858	0.325383	0.500162	OK	137	136	151	302	69	56
BRPF3	109.487	0.85005	0.345932	0.0139996	0.0469589	OK	128	121	97	179	72	67
BRS3	0	NaN	NaN	NaN	NaN	Low	0	0	0	0	0	0
BRSK1	2.23871	-1.22735	1.82658	0.501624	0.660424	OK	4	4	3	7	1	0
BRSK2	3.29142	-3.45601	2.20257	0.116629	0.242076	OK	2	1	4	7	0	0
BRWD1	135.051	0.140599	0.337026	0.67655	0.80106	OK	109	159	233	542	49	54
BRWD1-AS1	0	NaN	NaN	NaN	NaN	Low	0	0	0	0	0	0
BRWD1-AS2	0.389679	-0.54612	3.3066	0.868817	NaN	Low	1	0	2	2	0	0
BRWD3	96.8153	0.432039	0.284034	0.12824	0.259722	OK	112	97	147	273	45	44
BSCL2	149.984	-0.472615	0.265	0.0745132	0.172058	OK	5	2	0	7	0	2
BSDC1	317.685	-0.34405	0.19058	0.0710313	0.166629	OK	414	387	492	885	144	109
BSG	3726.66	0.142101	0.163296	0.384189	0.558999	OK	3886	4222	5032	9004	2153	1813
BSN	0.809265	0.846699	2.87729	0.768552	NaN	Low	2	1	1	0	1	0
BSN-DT	0	NaN	NaN	NaN	NaN	Low	0	0	0	0	0	0
BSND	0	NaN	NaN	NaN	NaN	Low	0	0	0	0	0	0
BSPH1	0	NaN	NaN	NaN	NaN	Low	0	0	0	0	0	0
BSPRY	24.8025	-2.29774	0.720875	0.00143543	0.00700276	OK	32	37	68	80	3	3
BST1	1.71402	-0.779523	1.90473	0.682351	0.805407	OK	3	2	4	5	0	1
BST2	32.845	3.71839	0.469393	2.34e-15	5.52e-14	OK	5	4	13	21	47	39
BSX	0	NaN	NaN	NaN	NaN	Low	0	0	0	0	0	0
BTAF1	144.361	-0.1959	0.257488	0.446769	0.613588	OK	200	174	237	505	64	52
BTBD1	315.228	0.364654	0.274668	0.184304	0.336412	OK	315	274	495	1059	168	120
BTBD10	315.177	-0.0877779	0.304728	0.773306	0.869968	OK	286	280	600	1094	130	138
BTBD11	112.977	0.523852	0.302447	0.0832656	0.187325	OK	140	130	114	246	80	47
BTBD16	0.425453	-0.650307	3.82939	0.865152	NaN	Low	0	2	0	4	0	0
BTBD17	0	NaN	NaN	NaN	NaN	Low	0	0	0	0	0	0
BTBD18	0.115097	0.919703	4.32265	0.831511	NaN	Low	0	0	1	0	0	0
BTBD19	11.2877	1.54442	0.645938	0.0168038	0.0543913	OK	13	16	18	48	20	15
BTBD2	267.095	-0.877119	0.277666	0.00158366	0.00760713	OK	411	413	420	660	77	76
BTBD3	79.9188	0.501193	0.348863	0.150819	0.292554	OK	90	69	85	260	45	39
BTBD6	229.789	0.0217362	0.217425	0.920368	0.958854	OK	255	215	362	641	100	90
BTBD7	214.266	0.134306	0.273559	0.623455	0.758311	OK	218	228	283	689	96	105
BTBD8	0.981203	0.169863	2.40084	0.943595	0.970497	OK	1	0	1	6	1	0
BTBD9	70.192	-0.954581	0.353488	0.00692438	0.0263433	OK	100	107	100	219	20	19
BTBD9-AS1	0	NaN	NaN	NaN	NaN	Low	0	0	0	0	0	0
BTC	7.99721	1.97733	0.81218	0.0149083	0.049382	OK	2	5	8	13	7	6
BTD	36.4146	-0.57069	0.449383	0.204105	0.361325	OK	49	53	63	107	13	7
BTF3	2885.18	0.551208	0.124396	9.38e-06	8.35e-05	OK	2830	3080	3650	6964	1750	1453
BTF3L4	197.202	-0.401914	0.36244	0.267469	0.436815	OK	122	150	326	613	61	45
BTF3P11	0	NaN	NaN	NaN	NaN	Low	0	0	0	0	0	0
BTG1	1333.06	2.66101	0.259778	1.27e-24	4.63e-23	OK	427	476	795	1659	1354	1146
BTG2	770.8	2.53714	0.174318	5.45e-48	3.84e-46	OK	374	324	390	812	871	718
BTG3	264.218	1.78257	0.184411	4.19e-22	1.38e-20	OK	147	152	195	350	155	137
BTG3-AS1	5.70171	2.2209	0.93083	0.0170355	0.0550501	OK	4	0	2	5	2	2
BTG4	0.668471	4.0286	3.78433	0.28708	NaN	Low	0	0	0	0	2	3
BTK	0.515483	2.07416	3.62636	0.567343	NaN	Low	0	0	0	2	0	2
BTLA	0.115097	0.919703	4.32265	0.831511	NaN	Low	0	0	1	0	0	0
BTN1A1	0	NaN	NaN	NaN	NaN	Low	0	0	0	0	0	0
BTN2A1	127.357	1.52021	0.408222	0.000196109	0.00124631	OK	86	87	139	223	103	82
BTN2A2	26.236	0.442863	0.484018	0.360206	0.535629	OK	30	29	31	56	14	16
BTN2A3P	4.11039	0.055772	1.12952	0.960619	0.979429	OK	5	3	11	15	4	2
BTN3A1	36.1353	0.927694	0.492355	0.0595382	0.145958	OK	36	42	32	49	33	15
BTN3A2	37.0824	-1.30098	0.464824	0.00512815	0.0205524	OK	56	50	61	111	8	10
BTN3A3	17.9493	-1.66287	0.757055	0.0280566	0.0810714	OK	25	38	24	49	2	5
BTNL10	0	NaN	NaN	NaN	NaN	Low	0	0	0	0	0	0
BTNL2	0	NaN	NaN	NaN	NaN	Low	0	0	3	4	0	0
BTNL3	0	NaN	NaN	NaN	NaN	Low	0	0	0	0	0	0
BTNL8	0	NaN	NaN	NaN	NaN	Low	0	0	0	0	0	0
BTNL9	0.459908	2.3952	3.70786	0.518294	NaN	Low	0	0	1	0	1	0
BTRC	133.199	-0.686772	0.274558	0.0123712	0.0424355	OK	197	188	196	373	51	34
BUB1	127.44	1.49096	0.347557	1.79e-05	0.000149443	OK	127	127	90	148	107	96
BUB1B	60.6903	-1.59172	0.543791	0.00342154	0.0146352	OK	125	106	68	133	7	13
BUB1B-PAK6	68.4345	-1.35894	0.394655	0.000574535	0.00319048	OK	0	0	0	0	0	0
BUB3	561.377	0.0343973	0.188378	0.855114	0.921033	OK	463	567	929	1939	287	265
BUD13	57.2536	-0.513824	0.386626	0.183849	0.335896	OK	79	78	89	147	17	24
BUD23	331.234	0.355137	0.245946	0.148748	0.289616	OK	355	411	445	741	176	199
BUD31	481.386	0.846367	0.175499	1.42e-06	1.46e-05	OK	226	238	278	498	216	201
BVES	40.0451	-0.20421	0.435408	0.639064	0.7715	OK	42	42	72	135	20	11
BVES-AS1	0.293526	-0.225475	4.29851	0.958167	NaN	Low	0	0	0	5	0	0
BYSL	232.229	0.00990802	0.214748	0.9632	0.980344	OK	256	265	337	634	114	116
BZW1	3107.09	0.598768	0.327186	0.067242	0.159767	OK	1146	1342	2601	5512	1038	854
BZW2	410.542	0.421082	0.225579	0.0619479	0.150332	OK	343	375	607	1251	230	221
C10orf105	0.115097	0.919703	4.32265	0.831511	NaN	Low	0	0	1	0	0	0
C10orf111	1.29451	1.44537	1.91195	0.44967	0.615979	OK	1	1	0	2	1	1
C10orf113	0	NaN	NaN	NaN	NaN	Low	0	0	0	0	0	0
C10orf120	0	NaN	NaN	NaN	NaN	Low	0	0	0	0	0	0
C10orf126	0	NaN	NaN	NaN	NaN	Low	0	0	0	0	0	0
C10orf142	0	NaN	NaN	NaN	NaN	Low	0	0	0	0	0	0
C10orf143	2.92329	0.644546	1.39008	0.64288	0.774162	OK	2	3	4	8	0	3
C10orf25	2.21497	-1.56076	1.84656	0.397985	0.571731	OK	4	1	3	6	0	1
C10orf53	0	NaN	NaN	NaN	NaN	Low	0	0	0	0	0	0
C10orf55	17.4026	0.222671	0.572471	0.697303	0.816412	OK	10	14	15	31	9	3
C10orf62	0	NaN	NaN	NaN	NaN	Low	0	0	0	0	0	0
C10orf67	1.25301	3.31287	2.05907	0.107634	0.228042	OK	1	0	0	0	0	2
C10orf71	0	NaN	NaN	NaN	NaN	Low	0	0	0	0	0	0
C10orf71-AS1	0	NaN	NaN	NaN	NaN	Low	0	0	0	0	0	0
C10orf82	0	NaN	NaN	NaN	NaN	Low	0	0	0	0	1	0
C10orf88	64.1714	0.624626	0.506539	0.217529	0.378019	OK	44	57	99	236	50	18
C10orf90	0.514582	2.44808	3.57725	0.493756	NaN	Low	0	0	1	0	0	1
C10orf91	1.24399	-0.222837	2.2344	0.920559	0.958926	OK	1	1	4	7	1	2
C10orf95	24.8882	-0.466848	0.539852	0.387165	0.562077	OK	7	10	23	46	5	3
[truncated: 25,915 more rows]

## Sheet: IAVdNS1_vs_Mock_16hpi
GeneName	baseMean	log2FoldChange	lfcSE	pvalue	padj	status	Mock (Rep 1)	Mock (Rep 2)	Mock (Rep 3)	Mock (Rep 4)	dNS1 16hpi (Rep 1)	dNS1 16hpi (Rep 2)
A1BG	6.76798	0.66849	0.923726	0.469257	0.597677	OK	3	3	6	23	5	10
A1BG-AS1	13.167	-1.47926	0.700602	0.0347363	0.0769119	OK	3	0	2	6	0	0
A1CF	0.133633	1.33914	4.31059	0.756057	NaN	Low	0	0	0	0	1	2
A2M	0	NaN	NaN	NaN	NaN	Low	1	0	0	0	0	0
A2M-AS1	0.303695	0.625573	4.30762	0.884533	NaN	Low	0	0	1	0	1	0
A2ML1	1352.42	-2.33658	0.236436	4.96e-23	1.29e-21	OK	1579	1714	1516	3010	491	303
A2MP1	0.133633	1.33914	4.31059	0.756057	NaN	Low	0	0	0	0	2	0
A3GALT2	0.363609	0.603196	4.2035	0.885897	NaN	Low	1	0	0	0	3	5
A4GALT	422.745	-0.958338	0.20846	4.28e-06	2.66e-05	OK	394	399	495	952	321	209
A4GNT	0	NaN	NaN	NaN	NaN	Low	0	0	0	0	0	0
AA06	0	NaN	NaN	NaN	NaN	Low	0	0	0	0	0	0
AAAS	216.184	-1.21394	0.269639	6.73e-06	4.04e-05	OK	225	224	247	457	168	105
AACS	568.326	0.315696	0.202078	0.118229	0.208203	OK	387	416	524	1026	743	592
AACSP1	0.675013	-2.43178	4.00729	0.543959	NaN	Low	1	3	0	0	0	0
AADAC	0.624915	-0.185088	3.11675	0.952646	NaN	Low	0	0	2	1	0	1
AADACL2	0	NaN	NaN	NaN	NaN	Low	0	0	0	0	0	0
AADACL2-AS1	0	NaN	NaN	NaN	NaN	Low	0	0	0	0	0	1
AADACL3	0	NaN	NaN	NaN	NaN	Low	0	0	0	0	0	0
AADACL4	0	NaN	NaN	NaN	NaN	Low	0	0	0	0	0	0
AADACP1	0.175133	-1.15001	4.31698	0.789936	NaN	Low	0	0	1	3	1	0
AADAT	22.1777	-0.32462	0.574074	0.571756	0.688348	OK	27	23	25	48	25	7
AAGAB	460.043	-0.766229	0.242908	0.00160829	0.00548047	OK	370	401	556	1094	430	207
AAK1	195.777	-0.338181	0.244944	0.167388	0.273386	OK	201	178	177	417	175	123
AAMDC	58.5723	-0.367321	0.342771	0.283889	0.412274	OK	55	47	59	117	75	38
AAMP	970.09	-0.337481	0.209867	0.10782	0.193135	OK	708	673	1154	2140	1059	825
AANAT	2.51936	0.248986	1.46063	0.864645	0.913335	OK	5	6	3	4	6	6
AAR2	286.361	0.0113424	0.209717	0.956868	0.973128	OK	184	197	277	584	368	267
AARD	0	NaN	NaN	NaN	NaN	Low	0	0	0	0	0	0
AARS	571.618	-0.450333	0.28951	0.119827	0.210374	OK	550	555	468	980	631	455
AARS2	193.678	-1.43335	0.258091	2.8e-08	2.45e-07	OK	197	189	257	435	114	82
AARSD1	178.073	-0.982882	0.280618	0.000460803	0.00184219	OK	0	0	0	0	0	0
AASDH	55.0384	-1.65977	0.455441	0.000268107	0.0011368	OK	56	55	74	161	38	14
AASDHPPT	307.827	-0.43362	0.402392	0.28121	0.409192	OK	146	188	439	816	300	133
AASS	165.498	2.40851	0.282159	1.39e-17	2.75e-16	OK	64	80	51	130	374	253
AATBC	26.9249	-2.74584	0.630032	1.31e-05	7.37e-05	OK	35	30	31	62	11	2
AATF	469.421	-0.235922	0.221448	0.286713	0.41518	OK	390	407	452	856	495	400
AATK	10.6711	0.821008	0.707381	0.245792	0.368711	OK	8	7	15	19	40	19
ABALON	15.2633	-1.34599	0.740417	0.0690817	0.135095	OK	6	1	2	10	4	2
ABAT	149.909	-0.0157692	0.240791	0.947785	0.967598	OK	117	114	144	266	181	133
ABCA1	372.4	1.90035	0.250664	3.42e-14	5.34e-13	OK	150	188	170	473	720	468
ABCA10	7.09937	0.832339	0.935981	0.373858	0.50558	OK	6	4	11	13	18	8
ABCA11P	43.4843	1.32302	0.418833	0.00158408	0.0054128	OK	15	13	24	45	86	45
ABCA12	134.288	-0.264633	0.280526	0.345505	0.477255	OK	96	119	125	302	168	85
ABCA13	13.4085	0.450054	0.672302	0.503226	0.628035	OK	17	10	9	23	19	10
ABCA17P	0.0875667	-0.70845	4.32441	0.869868	NaN	Low	0	0	0	1	0	0
ABCA2	110.116	-0.43219	0.284372	0.12856	0.222488	OK	103	92	133	229	105	75
ABCA3	2.64909	1.0461	1.31675	0.426929	0.558377	OK	1	2	2	3	4	4
ABCA4	3.75847	1.8198	1.18125	0.123422	0.215329	OK	1	4	1	3	8	9
ABCA5	85.3512	1.32264	0.459965	0.00403353	0.0122861	OK	29	36	88	179	172	76
ABCA6	1.15018	2.5759	2.13237	0.227046	NaN	Low	0	0	1	1	3	4
ABCA7	185.069	-0.546765	0.271048	0.0436715	0.0928782	OK	216	163	251	414	182	129
ABCA8	0	NaN	NaN	NaN	NaN	Low	0	0	0	0	0	0
ABCA9	9.33551	3.58317	1.01389	0.000409176	0.00165794	OK	0	0	2	11	42	21
ABCA9-AS1	0	NaN	NaN	NaN	NaN	Low	0	0	0	0	0	0
ABCB1	1.05238	4.0859	2.63555	0.121069	NaN	Low	0	0	0	0	2	2
ABCB10	137.225	-0.578757	0.370636	0.1184	0.208389	OK	105	100	191	397	144	49
ABCB11	3.62925	-1.19856	1.25544	0.339732	0.471419	OK	4	2	3	13	3	2
ABCB4	0.395701	-1.68184	4.11092	0.682456	NaN	Low	1	1	1	0	1	0
ABCB5	0.77015	3.65119	3.00603	0.224511	NaN	Low	0	0	0	0	7	6
ABCB6	106.066	-2.03403	0.319805	2.01e-10	2.29e-09	OK	135	120	169	261	56	34
ABCB7	93.7814	-1.17465	0.318499	0.000225947	0.000975183	OK	86	75	111	236	86	37
ABCB8	261.301	-0.740068	0.226525	0.00108678	0.00390858	OK	239	225	338	616	242	167
ABCB9	56.7184	-0.582576	0.341586	0.0881004	0.164162	OK	43	46	76	120	60	33
ABCC1	546.641	-0.835827	0.212409	8.32e-05	0.000396806	OK	520	523	570	1133	442	301
ABCC10	208.917	-0.85958	0.231094	0.000199525	0.000874458	OK	183	214	250	487	163	122
ABCC11	3.01517	-2.12528	1.54418	0.168722	0.275004	OK	2	4	8	12	1	1
ABCC12	0	NaN	NaN	NaN	NaN	Low	0	0	0	0	0	0
ABCC13	0	NaN	NaN	NaN	NaN	Low	0	0	0	0	0	0
ABCC2	46.7929	3.29926	0.474732	3.66e-12	4.88e-11	OK	13	4	12	28	190	88
ABCC3	95.8395	0.564348	0.338841	0.0958083	0.175569	OK	80	76	75	138	158	113
ABCC4	70.9505	-0.463488	0.337642	0.169839	0.276489	OK	60	55	80	176	72	41
ABCC5	392.332	-0.603834	0.189887	0.00147296	0.00507388	OK	336	326	394	795	426	299
ABCC5-AS1	0.0875667	-0.70845	4.32441	0.869868	NaN	Low	0	0	0	1	1	0
ABCC6	1.53843	0.244069	1.83497	0.894186	0.933046	OK	1	4	5	4	5	4
ABCC6P1	0.289564	0.931833	4.28777	0.827956	NaN	Low	0	0	0	1	0	1
ABCC6P2	0.203826	1.64788	4.28984	0.700877	NaN	Low	0	0	0	0	0	0
ABCC8	0	NaN	NaN	NaN	NaN	Low	0	0	0	0	1	0
ABCC9	340.77	5.40993	0.91851	3.86e-09	3.79e-08	OK	14	17	16	30	1530	705
ABCD1	151.896	2.54047	0.292429	3.71e-18	7.57e-17	OK	45	54	45	128	362	293
ABCD2	0.663314	2.48491	3.29109	0.450224	NaN	Low	0	0	1	0	3	0
ABCD3	240.54	-0.187283	0.249598	0.45305	0.581896	OK	163	165	282	616	298	157
ABCD4	144.643	0.594981	0.258779	0.0214943	0.0518089	OK	97	123	140	259	258	164
ABCE1	803.375	-0.557092	0.373566	0.135888	0.232459	OK	437	526	1177	2326	704	355
ABCF1	682.225	-0.0905755	0.24612	0.712863	0.8015	OK	600	569	633	1090	841	626
ABCF2	736.551	-1.54639	0.204299	3.75e-14	5.83e-13	OK	671	643	864	1550	464	324
ABCF3	338.996	-0.806114	0.212408	0.000147574	0.000666662	OK	282	300	394	785	304	223
ABCG1	305.733	1.85623	0.239533	9.24e-15	1.51e-13	OK	123	144	144	274	710	555
ABCG2	21.0159	-0.27164	0.522283	0.602994	0.71472	OK	22	16	26	41	20	15
ABCG4	2.06704	-2.41628	1.95323	0.216062	0.333239	OK	1	3	4	3	0	1
ABCG5	0	NaN	NaN	NaN	NaN	Low	0	0	0	0	0	0
ABCG8	0	NaN	NaN	NaN	NaN	Low	0	0	0	0	0	0
ABHD1	0.477627	1.97578	3.70417	0.593761	NaN	Low	0	0	0	0	0	0
ABHD10	111.087	0.467051	0.321566	0.146383	0.246551	OK	86	81	125	241	126	66
ABHD11	103.461	-0.32627	0.332739	0.32681	0.457659	OK	84	94	104	203	80	87
ABHD11-AS1	2.80815	0.465924	1.38393	0.736367	0.82124	OK	2	1	7	2	9	4
ABHD12	239.543	0.796123	0.23454	0.000687781	0.00262243	OK	152	181	202	367	342	279
ABHD12B	2.26583	1.91171	1.62572	0.239628	0.361816	OK	4	2	2	5	4	9
ABHD13	155.483	0.613817	0.4345	0.157745	0.261049	OK	67	81	199	375	193	106
ABHD14A	25.9328	-0.348892	0.584323	0.550449	0.669984	OK	13	28	19	30	14	20
ABHD14A-ACY1	106.111	-2.5496	1.4889	0.0868223	0.16223	OK	0	0	0	0	0	0
ABHD14B	180.299	-0.616518	0.267823	0.0213376	0.0515117	OK	166	156	184	332	188	96
ABHD15	108.566	-1.56916	0.310491	4.33e-07	3.22e-06	OK	97	96	172	292	60	32
ABHD16A	189.558	0.0332494	0.234218	0.887112	0.928723	OK	135	152	211	376	277	178
ABHD16B	47.6831	1.20477	0.376243	0.00136432	0.00474414	OK	19	28	39	71	77	63
ABHD17A	604.645	0.338628	0.219046	0.122123	0.213454	OK	394	386	465	847	529	429
ABHD17B	350.885	3.47406	0.363784	1.3e-21	3.16e-20	OK	53	56	74	184	1172	552
ABHD17C	201.751	-0.591603	0.333113	0.0757362	0.145658	OK	136	136	288	611	154	106
ABHD18	55.7072	1.5939	0.404606	8.17e-05	0.000390659	OK	37	27	41	94	101	42
ABHD2	333.669	-1.14887	0.264671	1.42e-05	7.92e-05	OK	350	359	320	667	257	130
ABHD3	134.715	1.83934	0.315188	5.36e-09	5.16e-08	OK	54	77	78	178	280	138
ABHD4	184.471	-0.863482	0.315535	0.00620848	0.0179003	OK	173	193	168	321	147	114
ABHD5	454.528	1.65439	0.22492	1.9e-13	2.83e-12	OK	141	163	239	503	1670	811
ABHD6	38.9054	-0.909493	0.435472	0.0367506	0.0805019	OK	34	28	62	88	32	18
ABHD8	134.92	0.282354	0.291268	0.332347	0.463724	OK	100	108	127	224	148	136
ABI1	953.617	1.24067	0.259233	1.7e-06	1.14e-05	OK	515	508	689	1445	1860	882
ABI2	86.3797	-0.525859	0.323853	0.104427	0.187944	OK	76	77	89	195	86	45
ABI3	4.54174	6.19314	1.56045	7.22e-05	0.000349553	OK	0	0	0	0	15	16
ABI3BP	14.979	3.89796	0.845002	3.97e-06	2.48e-05	OK	7	1	1	4	42	30
ABL1	572.672	-0.111412	0.306268	0.716028	0.804275	OK	528	516	429	898	583	512
ABL2	1339.24	3.018	0.210958	2e-46	1.1e-44	OK	333	353	316	703	4023	2486
ABLIM1	598.793	-0.387377	0.219406	0.0774675	0.148159	OK	448	431	685	1323	653	381
ABLIM2	14.1087	1.11982	0.652234	0.0859977	0.161099	OK	6	6	15	17	24	26
ABLIM3	645.072	-0.0342662	0.228043	0.880558	0.924137	OK	496	551	557	1121	811	646
ABO	2.87834	-1.48559	1.63735	0.364241	0.495845	OK	3	5	9	3	3	0
ABR	369.032	-0.391841	0.335491	0.242822	0.365374	OK	392	359	288	583	355	275
ABRA	0.225004	-0.799838	4.32272	0.853205	NaN	Low	0	1	0	0	0	0
ABRACL	479.479	0.568332	0.290639	0.0505294	0.10472	OK	250	333	522	998	647	447
ABRAXAS1	30.5492	-0.605513	0.544691	0.266283	0.392311	OK	17	19	30	69	24	8
ABRAXAS2	217.586	0.557855	0.256116	0.0293961	0.0670825	OK	129	135	212	387	324	212
ABT1	299.355	-0.108275	0.26015	0.677263	0.774241	OK	193	206	342	637	288	282
ABTB1	42.1408	-0.79997	0.408259	0.0500583	0.103984	OK	39	48	52	102	44	19
ABTB2	386.919	4.18102	0.257662	3.26e-59	2.66e-57	OK	47	59	56	94	1299	832
ACAA1	739.882	-0.127374	0.224923	0.571188	0.687869	OK	467	525	880	1653	787	633
ACAA2	127.202	1.72684	0.332432	2.05e-07	1.6e-06	OK	38	43	91	168	261	240
ACACA	738.058	-2.15549	0.287379	6.36e-14	9.77e-13	OK	905	877	703	1550	319	179
ACACB	10.2737	0.896481	0.743406	0.227852	0.347378	OK	5	10	5	11	20	13
ACAD10	87.6673	-1.69487	0.388435	1.28e-05	7.23e-05	OK	100	96	104	202	35	42
ACAD11	89.127	-0.962331	0.303508	0.00152074	0.00521955	OK	0	0	0	0	0	0
ACAD8	135.662	-0.513622	0.249229	0.039318	0.0851891	OK	117	124	180	336	140	96
ACAD9	282.459	-1.07204	0.250502	1.87e-05	0.000101683	OK	249	230	279	517	164	127
ACADL	2.27392	-1.29903	1.60746	0.419017	0.550435	OK	4	2	2	4	1	2
ACADM	145.702	0.183748	0.365459	0.615113	0.724885	OK	96	89	170	387	179	93
ACADS	32.9867	-0.216143	0.423615	0.609887	0.720934	OK	26	24	36	74	36	27
ACADSB	121.949	1.71264	0.299229	1.04e-08	9.66e-08	OK	63	56	66	158	245	131
ACADVL	1673.79	0.2276	0.193525	0.239564	0.361753	OK	1329	1384	1990	3566	2684	2068
ACAN	1.33406	3.62104	2.19326	0.0987415	0.17962	OK	0	0	0	1	3	4
ACAP1	5.32669	0.736286	0.961315	0.443726	0.573703	OK	7	7	11	13	19	14
ACAP2	297.098	1.33689	0.325162	3.93e-05	0.000200994	OK	132	145	200	518	582	283
ACAP3	471.462	-0.0812245	0.213423	0.703515	0.794361	OK	423	415	608	1095	523	409
ACAT1	204.916	-0.429364	0.331371	0.195072	0.308792	OK	177	150	258	542	234	95
ACAT2	961.481	-0.432766	0.181692	0.0172253	0.0427826	OK	523	551	614	1277	657	351
ACBD3	455.456	0.582971	0.274166	0.0334742	0.074652	OK	245	235	375	822	668	314
ACBD3-AS1	0.2627	-1.45695	4.3128	0.7355	NaN	Low	0	0	0	1	0	0
ACBD4	23.4493	-0.611762	0.499969	0.221103	0.339298	OK	21	18	32	55	22	17
ACBD5	187.475	0.372282	0.304751	0.221861	0.340105	OK	129	128	177	332	328	141
ACBD6	285.612	-0.557131	0.217589	0.0104528	0.0280763	OK	221	242	372	673	275	161
ACBD7	10.6458	4.62109	0.963257	1.61e-06	1.09e-05	OK	0	2	2	1	30	27
ACBD7-DCLRE1CP1	0	NaN	NaN	NaN	NaN	Low	0	0	0	0	0	0
ACCS	16.0179	-1.65603	0.691709	0.0166604	0.0415906	OK	22	31	27	52	9	6
ACCSL	0	NaN	NaN	NaN	NaN	Low	0	0	0	0	0	0
ACD	113.787	-0.013522	0.398563	0.972935	0.98285	OK	118	128	91	182	115	118
ACE	0.810491	3.71508	2.90054	0.200255	NaN	Low	1	0	1	0	3	2
ACE2	43.65	3.25351	0.445905	2.96e-13	4.34e-12	OK	9	9	14	19	159	74
ACER1	0.0875667	-0.70845	4.32441	0.869868	NaN	Low	1	0	0	1	0	0
ACER2	37.5837	2.13672	0.442889	1.4e-06	9.58e-06	OK	11	18	12	37	127	56
ACER3	336.29	0.705314	0.287026	0.013998	0.0358298	OK	174	185	303	664	517	336
ACHE	50.9856	5.59015	0.593856	4.81e-21	1.13e-19	OK	3	4	0	8	143	158
ACIN1	1007.29	0.237298	0.253629	0.349474	0.481384	OK	815	871	854	1594	1325	983
ACKR1	0	NaN	NaN	NaN	NaN	Low	0	0	0	0	0	0
ACKR2	4.66703	-1.73746	1.20775	0.150268	0.251755	OK	7	5	3	9	3	1
ACKR3	338.621	0.258489	0.272846	0.343446	0.475312	OK	313	328	266	471	423	255
ACKR4	0.769339	1.19145	2.87758	0.67884	NaN	Low	1	1	0	0	1	0
ACLY	3035.62	-0.0591409	0.177721	0.739305	0.823494	OK	2556	2336	2781	5573	3845	2539
ACMSD	0.133633	1.33914	4.31059	0.756057	NaN	Low	1	0	0	0	0	2
ACO1	359.579	-0.713789	0.220788	0.00122536	0.00433272	OK	293	309	410	814	1277	634
ACO2	776.181	-0.225948	0.262465	0.38931	0.52094	OK	399	365	377	735	347	282
ACOD1	7.41523	6.18198	1.3708	6.49e-06	3.9e-05	OK	0	0	0	1	44	15
ACOT1	16.8558	-1.04073	0.659042	0.114299	0.202517	OK	12	10	30	51	13	5
ACOT11	75.9882	-0.59081	0.353175	0.0943556	0.173596	OK	37	37	51	83	31	34
ACOT12	0	NaN	NaN	NaN	NaN	Low	0	0	0	0	0	0
ACOT13	259.079	-0.589012	0.223912	0.00852473	0.0235633	OK	208	223	328	513	235	165
ACOT2	54.4615	-0.78444	0.357381	0.0281659	0.0647968	OK	32	32	61	96	38	20
ACOT4	6.02715	0.106524	0.922951	0.908115	0.941742	OK	4	6	6	9	10	3
ACOT6	0.334834	2.43833	4.20606	0.562105	NaN	Low	0	0	0	0	1	1
ACOT7	1562.72	0.173519	0.238509	0.466911	0.595158	OK	1160	1211	1399	2587	1838	1626
ACOT8	123.174	-0.0448875	0.309406	0.884651	0.927168	OK	77	76	117	194	92	130
ACOT9	543.48	-0.112801	0.184301	0.540508	0.660766	OK	418	431	555	1098	722	441
ACOX1	340.502	0.376154	0.223999	0.0931	0.171696	OK	234	232	299	665	506	292
ACOX2	1.97984	4.23635	1.91195	0.0267107	0.0619429	OK	0	0	0	1	10	3
ACOX3	113.927	-0.817656	0.272313	0.0026766	0.00857988	OK	99	117	127	251	111	66
ACOXL	0.831329	2.52979	2.64498	0.338845	NaN	Low	1	0	0	0	5	2
ACOXL-AS1	0.133633	1.33914	4.31059	0.756057	NaN	Low	0	0	0	0	1	0
ACP1	628.111	0.115938	0.19741	0.557003	0.675661	OK	454	473	665	1204	758	502
ACP2	260.178	-0.605861	0.252502	0.0164207	0.0410682	OK	186	208	276	450	221	182
ACP4	0	NaN	NaN	NaN	NaN	Low	0	1	1	0	3	1
ACP5	197.757	-0.647144	0.290479	0.0258903	0.0603548	OK	148	169	239	446	139	151
ACP6	72.1616	-1.52759	0.342372	8.13e-06	4.77e-05	OK	56	71	107	198	41	27
ACP7	9.18369	0.176653	0.768037	0.818087	0.880904	OK	6	11	6	17	15	6
ACPP	5.89597	-2.07597	1.20397	0.084659	0.159151	OK	2	10	7	14	3	1
ACR	0.556176	3.1564	3.43539	0.358205	NaN	Low	0	0	0	0	0	0
ACRBP	1.48006	2.46113	2.03236	0.225908	0.34513	OK	1	0	1	1	4	5
ACRV1	0.864607	2.33221	2.61294	0.372092	NaN	Low	0	1	0	5	7	4
ACSBG1	1.43564	1.69113	2.03474	0.405902	0.537328	OK	1	2	0	2	3	3
ACSBG2	0	NaN	NaN	NaN	NaN	Low	0	0	1	2	1	0
ACSF2	254.893	-0.55629	0.244953	0.0231464	0.0550195	OK	232	237	321	578	210	195
ACSF3	93.5928	-0.273009	0.307302	0.374322	0.506165	OK	75	85	97	164	90	79
ACSL1	456.439	0.00891083	0.300083	0.976311	0.985089	OK	262	287	554	1028	660	313
ACSL3	2657.18	2.18195	0.26595	2.32e-16	4.24e-15	OK	847	885	1382	2880	6426	3541
ACSL4	762.255	0.440507	0.301859	0.144478	0.244061	OK	507	513	660	1770	1084	511
ACSL5	2.82521	0.299536	1.48416	0.840057	0.896715	OK	0	3	1	5	6	2
ACSL6	0.133633	1.33914	4.31059	0.756057	NaN	Low	0	0	0	0	1	0
ACSM1	0.730924	1.50774	2.81105	0.591708	NaN	Low	0	0	1	1	4	1
ACSM2A	0	NaN	NaN	NaN	NaN	Low	0	0	0	0	0	0
ACSM2B	0.203826	1.64788	4.28984	0.700877	NaN	Low	0	0	0	0	0	1
ACSM3	4.85143	0.809237	1.23723	0.513066	0.636561	OK	2	3	0	3	8	1
ACSM4	0	NaN	NaN	NaN	NaN	Low	0	0	1	1	1	0
ACSM5	0.133633	1.33914	4.31059	0.756057	NaN	Low	0	0	0	0	1	0
ACSM6	0.0875667	-0.70845	4.32441	0.869868	NaN	Low	0	0	1	1	1	0
ACSS1	8.00437	0.516068	0.865773	0.551124	0.670704	OK	6	3	9	21	9	8
ACSS2	223.693	-0.0821286	0.247386	0.7399	0.823816	OK	190	177	223	375	301	208
ACSS3	0.714841	-0.60911	3.45378	0.860011	NaN	Low	0	3	0	0	1	0
ACTA1	8.80503	2.53069	1.03392	0.0143782	0.0367124	OK	4	6	1	2	18	24
ACTA2	67.6629	0.381867	0.376553	0.31053	0.441044	OK	23	28	34	38	28	24
ACTA2-AS1	0.370932	0.505598	4.17427	0.903594	NaN	Low	0	0	0	0	1	0
ACTB	62681.5	0.159206	0.270837	0.556647	0.67529	OK	49776	53360	50463	96295	64044	66865
ACTBL2	21.5379	3.58279	0.610728	4.45e-09	4.33e-08	OK	2	7	3	10	55	36
ACTC1	2.79756	3.82633	1.65603	0.0208581	0.0504786	OK	1	1	0	0	10	5
ACTG1	35538.1	-0.0531066	0.187925	0.777488	0.850662	OK	27377	27539	34498	63605	41043	30608
ACTG1P17	0.23284	-0.799838	4.32272	0.853205	NaN	Low	1	0	1	0	0	0
ACTG1P20	8.15037	1.49217	0.812263	0.0662028	0.130492	OK	4	1	5	12	15	17
ACTG1P4	1.07381	1.80799	2.24129	0.419853	NaN	Low	1	0	1	0	2	2
ACTG2	1.53198	0.904566	2.3634	0.701913	0.793051	OK	3	0	0	0	1	3
ACTL10	17.054	1.76295	0.643692	0.00616613	0.0177958	OK	7	2	13	26	35	26
ACTL6A	343.813	-0.221034	0.264497	0.403336	0.535099	OK	263	303	408	788	395	187
ACTL6B	0.34276	2.46604	4.17715	0.554946	NaN	Low	0	0	0	0	1	1
ACTL7A	0	NaN	NaN	NaN	NaN	Low	0	0	0	1	0	0
ACTL7B	1.00591	-1.3954	2.5556	0.585053	NaN	Low	2	1	1	0	1	1
ACTL8	0.0875667	-0.70845	4.32441	0.869868	NaN	Low	0	0	0	1	0	0
ACTL9	0	NaN	NaN	NaN	NaN	Low	0	0	0	0	0	0
ACTN1	6391.79	-0.00533343	0.247707	0.982822	0.989188	OK	5828	5661	5222	10406	6974	5820
ACTN1-AS1	0.492271	1.38465	3.70126	0.708328	NaN	Low	0	1	0	1	3	3
ACTN2	406.337	12.6869	1.04759	9.28e-34	3.61e-32	OK	0	0	0	0	1642	1172
ACTN3	0.510155	2.09137	3.65465	0.567153	NaN	Low	0	0	0	1	1	6
ACTN4	6513.99	-0.149311	0.310958	0.631111	0.737125	OK	6103	6014	4857	9018	5641	5076
ACTR10	438.188	0.118443	0.314163	0.706164	0.796253	OK	275	296	540	1071	575	294
ACTR1A	1570.18	-0.87601	0.211723	3.51e-05	0.000180675	OK	1467	1448	1611	3223	1263	929
ACTR1B	222.909	-0.872241	0.23447	0.000199178	0.000873175	OK	207	228	260	528	198	113
ACTR2	3411.41	0.61731	0.288358	0.0322921	0.0725539	OK	1845	2104	3092	7520	4605	2825
ACTR3	2707.53	0.962665	0.28644	0.000777204	0.00292815	OK	1521	1610	2367	5154	4330	2071
ACTR3-AS1	0.7592	0.222663	2.57731	0.931153	NaN	Low	1	0	1	1	10	2
ACTR3B	57.7332	1.03097	0.335076	0.00209221	0.00691653	OK	34	27	46	77	94	71
ACTR3BP2	0	NaN	NaN	NaN	NaN	Low	0	0	0	0	0	0
ACTR3BP5	0.0875667	-0.70845	4.32441	0.869868	NaN	Low	0	0	0	0	0	0
ACTR3C	10.5393	-0.265979	0.75103	0.723225	0.810678	OK	8	4	8	15	8	8
ACTR5	81.1922	-1.54097	0.319076	1.37e-06	9.36e-06	OK	73	76	120	218	43	27
ACTR6	146.602	0.039038	0.554427	0.943866	0.964885	OK	43	63	193	470	207	82
ACTR8	175.443	-0.0934051	0.277412	0.736342	0.82124	OK	130	126	189	405	236	118
ACTRT1	0	NaN	NaN	NaN	NaN	Low	0	0	0	0	0	0
ACTRT2	0	NaN	NaN	NaN	NaN	Low	0	0	0	0	0	0
ACTRT3	31.8447	-0.891505	0.473093	0.0595087	0.119826	OK	29	22	44	93	29	17
ACVR1	268.499	0.970159	0.21412	5.87e-06	3.57e-05	OK	160	156	204	424	460	306
ACVR1B	163.176	-0.798021	0.324649	0.0139673	0.0357568	OK	156	185	150	274	113	108
ACVR1C	22.6199	5.28582	0.74707	1.49e-12	2.04e-11	OK	3	1	2	2	65	31
ACVR2A	102.731	1.97201	0.370552	1.03e-07	8.31e-07	OK	34	36	72	127	211	120
ACVR2B	21.9305	-0.623576	0.55778	0.263585	0.389223	OK	24	20	16	53	24	10
ACVR2B-AS1	0.583287	-0.409721	3.65665	0.910785	NaN	Low	1	3	0	0	1	0
ACVRL1	0	NaN	NaN	NaN	NaN	Low	0	0	0	0	0	0
ACY1	162.225	-0.318313	0.308475	0.302123	0.431852	OK	8	11	10	15	4	5
ACY3	0.23284	-0.799838	4.32272	0.853205	NaN	Low	1	0	0	0	0	0
ACYP1	33.21	-0.251835	0.516648	0.625946	0.732999	OK	33	46	37	63	41	14
ACYP2	61.7372	1.60889	0.431792	0.000194476	0.000854416	OK	18	38	55	99	98	62
ADA	153.563	-0.640656	0.274935	0.0197952	0.0483116	OK	120	132	191	366	120	103
ADA2	8.48083	1.32478	1.03155	0.199051	0.313587	OK	9	4	0	8	12	16
ADAD1	0	NaN	NaN	NaN	NaN	Low	0	0	0	0	0	0
ADAD2	1.4525	3.65945	2.13352	0.0863061	0.161527	OK	0	0	2	0	2	3
ADAL	26.6173	-0.666331	0.528388	0.207286	0.323002	OK	27	25	29	52	24	10
ADAM10	741.531	0.0396568	0.274412	0.885093	0.927511	OK	510	571	752	1709	946	453
ADAM11	0.876622	2.97341	2.61303	0.255157	NaN	Low	0	0	0	1	2	4
ADAM12	17.4584	-0.669696	0.611302	0.273287	0.400113	OK	17	9	19	48	15	12
ADAM15	2440.19	-0.0178703	0.209576	0.932048	0.957528	OK	1890	1914	2452	4644	2711	2256
ADAM17	354.982	-0.104146	0.251619	0.678944	0.775387	OK	253	271	372	768	430	228
ADAM18	0	NaN	NaN	NaN	NaN	Low	0	0	0	0	0	0
ADAM19	255.178	-1.07188	0.235522	5.34e-06	3.27e-05	OK	226	247	259	582	179	132
ADAM1A	11.0717	-0.770279	0.704019	0.273904	0.400761	OK	11	8	11	29	11	7
ADAM2	0	NaN	NaN	NaN	NaN	Low	0	0	0	0	0	1
ADAM20	0.287517	0.898009	4.28961	0.834179	NaN	Low	0	0	0	1	0	1
ADAM20P1	2.01926	1.9353	1.57598	0.21945	0.337208	OK	1	0	1	3	3	4
ADAM21	5.66563	-0.654911	1.02407	0.522487	0.644707	OK	4	8	7	7	4	5
ADAM21P1	0.585722	-0.346599	3.65349	0.92442	NaN	Low	1	0	0	0	1	0
ADAM22	0.763296	0.786021	2.52924	0.755973	NaN	Low	0	0	1	3	1	1
ADAM23	1.60783	0.997498	1.99046	0.616274	0.725761	OK	0	2	2	1	5	0
ADAM28	67.2943	-0.617561	0.443698	0.163968	0.269317	OK	51	53	72	117	89	42
ADAM29	0	NaN	NaN	NaN	NaN	Low	0	0	0	0	0	0
ADAM30	0	NaN	NaN	NaN	NaN	Low	0	0	0	0	0	0
ADAM32	6.65791	1.89935	0.954062	0.0465028	0.097869	OK	2	2	7	4	26	14
ADAM33	0	NaN	NaN	NaN	NaN	Low	0	0	0	0	0	0
ADAM3A	0	NaN	NaN	NaN	NaN	Low	0	0	0	0	0	0
ADAM3B	0	NaN	NaN	NaN	NaN	Low	0	0	0	0	0	0
ADAM5	0	NaN	NaN	NaN	NaN	Low	0	0	0	0	0	0
ADAM6	0	NaN	NaN	NaN	NaN	Low	0	0	0	0	0	0
ADAM7	0	NaN	NaN	NaN	NaN	Low	0	0	0	0	0	0
ADAM8	855.348	2.97468	0.203823	3.05e-48	1.81e-46	OK	210	227	274	533	2493	1768
ADAM9	3673.26	1.7981	0.248655	4.78e-13	6.82e-12	OK	1633	1784	2393	5313	6151	3511
ADAMDEC1	0.203826	1.64788	4.28984	0.700877	NaN	Low	0	0	0	0	0	1
ADAMTS1	2102.01	0.791894	0.209796	0.000160272	0.000719	OK	1474	1598	1415	3432	3315	1888
ADAMTS10	0.203826	1.64788	4.28984	0.700877	NaN	Low	0	0	0	0	0	1
ADAMTS12	0.534534	3.13498	4.09025	0.443406	NaN	Low	0	0	1	0	4	0
ADAMTS13	9.65872	-2.40417	0.992033	0.0153726	0.0388636	OK	15	9	13	23	5	1
ADAMTS14	7.27484	2.36988	0.911592	0.00933017	0.0254286	OK	3	5	2	3	24	12
ADAMTS15	204.499	3.29451	0.367622	3.2e-19	6.88e-18	OK	56	49	37	63	620	411
ADAMTS16	0	NaN	NaN	NaN	NaN	Low	0	0	0	0	0	0
ADAMTS17	2.79309	2.73022	1.47984	0.0650453	0.128728	OK	2	0	1	1	10	7
ADAMTS18	1.3353	4.43504	2.36848	0.0611342	0.122488	OK	0	1	0	0	4	4
ADAMTS19	2.9004	0.331773	1.37783	0.809715	0.874845	OK	3	0	3	8	3	3
ADAMTS19-AS1	0.225004	-0.799838	4.32272	0.853205	NaN	Low	0	1	0	0	0	0
ADAMTS2	0.381525	1.06302	4.12458	0.796616	NaN	Low	0	0	1	0	0	1
ADAMTS20	0	NaN	NaN	NaN	NaN	Low	0	0	0	0	0	0
ADAMTS3	5.03467	0.18638	0.976923	0.848696	0.902599	OK	4	3	6	10	5	8
ADAMTS4	24.0165	7.88774	1.12305	2.16e-12	2.92e-11	OK	0	0	0	1	90	61
ADAMTS5	1.09508	4.15677	2.57751	0.106809	NaN	Low	0	0	0	0	5	2
ADAMTS6	124.143	2.94367	0.329538	4.16e-19	8.82e-18	OK	29	23	32	98	364	221
ADAMTS7	25.6985	-0.946928	0.566347	0.0945261	0.173784	OK	28	11	34	61	16	14
ADAMTS7P1	0.534534	3.13498	4.09025	0.443406	NaN	Low	0	0	0	0	2	0
ADAMTS8	0.730057	3.57861	3.05969	0.242162	NaN	Low	0	0	0	0	4	1
ADAMTS9	37.7979	6.91963	0.831793	8.88e-17	1.67e-15	OK	1	1	1	1	128	90
ADAMTS9-AS1	0.267267	2.14948	4.23424	0.611704	NaN	Low	0	0	0	0	2	1
ADAMTS9-AS2	0.133633	1.33914	4.31059	0.756057	NaN	Low	0	0	0	0	1	0
ADAMTSL1	0.297634	-0.359849	4.30856	0.933438	NaN	Low	0	0	0	1	0	1
ADAMTSL2	0	NaN	NaN	NaN	NaN	Low	0	0	0	0	0	0
ADAMTSL3	4.29683	-0.857677	1.18034	0.467451	0.595798	OK	7	3	6	9	2	2
ADAMTSL4	284.841	-1.19753	0.2327	2.66e-07	2.03e-06	OK	284	276	423	689	208	131
ADAMTSL4-AS1	1.23249	3.51728	2.23214	0.115085	0.203574	OK	0	0	0	1	16	6
ADAMTSL5	65.2232	-0.226862	0.335926	0.499464	0.624745	OK	64	59	72	140	73	47
ADAP1	80.1452	-0.133672	0.327845	0.683473	0.778846	OK	64	69	94	171	73	73
ADAP2	9.799	-0.457401	0.774556	0.554833	0.673884	OK	5	9	12	30	8	8
ADAR	1629.64	1.21991	0.261976	3.21e-06	2.05e-05	OK	1038	911	793	1791	3643	2146
ADARB1	84.7939	-1.43659	0.362664	7.46e-05	0.00035958	OK	100	75	107	174	56	28
ADARB2	0.958314	1.51978	2.31415	0.51135	NaN	Low	0	1	0	2	1	2
ADARB2-AS1	0	NaN	NaN	NaN	NaN	Low	0	0	0	0	0	0
ADAT1	101.165	-0.824024	0.323396	0.0108333	0.0289599	OK	96	106	92	181	86	62
ADAT2	73.4251	-1.34329	0.385843	0.000498722	0.00197472	OK	68	58	107	226	44	24
ADAT3	49.2225	1.51295	0.372012	4.76e-05	0.000240024	OK	24	25	29	55	78	70
ADCK1	34.2876	-0.673382	0.475189	0.156459	0.259678	OK	32	34	30	75	23	25
ADCK2	125.606	-0.571189	0.264567	0.0308534	0.0697872	OK	106	110	155	259	118	78
ADCK5	67.9741	-0.654049	0.326893	0.0454137	0.095952	OK	75	62	103	176	73	38
ADCY1	11.2636	-3.5546	0.876446	5e-05	0.000250687	OK	8	6	16	17	2	5
ADCY10	1.81213	4.87694	2.09927	0.0201702	0.049086	OK	0	0	0	0	12	10
ADCY10P1	14.171	-0.711981	0.727574	0.327793	0.458677	OK	11	13	34	66	28	14
ADCY2	0	NaN	NaN	NaN	NaN	Low	0	0	0	0	0	0
ADCY3	213.271	-1.17102	0.314326	0.000194936	0.000856202	OK	201	158	142	271	77	48
ADCY4	37.558	3.44991	0.468443	1.78e-13	2.64e-12	OK	14	7	11	18	139	105
ADCY5	3.25629	0.620183	1.32868	0.640667	0.744948	OK	3	5	2	1	4	11
ADCY6	227.216	-1.55163	0.286416	6.05e-08	5.05e-07	OK	265	251	264	488	148	68
ADCY7	233.874	-1.07406	0.236261	5.47e-06	3.34e-05	OK	217	234	289	578	221	116
ADCY8	0	NaN	NaN	NaN	NaN	Low	0	0	0	0	0	1
ADCY9	113.46	-1.41564	0.344394	3.95e-05	0.000201743	OK	133	137	111	231	55	45
ADCYAP1	0	NaN	NaN	NaN	NaN	Low	0	0	0	0	0	0
ADCYAP1R1	0.292549	0.978341	4.28528	0.819411	NaN	Low	0	0	0	1	0	1
ADD1	1151.18	-0.390112	0.235449	0.0975423	0.177979	OK	1031	1008	1043	2081	1120	890
ADD2	0.578852	1.60134	3.07487	0.602519	NaN	Low	1	0	0	0	1	1
ADD3	215.256	0.279194	0.292271	0.339446	0.471148	OK	158	136	220	462	281	146
ADD3-AS1	0.133633	1.33914	4.31059	0.756057	NaN	Low	0	0	0	0	1	0
ADGB	0	NaN	NaN	NaN	NaN	Low	0	0	0	0	0	0
ADGRA1	0	NaN	NaN	NaN	NaN	Low	0	0	0	0	0	0
ADGRA1-AS1	0	NaN	NaN	NaN	NaN	Low	0	0	0	0	0	0
ADGRA2	2.86959	1.17902	1.37033	0.389576	0.521122	OK	0	3	2	1	3	5
ADGRA3	414.242	-0.953619	0.230481	3.51e-05	0.000180675	OK	439	437	414	920	258	202
ADGRB1	1.31815	-0.237771	2.09146	0.909486	0.942559	OK	4	1	0	1	1	2
ADGRB2	10.2556	-0.087451	0.819589	0.915026	0.94648	OK	19	10	5	16	12	8
ADGRB3	0	NaN	NaN	NaN	NaN	Low	0	0	0	0	0	0
ADGRD1	0.221467	0.660024	4.30712	0.878209	NaN	Low	0	0	0	1	2	1
ADGRD1-AS1	0	NaN	NaN	NaN	NaN	Low	0	0	0	0	0	0
ADGRE1	0.203826	1.64788	4.28984	0.700877	NaN	Low	0	0	0	0	0	1
ADGRE2	72.1652	2.14304	0.360378	2.74e-09	2.75e-08	OK	30	23	25	32	110	93
ADGRE3	0	NaN	NaN	NaN	NaN	Low	0	0	0	0	0	0
ADGRE4P	0	NaN	NaN	NaN	NaN	Low	0	0	0	0	0	0
ADGRE5	340.78	-0.565014	0.211334	0.00750509	0.0210949	OK	279	298	339	707	357	217
ADGRF1	442.76	-1.40285	0.239342	4.59e-09	4.46e-08	OK	347	392	577	1280	283	171
ADGRF2	4.68574	0.117873	1.11984	0.916171	0.946937	OK	2	3	5	11	10	1
ADGRF3	2.27042	0.621006	1.55852	0.690292	0.784308	OK	4	6	8	10	4	4
ADGRF4	498.581	-0.286421	0.266981	0.283355	0.411769	OK	430	440	494	1065	772	311
ADGRF5	0.57609	-2.26897	3.13839	0.469696	NaN	Low	1	0	1	2	0	0
ADGRG1	1005.61	-0.694986	0.252966	0.00600786	0.0173824	OK	952	977	995	1825	849	633
ADGRG2	2.67484	-0.101482	1.31096	0.938297	0.961503	OK	2	3	4	5	4	2
ADGRG3	0.429627	0.810284	3.96915	0.83824	NaN	Low	1	1	0	0	0	1
ADGRG4	0	NaN	NaN	NaN	NaN	Low	0	0	0	0	1	0
ADGRG5	0	NaN	NaN	NaN	NaN	Low	1	0	0	0	1	0
ADGRG6	193.185	-0.256737	0.251898	0.308105	0.438263	OK	177	170	178	420	203	119
ADGRG7	0.203826	1.64788	4.28984	0.700877	NaN	Low	0	0	0	0	0	1
ADGRL1	36.6486	-1.60385	0.463726	0.000542943	0.00212689	OK	41	42	39	80	19	12
ADGRL2	327.243	-0.167942	0.219199	0.443581	0.573631	OK	300	304	328	720	316	208
ADGRL3	2.04432	-0.254759	1.6724	0.878926	0.923444	OK	1	3	2	4	3	0
ADGRL3-AS1	0	NaN	NaN	NaN	NaN	Low	0	0	0	0	0	0
ADGRL4	3.73094	0.386354	1.46559	0.792075	0.861431	OK	0	1	6	16	1	5
ADGRV1	2.90352	4.23877	1.72376	0.0139313	0.035693	OK	0	1	0	2	16	5
ADH1A	0	NaN	NaN	NaN	NaN	Low	0	0	0	0	0	0
ADH1B	0	NaN	NaN	NaN	NaN	Low	0	0	0	0	0	0
ADH1C	0.906841	2.71462	2.5419	0.285544	NaN	Low	1	1	0	0	2	2
ADH4	1.12037	0.21125	2.12447	0.920792	NaN	Low	0	1	3	1	1	1
ADH5	1099.35	-0.913461	0.255696	0.000353657	0.0014571	OK	836	968	1457	2818	896	471
ADH6	0.481007	-1.98423	3.35328	0.554032	NaN	Low	5	1	5	12	3	2
ADH7	3.02623	-2.90051	1.92562	0.131997	0.227199	OK	2	2	2	19	1	0
ADHFE1	2.25374	0.540331	1.67324	0.746753	0.828421	OK	1	3	4	2	8	2
ADI1	464.959	0.170728	0.241102	0.478874	0.606199	OK	279	318	513	928	573	407
ADIG	0	NaN	NaN	NaN	NaN	Low	0	0	0	0	0	0
ADIPOQ	0	NaN	NaN	NaN	NaN	Low	0	0	0	0	0	0
ADIPOQ-AS1	0	NaN	NaN	NaN	NaN	Low	0	0	1	0	0	0
ADIPOR1	1516.85	0.257263	0.213169	0.227489	0.347054	OK	1163	1181	1217	2475	1852	1608
ADIPOR2	782.207	0.358031	0.193654	0.064484	0.127774	OK	528	604	600	1344	1187	753
ADIRF	1142.59	0.540029	0.366521	0.140646	0.238904	OK	432	562	1395	2641	1472	1588
ADK	809.408	0.896966	0.283012	0.00152779	0.00524151	OK	456	566	929	1721	891	611
ADM	2572.87	4.25482	0.25584	4.17e-62	3.64e-60	OK	213	259	409	818	6777	6663
ADM2	9.09837	2.30817	0.780554	0.00310552	0.00979545	OK	4	2	4	7	24	16
ADM5	25.509	0.656899	0.721934	0.362867	0.494482	OK	31	25	6	22	35	36
ADNP	553.72	0.36332	0.22193	0.101611	0.183949	OK	409	374	457	1004	840	449
ADNP-AS1	1.95756	1.99485	1.72767	0.248233	0.371552	OK	2	2	0	7	5	5
ADNP2	173.132	0.413274	0.253117	0.102523	0.185216	OK	107	128	149	333	258	142
ADO	177.691	0.0352568	0.310394	0.909565	0.942581	OK	113	112	196	457	218	114
ADORA1	0	NaN	NaN	NaN	NaN	Low	0	0	0	0	0	0
ADORA2A	8.72443	7.14216	1.31508	5.6e-08	4.72e-07	OK	0	0	0	0	1	1
ADORA2A-AS1	0.596484	3.284	3.31132	0.321319	NaN	Low	0	0	0	0	3	2
ADORA2B	124.222	-2.56533	0.377559	1.09e-11	1.39e-10	OK	110	110	235	430	36	21
ADORA3	0	NaN	NaN	NaN	NaN	Low	0	0	0	0	0	0
ADPGK	411.574	-0.475532	0.199767	0.0172923	0.0429424	OK	333	354	409	803	400	229
ADPGK-AS1	0.171526	-0.799838	4.32272	0.853205	NaN	Low	0	0	0	0	0	0
ADPRH	22.4593	-0.200085	0.528489	0.704987	0.795356	OK	17	19	16	58	27	15
ADPRHL1	4.53473	1.25991	1.02287	0.218044	0.335528	OK	2	2	3	10	8	7
ADPRHL2	488.324	0.675402	0.192066	0.000437272	0.00175855	OK	265	301	435	788	839	549
ADPRM	55.4298	1.43991	0.410069	0.000445773	0.00178874	OK	17	22	37	84	116	79
ADRA1A	0	NaN	NaN	NaN	NaN	Low	0	0	0	0	0	0
ADRA1B	8.25007	-1.46956	0.94725	0.120806	0.211679	OK	10	13	5	21	6	2
ADRA1D	5.8624	5.06242	1.40546	0.000315817	0.00131732	OK	0	0	2	0	13	17
ADRA2A	2.47548	5.31149	1.97314	0.0071046	0.0201092	OK	0	0	0	0	3	10
ADRA2B	4.0166	6.02049	1.5995	0.000167231	0.000745049	OK	0	0	0	0	13	11
ADRA2C	7.27842	2.32095	0.921887	0.0118153	0.0310951	OK	1	2	6	5	13	15
ADRB1	0.901057	2.19026	2.33379	0.347988	NaN	Low	0	0	1	1	2	1
ADRB2	569.18	2.24897	0.208099	3.18e-27	9.8e-26	OK	196	228	216	456	1457	949
ADRB3	0	NaN	NaN	NaN	NaN	Low	0	0	0	0	0	0
ADRM1	1039.69	0.292668	0.263988	0.267585	0.393772	OK	803	845	1068	1946	1147	1254
ADSL	294.016	-1.11795	0.239752	3.12e-06	1.99e-05	OK	284	278	389	617	196	173
ADSS	473.754	0.792061	0.285541	0.00553893	0.0161822	OK	248	256	431	956	795	424
ADSSL1	47.5243	1.6387	0.393815	3.17e-05	0.000164246	OK	26	27	35	52	111	107
ADTRP	44.4345	0.620809	0.383975	0.105923	0.190305	OK	25	29	45	96	79	49
AEBP1	8.80457	-0.00108663	0.829478	0.998955	0.999326	OK	9	8	10	9	10	7
AEBP2	257.072	2.27317	0.393541	7.64e-09	7.17e-08	OK	86	76	127	315	609	243
AEN	315.676	1.18098	0.214999	3.95e-08	3.4e-07	OK	175	149	205	447	621	448
AES	2574.14	0.0818263	0.22317	0.713877	0.802304	OK	1922	2047	2517	4518	2879	2475
AFAP1	945.985	2.86859	0.207631	2.05e-43	1.06e-41	OK	278	246	242	548	1902	1402
AFAP1-AS1	16.7912	4.25941	0.797908	9.39e-08	7.61e-07	OK	2	2	2	1	36	46
AFAP1L1	196.146	-0.479043	0.304504	0.115675	0.204417	OK	204	183	175	330	179	131
AFAP1L2	385.562	-0.6869	0.209374	0.00103535	0.00374949	OK	366	372	426	859	286	226
AFDN	642.784	-0.041114	0.193537	0.831768	0.891054	OK	560	511	597	1301	809	498
AFDN-DT	0.845593	-1.03587	2.44011	0.671188	NaN	Low	2	1	1	1	1	0
AFF1	373.531	0.20776	0.224639	0.355038	0.486702	OK	287	312	318	710	500	275
AFF1-AS1	10.3292	1.90857	0.762361	0.0122974	0.0321961	OK	12	5	4	16	37	17
AFF2	0.203826	1.64788	4.28984	0.700877	NaN	Low	0	0	0	0	0	1
AFF3	0.47229	2.94196	3.64087	0.419069	NaN	Low	0	0	0	0	4	1
AFF4	1182.8	1.48808	0.23424	2.11e-10	2.39e-09	OK	553	581	694	1636	2575	1325
AFG1L	23.511	-0.565404	0.552534	0.30617	0.436378	OK	20	15	32	68	13	15
AFG3L1P	97.3828	0.603717	0.354595	0.0886518	0.164961	OK	77	59	74	134	113	124
AFG3L2	440.92	-0.580588	0.206351	0.00489903	0.0145548	OK	246	195	335	632	196	114
AFM	0	NaN	NaN	NaN	NaN	Low	0	0	0	0	0	0
AFMID	153.324	1.01856	0.289253	0.000429366	0.00173064	OK	93	98	155	253	317	286
AFP	1.59285	-2.12974	2.04744	0.298249	0.42748	OK	2	1	2	5	1	0
AFTPH	303.393	1.40427	0.299423	2.73e-06	1.77e-05	OK	116	141	222	471	636	388
AGA	83.0312	0.131685	0.352351	0.708604	0.798434	OK	55	67	91	195	106	52
AGAP1	143.894	-0.864582	0.303612	0.00440428	0.0132739	OK	139	167	142	268	110	76
AGAP1-IT1	0.912731	0.113186	2.41598	0.962633	NaN	Low	0	1	0	4	1	1
AGAP11	13.5091	1.90134	0.641534	0.00303922	0.00960882	OK	4	8	5	15	31	21
AGAP12P	0.718929	1.94214	2.8366	0.49355	NaN	Low	0	0	0	1	1	1
AGAP2	2.22276	0.18806	1.53443	0.902455	0.938282	OK	2	2	0	3	0	3
AGAP2-AS1	79.1949	-0.824288	0.337034	0.0144567	0.0368871	OK	6	2	8	9	2	4
AGAP3	747.787	-0.322215	0.240172	0.179726	0.289377	OK	635	696	727	1385	800	605
AGAP4	65.7515	0.391386	0.346927	0.259256	0.384412	OK	21	24	15	38	40	16
AGAP5	23.5992	0.848902	0.4937	0.0855292	0.160426	OK	4	8	14	22	21	11
AGAP6	114.541	0.735867	0.287009	0.01035	0.0278371	OK	51	30	65	123	150	80
AGAP7P	7.7619	1.04634	1.062	0.324497	0.455223	OK	0	0	2	5	1	1
AGAP9	52.9842	0.590478	0.367388	0.108003	0.193441	OK	0	3	0	2	1	0
AGBL1	0	NaN	NaN	NaN	NaN	Low	0	2	0	1	1	0
AGBL1-AS1	0.605752	-2.37443	3.47194	0.494044	NaN	Low	0	2	2	6	2	0
AGBL2	4.31108	-2.61454	1.45659	0.0726577	0.140716	OK	5	7	9	8	4	0
AGBL3	1.30283	0.359061	1.90346	0.850378	0.903571	OK	1	0	2	6	2	1
AGBL4	0	NaN	NaN	NaN	NaN	Low	0	0	0	0	0	0
AGBL4-IT1	0	NaN	NaN	NaN	NaN	Low	0	0	0	0	0	0
AGBL5	110.411	-0.459084	0.338456	0.17497	0.283017	OK	114	80	95	203	109	85
AGBL5-AS1	0	NaN	NaN	NaN	NaN	Low	0	0	0	0	1	0
AGER	53.247	1.66431	0.357212	3.18e-06	2.03e-05	OK	25	32	40	67	141	92
AGFG1	647.049	0.753186	0.213717	0.000424721	0.00171405	OK	414	421	549	1188	912	597
AGFG2	71.9059	-0.492511	0.341808	0.149614	0.250971	OK	68	66	69	126	75	50
AGGF1	211.382	-0.61421	0.23412	0.00870371	0.023976	OK	189	179	255	493	177	120
AGK	230.071	-1.27228	0.234679	5.91e-08	4.95e-07	OK	185	189	218	430	246	142
AGL	261.929	1.34312	0.387672	0.000531089	0.002085	OK	113	111	221	471	511	211
AGMAT	12.1325	-1.72999	0.776008	0.025791	0.060225	OK	10	10	20	39	5	4
AGMO	2.94238	-1.41687	1.50204	0.34553	0.477255	OK	2	3	6	11	1	1
AGO1	82.5389	-0.913056	0.355265	0.0101679	0.0274112	OK	90	82	77	144	68	46
AGO2	433.8	1.0324	0.214394	1.47e-06	9.99e-06	OK	296	254	274	605	696	571
AGO3	45.447	1.03115	0.383968	0.00724208	0.0204553	OK	26	24	38	79	116	57
AGO4	88.0777	-1.57068	0.390419	5.74e-05	0.000283705	OK	101	84	76	173	71	30
AGPAT1	496.163	-0.223556	0.328743	0.496484	0.622106	OK	380	413	328	630	388	389
AGPAT2	533.44	0.408943	0.225933	0.0702932	0.137	OK	357	406	490	893	654	544
AGPAT3	418.732	-0.896579	0.279582	0.00134194	0.00467665	OK	435	412	404	821	266	269
AGPAT4	64.0251	-0.713364	0.347662	0.0401807	0.0867211	OK	65	65	67	117	64	44
AGPAT4-IT1	1.60051	0.842344	1.74341	0.628983	0.735224	OK	1	1	0	4	3	2
AGPAT5	242.262	-0.663572	0.340685	0.0514441	0.106246	OK	156	196	335	678	218	98
AGPS	376.315	0.0713955	0.337761	0.832592	0.891574	OK	272	306	448	996	418	161
AGR2	200.899	-0.040261	0.299642	0.893115	0.93247	OK	115	148	231	485	279	153
AGR3	0	NaN	NaN	NaN	NaN	Low	0	0	0	0	2	1
AGRN	4309.79	0.353571	0.230438	0.124945	0.217563	OK	3691	3508	3540	6865	6102	4026
AGRP	0	NaN	NaN	NaN	NaN	Low	0	1	0	0	0	0
AGT	0.171526	-0.799838	4.32272	0.853205	NaN	Low	0	0	1	0	0	0
AGTPBP1	69.226	-1.0271	0.403407	0.0108943	0.0290929	OK	55	56	101	190	58	22
AGTR1	0	NaN	NaN	NaN	NaN	Low	0	0	0	0	0	0
AGTR2	0	NaN	NaN	NaN	NaN	Low	0	0	0	0	0	0
AGTRAP	432.482	-0.477568	0.24264	0.0490435	0.102323	OK	339	375	542	784	402	308
AGXT	0.203826	1.64788	4.28984	0.700877	NaN	Low	0	0	0	0	2	1
AGXT2	0	NaN	NaN	NaN	NaN	Low	0	0	0	0	0	0
AHCTF1	840.649	0.978953	0.189487	2.39e-07	1.84e-06	OK	442	511	515	1102	1227	823
AHCTF1P1	4.20922	0.239248	1.09906	0.827675	0.888251	OK	2	3	4	3	2	2
AHCY	2341.3	-0.222031	0.167694	0.185494	0.296625	OK	1750	1776	2526	4654	2721	1871
AHCYL1	618.431	-0.122741	0.199805	0.539016	0.659246	OK	558	504	549	1154	743	477
AHCYL2	166.553	0.743698	0.250132	0.00294692	0.00934868	OK	113	98	124	240	327	186
AHDC1	365.405	-0.0227139	0.30302	0.940248	0.962839	OK	357	312	320	537	369	309
AHI1	32.0974	-1.05169	0.633244	0.0967557	0.176884	OK	22	26	28	50	45	23
AHNAK	9828.79	-1.51473	0.218247	3.91e-12	5.2e-11	OK	11162	10801	10259	21445	5325	3192
AHNAK2	4619.19	-2.04274	0.228204	3.51e-19	7.51e-18	OK	5033	4916	4895	10119	1985	1245
AHR	1030.94	3.24111	0.262985	6.7e-35	2.71e-33	OK	222	248	262	642	2793	1256
AHRR	6.09835	4.70329	1.28211	0.000244062	0.00104251	OK	0	1	0	2	14	21
AHSA1	1525.73	0.0739152	0.178064	0.678066	0.774946	OK	1069	1171	1580	2899	1858	1476
AHSA2P	190.44	-0.433006	0.244609	0.0766948	0.147169	OK	109	108	195	326	122	66
AHSG	0.556327	-2.13809	3.23357	0.508474	NaN	Low	1	1	0	1	0	0
AHSP	0	NaN	NaN	NaN	NaN	Low	0	0	0	0	0	0
AICDA	0.203826	1.64788	4.28984	0.700877	NaN	Low	0	0	0	0	0	1
AIDA	686.268	1.06778	0.271584	8.44e-05	0.0004016	OK	99	124	200	374	392	191
AIF1	0.267267	2.14948	4.23424	0.611704	NaN	Low	0	0	0	0	2	0
AIF1L	21.6423	-0.969911	0.521952	0.063135	0.125764	OK	17	21	25	48	17	11
AIFM1	328.831	-0.974604	0.216801	6.94e-06	4.15e-05	OK	298	297	370	708	247	190
AIFM2	90.7747	1.76357	0.329425	8.63e-08	7.04e-07	OK	39	41	36	104	198	164
AIFM3	10.2363	0.0923347	0.731605	0.899567	0.936544	OK	13	8	16	23	15	9
AIG1	221.07	-0.217181	0.225033	0.334492	0.466315	OK	187	194	242	508	239	186
AIM2	20.2971	4.18833	0.676965	6.14e-10	6.59e-09	OK	1	4	4	3	75	46
AIMP1	412.356	0.0842701	0.3068	0.783567	0.855324	OK	278	287	440	867	500	226
AIMP2	332.25	-1.2443	0.229922	6.24e-08	5.19e-07	OK	162	195	211	366	87	96
AIP	113.108	0.0921803	0.305561	0.7629	0.840219	OK	74	94	106	208	130	119
AIPL1	0.23284	-0.799838	4.32272	0.853205	NaN	Low	1	0	0	0	0	0
AIRE	0	NaN	NaN	NaN	NaN	Low	0	0	0	0	0	0
AIRN	0	NaN	NaN	NaN	NaN	Low	0	0	0	0	0	0
AJAP1	11.3973	-0.434084	0.725923	0.549857	0.669414	OK	8	8	12	36	10	7
AJM1	5.13967	0.843955	1.00566	0.401354	0.533126	OK	1	7	5	8	9	5
AJUBA	1068.68	-0.810414	0.227401	0.000365518	0.00149985	OK	1062	1111	1214	2450	828	408
AK1	312.092	0.00972212	0.300118	0.974158	0.983564	OK	268	268	267	467	354	300
AK2	1114.5	-0.961556	0.183917	1.71e-07	1.35e-06	OK	929	952	1205	2197	766	524
AK3	507.743	0.86083	0.335879	0.0103797	0.0279077	OK	244	272	468	1005	800	444
AK4	925.311	-0.119327	0.25096	0.634442	0.739809	OK	426	517	650	1388	737	317
AK5	0.294707	1.01018	4.2836	0.813568	NaN	Low	0	0	0	1	0	1
AK6	317.481	2.09602	0.388814	7.01e-08	5.77e-07	OK	50	38	137	274	605	288
AK7	1.05492	1.85681	2.21461	0.401787	NaN	Low	0	1	1	2	5	1
AK8	0.781095	-2.70105	3.29603	0.41251	NaN	Low	1	0	4	2	0	0
AK9	13.9431	-0.368952	0.677113	0.585829	0.700385	OK	11	8	18	25	24	7
AKAIN1	0	NaN	NaN	NaN	NaN	Low	0	0	0	0	0	0
AKAP1	242.755	-1.53256	0.266614	9.02e-09	8.42e-08	OK	240	258	280	498	119	109
AKAP10	160.084	-0.53844	0.29333	0.0664148	0.130878	OK	121	145	202	364	171	79
AKAP11	191.458	-0.887999	0.305796	0.00368555	0.0113373	OK	169	160	247	547	141	78
AKAP12	286.079	2.80216	0.258046	1.8e-27	5.63e-26	OK	86	89	70	170	823	470
AKAP13	289.627	-0.363889	0.258354	0.158986	0.262736	OK	296	258	249	504	325	192
AKAP14	0	NaN	NaN	NaN	NaN	Low	0	0	0	3	0	0
AKAP17A	695.125	1.33522	0.193874	5.7e-12	7.48e-11	OK	345	307	484	907	1295	872
AKAP2	1350.28	1.03248	0.189084	4.75e-08	4.03e-07	OK	1	1	2	1	3	0
AKAP3	9.90518	-0.359843	0.846934	0.670926	0.769173	OK	15	8	8	12	6	11
AKAP4	0.203826	1.64788	4.28984	0.700877	NaN	Low	0	0	0	0	0	1
AKAP5	1.57357	2.18436	2.00375	0.275654	0.402958	OK	0	1	2	0	5	1
AKAP6	20.529	0.0940266	0.561514	0.867015	0.914915	OK	14	23	16	44	27	12
AKAP7	28.9132	3.05826	0.54055	1.53e-08	1.39e-07	OK	5	12	10	14	80	37
AKAP8	271.886	-0.204347	0.217415	0.347273	0.478926	OK	235	198	309	549	348	237
AKAP8L	713.246	1.27994	0.220207	6.16e-09	5.87e-08	OK	366	425	562	937	1211	1043
AKAP9	217.958	-0.270308	0.245947	0.271746	0.398398	OK	213	221	200	430	232	148
AKIP1	122.644	-1.3547	0.284129	1.86e-06	1.24e-05	OK	117	101	162	269	80	47
AKIRIN1	1131.96	1.19634	0.227423	1.44e-07	1.14e-06	OK	525	567	919	1797	1916	1326
AKIRIN2	502.835	1.57803	0.212502	1.12e-13	1.7e-12	OK	224	223	331	626	914	778
AKNA	36.2799	-0.782265	0.471833	0.0973319	0.177776	OK	35	37	35	60	32	23
AKNAD1	4.71307	-1.61341	1.25445	0.198391	0.312761	OK	3	5	13	13	3	1
AKR1A1	302.854	-0.502197	0.247238	0.0422315	0.0903627	OK	263	255	362	667	293	257
AKR1B1	547.45	0.460913	0.198279	0.0200953	0.0489258	OK	358	389	497	828	887	592
AKR1B10	95.1729	-1.16145	0.403498	0.0039962	0.0121816	OK	67	55	165	269	67	45
AKR1B15	0.665545	0.374027	2.93787	0.898693	NaN	Low	1	1	1	4	3	0
AKR1C1	451.043	-0.660917	0.229382	0.00396042	0.0120839	OK	292	285	459	759	343	214
AKR1C2	357.811	-1.14575	0.377944	0.00243315	0.00789502	OK	202	260	459	732	210	194
AKR1C3	294.216	-1.6513	0.262241	3.04e-10	3.39e-09	OK	196	245	415	647	120	103
AKR1C4	0	NaN	NaN	NaN	NaN	Low	0	0	0	1	0	1
AKR1C6P	0	NaN	NaN	NaN	NaN	Low	0	0	0	0	0	0
AKR1C8P	0	NaN	NaN	NaN	NaN	Low	0	0	0	0	0	0
AKR1D1	1.0878	4.1311	2.67547	0.122572	NaN	Low	0	0	0	0	1	5
AKR1E2	2.45986	-1.15793	1.51654	0.445145	0.574988	OK	1	1	5	10	2	1
AKR7A2	237.648	-0.838997	0.222871	0.000166881	0.000743898	OK	206	212	295	520	209	115
AKR7A2P1	2.31343	1.167	1.63057	0.474177	0.602103	OK	0	0	4	4	7	4
AKR7A3	3.05536	2.14395	1.46448	0.143203	0.242204	OK	3	2	0	1	5	9
AKR7L	1.92525	1.74314	1.62759	0.284172	0.412647	OK	3	2	0	3	7	5
AKT1	1273.03	0.144759	0.240549	0.547319	0.66738	OK	960	1007	1088	2106	1619	1318
AKT1S1	679.283	0.483285	0.268096	0.0714421	0.138754	OK	546	498	545	1004	832	724
AKT2	650.211	-0.709324	0.218242	0.00115335	0.00411774	OK	608	597	675	1308	579	384
AKT3	83.0488	-0.261556	0.337551	0.438421	0.568894	OK	83	65	67	156	89	44
AKTIP	167.446	0.127503	0.360846	0.723829	0.811002	OK	95	93	196	351	139	80
ALAD	140.519	-1.3055	0.290597	7.04e-06	4.19e-05	OK	145	133	174	287	79	72
ALAS1	853.69	2.1098	0.185512	5.71e-30	1.9e-28	OK	312	268	382	779	2290	1616
ALAS2	0	NaN	NaN	NaN	NaN	Low	0	2	0	0	0	0
ALB	1.00032	4.01857	2.66114	0.13102	NaN	Low	0	0	0	0	4	3
ALCAM	2063.36	1.57036	0.219936	9.33e-13	1.3e-11	OK	871	936	1247	2660	4851	2557
ALDH16A1	196.945	-0.369842	0.252013	0.142226	0.24088	OK	197	147	228	418	194	137
ALDH18A1	562.392	-1.14305	0.184249	5.51e-10	5.96e-09	OK	533	504	689	1320	374	278
ALDH1A1	14.1191	1.68306	0.679179	0.0132093	0.0341723	OK	10	8	4	13	34	18
ALDH1A2	2.13296	-1.86047	1.74138	0.285347	0.413647	OK	2	1	3	7	1	0
ALDH1A3	8058.16	0.520694	0.280741	0.0636377	0.126516	OK	1523	1698	3404	7645	5326	2468
ALDH1B1	227.694	-1.2603	0.244887	2.65e-07	2.03e-06	OK	199	187	286	576	168	83
ALDH1L1	7.30463	-0.302603	0.918174	0.741725	0.824927	OK	5	2	13	10	4	7
ALDH1L1-AS1	0	NaN	NaN	NaN	NaN	Low	0	0	0	0	0	0
ALDH1L1-AS2	0.23284	-0.799838	4.32272	0.853205	NaN	Low	1	0	0	0	0	0
ALDH1L2	30.131	-1.16085	0.501697	0.0206758	0.0501124	OK	41	35	28	58	21	14
ALDH2	498.483	-0.468916	0.183848	0.010755	0.028778	OK	391	402	577	1054	522	321
ALDH3A1	458.808	-0.662177	0.439056	0.131508	0.22655	OK	188	215	938	1347	403	325
ALDH3A2	481.58	-1.411	0.213934	4.24e-11	5.15e-10	OK	440	473	635	1202	306	164
ALDH3B1	19.687	-1.05624	0.561261	0.0598493	0.120406	OK	15	18	31	52	14	15
ALDH3B2	73.8097	-2.81627	0.426003	3.82e-11	4.67e-10	OK	82	93	92	167	17	14
ALDH4A1	293.926	-0.848369	0.240035	0.000408761	0.00165668	OK	277	204	368	728	243	180
ALDH5A1	20.6203	-0.613601	0.57629	0.286993	0.415548	OK	16	23	14	58	16	13
ALDH6A1	54.5418	0.899186	0.398152	0.0239206	0.0564778	OK	18	34	39	80	100	43
ALDH7A1	724.176	-0.507152	0.18738	0.00679882	0.0193726	OK	580	628	856	1617	704	450
ALDH8A1	2.20842	1.83146	1.44444	0.204819	0.320146	OK	1	1	1	2	7	4
ALDH9A1	435.366	-0.216931	0.252782	0.390798	0.522411	OK	305	293	508	991	549	291
ALDOA	15956.3	0.185987	0.248321	0.45387	0.582765	OK	12639	12369	14324	24490	19068	16687
ALDOB	0.0875667	-0.70845	4.32441	0.869868	NaN	Low	0	0	0	1	0	0
ALDOC	263.124	0.11628	0.356667	0.74441	0.826805	OK	233	246	187	304	358	262
ALG1	183.452	-0.932806	0.241538	0.000112493	0.000520851	OK	118	95	133	266	77	57
ALG10	18.9608	-0.812893	0.667973	0.223621	0.342366	OK	13	14	22	64	19	7
ALG10B	26.4612	-0.627264	0.581325	0.280577	0.408454	OK	21	26	21	87	20	6
ALG11	39.8702	-0.632319	0.449213	0.159245	0.263059	OK	20	17	25	60	19	7
ALG12	184.595	-0.94974	0.290709	0.00108703	0.0039086	OK	189	182	185	415	130	113
ALG13	236.599	1.29575	0.25962	6.01e-07	4.36e-06	OK	108	125	182	372	473	288
ALG14	60.189	-1.08027	0.384773	0.00499207	0.0147986	OK	49	48	88	148	46	23
ALG1L	2.52555	-1.91543	1.90539	0.314769	0.445702	OK	3	0	1	1	2	0
ALG1L2	0.203826	1.64788	4.28984	0.700877	NaN	Low	0	1	0	1	0	1
ALG1L9P	0.308774	-1.36141	4.31457	0.752353	NaN	Low	1	1	0	2	0	0
ALG2	478.557	0.959087	0.259241	0.000215942	0.000937762	OK	232	238	397	868	813	538
ALG3	434.684	-0.475682	0.30707	0.121357	0.212346	OK	414	377	440	730	349	377
ALG5	246.164	-0.217494	0.32444	0.502622	0.627462	OK	151	158	321	611	319	157
ALG6	60.7944	-0.739306	0.464233	0.111265	0.198251	OK	39	47	85	207	44	27
ALG8	180.512	-0.470944	0.251683	0.0613201	0.1228	OK	142	162	182	448	178	123
ALG9	170.218	-0.52907	0.234005	0.023763	0.0561713	OK	153	151	181	345	157	105
ALK	0.374982	0.844216	4.14972	0.838792	NaN	Low	1	2	1	1	1	2
ALKAL1	0.845666	2.58137	3.05753	0.398522	NaN	Low	0	0	0	3	4	0
ALKAL2	0.203826	1.64788	4.28984	0.700877	NaN	Low	0	0	0	0	0	1
ALKBH1	107.159	0.610537	0.27041	0.0239571	0.0565473	OK	76	62	90	176	176	112
ALKBH2	157.956	1.55623	0.249355	4.35e-10	4.77e-09	OK	67	68	110	179	385	282
ALKBH3	137.738	-0.455833	0.295512	0.122948	0.214615	OK	128	126	129	258	147	113
ALKBH3-AS1	0.133633	1.33914	4.31059	0.756057	NaN	Low	0	0	0	2	5	1
ALKBH4	59.3014	-1.33286	0.359424	0.000208625	0.00090916	OK	44	58	68	124	31	23
ALKBH5	608.725	0.655954	0.184163	0.000368301	0.00150979	OK	408	408	471	1048	934	605
ALKBH6	144.668	0.614677	0.285332	0.0312205	0.0705118	OK	111	121	172	305	193	177
ALKBH7	113.759	-0.541821	0.306894	0.0774799	0.148165	OK	80	96	166	248	99	76
ALKBH8	67.1997	-0.488416	0.359065	0.173752	0.281293	OK	57	49	78	162	66	36
ALLC	1.01214	4.03272	2.65195	0.128345	NaN	Low	0	0	0	0	5	4
ALMS1	52.8817	-1.71385	0.428664	6.38e-05	0.000312934	OK	70	60	51	104	24	19
ALMS1-IT1	1.05671	-1.30742	2.74597	0.633987	NaN	Low	2	0	3	0	1	0
ALMS1P1	0	NaN	NaN	NaN	NaN	Low	0	0	0	0	0	0
ALOX12	7.01666	-0.027424	0.973134	0.977518	0.985876	OK	11	10	3	12	23	15
ALOX12-AS1	0.604726	3.30325	3.29307	0.315816	NaN	Low	0	0	0	0	3	0
ALOX12B	0.829009	-2.74533	2.82839	0.33173	NaN	Low	2	0	1	3	0	0
ALOX12P2	14.0842	-0.374161	0.693381	0.58946	0.703715	OK	6	14	25	39	21	9
ALOX15	0.410035	-1.7403	3.99985	0.663497	NaN	Low	1	0	0	1	0	0
ALOX15B	327.086	-0.357085	0.253912	0.159625	0.263524	OK	285	266	407	659	290	271
ALOX15P1	0.508985	1.67373	3.18283	0.598985	NaN	Low	1	2	2	1	3	1
ALOX5	1.29791	1.71317	2.02756	0.398143	0.530124	OK	0	1	2	3	4	3
ALOX5AP	2.82128	1.50172	1.51277	0.320859	0.451498	OK	1	2	3	0	3	6
ALOXE3	83.6379	2.43211	0.430622	1.62e-08	1.47e-07	OK	27	41	30	51	211	199
ALPG	0.611478	3.29279	3.91227	0.399979	NaN	Low	0	0	0	0	0	3
ALPI	0	NaN	NaN	NaN	NaN	Low	0	0	0	0	0	0
ALPK1	44.8603	-1.15139	0.418204	0.00590191	0.0171175	OK	39	47	61	96	45	18
ALPK2	0.133633	1.33914	4.31059	0.756057	NaN	Low	0	0	0	0	3	1
ALPK3	2.73168	0.323674	1.29151	0.80211	0.869477	OK	2	3	3	4	5	2
ALPL	16.9686	6.63618	1.11814	2.94e-09	2.93e-08	OK	0	2	0	0	67	41
ALPP	0.0875667	-0.70845	4.32441	0.869868	NaN	Low	0	0	0	1	0	0
ALS2	297.704	0.532339	0.219843	0.0154586	0.0390427	OK	213	211	241	493	501	272
ALS2CL	1282.77	-0.792658	0.174514	5.57e-06	3.39e-05	OK	1231	1201	1719	3200	1221	776
ALS2CR12	1.3105	0.996977	2.05398	0.627402	0.734084	OK	0	2	1	2	2	4
ALX1	6.19	1.65248	0.961561	0.0856985	0.160654	OK	2	4	3	9	8	14
ALX3	6.25424	-0.487647	0.951709	0.608377	0.719564	OK	14	12	9	19	9	9
ALX4	0.874644	1.36516	2.42903	0.574104	NaN	Low	1	0	1	0	3	2
ALYREF	461.773	0.0452467	0.233201	0.846156	0.900785	OK	268	291	479	880	469	358
AMACR	126.559	-0.49884	0.257563	0.0527739	0.108426	OK	7	9	12	20	7	1
AMBN	1.06448	4.10068	2.62673	0.118492	NaN	Low	0	0	0	0	2	4
AMBP	0	NaN	NaN	NaN	NaN	Low	0	0	0	0	0	0
AMBRA1	233.663	0.464408	0.272827	0.0887172	0.165057	OK	189	152	189	312	363	255
AMD1	1143.98	2.32155	0.349997	3.29e-11	4.04e-10	OK	277	268	598	1233	2962	1559
AMDHD1	1.27059	-1.57305	2.18258	0.471078	0.599382	OK	1	3	2	4	1	1
AMDHD2	32.5004	-1.70685	0.517457	0.000971944	0.00356056	OK	27	34	71	71	15	12
AMELX	0	NaN	NaN	NaN	NaN	Low	0	0	0	0	0	0
AMELY	0	NaN	NaN	NaN	NaN	Low	0	0	0	0	0	0
AMER1	17.5851	-2.06495	0.682682	0.0024883	0.00805361	OK	23	19	14	40	8	4
AMER2	0.267267	2.14948	4.23424	0.611704	NaN	Low	0	0	0	0	2	0
AMER3	0	NaN	NaN	NaN	NaN	Low	0	0	0	0	0	0
AMFR	555.135	0.354689	0.192276	0.0650836	0.128788	OK	416	473	487	1021	674	443
AMH	13.2669	3.66904	0.752564	1.09e-06	7.55e-06	OK	3	5	4	7	53	20
AMHR2	0.4009	2.72462	4.18446	0.514964	NaN	Low	0	0	0	0	3	0
AMIGO1	6.75333	0.208742	0.894704	0.815522	0.879045	OK	8	3	8	9	11	4
AMIGO2	478.405	-1.69753	0.27731	9.27e-10	9.78e-09	OK	407	402	699	1453	249	106
AMIGO3	47.2616	1.55577	0.426219	0.00026208	0.00111329	OK	24	24	34	42	85	78
AMMECR1	215.679	0.377626	0.308391	0.220763	0.338968	OK	142	152	183	485	301	154
AMMECR1L	402.674	0.605546	0.209785	0.00389546	0.011906	OK	260	247	345	683	713	396
AMN	10.0099	0.379811	0.881264	0.666479	0.765487	OK	8	5	28	30	19	14
AMN1	39.2509	-0.0117132	0.506277	0.981542	0.988516	OK	21	21	45	117	43	30
AMOT	1.47759	-1.86299	2.29516	0.416962	0.548315	OK	1	1	5	2	0	1
AMOTL1	1004.25	-0.591706	0.196782	0.00263913	0.00847324	OK	927	915	930	2075	912	657
AMOTL2	2179.16	2.87116	0.218696	2.26e-39	1.05e-37	OK	606	642	568	1270	5527	4094
AMPD1	1.11842	4.16786	2.65422	0.116351	NaN	Low	1	0	0	0	1	5
AMPD2	225.436	-1.15281	0.266627	1.53e-05	8.49e-05	OK	230	223	259	493	147	124
AMPD3	207.795	0.764319	0.240526	0.00148447	0.00511135	OK	135	105	180	353	368	228
AMPH	0.133633	1.33914	4.31059	0.756057	NaN	Low	0	0	0	0	1	0
AMT	14.4529	-0.954481	0.652635	0.143603	0.242804	OK	17	15	19	29	15	8
AMTN	26.6384	2.6403	0.507311	1.95e-07	1.52e-06	OK	8	10	10	22	96	38
AMY1A	6.41663	-1.66317	1.0597	0.116538	0.205695	OK	0	0	0	0	0	0
AMY1B	0	NaN	NaN	NaN	NaN	Low	0	0	0	0	0	0
AMY1C	0	NaN	NaN	NaN	NaN	Low	0	0	0	0	0	0
AMY2A	0.133633	1.33914	4.31059	0.756057	NaN	Low	0	0	0	0	0	0
AMY2B	22.1719	1.11713	0.551003	0.0426174	0.0910745	OK	14	10	20	32	25	17
AMZ1	1.39104	2.71318	2.23717	0.225217	0.344367	OK	0	0	0	3	2	4
AMZ2	342.398	-0.786826	0.203928	0.000114154	0.000527788	OK	300	327	393	737	268	180
AMZ2P1	11.8537	1.31167	0.77673	0.0912744	0.16885	OK	1	9	11	21	34	14
ANAPC1	370.292	-0.759882	0.2478	0.0021657	0.00713174	OK	319	278	255	589	226	142
ANAPC10	88.2819	1.17159	0.365443	0.00134627	0.00468944	OK	46	42	64	158	130	65
ANAPC11	411.306	-0.383038	0.203721	0.0600795	0.120719	OK	301	333	499	821	451	279
ANAPC13	328.051	0.595403	0.368103	0.105772	0.190098	OK	138	162	343	610	534	290
ANAPC15	267.706	-0.171076	0.262667	0.51485	0.638289	OK	50	40	72	106	34	31
ANAPC16	411.884	-0.121967	0.275927	0.658471	0.759337	OK	249	274	452	864	501	250
ANAPC1P1	0	NaN	NaN	NaN	NaN	Low	0	0	0	0	0	0
ANAPC2	219.14	0.0684858	0.252462	0.786182	0.857041	OK	171	170	267	469	286	238
ANAPC4	136.033	-0.69986	0.36697	0.0565038	0.114747	OK	105	84	232	353	141	73
ANAPC5	814.795	-0.623617	0.179651	0.000517991	0.00204102	OK	711	652	912	1840	730	548
ANAPC7	326.397	-0.402262	0.203569	0.0481499	0.100706	OK	254	248	382	690	362	238
ANG	15.2112	1.00834	0.656088	0.124319	0.21666	OK	2	7	5	9	10	13
ANGEL1	99.6833	-1.6769	0.345624	1.22e-06	8.44e-06	OK	123	91	106	214	57	34
ANGEL2	93.1782	0.425363	0.345399	0.218131	0.335615	OK	64	64	88	206	128	65
ANGPT1	0.171526	-0.799838	4.32272	0.853205	NaN	Low	0	0	1	0	0	0
ANGPT2	23.1174	6.03924	0.85789	1.93e-12	2.61e-11	OK	0	1	0	4	81	63
ANGPT4	0.203826	1.64788	4.28984	0.700877	NaN	Low	1	0	0	0	1	2
ANGPTL1	0.175133	-1.15001	4.31698	0.789936	NaN	Low	0	0	0	2	0	0
ANGPTL2	14.6443	4.27593	0.767234	2.5e-08	2.2e-07	OK	1	1	3	4	49	35
ANGPTL3	0	NaN	NaN	NaN	NaN	Low	0	0	1	1	0	0
ANGPTL4	3328.74	0.849837	0.246571	0.000567641	0.00220945	OK	1574	1548	3349	6216	5725	3776
ANGPTL5	0	NaN	NaN	NaN	NaN	Low	0	0	0	0	0	0
ANGPTL6	1.63967	3.93162	2.12151	0.0638511	0.126862	OK	0	0	0	0	8	2
ANGPTL7	0.450469	0.0250411	3.42868	0.994173	NaN	Low	1	0	0	1	1	0
ANGPTL8	0	NaN	NaN	NaN	NaN	Low	0	2	3	0	0	0
ANHX	0	NaN	NaN	NaN	NaN	Low	0	0	0	0	0	0
ANK1	2.08432	-1.04465	1.64035	0.524225	0.645968	OK	1	4	3	6	1	1
ANK2	6.12834	-1.49951	0.955804	0.116684	0.205885	OK	6	5	9	6	6	4
ANK3	96.1849	-0.708022	0.32309	0.0284225	0.0652756	OK	104	104	105	213	86	44
ANKAR	3.90179	0.448291	1.13644	0.693234	0.786489	OK	2	3	7	10	10	4
ANKDD1A	7.21737	1.19877	0.840746	0.153915	0.256615	OK	8	6	8	21	17	14
ANKDD1B	8.44213	0.105359	0.774552	0.891801	0.93146	OK	8	6	9	27	14	7
ANKEF1	122.801	-1.74829	0.287732	1.23e-09	1.28e-08	OK	121	130	163	371	65	43
ANKFN1	1.24969	-1.80504	2.17664	0.406947	0.53821	OK	2	2	1	3	1	0
ANKFY1	412.479	-0.0316468	0.230218	0.890664	0.930711	OK	359	344	324	743	545	355
ANKH	126.413	-0.939248	0.269753	0.00049791	0.00197199	OK	100	92	143	265	77	50
ANKHD1	267.52	1.10443	0.346713	0.00144538	0.00499164	OK	2	15	33	55	89	26
ANKHD1-EIF4EBP3	387.628	0.142053	0.427333	0.739573	0.823653	OK	0	0	0	0	0	0
ANKIB1	395.692	0.121613	0.231404	0.599204	0.711376	OK	310	306	373	779	529	275
ANKK1	5.86722	1.68536	0.913708	0.0651063	0.128817	OK	2	2	4	7	18	9
ANKLE1	7.65531	0.164269	0.914098	0.857383	0.907953	OK	13	3	8	14	13	8
ANKLE2	1479.11	1.65452	0.172998	1.14e-21	2.79e-20	OK	669	696	891	1862	3216	2401
ANKMY1	30.3171	-0.953358	0.465933	0.0407438	0.0877137	OK	29	31	38	58	20	17
ANKMY2	60.1424	1.01381	0.370711	0.00624224	0.0179833	OK	30	30	50	99	128	66
ANKRA2	86.6757	1.09703	0.372725	0.00324768	0.0101941	OK	59	63	73	157	167	57
ANKRD1	16.1618	4.59592	0.821264	2.19e-08	1.95e-07	OK	0	1	1	7	50	43
ANKRD10	165.258	1.08484	0.268671	5.4e-05	0.000268855	OK	93	114	124	235	383	192
ANKRD11	1133.68	0.849695	0.242187	0.000450759	0.00180695	OK	706	662	564	1241	1208	964
ANKRD12	157.93	1.26504	0.338066	0.000182575	0.000806735	OK	80	87	133	263	273	122
ANKRD13A	486.91	1.48987	0.186326	1.28e-15	2.24e-14	OK	264	258	296	597	1050	689
ANKRD13B	66.6673	-1.39353	0.421232	0.000938936	0.00345531	OK	85	77	89	136	37	38
ANKRD13C	201.813	0.95198	0.295733	0.00128615	0.00451408	OK	125	110	171	383	327	199
ANKRD13D	210.391	-0.556108	0.262708	0.0342743	0.0761391	OK	223	201	282	523	168	163
ANKRD16	35.0239	-0.422843	0.439029	0.335481	0.46721	OK	31	29	32	77	37	20
ANKRD17	730.104	0.206178	0.209317	0.324622	0.455305	OK	665	591	636	1323	939	541
ANKRD18A	16.8589	-0.887005	0.640152	0.165864	0.271578	OK	10	22	21	39	13	5
ANKRD18B	38.0341	0.809015	0.403386	0.0449035	0.0949856	OK	36	31	24	52	58	41
ANKRD18CP	0.407652	2.70246	4.18604	0.518546	NaN	Low	0	0	0	1	0	0
ANKRD18DP	0	NaN	NaN	NaN	NaN	Low	0	0	0	0	0	0
ANKRD19P	7.4725	1.13453	0.837552	0.175552	0.283787	OK	6	3	10	18	17	16
ANKRD2	9.04563	0.183573	0.821429	0.823162	0.884524	OK	11	3	13	10	18	8
ANKRD20A1	1.06664	1.49641	2.86967	0.602048	NaN	Low	0	0	0	0	0	0
ANKRD20A11P	0	NaN	NaN	NaN	NaN	Low	0	0	0	0	0	0
ANKRD20A12P	0.175133	-1.15001	4.31698	0.789936	NaN	Low	0	0	0	1	0	0
ANKRD20A19P	0	NaN	NaN	NaN	NaN	Low	0	0	0	0	0	0
ANKRD20A2	1.60399	0.550492	2.04874	0.788162	0.858386	OK	0	0	0	0	0	0
ANKRD20A3	0	NaN	NaN	NaN	NaN	Low	0	0	0	1	0	0
ANKRD20A4	0	NaN	NaN	NaN	NaN	Low	0	0	0	0	0	0
ANKRD20A4-ANKRD20A20P	1.28345	3.01701	2.25549	0.181019	0.29114	OK	0	0	0	1	1	2
ANKRD20A5P	1.13802	0.430358	1.95308	0.8256	NaN	Low	1	1	1	3	3	1
ANKRD20A8P	0.225004	-0.799838	4.32272	0.853205	NaN	Low	0	1	0	0	0	0
ANKRD20A9P	0	NaN	NaN	NaN	NaN	Low	0	0	0	0	0	0
ANKRD22	109.559	-0.391156	0.373914	0.295509	0.424456	OK	56	71	131	284	100	70
ANKRD23	10.8759	-0.605559	0.722737	0.402105	0.533772	OK	11	7	20	25	9	7
ANKRD24	2.00526	1.79555	1.65449	0.277807	0.405371	OK	2	0	2	3	7	1
ANKRD26	60.1162	0.445785	0.361672	0.217738	0.33512	OK	40	47	50	134	84	55
ANKRD26P1	1.33309	4.43304	2.36951	0.0613641	0.122857	OK	0	0	0	0	4	4
ANKRD26P3	0.203826	1.64788	4.28984	0.700877	NaN	Low	0	0	0	0	0	1
ANKRD27	266.98	-0.945975	0.209848	6.55e-06	3.93e-05	OK	246	238	295	619	217	140
ANKRD28	201.735	0.0799103	0.348939	0.818861	0.881486	OK	144	147	171	387	296	156
ANKRD29	87.3444	-0.344367	0.407763	0.398375	0.530303	OK	62	57	125	271	79	62
ANKRD30A	0	NaN	NaN	NaN	NaN	Low	0	0	0	0	0	0
ANKRD30B	1.80952	4.87549	2.09984	0.0202416	0.0492375	OK	0	0	0	0	9	5
ANKRD30BL	0.267267	2.14948	4.23424	0.611704	NaN	Low	0	0	0	0	0	0
ANKRD30BP2	0	NaN	NaN	NaN	NaN	Low	0	0	0	0	0	0
ANKRD30BP3	0	NaN	NaN	NaN	NaN	Low	0	0	0	0	0	0
ANKRD31	1.21162	-1.66968	2.34937	0.477274	0.604883	OK	0	1	3	4	1	0
ANKRD33	0	NaN	NaN	NaN	NaN	Low	0	0	0	0	0	0
ANKRD33B	140.387	5.623	0.42681	1.23e-39	5.76e-38	OK	14	7	4	10	461	281
ANKRD34A	10.2384	-0.489154	0.774601	0.527719	0.649361	OK	11	6	17	18	13	4
ANKRD34B	0.133633	1.33914	4.31059	0.756057	NaN	Low	0	0	0	0	1	0
ANKRD34C	0	NaN	NaN	NaN	NaN	Low	0	0	0	0	0	0
ANKRD34C-AS1	0	NaN	NaN	NaN	NaN	Low	0	0	0	0	0	0
ANKRD35	12.6242	-2.04209	0.819374	0.0126932	0.0330662	OK	8	9	26	41	3	6
ANKRD36	18.5662	-0.303359	0.611809	0.620007	0.728315	OK	17	9	11	24	7	13
ANKRD36B	18.511	0.697744	0.561569	0.214055	0.331086	OK	7	6	7	14	9	6
ANKRD36BP1	19.134	-0.497305	0.725799	0.493229	0.619276	OK	12	8	28	83	22	7
ANKRD36BP2	0.457793	-1.79213	3.93192	0.64854	NaN	Low	1	1	0	2	0	0
ANKRD36C	11.7129	0.64859	0.677439	0.338358	0.470162	OK	5	9	11	11	17	18
ANKRD37	104.728	2.43731	0.372021	5.7e-11	6.84e-10	OK	8	11	24	48	120	64
ANKRD39	81.9848	-0.386898	0.415799	0.352116	0.483777	OK	80	91	62	116	71	69
ANKRD40	239.722	0.221474	0.217584	0.308736	0.439045	OK	192	182	203	454	297	196
ANKRD40CL	0.133633	1.33914	4.31059	0.756057	NaN	Low	0	0	0	0	1	0
ANKRD42	129.25	-0.435713	0.327178	0.182949	0.293573	OK	83	82	127	230	220	105
ANKRD44	7.26568	-0.903859	1.04865	0.388726	0.520502	OK	7	5	8	9	9	1
ANKRD44-IT1	0	NaN	NaN	NaN	NaN	Low	0	0	0	0	0	0
ANKRD45	1.53696	1.75387	1.75397	0.317337	0.447964	OK	0	1	1	2	6	2
ANKRD46	77.4526	-0.716492	0.529726	0.176193	0.284689	OK	29	44	124	205	82	39
ANKRD49	61.1534	0.0799445	0.387642	0.836609	0.894158	OK	37	44	69	152	64	53
ANKRD50	184.037	0.19769	0.370013	0.59315	0.706785	OK	114	114	184	453	268	109
ANKRD52	451.517	-1.53075	0.334903	4.86e-06	3e-05	OK	532	498	375	825	245	180
ANKRD53	1.67029	0.888808	1.70447	0.602048	0.714122	OK	1	1	4	2	1	3
ANKRD54	237.044	-0.0864783	0.265916	0.745023	0.827127	OK	168	201	233	399	259	207
ANKRD55	1.61731	4.71455	2.19374	0.0316272	0.0712781	OK	0	0	0	0	6	4
ANKRD6	81.2133	-0.285046	0.301381	0.34425	0.476017	OK	74	73	82	134	68	42
ANKRD60	0	NaN	NaN	NaN	NaN	Low	0	0	0	0	0	0
ANKRD61	1.3447	0.809696	2.04517	0.692174	0.786	OK	2	1	0	6	3	2
ANKRD62	0	NaN	NaN	NaN	NaN	Low	0	0	0	0	0	0
ANKRD62P1-PARP4P3	0.648531	1.99419	3.37042	0.554069	NaN	Low	3	2	0	2	1	3
ANKRD63	0	NaN	NaN	NaN	NaN	Low	0	0	0	0	0	0
ANKRD65	99.4334	-1.28569	0.312089	3.8e-05	0.000194248	OK	96	104	156	239	57	42
ANKRD66	0	NaN	NaN	NaN	NaN	Low	0	0	0	0	0	0
ANKRD7	0.477344	-1.97977	3.35845	0.555533	NaN	Low	1	0	1	1	0	0
ANKRD9	172.406	-0.798193	0.253455	0.00163693	0.00556751	OK	162	144	244	405	142	84
ANKS1A	258.731	0.115407	0.250037	0.644396	0.747992	OK	222	209	204	455	361	213
ANKS1B	1.42356	3.31076	2.2708	0.144849	0.244527	OK	0	0	0	0	2	3
ANKS3	87.3718	0.136681	0.337217	0.685242	0.780381	OK	79	62	101	174	103	88
ANKS4B	2.83274	5.52623	1.78794	0.00199595	0.00663087	OK	0	0	0	0	16	9
ANKS6	130.605	-1.35281	0.277026	1.04e-06	7.27e-06	OK	157	131	181	352	88	55
ANKUB1	13.3431	0.838238	0.646981	0.195109	0.308792	OK	8	6	15	28	27	18
ANKZF1	267.888	-1.63905	0.242903	1.5e-11	1.89e-10	OK	318	279	372	684	173	115
ANLN	457.895	-0.255696	0.358608	0.475831	0.603623	OK	534	557	273	643	444	290
ANO1	103.837	0.126877	0.306559	0.678966	0.775387	OK	66	77	82	183	195	110
ANO10	312.914	-0.442107	0.201905	0.0285473	0.0655251	OK	250	263	346	653	295	215
ANO2	0.595996	1.04026	2.73559	0.703747	NaN	Low	0	0	1	2	1	1
ANO3	0.0875667	-0.70845	4.32441	0.869868	NaN	Low	0	0	0	1	0	1
ANO4	61.4935	-0.260261	0.332341	0.433561	0.564538	OK	59	50	66	135	72	40
ANO5	0.133633	1.33914	4.31059	0.756057	NaN	Low	0	0	0	0	1	0
ANO6	581.608	0.356011	0.236274	0.131868	0.22705	OK	461	449	458	1024	869	432
ANO7	5.80703	-1.07037	1.02085	0.294402	0.423431	OK	14	8	13	17	7	4
ANO8	84.9574	-0.197592	0.288496	0.493405	0.619355	OK	79	77	97	217	104	59
ANO9	340.609	-0.309965	0.217587	0.154285	0.257099	OK	412	398	544	894	463	291
ANOS1	13.8787	0.88859	0.673398	0.186981	0.298443	OK	13	7	11	28	23	8
ANP32A	722.211	-1.15099	0.184042	4e-10	4.4e-09	OK	737	708	828	1550	441	358
ANP32A-IT1	0.220454	0.628001	4.30662	0.884062	NaN	Low	0	0	0	1	1	0
ANP32AP1	0.171526	-0.799838	4.32272	0.853205	NaN	Low	0	0	1	2	0	0
ANP32B	889.575	-0.897562	0.229455	9.16e-05	0.000431571	OK	928	972	969	1649	648	450
ANP32C	0.861237	-2.8537	3.14753	0.364594	NaN	Low	1	0	3	1	0	0
ANP32D	0	NaN	NaN	NaN	NaN	Low	0	0	0	0	0	0
ANP32E	352.374	0.720444	0.286533	0.0119252	0.0313434	OK	217	249	263	671	575	279
ANPEP	40.8875	-1.36853	0.485139	0.00478901	0.0142752	OK	29	25	75	123	24	22
ANTXR1	140.231	-0.820295	0.300004	0.00625175	0.0180075	OK	147	131	140	258	120	75
ANTXR2	984.183	2.21233	0.242722	7.89e-20	1.76e-18	OK	344	337	395	973	2865	1492
ANTXRL	0.171526	-0.799838	4.32272	0.853205	NaN	Low	0	0	1	0	0	0
ANTXRLP1	0	NaN	NaN	NaN	NaN	Low	0	0	0	0	0	0
ANXA1	23710.2	-0.192793	0.254697	0.449079	0.578313	OK	14932	18655	28179	54950	28905	15154
ANXA10	9.7921	-1.28052	1.01446	0.206853	0.322484	OK	1	8	14	52	12	5
ANXA11	1865.69	-0.0930544	0.267839	0.728271	0.814742	OK	1672	1796	1604	3118	2104	1644
ANXA13	0.361761	0.51808	4.21008	0.902062	NaN	Low	0	1	0	0	1	0
ANXA2	50981.9	-0.315739	0.178661	0.0771854	0.147795	OK	40512	43334	50497	89315	53274	41040
ANXA2P1	0.40011	-1.74968	4.03626	0.664659	NaN	Low	0	1	0	2	1	0
ANXA2P2	368.508	-0.160633	0.36088	0.656238	0.757655	OK	46	54	314	519	178	140
ANXA2P3	0.309797	0.174615	4.29888	0.9676	NaN	Low	0	0	1	2	1	2
ANXA2R	0.736519	2.6887	2.76874	0.331501	NaN	Low	0	0	1	0	2	2
ANXA3	2923.17	-0.16099	0.192334	0.402572	0.534257	OK	2245	2509	3058	6486	3428	1991
ANXA4	904.671	0.408792	0.264141	0.121712	0.21282	OK	619	700	1011	1946	1180	604
ANXA5	5018.3	0.985635	0.192602	3.1e-07	2.35e-06	OK	2722	2812	4082	8105	9353	6090
ANXA6	322.741	-1.15617	0.243507	2.05e-06	1.36e-05	OK	237	248	444	927	225	175
ANXA7	1073.65	-0.0654328	0.261544	0.802449	0.869669	OK	789	843	1244	2220	1389	607
ANXA8	5303.58	0.101342	0.200908	0.613968	0.72412	OK	281	277	225	366	269	267
ANXA8L1	2555.81	-0.126006	0.252433	0.617662	0.726616	OK	408	477	338	563	264	371
ANXA9	41.6413	-2.15036	0.489858	1.13e-05	6.48e-05	OK	48	46	98	197	24	14
AOAH	0.354623	1.46095	4.16618	0.725837	NaN	Low	0	0	0	1	2	0
AOAH-IT1	0	NaN	NaN	NaN	NaN	Low	0	0	0	0	0	0
AOC1	7.10234	-2.88167	1.23583	0.0197129	0.0481471	OK	2	4	13	36	2	1
AOC2	69.6222	3.51452	0.37302	4.43e-21	1.05e-19	OK	17	14	12	33	231	163
AOC3	40.9031	2.89473	0.694396	3.06e-05	0.000159474	OK	21	10	4	12	122	75
AOC4P	0.780422	2.31921	2.73982	0.397283	NaN	Low	0	1	0	0	1	2
AOX1	150.855	-0.952211	0.312613	0.00231928	0.00756353	OK	107	116	214	410	123	70
AOX3P-AOX2P	1.58413	-1.04393	1.92225	0.587077	0.701515	OK	2	2	2	2	3	0
AP1AR	196.254	1.80098	0.381404	2.34e-06	1.53e-05	OK	58	79	149	314	344	200
AP1B1	1005.18	-0.0272629	0.249659	0.913043	0.945155	OK	851	848	804	1762	1163	898
AP1B1P1	0	NaN	NaN	NaN	NaN	Low	0	0	0	0	1	0
AP1G1	685.134	0.406801	0.230513	0.0776033	0.148314	OK	472	485	547	1249	1132	551
AP1G2	589.313	-0.323006	0.250731	0.197657	0.311786	OK	311	280	388	659	374	314
AP1M1	439.2	-0.451455	0.262735	0.0857443	0.160717	OK	389	379	449	837	380	346
AP1M2	712.013	-0.777186	0.22244	0.000475984	0.0018949	OK	643	660	776	1430	626	459
AP1S1	820.192	-1.06455	0.20664	2.58e-07	1.97e-06	OK	633	677	1098	1971	573	448
AP1S2	87.2809	3.32482	0.36391	6.46e-20	1.44e-18	OK	12	13	26	48	240	148
AP1S3	488.82	0.901724	0.318345	0.00461808	0.0138294	OK	307	346	446	939	751	270
AP2A1	842.004	-0.346658	0.262433	0.186522	0.297945	OK	779	709	767	1513	709	631
AP2A2	492.795	-0.582766	0.248206	0.0188787	0.04639	OK	447	414	537	1041	376	362
AP2B1	1764.46	-0.766318	0.245606	0.00180784	0.00607715	OK	1803	1750	1525	3339	1689	931
AP2M1	3354.35	-0.383247	0.221998	0.0842837	0.158623	OK	2797	2900	3372	6014	3364	2725
AP2S1	1069.1	-0.336909	0.264249	0.20232	0.317021	OK	817	917	1267	2122	816	865
AP3B1	502.526	-0.482416	0.241311	0.0455921	0.0962534	OK	392	402	563	1203	534	293
AP3B2	75.0746	7.73396	0.682416	8.98e-30	2.97e-28	OK	2	4	2	1	172	129
AP3D1	1112.45	-0.553601	0.1983	0.00524258	0.0154271	OK	1060	1003	1187	2241	1076	690
AP3M1	387.122	-0.919839	0.223395	3.83e-05	0.000195947	OK	335	340	466	917	310	180
AP3M2	80.6806	-2.95794	0.379435	6.41e-15	1.07e-13	OK	92	88	104	215	19	14
AP3S1	657.323	0.404665	0.363073	0.265041	0.390909	OK	285	343	721	1437	943	553
AP3S2	409.898	-0.325432	0.206727	0.115439	0.204068	OK	2	2	5	5	3	2
AP4B1	107.083	-0.620319	0.286654	0.0304647	0.0690529	OK	39	61	63	161	73	37
AP4B1-AS1	2.53841	-0.219776	1.53575	0.886206	0.928094	OK	0	2	2	2	3	1
AP4E1	158.465	0.134653	0.253197	0.594856	0.707826	OK	120	130	141	322	195	126
AP4M1	93.993	-1.8841	0.316924	2.77e-09	2.78e-08	OK	75	78	118	205	41	30
AP4S1	36.6562	-0.729934	0.418372	0.0810368	0.153622	OK	31	25	49	64	39	22
AP5B1	205.65	0.436769	0.273348	0.110077	0.196458	OK	144	170	166	322	261	223
AP5M1	173.174	-0.080223	0.377814	0.831846	0.891062	OK	124	91	216	466	205	99
AP5S1	55.55	-0.942446	0.362406	0.00930818	0.025373	OK	45	40	74	136	45	32
AP5Z1	760.368	1.75862	0.198896	9.41e-19	1.97e-17	OK	322	331	510	1004	1710	1286
APAF1	253.218	1.14626	0.265105	1.53e-05	8.49e-05	OK	104	92	159	333	332	164
APBA1	19.2163	-0.837624	0.585253	0.152368	0.254587	OK	18	23	21	31	12	12
APBA2	154.617	-0.519885	0.313984	0.0977683	0.178291	OK	147	125	187	347	114	119
APBA3	120.62	1.30136	0.2638	8.09e-07	5.77e-06	OK	64	60	100	176	256	173
APBB1	13.861	0.361451	0.742564	0.626428	0.733351	OK	8	15	9	18	13	16
APBB1IP	0.407652	2.70246	4.18604	0.518546	NaN	Low	0	0	0	0	1	2
APBB2	305.212	0.2266	0.246664	0.358274	0.489917	OK	290	201	257	526	394	242
APBB3	23.6267	-0.0340036	0.51676	0.947536	0.967477	OK	19	35	28	50	47	21
APC	196.499	-0.593625	0.315695	0.0600566	0.120704	OK	200	181	189	417	208	77
APC2	23.9968	0.744539	0.536512	0.165216	0.270767	OK	33	32	55	99	66	47
APCDD1	1.18997	4.2499	2.6085	0.10326	0.186328	OK	0	0	0	0	1	5
APCDD1L	13.8059	-0.739776	0.793036	0.350903	0.482737	OK	16	22	8	16	7	10
APCDD1L-DT	0.843012	-0.107626	2.80133	0.969353	NaN	Low	1	0	2	0	2	0
APCS	0	NaN	NaN	NaN	NaN	Low	0	0	0	0	0	0
APEH	591.907	-1.01218	0.197455	2.96e-07	2.24e-06	OK	588	505	785	1421	445	294
APELA	0	NaN	NaN	NaN	NaN	Low	0	0	0	0	0	0
APEX1	758.716	-0.857386	0.196294	1.25e-05	7.1e-05	OK	676	665	907	1642	591	471
APEX2	280.21	-0.295978	0.285331	0.299588	0.428905	OK	216	261	273	466	258	243
APH1A	1062.62	-0.103488	0.172908	0.549495	0.669176	OK	792	879	1074	2041	1291	816
APH1B	51.7661	-0.543944	0.390933	0.164104	0.269432	OK	37	37	60	135	40	39
API5	850.236	-0.06145	0.272965	0.821885	0.884034	OK	567	612	930	1967	998	521
APIP	91.4691	0.102397	0.359718	0.775905	0.849638	OK	45	61	98	159	95	51
APLF	17.2738	1.01128	0.639697	0.113907	0.201911	OK	10	9	16	39	30	9
APLN	15.8916	-1.30571	0.919581	0.155638	0.258846	OK	28	24	8	9	14	3
APLNR	0.66136	3.42891	3.17492	0.280143	NaN	Low	0	0	0	0	4	1
APLP1	7.8521	1.50708	0.83464	0.0709708	0.138004	OK	4	5	7	5	39	20
APLP2	5671.33	-0.0406321	0.189446	0.830174	0.889987	OK	4975	4951	5110	9936	6795	4377
APMAP	683.88	-0.831871	0.1767	2.5e-06	1.63e-05	OK	572	550	814	1522	636	386
APOA1	1.83399	0.987356	1.77262	0.577524	0.693587	OK	0	3	0	1	3	1
APOA1-AS	0	NaN	NaN	NaN	NaN	Low	0	0	0	0	1	1
APOA2	0.375352	0.865457	4.14828	0.834737	NaN	Low	0	0	1	0	0	1
APOA4	0.34314	2.46735	4.17551	0.554581	NaN	Low	0	0	0	0	1	1
APOA5	0	NaN	NaN	NaN	NaN	Low	0	0	1	0	0	0
APOB	0.171526	-0.799838	4.32272	0.853205	NaN	Low	0	0	1	0	0	0
APOBEC1	0	NaN	NaN	NaN	NaN	Low	0	0	0	0	0	0
APOBEC2	0.698521	-2.47456	3.96654	0.532721	NaN	Low	3	0	0	2	0	0
APOBEC3A	47.2677	3.91736	0.622991	3.22e-10	3.57e-09	OK	1	6	2	2	49	50
APOBEC3A_B	0.700533	-2.60761	3.90129	0.50388	NaN	Low	0	0	0	0	0	0
APOBEC3B	40.9565	1.84266	0.452095	4.59e-05	0.000231603	OK	14	11	6	12	27	37
APOBEC3B-AS1	0.366474	0.561824	4.19199	0.893384	NaN	Low	1	0	0	0	0	0
APOBEC3C	176.487	-0.199636	0.347094	0.56518	0.682686	OK	151	178	126	287	170	165
APOBEC3D	1.4236	0.422614	1.87315	0.821499	0.883678	OK	2	0	1	3	3	3
APOBEC3F	36.5049	1.25172	0.459741	0.00647577	0.0185667	OK	14	15	27	25	131	94
APOBEC3G	13.6804	1.98688	0.743476	0.00753068	0.0211632	OK	3	7	6	7	24	26
APOBEC3H	0.596097	1.10766	2.73532	0.685518	NaN	Low	0	0	1	1	1	1
APOBEC4	0	NaN	NaN	NaN	NaN	Low	0	0	0	0	0	0
APOBR	9.77144	4.82775	1.03912	3.38e-06	2.14e-05	OK	2	0	1	1	39	22
APOC1	10.1242	0.0297936	0.730586	0.967471	0.979595	OK	7	11	9	18	10	11
APOC1P1	0	NaN	NaN	NaN	NaN	Low	0	0	0	0	0	0
APOC2	0	NaN	NaN	NaN	NaN	Low	0	0	0	0	0	0
APOC3	0.4009	2.72462	4.18446	0.514964	NaN	Low	0	0	0	0	3	0
APOC4	0	NaN	NaN	NaN	NaN	Low	0	0	0	0	0	0
APOC4-APOC2	0	NaN	NaN	NaN	NaN	Low	0	0	0	0	0	0
APOD	12.8868	0.926441	0.645656	0.15132	0.253177	OK	6	6	11	20	19	21
APOE	265.317	0.199872	0.441952	0.65109	0.753651	OK	104	122	417	682	259	250
APOF	0	NaN	NaN	NaN	NaN	Low	0	0	0	0	0	0
APOH	0	NaN	NaN	NaN	NaN	Low	0	0	0	0	0	0
APOL1	352.351	4.51988	0.364182	2.28e-35	9.43e-34	OK	48	39	25	54	1318	895
APOL2	881.732	3.60801	0.229922	1.71e-55	1.24e-53	OK	155	151	163	296	3126	2032
APOL3	5.10047	4.08763	1.27965	0.00140153	0.00485681	OK	0	0	1	3	22	11
APOL4	18.8221	3.5427	2.04408	0.0830684	0.156665	OK	7	6	0	0	77	39
APOL5	0.267267	2.14948	4.23424	0.611704	NaN	Low	0	0	0	0	8	4
APOL6	478.77	4.8881	0.294287	5.9e-62	5.1e-60	OK	31	52	42	109	1295	686
APOLD1	7.5853	-1.1307	0.890927	0.204397	0.319702	OK	10	5	10	15	5	6
APOM	4.82919	1.27868	1.06757	0.231014	0.351139	OK	2	2	5	8	8	8
APOO	98.8331	-0.542165	0.318706	0.0889155	0.16532	OK	77	75	145	199	108	66
APOOL	99.2527	0.20868	0.357127	0.558999	0.677278	OK	55	48	98	209	135	54
APOOP5	0	NaN	NaN	NaN	NaN	Low	0	0	0	0	0	0
APOPT1	223.718	0.450013	0.24477	0.0659861	0.130208	OK	149	134	218	453	300	259
APP	8420.17	-0.170316	0.154233	0.269475	0.395859	OK	6630	6869	8551	16279	9598	6138
APPBP2	189.73	0.632293	0.31398	0.0440307	0.0934452	OK	115	94	189	373	284	174
APPL1	212.658	0.0562722	0.273352	0.836901	0.894351	OK	132	137	195	438	217	126
APPL2	64.7322	-0.726672	0.353105	0.0395953	0.0856865	OK	72	69	64	144	75	53
APRT	859.612	-0.282077	0.238306	0.236541	0.358025	OK	614	596	1161	2052	856	665
APTR	52.2284	0.969319	0.393984	0.0138821	0.035584	OK	26	25	32	74	109	41
APTX	277.147	-0.941058	0.216575	1.39e-05	7.77e-05	OK	243	228	351	672	235	151
AQP1	0.723235	0.319426	2.95719	0.913983	NaN	Low	1	1	0	0	2	0
AQP10	3.02836	-3.21887	1.83364	0.0791812	0.150564	OK	7	1	3	8	2	0
AQP11	0.786812	0.221741	2.76081	0.935985	NaN	Low	0	0	2	3	3	0
AQP12A	0.203826	1.64788	4.28984	0.700877	NaN	Low	0	0	0	0	0	1
AQP12B	0	NaN	NaN	NaN	NaN	Low	0	0	0	0	0	0
AQP2	0	NaN	NaN	NaN	NaN	Low	0	0	0	0	0	0
AQP3	733.723	-1.16099	0.217131	8.94e-08	7.28e-07	OK	661	696	931	1549	461	374
AQP4	0.33232	2.4294	4.20606	0.563538	NaN	Low	0	0	0	0	1	1
AQP4-AS1	0	NaN	NaN	NaN	NaN	Low	0	0	0	0	0	0
AQP5	9.77116	-2.99799	1.34767	0.02611	0.0608204	OK	1	3	28	54	1	2
AQP6	1.14286	1.18638	2.03959	0.560787	NaN	Low	1	1	0	1	3	1
AQP7	0.171526	-0.799838	4.32272	0.853205	NaN	Low	0	0	2	0	0	0
AQP7P1	0.572517	-2.25635	3.1442	0.472989	NaN	Low	1	0	0	3	1	0
AQP7P3	1.81181	0.802891	1.72861	0.642309	0.746285	OK	2	1	0	1	1	1
AQP8	1.84059	4.8944	2.09261	0.0193406	0.0473522	OK	0	0	0	0	7	6
AQP9	2.61415	2.60914	1.47544	0.0769961	0.147519	OK	0	1	2	1	7	5
AQR	321.401	0.317719	0.20644	0.123795	0.215887	OK	225	253	297	588	440	287
AR	0.133633	1.33914	4.31059	0.756057	NaN	Low	0	0	0	0	1	0
ARAF	223.403	-0.0910982	0.308367	0.767672	0.844027	OK	192	188	196	380	247	221
ARAP1	497.219	-0.907273	0.233508	0.000102161	0.000477668	OK	453	445	556	1008	355	289
ARAP1-AS2	2.03655	0.269731	1.51553	0.85874	0.909033	OK	2	1	1	2	1	2
ARAP2	350.859	2.43864	0.261731	1.19e-20	2.75e-19	OK	98	122	142	312	953	514
ARAP3	167.144	-1.5549	0.318103	1.02e-06	7.12e-06	OK	175	196	171	372	86	74
ARC	1604.85	13.996	1.02752	3e-42	1.48e-40	OK	0	0	0	1	4695	4399
ARCN1	1398.95	0.436243	0.191238	0.0225398	0.053823	OK	961	937	1215	2495	2107	1217
AREG	2216.35	0.069535	0.255425	0.785443	0.856466	OK	129	120	290	568	265	209
AREL1	317.742	-0.520289	0.204319	0.0108823	0.0290657	OK	271	262	319	677	327	209
ARF1	4596.51	0.399837	0.2155	0.0635402	0.126353	OK	3123	3222	3924	7253	5867	5242
ARF3	1496.32	-0.532438	0.185969	0.00419581	0.01273	OK	1248	1290	1486	2925	1478	1030
ARF4	2983.43	1.31209	0.308384	2.09e-05	0.000112435	OK	1066	1267	2314	5034	5973	3661
ARF4-AS1	0.810503	0.750857	2.31362	0.745531	NaN	Low	0	1	2	7	2	1
ARF5	1329.01	-0.194379	0.258103	0.451386	0.580497	OK	1002	1059	1490	2402	1197	1224
ARF6	1099.07	0.752942	0.27612	0.00639391	0.0183613	OK	538	657	1034	2233	1752	940
ARFGAP1	570.728	-0.670534	0.206443	0.00116203	0.00414417	OK	484	530	715	1312	487	367
ARFGAP2	420.349	-0.694763	0.21271	0.00108982	0.00391691	OK	383	349	467	857	393	227
ARFGAP3	308.337	0.229363	0.274495	0.40339	0.535127	OK	200	205	341	685	415	232
ARFGEF1	365.758	-0.972739	0.215073	6.1e-06	3.69e-05	OK	339	343	428	928	271	168
ARFGEF2	315.904	0.532763	0.278461	0.0557175	0.113364	OK	218	234	279	596	512	214
ARFGEF3	74.388	-0.270334	0.40518	0.504647	0.62931	OK	86	75	46	130	87	41
ARFIP1	276.417	0.269057	0.347084	0.438226	0.568687	OK	159	166	276	657	412	188
ARFIP2	493.609	-0.153397	0.187484	0.41325	0.54463	OK	371	385	551	1048	604	425
ARFRP1	312.39	-0.498806	0.24642	0.0429479	0.0916287	OK	247	285	383	668	252	222
ARG1	0.0875667	-0.70845	4.32441	0.869868	NaN	Low	0	0	2	1	0	1
ARG2	398.114	2.96302	0.221387	7.51e-41	3.63e-39	OK	90	84	108	210	1196	661
ARGFX	0.203826	1.64788	4.28984	0.700877	NaN	Low	0	0	0	0	0	1
ARGFXP2	0.286849	0.886591	4.29023	0.83628	NaN	Low	0	0	0	1	0	1
ARGLU1	354.852	0.434241	0.219134	0.0475219	0.0995472	OK	269	288	368	747	589	311
ARHGAP1	579.805	-0.833852	0.330891	0.0117349	0.0309287	OK	616	561	502	1021	381	410
ARHGAP10	120.239	-0.368158	0.299758	0.219378	0.337162	OK	117	117	120	197	136	89
ARHGAP11A	111.517	-0.966987	0.389497	0.0130408	0.033808	OK	144	112	96	226	88	33
ARHGAP11B	11.8453	-2.40572	0.846486	0.00448296	0.0134747	OK	11	5	9	14	3	5
ARHGAP12	179.018	0.675021	0.351559	0.0548482	0.111906	OK	102	92	187	335	323	136
ARHGAP15	2.02592	4.26667	1.8763	0.0229669	0.0546814	OK	0	0	0	1	8	7
ARHGAP17	334.491	0.604691	0.303466	0.0463033	0.0974985	OK	283	263	218	460	502	456
ARHGAP18	109.01	-0.193307	0.303635	0.524357	0.64606	OK	91	73	116	258	105	80
ARHGAP19	57.0495	-1.27409	0.402976	0.00156854	0.00536423	OK	46	60	46	87	34	22
ARHGAP19-SLIT1	0	NaN	NaN	NaN	NaN	Low	0	0	0	0	0	0
ARHGAP20	71.4166	9.4849	1.06166	4.11e-19	8.72e-18	OK	0	0	1	0	263	163
ARHGAP21	1077.22	0.543158	0.203071	0.00747915	0.0210367	OK	795	737	725	1455	1569	1045
ARHGAP22	83.2582	-1.01705	0.337723	0.00259959	0.00835955	OK	84	78	102	183	49	50
ARHGAP22-IT1	0	NaN	NaN	NaN	NaN	Low	0	0	0	0	0	0
ARHGAP23	873.995	0.031533	0.309837	0.918937	0.948703	OK	887	873	679	1291	838	746
ARHGAP24	70.6442	2.07925	0.350757	3.07e-09	3.05e-08	OK	27	36	38	52	171	98
ARHGAP25	241.145	2.6098	0.244744	1.51e-26	4.54e-25	OK	65	58	97	193	661	553
ARHGAP26	215.218	2.48069	0.232016	1.11e-26	3.37e-25	OK	71	65	73	163	655	411
ARHGAP26-AS1	0.267267	2.14948	4.23424	0.611704	NaN	Low	0	0	0	0	2	0
ARHGAP26-IT1	0	NaN	NaN	NaN	NaN	Low	0	0	0	0	1	0
ARHGAP27	668.026	1.14536	0.224715	3.45e-07	2.59e-06	OK	349	375	565	1087	1172	970
ARHGAP27P1	107.669	0.0072482	0.325209	0.982218	0.988935	OK	82	75	151	274	127	107
ARHGAP27P1-BPTFP1-KPNA2P3	106.995	0.929886	0.341231	0.00642836	0.0184439	OK	50	47	106	226	270	146
ARHGAP27P2	0.171526	-0.799838	4.32272	0.853205	NaN	Low	0	0	1	0	0	0
ARHGAP28	2.38909	2.19214	1.4434	0.12883	0.222839	OK	1	1	1	2	7	2
ARHGAP29	396.414	0.236744	0.310899	0.446369	0.576128	OK	270	232	423	928	512	274
ARHGAP30	11.6006	-1.69126	0.81249	0.0373818	0.0816642	OK	13	18	8	24	8	4
ARHGAP31	39.9203	0.243448	0.472295	0.606234	0.717771	OK	39	31	32	48	47	44
ARHGAP31-AS1	1.23063	3.2918	2.31925	0.155801	0.25901	OK	0	1	0	0	7	1
ARHGAP32	264.909	-1.05485	0.279672	0.000162114	0.000726055	OK	292	279	237	631	205	99
ARHGAP33	17.1915	0.329993	0.714292	0.644091	0.747732	OK	16	21	11	13	39	23
ARHGAP35	345.126	-1.46294	0.327247	7.81e-06	4.6e-05	OK	444	391	299	620	186	140
ARHGAP36	0	NaN	NaN	NaN	NaN	Low	0	0	0	0	0	0
ARHGAP39	110.631	0.752033	0.3181	0.0180719	0.0446452	OK	76	80	91	144	149	133
ARHGAP4	3.0707	0.694714	1.25224	0.579048	0.694436	OK	3	2	1	5	7	3
ARHGAP40	94.2458	-1.64834	0.31108	1.17e-07	9.37e-07	OK	91	109	141	241	52	41
ARHGAP42	35.967	0.473288	0.42682	0.267486	0.393725	OK	20	26	35	77	43	34
ARHGAP44	12.3881	-0.489735	0.681317	0.472261	0.600508	OK	11	12	10	32	13	6
ARHGAP45	69.2646	-0.00433587	0.323637	0.989311	0.99318	OK	61	61	74	125	80	61
ARHGAP5	427.328	0.759926	0.324155	0.0190614	0.0467679	OK	236	242	387	905	641	325
ARHGAP5-AS1	40.012	0.359127	0.416013	0.387995	0.519912	OK	21	36	30	75	48	50
ARHGAP6	1.28882	2.53319	2.03927	0.21416	0.331108	OK	1	0	0	1	3	3
ARHGAP8	241.67	-0.261074	0.286343	0.3619	0.493456	OK	0	1	0	1	1	0
ARHGAP9	3.09549	3.00424	1.41031	0.0331558	0.074103	OK	0	1	3	3	11	8
ARHGDIA	3733.18	0.25387	0.311694	0.415366	0.546593	OK	3192	3272	2872	5279	3942	3521
ARHGDIB	796.592	-0.864945	0.28669	0.00255288	0.00822837	OK	833	848	794	1481	486	462
ARHGDIG	0.171526	-0.799838	4.32272	0.853205	NaN	Low	0	0	1	0	1	0
ARHGEF1	896.962	-0.0997983	0.230163	0.66458	0.763951	OK	764	789	839	1843	993	809
ARHGEF10	230.374	-0.873953	0.258722	0.000730237	0.00276931	OK	262	213	240	470	176	126
ARHGEF10L	191.307	-0.217989	0.250187	0.383587	0.515372	OK	147	171	209	399	190	144
ARHGEF11	221.179	0.130113	0.280002	0.642155	0.746195	OK	208	201	175	359	293	217
ARHGEF12	660.069	-0.162202	0.22792	0.476672	0.604311	OK	599	571	550	1401	753	432
ARHGEF15	0	NaN	NaN	NaN	NaN	Low	0	0	0	0	1	0
ARHGEF16	190.371	-0.611542	0.234379	0.00907528	0.024826	OK	185	176	247	433	180	99
ARHGEF17	130.793	-1.10459	0.332792	0.000902909	0.00333793	OK	141	136	138	252	70	66
ARHGEF18	678.255	0.60268	0.210742	0.00423905	0.0128443	OK	506	448	557	1092	1019	718
ARHGEF19	30.788	-1.17128	0.493365	0.0175932	0.0435891	OK	36	33	34	75	30	12
ARHGEF2	429.675	0.636473	0.210425	0.00248872	0.00805361	OK	297	270	334	686	723	489
ARHGEF25	1.18776	0.603392	2.43866	0.804577	0.871157	OK	1	0	0	4	0	3
ARHGEF26	15.9604	-0.166294	0.5893	0.777798	0.850944	OK	14	16	12	29	18	13
ARHGEF26-AS1	0.435626	0.320317	3.4787	0.926635	NaN	Low	0	1	0	1	1	0
ARHGEF28	468.448	0.579775	0.199476	0.00365516	0.0112609	OK	353	332	366	737	692	516
ARHGEF3	448.214	1.45485	0.221525	5.12e-11	6.18e-10	OK	212	210	276	637	879	567
ARHGEF3-AS1	0	NaN	NaN	NaN	NaN	Low	0	0	0	0	0	0
ARHGEF33	2.59449	0.752758	1.32723	0.570603	0.687421	OK	2	1	1	4	4	1
ARHGEF34P	79.3731	-0.145303	0.455867	0.749924	0.830571	OK	18	22	20	33	28	22
ARHGEF35	227.926	0.779517	0.288475	0.00688816	0.0195765	OK	15	29	48	116	164	81
ARHGEF37	158.469	-1.72019	0.292354	4.01e-09	3.92e-08	OK	184	155	176	339	83	57
ARHGEF38	19.8722	6.06628	0.92616	5.76e-11	6.91e-10	OK	0	2	0	2	81	43
ARHGEF38-IT1	1.23358	3.51865	2.23169	0.114871	0.203264	OK	0	0	0	1	4	3
ARHGEF39	32.4559	-0.736801	0.540503	0.172827	0.280131	OK	27	23	14	35	17	15
ARHGEF4	363.78	-2.21771	0.237496	9.83e-21	2.28e-19	OK	423	403	526	996	136	101
ARHGEF40	133.051	-0.120361	0.312951	0.700535	0.792096	OK	123	107	125	200	147	108
ARHGEF5	511.764	0.208168	0.270497	0.441552	0.571993	OK	139	128	165	295	339	201
ARHGEF6	6.55382	-0.580245	0.881845	0.510545	0.63412	OK	6	5	7	14	8	4
ARHGEF7	331.537	-0.540779	0.225215	0.0163428	0.0409051	OK	323	281	324	674	326	235
ARHGEF7-AS1	0	NaN	NaN	NaN	NaN	Low	0	0	0	0	0	0
ARHGEF7-AS2	0.203826	1.64788	4.28984	0.700877	NaN	Low	0	0	0	0	0	1
ARHGEF9	68.9733	-0.912098	0.331598	0.00594842	0.0172327	OK	66	64	84	145	59	36
ARHGEF9-IT1	0	NaN	NaN	NaN	NaN	Low	0	0	0	0	0	0
ARID1A	576.698	-0.0289286	0.343452	0.932875	0.957829	OK	619	600	398	816	521	467
ARID1B	256.589	0.124447	0.208065	0.549764	0.669352	OK	234	224	288	480	246	174
ARID2	122.596	-0.859886	0.34544	0.0128013	0.0332835	OK	109	107	114	233	121	68
ARID3A	72.115	-0.297006	0.437839	0.497552	0.623155	OK	87	72	54	117	49	65
ARID3B	223.234	2.19375	0.330299	3.1e-11	3.82e-10	OK	90	80	64	123	467	390
ARID3C	0.534534	3.13498	4.09025	0.443406	NaN	Low	0	0	0	0	4	0
ARID4A	257.701	3.30564	0.268284	6.95e-35	2.8e-33	OK	55	52	62	165	658	414
ARID4B	601.002	2.74421	0.240855	4.5e-30	1.53e-28	OK	172	164	246	463	1447	792
ARID5A	404.556	4.74242	0.299543	1.87e-56	1.4e-54	OK	43	35	37	68	1193	990
ARID5B	286.116	2.7654	0.231972	9.17e-33	3.41e-31	OK	81	82	80	193	779	494
ARIH1	616.361	1.41683	0.192851	2.03e-13	3.01e-12	OK	297	288	409	846	1234	774
ARIH2	483.626	0.102362	0.19274	0.595357	0.708345	OK	372	371	421	832	651	414
ARIH2OS	3.89247	1.50057	1.20687	0.213736	0.330725	OK	1	3	3	1	3	6
ARL1	522.025	0.753048	0.259937	0.00376701	0.0115593	OK	329	356	509	1101	644	424
ARL10	9.39597	0.226106	0.779078	0.771646	0.846793	OK	11	7	8	13	11	12
ARL11	1.58251	-2.11093	2.12994	0.321648	0.45239	OK	2	1	4	1	2	0
ARL13A	0	NaN	NaN	NaN	NaN	Low	0	0	1	1	0	0
ARL13B	108.255	2.17917	0.329869	3.94e-11	4.81e-10	OK	50	52	52	92	232	109
ARL14	46.722	2.89082	0.451636	1.55e-10	1.77e-09	OK	9	7	19	36	125	85
ARL14EP	120.579	0.203239	0.349493	0.560887	0.678701	OK	80	81	154	269	170	89
ARL14EPL	0	NaN	NaN	NaN	NaN	Low	0	1	0	0	0	0
ARL15	65.9385	0.481842	0.419475	0.250689	0.374353	OK	33	49	89	156	81	70
ARL16	184.424	-0.213928	0.257253	0.405643	0.537146	OK	120	144	236	374	188	152
ARL17A	65.8424	-0.27671	0.477729	0.562441	0.680123	OK	5	9	8	9	7	8
ARL17B	31.7572	-1.62614	0.524441	0.00193057	0.00644416	OK	3	4	5	4	6	1
ARL2	217.003	-0.476388	0.278632	0.0873137	0.162959	OK	85	78	90	153	102	84
ARL2-SNX15	0.534534	3.13498	4.09025	0.443406	NaN	Low	0	0	0	0	1	0
ARL2BP	533.577	-0.00202808	0.260258	0.993783	0.996063	OK	370	349	579	1207	733	351
ARL3	110.803	-0.738844	0.298998	0.0134711	0.0347121	OK	112	96	131	188	105	59
ARL4A	502.735	3.3009	0.293236	2.14e-29	7.03e-28	OK	73	73	134	263	1387	771
ARL4C	762.974	-0.979185	0.237063	3.62e-05	0.000185815	OK	591	636	1107	2065	535	312
ARL4D	570.909	0.96511	0.225395	1.85e-05	0.00010077	OK	266	375	463	730	1012	729
ARL5A	244.695	0.852205	0.434225	0.049694	0.103391	OK	104	119	294	545	378	145
ARL5B	1403.85	4.89276	0.403354	7.31e-34	2.85e-32	OK	63	104	145	448	3865	1802
ARL5C	0	NaN	NaN	NaN	NaN	Low	0	0	0	0	0	0
ARL6	51.0734	-1.37626	0.577584	0.017182	0.0426981	OK	31	30	57	112	51	19
ARL6IP1	1842.34	2.42594	0.253748	1.17e-21	2.87e-20	OK	495	569	793	1580	5302	2570
ARL6IP4	780.233	-0.182743	0.267358	0.494282	0.620069	OK	655	704	824	1378	857	637
ARL6IP5	1224.32	0.230252	0.311564	0.459894	0.588819	OK	669	774	1391	2790	1580	888
ARL6IP6	149.401	2.0733	0.345469	1.96e-09	2e-08	OK	63	94	85	145	290	115
ARL8A	402.657	0.426098	0.234051	0.0686781	0.134518	OK	262	275	336	601	501	443
ARL8B	983.005	0.836432	0.350597	0.0170451	0.0424263	OK	413	435	966	1989	1730	922
ARL9	13.1709	0.986817	0.627634	0.115885	0.204722	OK	12	9	10	20	22	16
ARLNC1	0.0875667	-0.70845	4.32441	0.869868	NaN	Low	0	0	0	1	0	0
ARMC1	256.732	0.412529	0.375555	0.272008	0.398638	OK	148	145	304	610	345	157
ARMC10	240.447	-0.105613	0.387612	0.78526	0.856361	OK	80	120	237	541	238	124
ARMC12	1.98138	-1.3963	1.82041	0.443065	0.573264	OK	2	0	5	5	2	3
ARMC2	9.03977	-1.36399	0.899108	0.129255	0.223383	OK	9	5	23	21	7	4
ARMC2-AS1	0	NaN	NaN	NaN	NaN	Low	0	0	0	0	0	0
ARMC3	0.0875667	-0.70845	4.32441	0.869868	NaN	Low	0	0	0	1	0	0
ARMC4	0.203826	1.64788	4.28984	0.700877	NaN	Low	0	0	0	0	0	3
ARMC4P1	0	NaN	NaN	NaN	NaN	Low	0	0	0	0	0	0
ARMC5	196.557	1.69267	0.25429	2.81e-11	3.48e-10	OK	104	70	124	239	388	281
ARMC6	250.006	-0.945656	0.251453	0.000169397	0.000753034	OK	200	202	297	560	158	135
ARMC7	88.7958	0.152399	0.301843	0.613633	0.723879	OK	60	52	100	155	117	83
ARMC8	204.966	-0.599598	0.286098	0.0361017	0.0793844	OK	164	183	251	547	174	100
ARMC9	100.154	-1.37698	0.307912	7.75e-06	4.57e-05	OK	106	91	120	241	74	40
ARMCX1	117.515	0.812832	0.377566	0.0313329	0.0707037	OK	55	52	117	234	228	105
ARMCX2	246.561	-0.972124	0.280454	0.000527779	0.00207453	OK	173	207	342	668	200	111
ARMCX3	248.567	0.568627	0.348411	0.102667	0.185424	OK	129	133	274	493	412	190
ARMCX4	2.91945	-4.57304	1.9637	0.0198702	0.048458	OK	3	7	1	6	0	0
ARMCX5	113.316	0.214497	0.267227	0.422162	0.553639	OK	58	69	85	181	135	82
ARMCX5-GPRASP2	37.5722	-1.99295	0.73659	0.00681714	0.0194139	OK	2	4	5	10	6	3
ARMCX6	205.796	-0.668445	0.293982	0.0229803	0.0547033	OK	70	69	85	104	39	43
ARMH1	1.72733	4.79093	2.2388	0.0323582	0.0726721	OK	0	0	0	0	9	9
ARMH2	0	NaN	NaN	NaN	NaN	Low	0	0	0	0	0	0
ARMH3	183.449	-0.981589	0.278532	0.00042483	0.00171407	OK	206	175	174	392	153	95
ARMH4	4.11509	-1.29098	1.20984	0.285943	0.414302	OK	3	7	6	12	1	3
ARMS2	0.203826	1.64788	4.28984	0.700877	NaN	Low	1	0	0	0	0	1
ARMT1	205.629	0.860479	0.40933	0.0355389	0.0784312	OK	92	119	180	485	340	134
ARNT	179.555	-0.464712	0.247642	0.0605803	0.121605	OK	161	145	189	371	200	104
ARNT2	17.0433	-0.907101	0.591972	0.12544	0.21826	OK	14	10	19	45	13	8
ARNTL	245.885	1.12508	0.243271	3.75e-06	2.35e-05	OK	130	131	181	386	540	315
ARNTL2	1572.79	2.50692	0.336007	8.59e-14	1.31e-12	OK	363	395	695	1585	4271	1830
ARNTL2-AS1	0.4009	2.72462	4.18446	0.514964	NaN	Low	0	0	0	0	8	6
ARPC1A	1635.87	-0.277393	0.19634	0.157708	0.261049	OK	1311	1393	1538	3004	1759	1350
ARPC1B	1992.74	-0.609999	0.194274	0.00169015	0.00572681	OK	1582	1551	2299	4134	1736	1326
ARPC2	4326.71	0.116529	0.166119	0.483005	0.610328	OK	3461	3308	4216	7580	5092	4147
ARPC3	3612.87	0.0713771	0.243422	0.769352	0.845309	OK	1997	2428	4115	7660	4277	3363
ARPC4	1193.29	-0.292574	0.19921	0.141921	0.240564	OK	582	600	788	1365	929	746
ARPC4-TTLL3	121.869	1.23691	0.304454	4.85e-05	0.000244062	OK	0	0	0	0	0	0
ARPC5	1520.69	0.654392	0.343498	0.0567698	0.11523	OK	702	704	1605	3310	2360	1389
ARPC5L	762.638	0.344691	0.182187	0.0584956	0.118098	OK	545	497	764	1419	1042	685
ARPIN	107.713	-1.46131	0.308644	2.19e-06	1.44e-05	OK	96	94	104	207	61	26
ARPP19	1230.04	0.424365	0.269379	0.115177	0.203693	OK	773	821	1097	2644	1667	948
ARPP21	0	NaN	NaN	NaN	NaN	Low	0	0	0	0	0	0
ARR3	0	NaN	NaN	NaN	NaN	Low	0	1	3	4	1	1
ARRB1	6.41744	-1.55345	1.03918	0.134946	0.231092	OK	3	11	5	17	4	2
ARRB2	63.8635	-0.328565	0.467961	0.482603	0.609964	OK	56	80	50	88	52	57
ARRDC1	464.701	-0.336454	0.246951	0.173062	0.280408	OK	421	438	532	931	431	356
ARRDC1-AS1	34.6701	-0.887497	0.456697	0.0519806	0.107097	OK	41	29	48	61	33	18
ARRDC2	143.477	1.68171	0.28387	3.14e-09	3.11e-08	OK	61	71	93	140	284	219
ARRDC3	402.089	3.3342	0.805087	3.45e-05	0.000177908	OK	38	36	152	303	1258	545
ARRDC3-AS1	3.44299	1.32539	1.30301	0.309068	0.439479	OK	4	3	3	5	6	1
ARRDC4	1521.69	2.64189	0.240946	5.65e-28	1.79e-26	OK	366	409	576	1257	4455	2162
ARRDC5	0.374744	0.828412	4.1507	0.841806	NaN	Low	0	0	1	0	0	1
ARSA	407.898	-0.266252	0.260261	0.306298	0.4365	OK	361	354	469	865	367	336
ARSB	48.6001	-0.0835661	0.38639	0.828774	0.889028	OK	45	45	39	85	59	31
ARSD	140.772	-0.962289	0.327815	0.00333048	0.0104075	OK	132	132	104	211	109	57
ARSD-AS1	0.5254	-2.19796	4.28395	0.607904	NaN	Low	0	0	0	0	0	0
ARSE	1.63951	-0.71973	2.28298	0.752565	0.832639	OK	2	0	0	9	1	2
ARSF	0	NaN	NaN	NaN	NaN	Low	0	0	0	0	0	0
ARSG	6.79413	-0.910397	0.930506	0.327882	0.458741	OK	11	5	8	13	4	3
ARSH	0	NaN	NaN	NaN	NaN	Low	0	0	0	0	0	0
ARSI	71.6968	2.02382	0.335501	1.62e-09	1.66e-08	OK	32	29	36	56	157	112
ARSJ	274.192	1.70405	0.238817	9.65e-13	1.34e-11	OK	148	148	167	370	456	270
ARSK	83.4771	1.45469	0.343822	2.33e-05	0.000124036	OK	37	48	63	136	149	82
ART1	0	NaN	NaN	NaN	NaN	Low	0	0	0	0	2	3
ART3	5.77845	5.23686	1.38019	0.000148058	0.000668101	OK	0	0	0	2	27	14
ART4	0.133633	1.33914	4.31059	0.756057	NaN	Low	0	0	0	0	1	0
ART5	0	NaN	NaN	NaN	NaN	Low	1	0	0	0	0	1
ARTN	264.255	-1.63031	0.270257	1.62e-09	1.66e-08	OK	286	301	480	863	131	104
ARV1	124.488	-0.0973183	0.293303	0.740039	0.823858	OK	105	93	164	264	125	80
ARVCF	55.634	0.389354	0.419344	0.353156	0.484641	OK	42	33	78	133	71	68
ARX	4.36715	6.13754	1.5793	0.00010181	0.000476163	OK	0	0	0	0	11	15
AS-PTPRE	0	NaN	NaN	NaN	NaN	Low	1	0	1	0	0	1
AS3MT	6.00288	-2.56521	1.21161	0.0342439	0.0761034	OK	0	0	0	0	1	0
ASAH1	814.941	0.0856867	0.282295	0.761481	0.838943	OK	527	576	965	1919	985	600
ASAH2	10.6195	0.418034	0.742758	0.573562	0.690009	OK	5	1	4	15	2	7
ASAH2B	69.2651	0.384803	0.348819	0.269959	0.396389	OK	23	17	31	61	37	22
ASAP1	558.532	2.07827	0.208105	1.74e-23	4.65e-22	OK	242	192	236	533	1357	908
ASAP1-IT1	0	NaN	NaN	NaN	NaN	Low	0	0	0	0	0	0
ASAP1-IT2	2.52423	1.37217	2.00497	0.493734	0.619718	OK	5	0	0	0	7	2
ASAP2	570.815	0.0463445	0.197765	0.81472	0.878549	OK	449	451	546	1240	724	396
ASAP3	34.8025	-1.89252	0.475078	6.79e-05	0.000330965	OK	39	36	43	91	16	13
ASB1	231.763	-0.0118335	0.233146	0.95952	0.97466	OK	193	150	231	458	337	185
ASB10	0	NaN	NaN	NaN	NaN	Low	0	0	0	0	0	0
ASB11	5.85439	6.57427	1.4814	9.09e-06	5.28e-05	OK	0	0	0	0	28	10
ASB12	0.609967	-0.525077	3.61136	0.884398	NaN	Low	0	2	0	0	1	0
ASB13	80.8584	-2.63642	0.386884	9.46e-12	1.21e-10	OK	106	75	103	191	23	14
ASB14	2.39986	-0.132814	1.45296	0.927167	0.954517	OK	3	1	2	8	1	4
ASB15	0.133633	1.33914	4.31059	0.756057	NaN	Low	0	0	0	0	1	1
ASB16	3.25149	-2.24252	1.6253	0.167662	0.273633	OK	6	3	6	9	4	2
ASB16-AS1	36.3547	-1.39469	0.659585	0.0344728	0.0764648	OK	24	28	24	33	16	9
ASB17	0.171526	-0.799838	4.32272	0.853205	NaN	Low	0	0	1	0	0	0
ASB18	0	NaN	NaN	NaN	NaN	Low	0	0	0	0	0	0
ASB2	25.5598	-0.708377	0.56284	0.208183	0.323932	OK	25	11	42	46	27	15
ASB3	16.1764	0.582193	0.655553	0.37449	0.506296	OK	0	2	3	7	8	4
ASB4	0.683842	3.46364	3.11913	0.266806	NaN	Low	0	0	0	0	2	2
ASB5	10.8892	6.81638	1.22231	2.45e-08	2.16e-07	OK	0	0	0	1	35	27
ASB6	342.949	0.0325264	0.215569	0.880065	0.923928	OK	254	220	290	597	361	254
ASB7	119.046	0.50028	0.325975	0.124853	0.217426	OK	84	69	101	244	190	96
ASB8	101.597	-0.916038	0.286966	0.00141222	0.00489071	OK	97	90	112	227	97	50
ASB9	6.7311	0.137418	0.909034	0.879842	0.923806	OK	2	4	9	17	9	6
ASB9P1	0.0875667	-0.70845	4.32441	0.869868	NaN	Low	0	0	0	1	0	0
ASCC1	172.865	-0.459735	0.238712	0.0541165	0.11072	OK	147	149	202	393	182	117
ASCC2	747.713	0.0155708	0.276267	0.955054	0.972017	OK	630	583	679	1272	797	781
ASCC3	710.427	-0.349327	0.250691	0.163483	0.268713	OK	529	569	780	1703	772	414
ASCL1	0	NaN	NaN	NaN	NaN	Low	0	0	0	0	0	0
ASCL2	3.27999	-0.602114	1.44085	0.676029	0.773432	OK	0	4	6	8	1	3
ASCL3	0	NaN	NaN	NaN	NaN	Low	0	0	0	0	0	0
ASCL4	0	NaN	NaN	NaN	NaN	Low	0	0	0	0	0	0
ASCL5	0.513421	1.80625	3.17634	0.569589	NaN	Low	0	0	1	0	1	1
ASDURF	13.9824	1.66661	0.797922	0.036736	0.0804905	OK	0	0	0	0	0	0
ASF1A	299.163	1.42574	0.340938	2.89e-05	0.000151276	OK	128	131	254	523	505	274
ASF1B	123.222	-0.321133	0.483637	0.506692	0.630789	OK	141	132	79	109	139	90
ASGR1	5.04169	4.25809	1.44056	0.00311796	0.009827	OK	1	0	0	4	17	22
ASGR2	0	NaN	NaN	NaN	NaN	Low	0	0	0	0	0	0
ASH1L	229.346	-0.065534	0.269419	0.807818	0.873438	OK	219	199	177	371	258	172
ASH1L-AS1	9.00345	1.90488	0.909722	0.0362676	0.0797019	OK	1	3	11	8	20	8
ASH2L	215.432	-0.729752	0.252843	0.00389946	0.0119136	OK	234	177	237	412	183	129
ASIC1	59.7706	-1.9036	0.427702	8.56e-06	5e-05	OK	78	66	61	141	27	20
ASIC2	1.2921	-3.12122	2.71071	0.249551	0.37293	OK	0	2	1	1	0	0
ASIC3	11.3357	1.6173	0.724357	0.0255665	0.0597959	OK	9	12	9	12	24	26
ASIC4	0.935434	3.94093	3.28675	0.230515	NaN	Low	0	0	0	0	7	1
ASIC5	0.0875667	-0.70845	4.32441	0.869868	NaN	Low	0	0	0	1	0	0
ASIP	0.596283	3.28353	3.31173	0.32145	NaN	Low	1	1	0	0	7	1
ASL	312.997	-0.518195	0.201604	0.0101594	0.0273929	OK	271	261	390	732	380	192
ASMT	1.0265	1.32114	2.3309	0.570854	NaN	Low	1	1	0	0	4	1
ASMTL	478.055	2.10826	0.238838	1.07e-18	2.24e-17	OK	136	147	197	355	899	708
ASMTL-AS1	32.514	-0.270824	0.458626	0.554847	0.673884	OK	19	27	34	48	47	20
ASNA1	541.557	-0.0596889	0.249039	0.810581	0.875254	OK	421	415	523	927	586	532
ASNS	782.316	4.7882	0.232561	3.44e-94	5.74e-92	OK	0	2	1	0	59	21
ASNSD1	305.682	0.920135	0.309628	0.00296113	0.00938176	OK	102	109	212	396	478	230
ASNSP1	0.171526	-0.799838	4.32272	0.853205	NaN	Low	0	0	1	0	0	0
ASPA	0	NaN	NaN	NaN	NaN	Low	0	0	0	0	2	0
ASPDH	0.437353	1.86566	3.35121	0.577725	NaN	Low	1	3	0	3	3	1
ASPG	1.49751	-2.09744	2.25238	0.351744	0.483401	OK	0	5	2	11	1	0
ASPH	1963.37	0.609189	0.283751	0.0318001	0.0716178	OK	1141	1320	1822	3899	2493	1306
ASPHD1	13.0895	0.737511	0.639	0.248433	0.371672	OK	9	8	14	15	24	12
ASPHD2	53.2444	-0.00344301	0.350346	0.992159	0.994868	OK	18	18	21	54	27	21
ASPM	116.648	1.49676	0.298865	5.5e-07	4.01e-06	OK	62	83	65	110	252	131
ASPN	2.19986	4.43973	1.83571	0.0155831	0.0392896	OK	0	0	0	2	12	5
ASPRV1	7.14096	2.95771	0.93873	0.00162849	0.0055423	OK	2	1	1	6	20	16
ASPSCR1	73.3769	-0.545408	0.391447	0.163525	0.268727	OK	66	70	86	175	51	67
ASRGL1	0.581456	0.82154	3.07745	0.789504	NaN	Low	0	1	0	1	2	0
ASS1	669.244	2.01715	0.294237	7.11e-12	9.24e-11	OK	196	184	471	789	1463	1221
ASTE1	30.6668	0.0648716	0.433548	0.881057	0.924599	OK	20	17	21	59	33	19
ASTL	2.05968	4.12347	1.88775	0.0289383	0.0662061	OK	1	0	0	0	6	5
ASTN1	7.70378	2.55315	0.895573	0.00436009	0.0131613	OK	4	2	1	5	19	17
ASTN2	0.569753	-0.594843	3.19809	0.852445	NaN	Low	0	0	3	1	1	0
ASTN2-AS1	0	NaN	NaN	NaN	NaN	Low	0	0	0	0	0	0
ASXL1	387.494	0.0858321	0.210192	0.683016	0.778559	OK	282	318	329	690	547	375
ASXL2	226.089	0.0648351	0.246862	0.79283	0.861866	OK	183	198	202	473	258	148
ASXL3	0.304025	-1.36462	4.31529	0.751829	NaN	Low	0	1	0	1	0	0
ASZ1	0	NaN	NaN	NaN	NaN	Low	0	0	0	0	0	0
ATAD1	544.717	0.989509	0.280418	0.00041762	0.00168877	OK	301	318	488	1003	854	455
ATAD2	180.242	0.939802	0.322571	0.00357431	0.011054	OK	154	169	105	214	243	172
ATAD2B	72.7823	-0.155876	0.363655	0.668188	0.766959	OK	60	60	76	171	100	38
ATAD3A	425.868	-0.848892	0.224907	0.000160382	0.000719096	OK	354	386	439	763	313	201
ATAD3B	522.567	-0.0465558	0.201332	0.817129	0.880442	OK	343	371	537	930	571	392
ATAD3C	7.84788	-0.791107	0.852388	0.353353	0.48487	OK	7	4	12	15	6	6
ATAD5	27.9558	-0.677146	0.491305	0.168123	0.274248	OK	26	32	38	54	26	12
ATAT1	49.7755	0.281341	0.393328	0.474435	0.602325	OK	39	45	43	68	62	57
ATCAY	0.980386	3.9705	2.78573	0.15407	NaN	Low	0	0	0	0	3	4
ATE1	157.071	0.585602	0.308952	0.058033	0.117381	OK	96	136	144	324	198	100
ATE1-AS1	1.95593	0.838348	1.68006	0.617781	0.726634	OK	2	0	4	2	2	3
ATF1	190.355	2.28528	0.277212	1.67e-16	3.08e-15	OK	84	79	81	209	354	204
ATF2	295.237	1.18784	0.94147	0.207062	0.322715	OK	127	108	152	348	549	311
ATF3	7786.39	8.3169	0.900417	2.54e-20	5.77e-19	OK	100	90	22	40	32975	17442
ATF4	3720.45	1.77672	0.29143	1.08e-09	1.13e-08	OK	1722	1743	1560	2931	7674	6844
ATF5	346.446	1.07281	0.278417	0.000116561	0.00053753	OK	165	174	167	292	425	327
ATF6	400.482	0.0641163	0.233567	0.783693	0.855366	OK	306	320	352	813	550	286
ATF6B	434.277	-1.13374	0.317004	0.000348316	0.00143729	OK	453	496	419	792	282	255
ATF7	223.702	0.0643027	0.241625	0.790142	0.859732	OK	167	196	139	323	216	145
ATF7IP	304.95	0.662254	0.220779	0.00270311	0.00864088	OK	235	240	211	478	401	311
ATF7IP2	57.7378	2.86611	0.4158	5.46e-12	7.19e-11	OK	12	11	22	40	205	94
ATG10	30.7999	-1.40187	0.539551	0.00937071	0.0255262	OK	31	32	47	65	26	5
ATG101	332.716	0.494618	0.225622	0.0283621	0.0651553	OK	203	207	327	544	483	359
ATG12	350.761	0.597588	0.273369	0.0288151	0.0660014	OK	202	223	323	693	489	285
ATG13	467.908	0.533541	0.252031	0.0342629	0.0761351	OK	336	325	325	685	701	584
ATG14	142.826	0.948666	0.312712	0.00241596	0.00784714	OK	63	80	112	256	291	140
ATG16L1	290.407	-0.327722	0.247377	0.185241	0.296368	OK	249	267	243	603	309	212
ATG16L2	30.5507	-0.385735	0.471351	0.413152	0.544545	OK	34	39	41	67	32	19
ATG2A	211.278	0.571056	0.275123	0.0379271	0.0826184	OK	172	146	167	314	348	235
ATG2B	136.856	-0.640433	0.276278	0.0204453	0.049658	OK	138	128	128	294	133	70
ATG3	406.195	0.729751	0.194498	0.000175444	0.000777989	OK	202	211	288	566	637	356
ATG4A	176.279	-0.0955792	0.238603	0.688731	0.783163	OK	151	123	171	347	197	151
ATG4B	422.879	0.297829	0.245214	0.224531	0.343514	OK	316	333	377	761	576	491
ATG4C	51.332	-0.964745	0.484358	0.0463929	0.0976632	OK	31	46	77	166	38	18
ATG4D	127.966	0.437908	0.253817	0.084475	0.158928	OK	92	82	106	194	150	110
ATG5	330.877	0.375843	0.288734	0.193022	0.306239	OK	211	208	325	701	472	260
ATG7	277.188	-1.11678	0.235516	2.12e-06	1.4e-05	OK	134	134	178	360	120	61
ATG9A	637.43	-0.550006	0.276982	0.0470654	0.0987445	OK	635	568	575	1174	550	457
ATG9B	27.9821	1.05613	0.488464	0.0306071	0.0693272	OK	17	10	19	29	33	31
ATIC	659.732	-1.23756	0.188047	4.67e-11	5.67e-10	OK	571	586	837	1692	458	300
ATL1	32.1703	1.15456	0.48606	0.0175323	0.0434516	OK	17	27	32	47	83	29
ATL2	295.906	-0.243749	0.362931	0.501831	0.626861	OK	178	204	384	791	355	163
ATL3	782.27	0.385338	0.28205	0.171876	0.278962	OK	495	527	737	1722	1078	546
ATM	136.273	-1.59776	0.434155	0.000233081	0.00100063	OK	118	102	191	415	95	26
ATMIN	464.432	0.460538	0.20123	0.0221013	0.0530425	OK	282	346	393	838	611	479
ATN1	810.119	0.274943	0.324843	0.397335	0.52918	OK	734	650	580	1127	881	880
ATOH1	0.203826	1.64788	4.28984	0.700877	NaN	Low	0	0	0	0	0	1
ATOH7	1.77816	3.37144	1.83148	0.0656464	0.129648	OK	0	0	1	1	9	3
ATOH8	0.301151	1.09806	4.27904	0.797477	NaN	Low	0	0	0	1	0	1
ATOX1	530.325	-0.459142	0.212138	0.0304367	0.0689992	OK	494	472	596	1022	523	407
ATP10A	28.4008	2.90601	0.527664	3.64e-08	3.16e-07	OK	10	12	7	14	67	68
ATP10B	15.8871	-0.990501	0.619146	0.109646	0.195841	OK	17	12	16	36	15	6
ATP10D	248.445	-0.606858	0.26594	0.0224931	0.0537673	OK	237	222	270	550	254	120
ATP11A	271.271	-0.403658	0.27377	0.140362	0.238597	OK	287	300	220	525	235	169
ATP11A-AS1	0	NaN	NaN	NaN	NaN	Low	0	0	0	0	0	0
ATP11AUN	0	NaN	NaN	NaN	NaN	Low	0	0	0	0	0	0
ATP11B	507.671	1.10718	0.252251	1.14e-05	6.5e-05	OK	282	305	394	814	989	475
ATP11C	97.3983	0.0998428	0.364675	0.78425	0.8558	OK	87	65	90	214	134	55
ATP12A	59.1914	-1.33072	0.468418	0.00449903	0.013518	OK	75	83	44	123	45	19
ATP13A1	430.828	-0.11184	0.247869	0.651841	0.754034	OK	395	372	426	798	449	384
ATP13A2	1032.6	0.132536	0.274027	0.628626	0.734965	OK	966	922	851	1680	1124	939
ATP13A3	1072.66	1.12818	0.323314	0.000484076	0.0019205	OK	501	622	889	2187	1817	924
ATP13A4	12.7943	-0.723888	0.675444	0.283845	0.412246	OK	10	11	15	39	13	6
ATP13A4-AS1	0	NaN	NaN	NaN	NaN	Low	0	0	0	0	0	0
ATP13A5	0.407652	2.70246	4.18604	0.518546	NaN	Low	0	0	0	0	0	1
ATP13A5-AS1	0	NaN	NaN	NaN	NaN	Low	0	0	0	0	0	0
ATP1A1	3495.55	0.159841	0.17889	0.371581	0.50342	OK	1831	1803	2110	4081	3385	2299
ATP1A1-AS1	6.96039	0.400233	0.910595	0.660278	0.760527	OK	7	5	4	7	8	7
ATP1A2	0.203826	1.64788	4.28984	0.700877	NaN	Low	0	0	0	0	1	1
ATP1A3	12.331	5.58458	1.11665	5.7e-07	4.15e-06	OK	2	1	0	2	36	39
ATP1A4	0	NaN	NaN	NaN	NaN	Low	0	0	0	0	2	6
ATP1B1	1018.93	2.57825	0.261399	6.01e-23	1.54e-21	OK	226	260	421	797	2348	1444
ATP1B2	97.1674	9.83465	1.09067	1.93e-19	4.21e-18	OK	1	0	0	0	235	373
ATP1B3	1969.14	0.936133	0.233989	6.31e-05	0.000309641	OK	1032	1106	1799	3312	3243	2045
ATP1B4	0.133633	1.33914	4.31059	0.756057	NaN	Low	0	0	0	0	1	0
ATP23	31.3623	-0.215566	0.455422	0.635976	0.741147	OK	31	22	34	73	36	20
ATP2A1	17.5579	2.93338	0.63331	3.62e-06	2.28e-05	OK	5	5	7	12	49	44
ATP2A1-AS1	4.47137	-0.0831951	1.19806	0.944638	0.965307	OK	5	2	5	2	1	4
ATP2A2	3485.76	-0.0490455	0.191307	0.797665	0.865995	OK	3084	3098	2999	6918	3716	2566
ATP2A3	0.79508	2.85446	2.64355	0.280239	NaN	Low	0	0	0	1	3	2
ATP2B1	307.512	1.4574	0.312988	3.22e-06	2.05e-05	OK	129	148	208	461	673	309
ATP2B1-AS1	4.25398	2.35231	1.11057	0.0341664	0.075952	OK	2	2	1	3	10	6
ATP2B2	0.675406	3.44877	3.13163	0.270779	NaN	Low	0	0	0	0	2	2
ATP2B2-IT2	0	NaN	NaN	NaN	NaN	Low	0	0	0	0	0	0
ATP2B3	0.133633	1.33914	4.31059	0.756057	NaN	Low	0	0	0	0	3	1
ATP2B4	897.465	-0.0646898	0.232119	0.780481	0.852903	OK	837	770	691	1526	1067	718
ATP2C1	928.144	0.551615	0.241761	0.0225096	0.0537828	OK	474	481	856	1754	1451	797
ATP2C2	77.7566	-0.250271	0.35292	0.478235	0.605638	OK	55	74	72	126	65	50
ATP2C2-AS1	23.7779	-1.19493	0.561462	0.0333159	0.0743888	OK	13	14	23	39	5	8
ATP4A	0.133633	1.33914	4.31059	0.756057	NaN	Low	0	0	0	2	2	1
ATP4B	0	NaN	NaN	NaN	NaN	Low	0	0	0	0	0	0
ATP5F1A	2196.95	-0.996357	0.186309	8.9e-08	7.25e-07	OK	1826	1838	2734	5281	1915	1038
ATP5F1B	4182.9	-0.505313	0.181337	0.00532643	0.0156291	OK	3077	3260	5084	9453	4704	2597
ATP5F1C	1491.85	-0.571461	0.194463	0.0032963	0.0103187	OK	1127	1194	1826	3454	1379	1004
ATP5F1D	727.674	0.479692	0.283254	0.0903591	0.16754	OK	410	406	853	1414	857	812
ATP5F1E	2265.8	-0.277403	0.182439	0.128378	0.222223	OK	0	2	6	11	1	10
ATP5IF1	943.57	-0.249866	0.21071	0.23569	0.357104	OK	639	681	1095	1977	956	782
ATP5MC1	373.972	-0.977006	0.223146	1.2e-05	6.8e-05	OK	303	334	528	911	267	212
ATP5MC2	853.25	-0.666667	0.223722	0.00288358	0.00916517	OK	825	791	943	1516	709	547
ATP5MC3	1472.15	-0.57614	0.322772	0.0742657	0.143274	OK	939	1117	2204	3741	1372	677
ATP5MD	859.302	-0.330209	0.411446	0.42223	0.553639	OK	312	387	1266	2306	991	454
ATP5ME	922.744	-0.414879	0.210369	0.0485928	0.101553	OK	706	725	1121	1855	823	743
ATP5MF	895.25	-0.37378	0.213342	0.0797697	0.151593	OK	193	238	261	424	223	215
ATP5MF-PTCD1	96.6253	1.81062	2.79923	0.517742	0.641136	OK	0	0	0	0	0	0
ATP5MG	1024.02	0.0832635	0.178957	0.641738	0.745871	OK	750	853	1053	1897	1151	892
ATP5MGL	0.175133	-1.15001	4.31698	0.789936	NaN	Low	0	0	0	1	0	0
ATP5MPL	602.469	-0.449431	0.218831	0.0399967	0.0863815	OK	424	467	771	1327	560	446
ATP5PB	1258.67	-0.389721	0.255054	0.126514	0.219775	OK	847	942	1507	2940	1338	696
ATP5PD	986.46	-0.0963438	0.171525	0.574328	0.690878	OK	691	683	1048	2014	1173	835
ATP5PF	757.323	-0.148806	0.196608	0.449132	0.578335	OK	443	546	753	1414	777	496
ATP5PO	1185.3	-0.421175	0.17263	0.0146973	0.0373711	OK	884	928	1353	2585	1212	823
ATP5S	17.5834	-0.648133	0.650089	0.318769	0.449279	OK	12	12	27	59	22	6
ATP6AP1	812.752	-0.197948	0.221709	0.371949	0.503799	OK	641	664	828	1460	847	703
ATP6AP1L	17.8119	-0.833865	0.65303	0.201632	0.316251	OK	24	17	23	25	9	12
ATP6AP2	849.749	0.443625	0.365394	0.224709	0.343689	OK	402	493	915	2106	1240	601
ATP6V0A1	351.571	-0.570739	0.261594	0.029126	0.0665319	OK	320	352	293	623	344	218
ATP6V0A2	94.265	0.0797954	0.322559	0.804613	0.871157	OK	67	75	98	220	124	60
ATP6V0A4	6.66802	1.12802	0.958445	0.239225	0.361326	OK	6	4	2	7	7	13
ATP6V0B	784.068	0.22528	0.191644	0.23979	0.3619	OK	508	517	862	1571	1065	718
ATP6V0C	2425.86	1.48267	0.307042	1.37e-06	9.38e-06	OK	1293	1318	1366	2414	3507	4278
ATP6V0CP3	0	NaN	NaN	NaN	NaN	Low	0	0	0	0	0	0
ATP6V0D1	872.759	-0.0575135	0.22082	0.794514	0.863096	OK	707	636	819	1522	1090	834
ATP6V0D2	2.07587	1.43757	1.58209	0.363534	0.495141	OK	1	0	1	5	3	4
ATP6V0E1	1539.4	-0.135308	0.181139	0.455075	0.584125	OK	1145	1276	1552	2822	1658	1296
ATP6V0E2	64.7743	0.0661541	0.32821	0.840261	0.896755	OK	43	54	63	127	66	57
ATP6V0E2-AS1	4.44084	-0.782699	1.11815	0.483933	0.61107	OK	2	5	5	12	4	2
ATP6V1A	543.366	0.467878	0.326589	0.151966	0.253995	OK	292	280	569	1164	889	423
ATP6V1B1	2.31043	2.12444	1.64172	0.195653	0.30941	OK	0	2	0	3	4	5
ATP6V1B1-AS1	0.892071	-2.88398	2.51811	0.252087	NaN	Low	1	1	1	3	0	0
ATP6V1B2	828.656	0.863281	0.189757	5.38e-06	3.29e-05	OK	476	488	674	1302	1565	845
ATP6V1C1	460.46	0.595857	0.30361	0.0496959	0.103391	OK	234	249	467	952	722	444
ATP6V1C2	33.2692	1.79584	0.447442	5.98e-05	0.000294454	OK	5	17	14	23	62	37
ATP6V1D	838.724	0.583266	0.238936	0.0146429	0.037268	OK	461	468	814	1575	1318	881
ATP6V1E1	1072.13	-0.0230413	0.183605	0.900132	0.936771	OK	695	770	1113	2189	1352	925
ATP6V1E2	17.2875	-1.51244	0.622141	0.015056	0.0381391	OK	19	23	32	44	12	9
ATP6V1F	1240.04	0.322037	0.23255	0.166111	0.271845	OK	868	933	1205	1785	1481	1394
ATP6V1FNB	23.1354	2.17414	0.537078	5.16e-05	0.000258337	OK	7	6	15	29	51	40
ATP6V1G1	1745.85	0.963185	0.249244	0.000111352	0.000516163	OK	888	989	1570	2946	2837	1839
ATP6V1G2	1.9529	2.94523	1.74867	0.0921292	0.170178	OK	0	0	1	2	5	4
ATP6V1G2-DDX39B	2.03826	5.03377	2.55591	0.0488994	0.102036	OK	0	0	0	0	0	0
ATP6V1G3	0	NaN	NaN	NaN	NaN	Low	0	0	0	0	0	0
ATP6V1H	621.137	0.190305	0.28042	0.497364	0.623016	OK	351	392	719	1372	867	522
ATP7A	56.139	-0.378303	0.38341	0.323799	0.454505	OK	48	41	69	141	51	29
ATP7B	76.3257	-1.56309	0.38846	5.73e-05	0.000283049	OK	88	84	84	141	50	23
ATP8A1	4.53134	0.464449	1.17568	0.692808	0.786172	OK	5	1	5	7	9	1
ATP8A2	6.4973	-0.157259	0.910158	0.862823	0.911861	OK	6	4	5	21	8	4
ATP8B1	262.479	0.211414	0.230765	0.359592	0.491386	OK	198	188	209	539	308	215
ATP8B2	73.501	-1.65731	0.39765	3.08e-05	0.000159982	OK	99	91	81	133	33	25
ATP8B3	5.40715	-0.341555	1.19032	0.774156	0.848375	OK	3	4	18	17	7	5
ATP8B4	0.133633	1.33914	4.31059	0.756057	NaN	Low	0	0	0	0	1	0
ATP8B5P	0.531643	0.856779	3.63501	0.813664	NaN	Low	1	1	0	3	3	1
ATP9A	153.182	-1.10619	0.330489	0.000816526	0.00305918	OK	171	177	132	274	100	78
ATP9B	47.1627	-0.803724	0.374898	0.0320452	0.0720893	OK	44	44	53	94	41	30
ATPAF1	146.348	-0.180363	0.249727	0.470147	0.598574	OK	118	111	173	295	177	97
ATPAF2	118.931	-0.400664	0.308153	0.193529	0.306833	OK	99	102	116	241	103	101
ATR	196.063	-1.17668	0.306119	0.000121108	0.000556279	OK	168	184	244	526	165	74
ATRAID	418.292	-0.446014	0.203814	0.028645	0.0656951	OK	350	362	420	772	378	284
ATRIP	87.5861	0.300916	0.330939	0.363203	0.494856	OK	1	0	1	0	1	0
ATRIP-TREX1	21.4029	0.355483	0.666753	0.593926	0.707144	OK	3	1	1	1	3	1
ATRN	469.501	-0.805504	0.283495	0.00449251	0.0135009	OK	490	498	432	928	385	225
ATRNL1	0.171526	-0.799838	4.32272	0.853205	NaN	Low	0	0	1	0	0	0
ATRX	238.765	-0.101185	0.271853	0.70974	0.798989	OK	201	200	240	551	275	142
ATXN1	121.72	0.342773	0.259886	0.18719	0.298657	OK	97	98	105	220	148	94
ATXN10	599.966	-0.543007	0.259334	0.0362732	0.0797034	OK	402	476	763	1488	610	323
ATXN1L	285.579	-0.0738914	0.258603	0.775083	0.849008	OK	264	212	239	488	392	201
ATXN2	280.23	-0.0268858	0.318208	0.932666	0.957803	OK	301	284	227	416	291	284
ATXN2-AS	1.4144	-2.00767	2.25147	0.372545	0.504268	OK	2	3	2	3	2	2
ATXN2L	1034.33	1.16403	0.298323	9.54e-05	0.000447904	OK	794	697	598	1168	1741	1461
ATXN3	107.22	0.0501893	0.347518	0.885167	0.927528	OK	65	90	121	268	102	72
ATXN3L	0	NaN	NaN	NaN	NaN	Low	0	0	0	0	0	0
ATXN7	137.489	0.835982	0.272484	0.00215498	0.00709936	OK	118	82	109	229	200	125
ATXN7L1	35.8484	0.647504	0.467396	0.165948	0.271659	OK	24	25	24	64	56	48
ATXN7L2	38.5609	1.28191	0.443305	0.00383134	0.0117255	OK	21	17	28	54	66	71
ATXN7L3	509.575	0.0260399	0.220193	0.905862	0.940372	OK	406	362	476	915	635	473
ATXN7L3B	395.47	-1.57048	0.249275	2.97e-10	3.32e-09	OK	330	338	534	1031	256	115
ATXN8OS	0	NaN	NaN	NaN	NaN	Low	0	0	0	0	1	0
AUH	42.171	0.281348	0.419108	0.502028	0.626963	OK	30	26	49	108	48	39
AUNIP	53.6593	-1.5826	0.387388	4.4e-05	0.000223255	OK	53	51	49	115	36	18
AUP1	1090.24	0.337846	0.255221	0.18559	0.29669	OK	694	795	889	1621	1234	1195
AURKA	203.352	-0.721277	0.344606	0.0363451	0.0798072	OK	216	229	150	337	208	102
AURKAIP1	847.299	-0.205326	0.195034	0.292446	0.421668	OK	641	714	1047	1759	889	577
AURKAP1	5.46993	2.24663	1.00005	0.024671	0.057995	OK	3	4	2	4	15	12
AURKB	83.7684	-1.07519	0.536101	0.0449025	0.0949856	OK	107	128	50	102	54	47
AURKC	7.86851	1.52128	0.884126	0.0853133	0.160076	OK	7	3	7	5	16	17
AUTS2	199.646	0.280305	0.317823	0.377802	0.509378	OK	197	179	155	282	221	208
AVEN	126.997	-0.424321	0.307011	0.16694	0.272759	OK	93	118	151	352	144	62
AVIL	62.3908	4.89495	0.48153	2.83e-24	7.72e-23	OK	11	10	9	20	223	151
AVL9	282.072	0.191757	0.246626	0.436852	0.567463	OK	184	207	258	539	396	198
AVP	0	NaN	NaN	NaN	NaN	Low	0	0	0	0	0	0
AVPI1	412.467	1.45457	0.235275	6.31e-10	6.77e-09	OK	203	206	275	467	795	650
AVPR1A	0.611478	3.29279	3.91227	0.399979	NaN	Low	0	0	0	0	0	3
AVPR1B	0.808948	3.71373	2.90185	0.200623	NaN	Low	0	0	0	0	3	2
AVPR2	0.133633	1.33914	4.31059	0.756057	NaN	Low	0	0	0	0	1	0
AWAT1	0	NaN	NaN	NaN	NaN	Low	0	0	0	0	0	0
AWAT2	0.133633	1.33914	4.31059	0.756057	NaN	Low	0	0	0	0	1	0
AXDND1	0.4009	2.72462	4.18446	0.514964	NaN	Low	0	0	0	0	3	1
AXIN1	355.514	0.0858457	0.250217	0.731535	0.817318	OK	299	292	335	558	382	338
AXIN2	0.684481	3.46476	3.11819	0.266507	NaN	Low	0	0	0	0	2	2
AXL	286.481	0.198353	0.285926	0.487858	0.614634	OK	234	270	203	426	432	226
AZGP1	1.22298	0.145053	1.96113	0.941039	0.963115	OK	1	0	1	4	2	1
AZGP1P1	0	NaN	NaN	NaN	NaN	Low	0	0	0	0	0	0
AZI2	414.821	1.7007	0.236272	6.11e-13	8.61e-12	OK	123	159	254	553	1199	633
AZIN1	1169.74	1.95742	0.341392	9.83e-09	9.11e-08	OK	408	364	698	1424	3158	1188
AZIN1-AS1	0.45295	1.20833	3.84545	0.753351	NaN	Low	0	1	0	4	4	0
AZIN2	24.3054	1.40407	0.540423	0.00937406	0.025531	OK	12	20	10	22	68	34
AZU1	0.594028	3.27813	3.31637	0.322923	NaN	Low	2	0	0	0	6	3
B2M	9586.59	3.0886	0.215764	1.77e-46	9.83e-45	OK	1950	2215	2951	5638	26763	15699
B3GALNT1	44.3427	0.208391	0.470855	0.65807	0.75906	OK	27	26	48	113	60	25
B3GALNT2	232.113	0.419813	0.243494	0.0846856	0.159176	OK	135	168	178	355	308	170
B3GALT1	0	NaN	NaN	NaN	NaN	Low	0	0	0	0	1	0
B3GALT2	0	NaN	NaN	NaN	NaN	Low	0	0	0	0	1	0
B3GALT4	17.5927	0.3544	0.568493	0.533021	0.653893	OK	15	14	11	29	27	14
B3GALT5	0.282895	0.814412	4.29423	0.849581	NaN	Low	0	0	0	1	0	2
B3GALT5-AS1	0	NaN	NaN	NaN	NaN	Low	0	0	0	0	0	0
B3GALT6	178.496	-0.00461607	0.317568	0.988403	0.992524	OK	100	121	238	406	167	144
B3GAT1	0	NaN	NaN	NaN	NaN	Low	0	0	0	0	0	0
B3GAT2	0.225004	-0.799838	4.32272	0.853205	NaN	Low	0	1	0	0	0	0
B3GAT3	194.307	-1.44479	0.257213	1.94e-08	1.75e-07	OK	187	197	263	429	113	75
B3GLCT	45.7938	-0.314463	0.380081	0.408034	0.539427	OK	47	40	55	101	38	25
B3GNT10	24.0963	-1.142	0.691609	0.0986931	0.179552	OK	19	20	38	62	25	1
B3GNT2	967.933	3.33998	0.351595	2.11e-21	5.08e-20	OK	145	185	303	723	2253	1075
B3GNT3	261.209	-1.34161	0.244579	4.13e-08	3.53e-07	OK	197	215	374	726	160	111
B3GNT4	75.161	-0.87425	0.330107	0.00808771	0.0225171	OK	27	29	28	66	21	18
B3GNT5	787.092	0.516221	0.340181	0.129143	0.223237	OK	403	431	784	1852	1084	623
B3GNT6	2.28014	3.36222	1.90395	0.0774098	0.148084	OK	2	0	0	1	10	3
B3GNT7	42.7207	1.32631	0.47157	0.00491526	0.0145906	OK	17	32	31	34	68	65
B3GNT8	42.5751	-0.961708	0.408606	0.0185911	0.0457599	OK	35	38	56	102	25	25
B3GNT9	46.3404	-1.2916	0.41187	0.00171306	0.0057935	OK	42	35	44	86	16	15
B3GNTL1	13.4867	-1.77373	0.781638	0.023253	0.0552241	OK	16	12	9	29	6	7
B4GALNT1	4.71286	-3.88274	1.67875	0.0207296	0.0502213	OK	2	6	9	18	1	1
B4GALNT2	3.499	0.426948	1.19027	0.719819	0.80786	OK	4	2	3	6	6	4
B4GALNT3	70.219	-1.64096	0.39365	3.07e-05	0.000159516	OK	91	86	86	182	56	27
B4GALNT4	371.437	-0.606882	0.215611	0.00488218	0.0145181	OK	383	356	577	919	327	221
B4GALT1	2814.58	0.403423	0.198927	0.0425606	0.0910065	OK	2004	2169	2092	4328	3837	2598
B4GALT1-AS1	8.15219	0.902617	0.773012	0.242943	0.365489	OK	6	4	6	11	12	11
B4GALT2	531.388	-1.02849	0.266898	0.000116451	0.000537288	OK	550	560	593	1068	368	286
B4GALT3	197.172	0.0772384	0.253059	0.760199	0.837974	OK	147	168	171	364	262	185
B4GALT4	456.153	0.0172596	0.23052	0.940316	0.962839	OK	287	320	432	853	632	300
B4GALT4-AS1	0	NaN	NaN	NaN	NaN	Low	0	0	1	1	0	0
B4GALT5	1329.32	2.99227	0.233461	1.32e-37	5.82e-36	OK	369	354	300	714	3937	2329
B4GALT6	36.1311	0.411732	0.491149	0.40186	0.533618	OK	26	28	39	95	43	17
B4GALT7	279.271	-0.89365	0.245316	0.00026964	0.0011424	OK	259	259	346	606	197	159
B4GAT1	65.729	-1.41943	0.360963	8.41e-05	0.000400602	OK	69	68	82	130	40	22
B9D1	63.7256	-1.93176	0.429524	6.88e-06	4.12e-05	OK	45	45	54	77	21	18
B9D2	15.9208	-1.08382	0.665398	0.103348	0.186467	OK	10	11	22	28	7	7
BAALC	76.0076	9.59726	1.06855	2.67e-19	5.79e-18	OK	0	0	2	0	338	174
BAALC-AS1	0.633741	1.96557	3.35584	0.558067	NaN	Low	1	0	0	0	12	3
BAALC-AS2	0	NaN	NaN	NaN	NaN	Low	0	0	0	0	0	0
BAAT	1.89138	1.78825	1.64228	0.276205	0.403573	OK	1	1	0	3	5	2
BABAM1	488.609	-0.711535	0.254599	0.00519431	0.0153054	OK	427	441	601	978	385	353
BABAM2	156.024	-0.667649	0.257422	0.00949764	0.0258415	OK	137	136	150	292	127	101
BACE1	115.062	-0.932745	0.307792	0.00244201	0.007919	OK	123	114	107	238	98	57
BACE1-AS	3.35227	-3.29297	1.77709	0.0638809	0.12689	OK	3	3	6	4	1	0
BACE2	538.942	0.243501	0.210867	0.248189	0.371547	OK	413	476	499	897	595	468
BACH1	504.469	2.17075	0.360816	1.79e-09	1.82e-08	OK	153	181	213	487	1442	623
BACH1-IT2	0	NaN	NaN	NaN	NaN	Low	0	0	0	0	3	0
BACH1-IT3	0	NaN	NaN	NaN	NaN	Low	0	0	0	0	0	0
BACH2	30.5396	3.36729	0.512591	5.06e-11	6.12e-10	OK	8	8	7	9	87	57
BAD	385.102	0.0368405	0.226094	0.870563	0.917282	OK	217	230	336	550	338	269
BAG1	475.363	0.353619	0.199948	0.0769679	0.147483	OK	304	340	494	916	699	465
BAG2	77.7777	-0.222232	0.463195	0.631383	0.737336	OK	30	66	92	243	85	44
BAG3	2712.82	1.39258	0.239056	5.7e-09	5.46e-08	OK	1461	1556	1542	2997	4763	4154
BAG4	127.661	0.723001	0.355492	0.0419712	0.0898891	OK	66	77	122	260	212	94
BAG5	301.283	0.0927748	0.234371	0.692219	0.786	OK	207	202	316	612	369	247
BAG6	1105.51	-0.365067	0.270139	0.176566	0.284995	OK	1024	990	1019	1991	1061	912
BAGE	0	NaN	NaN	NaN	NaN	Low	0	0	0	0	0	0
BAGE2	0	NaN	NaN	NaN	NaN	Low	0	0	0	0	0	0
BAGE3	0	NaN	NaN	NaN	NaN	Low	0	0	0	0	0	0
BAGE4	0	NaN	NaN	NaN	NaN	Low	0	0	0	0	0	0
BAGE5	0	NaN	NaN	NaN	NaN	Low	0	0	0	0	0	0
BAHCC1	60.2013	-0.467533	0.520321	0.368894	0.50092	OK	97	47	40	82	50	40
BAHD1	189.503	-0.641944	0.256866	0.0124496	0.0325364	OK	184	192	151	397	175	113
BAIAP2	1490.15	1.52406	0.231017	4.19e-11	5.1e-10	OK	764	795	856	1707	2957	2423
BAIAP2-DT	60.9561	-1.99416	0.476442	2.85e-05	0.00014917	OK	81	67	65	94	21	20
BAIAP2L1	779.197	0.570549	0.193995	0.00327105	0.0102564	OK	508	510	567	1024	1064	733
BAIAP2L2	8.45905	0.51991	0.768425	0.498665	0.624065	OK	10	5	8	22	21	8
BAIAP3	16.6251	5.17981	0.836347	5.89e-10	6.34e-09	OK	0	0	1	4	53	39
BAK1	588.841	-0.59071	0.201658	0.00339756	0.0105864	OK	403	407	487	925	480	284
BAMBI	2157.91	7.13434	0.237874	1.24e-197	8.73e-195	OK	45	42	33	88	6766	4838
BANCR	0	NaN	NaN	NaN	NaN	Low	0	0	0	0	0	0
BANF1	979.233	-0.0103156	0.260854	0.968455	0.980305	OK	595	633	847	1412	844	846
BANF2	0	NaN	NaN	NaN	NaN	Low	0	0	0	0	0	0
BANK1	24.6465	3.39184	0.597557	1.38e-08	1.26e-07	OK	8	2	4	16	71	41
BANP	90.3245	0.639349	0.325944	0.0498173	0.103578	OK	66	69	65	134	134	108
BAP1	737.09	-0.676555	0.214253	0.00159	0.00542958	OK	694	633	834	1521	663	475
BARD1	26.8839	0.659029	0.557038	0.236772	0.358273	OK	25	28	11	39	45	17
BARHL1	0	NaN	NaN	NaN	NaN	Low	0	0	0	0	0	0
BARHL2	0	NaN	NaN	NaN	NaN	Low	0	0	0	0	0	0
BARX1	0.23284	-0.799838	4.32272	0.853205	NaN	Low	1	0	0	0	0	0
BARX1-DT	0	NaN	NaN	NaN	NaN	Low	0	0	0	0	0	0
BARX2	111.726	-0.528658	0.285294	0.063878	0.12689	OK	88	93	153	238	123	61
BASP1	1345.1	0.480326	0.188294	0.0107436	0.0287523	OK	953	977	1214	2157	1672	1317
BASP1-AS1	0.793312	0.822108	2.5932	0.751225	NaN	Low	1	1	0	0	1	1
BASP1P1	0	NaN	NaN	NaN	NaN	Low	0	0	0	0	0	0
BATF	8.35986	-0.458092	0.829431	0.580745	0.695904	OK	4	5	15	18	9	5
BATF2	80.1671	5.66684	0.457044	2.65e-35	1.09e-33	OK	1	4	6	9	312	183
BATF3	0.66648	2.62228	2.86044	0.359278	NaN	Low	0	0	0	1	2	2
BAX	373.504	-0.404579	0.214003	0.0586869	0.118363	OK	353	368	524	897	464	362
BAZ1A	1253.38	1.99579	0.188306	3.02e-26	9e-25	OK	540	556	545	1170	2982	1910
BAZ1B	503.247	-0.458611	0.303208	0.1304	0.225001	OK	568	590	402	870	456	320
BAZ2A	849.056	-0.121067	0.287497	0.673677	0.771396	OK	780	731	599	1193	1013	654
BAZ2B	225.992	0.236694	0.281878	0.401075	0.532887	OK	185	163	196	440	336	152
BBC3	1657.97	7.82063	0.252321	6.34e-211	5.39e-208	OK	18	18	24	39	6408	4267
BBIP1	79.5773	0.191313	0.318939	0.548612	0.668302	OK	56	56	71	133	76	40
BBOF1	16.7586	0.491231	0.567385	0.38661	0.518357	OK	8	13	14	31	27	18
BBOX1	7.96828	0.773059	0.821899	0.346922	0.478565	OK	5	2	9	14	16	9
BBOX1-AS1	0	NaN	NaN	NaN	NaN	Low	0	0	0	0	0	2
BBS1	63.2844	-0.622007	0.341613	0.0686383	0.134492	OK	54	51	81	107	58	43
BBS10	60.9155	-0.582213	0.473922	0.219259	0.337044	OK	48	43	81	216	46	22
BBS12	26.8392	-0.130495	0.47703	0.784426	0.855819	OK	18	20	25	63	33	20
BBS2	168.168	-1.24115	0.263191	2.41e-06	1.57e-05	OK	194	156	212	392	124	71
BBS4	70.0095	-1.17423	0.374515	0.00171656	0.00580413	OK	74	58	94	147	66	22
BBS5	40.7556	-0.912696	0.410326	0.0261272	0.0608516	OK	45	35	54	95	27	14
BBS7	155.837	0.215157	0.292532	0.462036	0.5906	OK	131	103	168	369	183	116
BBS9	48.396	-1.18999	0.464714	0.0104465	0.0280688	OK	31	53	63	104	34	20
BBX	462.247	0.834611	0.247921	0.000761454	0.00287417	OK	356	364	304	784	660	373
BCAM	146.578	0.316979	0.306175	0.300535	0.429917	OK	117	135	129	228	176	157
BCAN	0.796213	1.2433	2.78623	0.655432	NaN	Low	0	2	1	2	1	2
BCAP29	401.296	0.197618	0.240928	0.412081	0.543488	OK	209	250	395	912	648	367
BCAP31	2384.79	-0.202746	0.172906	0.240964	0.363155	OK	1736	1765	2623	4761	2738	1951
BCAR1	1624.02	2.0506	0.206015	2.43e-23	6.43e-22	OK	606	654	808	1457	3550	2710
BCAR3	923.036	0.973635	0.221268	1.08e-05	6.21e-05	OK	592	571	557	1167	1446	1018
BCAR4	0.133633	1.33914	4.31059	0.756057	NaN	Low	0	0	0	0	1	1
BCAS1	23.8952	-1.67117	0.551318	0.00243556	0.00790127	OK	20	21	37	50	10	11
BCAS2	329.669	0.644257	0.39516	0.103023	0.185965	OK	131	151	344	782	521	314
BCAS3	60.1959	-0.604876	0.362999	0.0956474	0.175346	OK	48	65	63	105	57	40
BCAS4	55.0255	-0.0758044	0.402098	0.850467	0.903571	OK	51	43	63	89	44	52
BCAT1	87.498	-0.0135218	0.516599	0.979118	0.986661	OK	32	45	100	278	103	60
BCAT2	372.693	1.13435	0.217689	1.88e-07	1.47e-06	OK	191	198	267	490	850	639
BCCIP	612.66	-0.406729	0.267628	0.128572	0.222488	OK	389	426	684	1181	492	348
BCDIN3D	45.3985	-0.192233	0.420451	0.647522	0.750649	OK	10	17	28	62	29	16
BCDIN3D-AS1	3.63173	-0.453039	1.34615	0.736461	0.821289	OK	0	2	4	6	4	1
BCHE	3.04377	-3.00599	1.8324	0.100909	0.182842	OK	2	1	7	10	0	1
BCKDHA	151.602	-0.965077	0.30075	0.00133241	0.00465032	OK	162	139	161	292	125	82
BCKDHB	85.9325	0.0463009	0.352937	0.895627	0.934007	OK	51	61	90	207	94	69
BCKDK	367.124	-0.168566	0.295897	0.568897	0.686082	OK	356	319	340	619	330	321
BCL10	1234.75	3.82626	0.253413	1.65e-51	1.08e-49	OK	166	140	262	524	2794	1710
BCL11A	35.1624	-0.623095	0.572874	0.276743	0.404111	OK	42	40	19	56	29	22
BCL11B	120.531	1.28736	0.275614	3e-06	1.92e-05	OK	78	70	68	148	204	154
BCL2	8.36072	0.582605	0.99828	0.559483	0.67751	OK	9	9	7	4	7	9
BCL2A1	149.398	5.32101	0.383531	9.14e-44	4.78e-42	OK	6	6	8	30	570	316
BCL2L1	1023.05	-0.393032	0.189929	0.0385126	0.083702	OK	571	639	745	1514	907	571
BCL2L10	5.8946	-1.20752	1.00677	0.230374	0.350617	OK	6	10	6	11	4	2
BCL2L11	352.897	5.193	0.291327	4.49e-71	4.78e-69	OK	29	21	23	46	1208	722
BCL2L12	124.231	-0.205293	0.394022	0.602355	0.714329	OK	103	115	85	162	159	108
BCL2L13	703.844	1.38562	0.179996	1.38e-14	2.23e-13	OK	349	346	485	902	1345	914
BCL2L14	5.31663	6.42438	1.48894	1.6e-05	8.82e-05	OK	0	0	0	0	16	18
BCL2L15	6.4044	-0.285705	1.10155	0.795353	0.863833	OK	1	2	14	20	9	3
BCL2L2	332.99	-0.191734	0.20861	0.358042	0.489765	OK	236	201	271	548	346	181
BCL2L2-PABPN1	63.7495	0.593745	1.66729	0.721755	0.809358	OK	0	0	0	0	0	0
BCL3	200.737	1.77823	0.259852	7.74e-12	1e-10	OK	95	82	132	232	386	322
BCL6	1074.67	4.70399	0.213709	2.25e-107	4.6e-105	OK	103	110	101	208	2769	2385
BCL6B	0.494121	2.00042	3.69722	0.588466	NaN	Low	0	0	0	1	0	2
BCL7A	151.172	-2.10562	0.33875	5.1e-10	5.55e-09	OK	168	193	149	303	61	39
BCL7B	395.619	1.18443	0.292422	5.11e-05	0.00025601	OK	204	251	225	504	604	632
BCL7C	227.053	-0.192949	0.246784	0.434302	0.565114	OK	85	68	74	139	49	27
BCL9	104.678	-1.03821	0.354393	0.0033947	0.0105816	OK	122	105	85	206	73	57
BCL9L	1121.01	-0.545606	0.300521	0.0694413	0.135618	OK	1239	1105	953	1824	892	698
BCLAF1	826.336	0.655595	0.276166	0.0176007	0.0436011	OK	510	515	690	1633	1365	666
BCLAF3	46.6391	0.221784	0.389078	0.568661	0.6859	OK	38	32	44	102	53	51
BCO1	1.3458	4.44448	2.36362	0.0600575	0.120704	OK	0	0	0	0	4	4
BCO2	3.71651	1.02859	1.10489	0.351882	0.483549	OK	2	3	3	6	8	5
BCOR	265.677	1.64494	0.316917	2.1e-07	1.63e-06	OK	171	136	102	240	554	388
BCORL1	148.488	1.4539	0.360288	5.45e-05	0.000271299	OK	92	82	58	141	311	240
BCORP1	0	NaN	NaN	NaN	NaN	Low	0	0	0	0	0	0
BCR	811.585	0.00340748	0.206792	0.986853	0.991462	OK	694	601	793	1518	790	632
BCRP2	13.359	-1.50732	0.719778	0.0362465	0.0796664	OK	0	1	0	1	0	0
BCRP3	6.81555	1.52027	0.999033	0.128075	0.22177	OK	0	2	0	0	6	4
BCS1L	234.605	-0.743277	0.249826	0.00292813	0.00929764	OK	221	201	346	581	203	151
BCYRN1	0	NaN	NaN	NaN	NaN	Low	0	0	0	0	0	0
BDH1	122.329	-1.71243	0.315799	5.88e-08	4.92e-07	OK	143	125	147	273	67	34
BDH2	149.743	-0.108707	0.306706	0.723013	0.810543	OK	114	121	208	373	122	105
BDKRB1	24.0742	0.539445	0.589379	0.360046	0.491716	OK	25	14	19	24	29	33
BDKRB2	78.7414	-2.86506	0.395602	4.41e-13	6.32e-12	OK	88	87	100	188	26	9
BDNF	15.5105	-0.0943617	0.656679	0.885741	0.927895	OK	7	8	17	19	8	10
BDNF-AS	6.09009	-1.19121	1.07961	0.269867	0.396326	OK	6	4	6	7	1	2
BDP1	179.368	0.570286	0.326435	0.0806356	0.153041	OK	137	131	140	390	267	114
BEAN1	3.73748	2.39501	1.27512	0.0603449	0.121192	OK	1	0	4	4	8	8
BEAN1-AS1	0	NaN	NaN	NaN	NaN	Low	0	0	0	0	0	0
BECN1	498.01	-0.131568	0.21868	0.54741	0.667442	OK	250	224	257	599	256	136
BECN2	0	NaN	NaN	NaN	NaN	Low	0	0	0	0	0	0
BEGAIN	1.90215	0.342755	1.69785	0.840014	0.896715	OK	2	1	2	2	7	3
BEND2	0	NaN	NaN	NaN	NaN	Low	0	0	0	0	0	0
BEND3	42.7241	-1.74437	0.454903	0.000125773	0.000575906	OK	43	54	42	91	17	16
BEND3P3	15.1797	0.948361	0.628087	0.131064	0.225834	OK	12	11	10	19	43	14
BEND4	0.979468	0.291005	2.19195	0.894383	NaN	Low	0	1	2	1	1	1
BEND5	4.05098	6.0436	1.59792	0.000155465	0.000699376	OK	0	0	0	0	18	8
BEND6	1.70153	0.376288	1.68198	0.822977	0.884404	OK	1	2	2	2	2	1
BEND7	19.8577	0.287089	0.62097	0.643849	0.747572	OK	24	16	15	32	23	21
BEST1	3.61093	0.908114	1.15124	0.430221	0.561592	OK	1	3	4	6	5	8
BEST2	1.4794	3.69194	2.09678	0.0782778	0.149198	OK	0	0	1	0	6	4
BEST3	2.41996	2.85362	1.68926	0.0911673	0.16869	OK	0	2	1	0	5	5
BEST4	3.04818	4.81263	1.66851	0.00392173	0.0119749	OK	0	1	1	0	13	8
BET1	190.286	0.622458	0.333641	0.0620898	0.124064	OK	98	118	171	437	234	183
BET1L	404.114	-1.02044	0.283329	0.000316235	0.00131838	OK	362	417	401	770	266	250
BEX1	1.45478	3.18903	2.14086	0.136329	0.233062	OK	0	0	0	2	5	3
BEX2	16.5071	1.41538	0.587192	0.0159343	0.0400376	OK	8	7	11	22	46	18
BEX3	473.493	-1.10246	0.226338	1.11e-06	7.72e-06	OK	365	390	675	1201	325	225
BEX4	104.292	0.261027	0.29082	0.369423	0.501513	OK	74	65	116	186	138	90
BEX5	0.133633	1.33914	4.31059	0.756057	NaN	Low	0	0	0	0	1	0
BFAR	370.963	-0.876354	0.228421	0.00012476	0.000571753	OK	405	345	380	796	331	222
BFSP1	60.9141	2.18066	0.341071	1.62e-10	1.86e-09	OK	17	24	27	56	151	116
BFSP2	0.133633	1.33914	4.31059	0.756057	NaN	Low	0	0	0	0	1	0
BFSP2-AS1	0	NaN	NaN	NaN	NaN	Low	0	0	0	0	0	0
BGLAP	0.934688	-0.216306	2.42106	0.928809	NaN	Low	3	0	1	1	1	2
BGLT3	0	NaN	NaN	NaN	NaN	Low	0	0	0	0	0	0
BGN	0.0875667	-0.70845	4.32441	0.869868	NaN	Low	0	0	0	1	0	0
BHLHA15	0.518627	2.21172	3.59073	0.537926	NaN	Low	0	0	0	2	3	2
BHLHA9	0.133633	1.33914	4.31059	0.756057	NaN	Low	0	0	0	0	1	0
BHLHB9	30.1244	0.426141	0.444051	0.337223	0.469151	OK	0	0	0	0	0	0
BHLHE22	0.267267	2.14948	4.23424	0.611704	NaN	Low	0	0	0	0	2	0
BHLHE23	0	NaN	NaN	NaN	NaN	Low	0	0	0	0	0	0
BHLHE40	4079.33	1.97382	0.181956	2.04e-27	6.36e-26	OK	1754	1810	2080	3904	6531	6013
BHLHE40-AS1	2.70571	0.177132	1.45333	0.902994	0.938498	OK	2	4	0	5	4	3
BHLHE41	17.0029	0.789812	0.590517	0.181062	0.291181	OK	11	9	21	27	21	19
BHMG1	0.688892	2.63327	2.79636	0.346358	NaN	Low	3	0	0	1	3	1
BHMT	0	NaN	NaN	NaN	NaN	Low	0	0	0	0	0	1
BHMT2	0.619824	-2.31149	3.55192	0.515193	NaN	Low	2	0	1	0	0	0
BICC1	27.4455	-0.318079	0.544702	0.559254	0.677435	OK	23	15	39	67	33	11
BICD1	70.287	-0.199623	0.408863	0.625381	0.732555	OK	54	70	73	110	78	67
BICD2	1177.05	-0.489811	0.168741	0.00369929	0.0113709	OK	968	1004	1271	2652	1047	742
BICDL1	60.4991	0.535164	0.353346	0.129883	0.224253	OK	48	37	58	90	95	68
BICDL2	82.8084	-0.23122	0.32804	0.4809	0.60843	OK	50	58	113	231	105	63
BICRA	84.7911	0.17617	0.393273	0.654183	0.755769	OK	92	74	65	119	90	77
BICRAL	88.1901	1.31948	0.299249	1.04e-05	5.97e-05	OK	51	56	50	95	164	118
BID	303.413	0.507038	0.233855	0.0301457	0.068379	OK	167	205	312	530	431	310
BIK	150.482	1.75743	0.27236	1.1e-10	1.28e-09	OK	47	75	90	149	370	260
BIN1	92.5496	-0.452241	0.371859	0.223923	0.342747	OK	99	85	89	159	84	62
BIN2	0.337728	2.44853	4.19915	0.559825	NaN	Low	0	0	0	0	1	1
BIN3	172.19	-1.4588	0.283192	2.59e-07	1.98e-06	OK	146	177	227	395	91	88
BIN3-IT1	0.581847	1.54525	3.53088	0.661649	NaN	Low	0	0	0	2	0	2
BIRC2	543.354	2.05175	0.363253	1.62e-08	1.46e-07	OK	143	153	338	723	1337	676
BIRC3	1146.31	7.54761	0.355124	3.06e-100	5.5e-98	OK	9	11	23	60	2914	1731
BIRC5	112.685	-1.15268	0.414817	0.00545666	0.0159649	OK	130	138	80	175	72	58
BIRC6	442.308	-0.729971	0.212087	0.000577741	0.00224578	OK	416	402	464	1004	404	230
BIRC6-AS2	0.0875667	-0.70845	4.32441	0.869868	NaN	Low	0	0	1	2	0	1
BIRC7	0.133633	1.33914	4.31059	0.756057	NaN	Low	0	0	0	0	1	0
BIRC8	0	NaN	NaN	NaN	NaN	Low	0	0	0	0	0	0
BISPR	6.91694	4.32231	1.14927	0.000169285	0.000752747	OK	1	2	0	2	23	16
BIVM	86.769	-1.17344	0.462878	0.0112414	0.0298864	OK	36	52	95	189	52	13
BIVM-ERCC5	147.972	-2.03653	0.30582	2.75e-11	3.42e-10	OK	0	0	0	0	0	0
BLACAT1	10.7024	-1.5447	0.848488	0.0686784	0.134518	OK	15	12	5	21	6	4
BLACE	0.203826	1.64788	4.28984	0.700877	NaN	Low	0	0	0	0	2	1
BLCAP	1079.51	-1.05822	0.200686	1.34e-07	1.07e-06	OK	981	989	1267	2275	716	578
BLID	0.610904	3.31729	3.28108	0.312	NaN	Low	0	0	0	0	5	1
BLK	0	NaN	NaN	NaN	NaN	Low	0	0	0	0	0	0
BLM	47.0958	-1.55346	0.498995	0.0018509	0.00620898	OK	64	71	35	75	24	19
BLMH	181.487	-1.03029	0.275789	0.000187116	0.000825895	OK	205	178	194	364	134	76
BLNK	64.4258	0.958853	0.363386	0.00832347	0.0230979	OK	23	22	48	96	88	77
BLOC1S1	181.018	-0.127574	0.280544	0.649298	0.752221	OK	27	32	30	31	30	35
BLOC1S1-RDH5	10.5264	1.33175	0.956942	0.164021	0.26935	OK	0	0	0	0	0	0
BLOC1S2	454.872	-0.091623	0.376143	0.807552	0.87327	OK	227	274	603	1130	628	258
[truncated: 26,127 more rows]
